# Supplementary material for: Autophagosomes anchor an AKAP11-dependent regulatory checkpoint that shapes neuronal PKA signaling
Source: EMBO J. 2025 Apr 22;44(11):3150–79. doi: 10.1038/s44318-025-00436-x (PMC12130464; doi:10.1038/s44318-025-00436-x)
Supplement: Supplementary file 3 — Dataset EV2 [file 44318_2025_436_MOESM3_ESM.xlsx]

## Sheet: TableofContents
MassSpec from i3Neurons with either sgNT or validated guides against AKAP11 #1,3,5
	Sheet Name	Description
	1_Raw_WholeProteome_MS	Raw data.
	2_Raw_Phos_MS	Raw data.
	3_Processed_PhosData	Phos data normalized by WP MS with Average, FC, and p-values calculated for phos data.
	4_HypophosSites	Processed data filtered for sites that are hypophosphorylated (FC < -0.2) in 2 of 3 sgAKAP11 guides.
	5_HyperphosSites	Processed data filtered for sites that are hyperphosphorylated (FC > 0.2) in 2 of 3 sgAKAP11 guides.
	6_enrichmentanalysishyperphosp	pathway enrichment analysis on protein list of hyperphosphorylated proteins
	7_enrichmentanalysishypophospr	pathway enrichment analysis on protein list of hypophosphorylated proteins
	8_enrichmentgAKAP11_ribosomalp	highlighted ribosomal proteins from pathway enrichment analysis in sgAKAP11
		Abbreviates/Guide
		FC = log2(Ratio)
		PKA Substrate =True in final colum indicateds predicted PKA phosphorylation site

## Sheet: 1_Raw_WholeProteome_MS
Protein Id	Gene Symbol	Description	Group ID	Number of peptides	Collapsed	Parsimony	sgNT-3	sgNT-4	sgNT-5	sgNT-6	sgAKAP11-1-1	sgAKAP11-1-2	sgAKAP11-1-3	sgAKAP11-1-4	sgAKAP11-3-1	sgAKAP11-3-2	sgAKAP11-3-3	sgAKAP11-3-4	sgAKAP11-5-1	sgAKAP11-5-2	sgAKAP11-5-3	sgAKAP11-5-4
sp|P55011|S12A2_HUMAN	SLC12A2	Solute carrier family 12 member 2 OS=Homo sapiens OX=9606 GN=SLC12A2 PE=1 SV=1	0	19	C	UR	5.43396	5.35578	5.63531	5.63208	5.89233	5.80341	6.03866	6.07025	5.8312	5.83861	5.46521	5.70691	5.88164	5.83638	5.87261	5.36703
sp|O60341|KDM1A_HUMAN	KDM1A	Lysine-specific histone demethylase 1A OS=Homo sapiens OX=9606 GN=KDM1A PE=1 SV=2	1	18	C	UR	4.63228	4.27705	4.41841	3.86231	4.6361	4.70566	4.63403	4.77041	4.38048	4.11234	4.41904	4.51593	4.25415	3.79177	4.23877	3.76838
sp|Q8WXD9|CSKI1_HUMAN	CASKIN1	Caskin-1 OS=Homo sapiens OX=9606 GN=CASKIN1 PE=1 SV=1	2	15	C	UR	6.00371	6.28287	6.56906	6.15691	5.86881	6.27671	6.55425	6.69841	6.29779	6.00666	5.93742	5.79932	6.444	6.48548	6.69936	5.91923
sp|Q8WXE0|CSKI2_HUMAN	CASKIN2	Caskin-2 OS=Homo sapiens OX=9606 GN=CASKIN2 PE=1 SV=2	2	2	C	UR	6.65333	6.37773	5.59003	6.49032	6.45187	6.68693	6.86026	5.07633	6.88437	7.15412	5.58746	6.33393	5.76029	5.83156	6.03864	6.22283
sp|P37108|SRP14_HUMAN	SRP14	Signal recognition particle 14 kDa protein OS=Homo sapiens OX=9606 GN=SRP14 PE=1 SV=2	3	17	C	UR	4.62888	4.8383	4.78403	5.1731	4.87492	4.99752	4.45555	4.64251	4.76779	4.99569	5.07014	4.89764	5.00312	4.99243	4.52505	4.42821
sp|Q5TF21|MTCL3_HUMAN	MTCL3	Microtubule cross-linking factor 3 OS=Homo sapiens OX=9606 GN=MTCL3 PE=3 SV=1	4	47	C	UR	6.50595	5.76671	5.41215	5.89341	5.96458	6.09796	5.76002	5.5322	5.33281	5.37747	5.47747	5.49831	5.55493	5.6567	5.71978	5.10217
sp|O94964|MTCL2_HUMAN	MTCL2	Microtubule cross-linking factor 2 OS=Homo sapiens OX=9606 GN=MTCL2 PE=1 SV=3	4	24	C	UR	5.18305	4.75275	4.8227	5.25742	5.25297	5.40921	5.41454	5.35186	5.88674	6.03108	5.7047	5.84073	5.39606	5.71925	5.70568	5.44288
sp|Q9Y4B5|MTCL1_HUMAN	MTCL1	Microtubule cross-linking factor 1 OS=Homo sapiens OX=9606 GN=MTCL1 PE=1 SV=5	4	10	C	UR	5.71136	5.04294	4.85152	4.60573	5.36296	5.24457	6.29777	5.62198	5.23139	4.61645	5.11552	5.2994	4.91803	4.43444	5.08015	4.84082
sp|Q9Y4H2|IRS2_HUMAN	IRS2	Insulin receptor substrate 2 OS=Homo sapiens OX=9606 GN=IRS2 PE=1 SV=2	5	7	C	UR	6.15459	5.97548	5.90361	6.02712	6.56322	6.11427	6.01757	6.32315	6.16424	5.97722	6.03313	5.89372	6.03953	6.07792	6.10674	6.06721
sp|P36578|RL4_HUMAN	RPL4	Large ribosomal subunit protein uL4 OS=Homo sapiens OX=9606 GN=RPL4 PE=1 SV=5	6	32	C	UR	4.56315	4.83206	4.73106	5.99034	5.72274	5.82509	5.72373	5.21509	6.14298	6.56387	6.26183	6.53117	6.80535	7.42159	6.2392	7.37519
sp|Q9NYQ7|CELR3_HUMAN	CELSR3	Cadherin EGF LAG seven-pass G-type receptor 3 OS=Homo sapiens OX=9606 GN=CELSR3 PE=1 SV=2	7	20	C	UR	7.39231	6.09329	5.08001	5.33473	6.78235	7.16954	6.84868	5.81522	5.95163	5.48768	5.76231	5.69919	5.4461	5.1251	5.99638	4.96822
sp|Q9HCU4|CELR2_HUMAN	CELSR2	Cadherin EGF LAG seven-pass G-type receptor 2 OS=Homo sapiens OX=9606 GN=CELSR2 PE=1 SV=1	7	13	C	UR	5.81042	5.61311	5.3552	5.46134	5.53844	5.58191	5.81374	5.73018	5.76329	5.35566	5.71587	5.63718	5.35725	5.44548	5.66766	5.17117
sp|A6NIH7|U119B_HUMAN	UNC119B	Protein unc-119 homolog B OS=Homo sapiens OX=9606 GN=UNC119B PE=1 SV=1	8	9	C	UR	6.84465	6.89373	6.00424	5.63305	7.17158	7.00123	7.18835	6.51029	5.86959	5.53089	5.69675	5.58492	5.75661	5.30406	6.82781	6.18225
sp|Q13432|U119A_HUMAN	UNC119	Protein unc-119 homolog A OS=Homo sapiens OX=9606 GN=UNC119 PE=1 SV=1	8	3	C	UR	7.14509	7.27599	6.2173	6.67009	6.99063	7.42439	6.84945	6.55228	5.36191	5.37046	5.40836	5.26758	5.84231	5.94749	6.37432	5.30235
sp|Q9P258|RCC2_HUMAN	RCC2	Protein RCC2 OS=Homo sapiens OX=9606 GN=RCC2 PE=1 SV=2	9	18	C	UR	4.691	4.56313	4.46171	4.84889	4.69118	4.79013	4.72577	4.68107	4.6375	4.88981	4.73289	5.12059	4.77573	4.79955	4.59337	6.63115
sp|P30044|PRDX5_HUMAN	PRDX5	Peroxiredoxin-5, mitochondrial OS=Homo sapiens OX=9606 GN=PRDX5 PE=1 SV=4	10	24	C	UR	3.96789	3.95438	4.00285	3.76983	4.13037	4.20679	4.19011	3.97207	4.14099	3.95609	4.11747	4.267	3.56449	3.53522	3.71518	3.85891
sp|Q15596|NCOA2_HUMAN	NCOA2	Nuclear receptor coactivator 2 OS=Homo sapiens OX=9606 GN=NCOA2 PE=1 SV=2	11	12	C	UR	4.33202	4.28947	4.46926	4.57507	4.77972	4.67467	4.39937	4.4641	4.80656	4.63795	4.68745	4.46559	4.96769	4.83178	4.65933	3.98462
sp|A1X283|SPD2B_HUMAN	SH3PXD2B	SH3 and PX domain-containing protein 2B OS=Homo sapiens OX=9606 GN=SH3PXD2B PE=1 SV=3	12	35	C	UR	5.77007	5.6608	5.95483	5.99479	5.68583	5.92349	5.6818	5.93818	6.23122	6.41675	6.35451	6.23984	6.29025	6.32004	6.05845	5.05977
sp|Q5TCZ1|SPD2A_HUMAN	SH3PXD2A	SH3 and PX domain-containing protein 2A OS=Homo sapiens OX=9606 GN=SH3PXD2A PE=1 SV=1	12	15	C	UR	5.02237	5.10523	5.33316	5.39937	4.89884	5.01307	4.96129	5.27624	5.385	5.10305	5.21702	5.24241	5.35841	5.29711	5.53691	4.93419
sp|Q9NRL3|STRN4_HUMAN	STRN4	Striatin-4 OS=Homo sapiens OX=9606 GN=STRN4 PE=1 SV=2	13	12	C	UR	5.38493	5.22598	5.68356	5.44058	5.21438	5.47212	5.45158	5.31732	5.54439	5.14538	5.50496	5.41175	5.61653	5.57607	5.19363	4.72113
sp|O43815|STRN_HUMAN	STRN	Striatin OS=Homo sapiens OX=9606 GN=STRN PE=1 SV=4	13	19	C	UR	5.9716	5.82095	5.92629	5.49602	6.48184	6.31656	6.50465	6.34314	6.68709	5.59266	6.48031	6.22388	5.75234	5.52359	6.23353	5.08251
sp|Q13033|STRN3_HUMAN	STRN3	Striatin-3 OS=Homo sapiens OX=9606 GN=STRN3 PE=1 SV=3	13	17	C	UR	3.66496	3.57698	3.89894	3.95644	3.90428	3.77724	3.66747	3.64334	3.94439	4.13108	3.69308	3.7716	3.98187	3.98609	3.86742	3.56525
sp|Q9BQE4|SELS_HUMAN	SELENOS	Selenoprotein S OS=Homo sapiens OX=9606 GN=SELENOS PE=1 SV=3	14	7	C	UR	5.42259	5.31756	5.29814	5.56851	5.24661	5.70317	5.26286	5.39203	5.16413	4.94756	5.10146	4.96491	5.30164	5.59749	5.47386	4.83057
sp|Q96JE9|MAP6_HUMAN	MAP6	Microtubule-associated protein 6 OS=Homo sapiens OX=9606 GN=MAP6 PE=1 SV=2	15	55	C	UR	6.14865	6.08035	6.00456	5.69732	6.00382	5.48721	5.83794	6.17655	5.77088	6.07899	5.41202	5.97735	5.87656	5.83037	6.38949	5.18023
sp|Q8TDZ2|MICA1_HUMAN	MICAL1	[F-actin]-monooxygenase MICAL1 OS=Homo sapiens OX=9606 GN=MICAL1 PE=1 SV=2	16	32	C	UR	6.03594	5.99918	6.19958	6.0878	6.13429	6.47362	6.48846	6.29348	6.46937	6.41435	6.59997	6.35534	6.16143	6.19291	6.43664	5.60428
sp|Q7RTP6|MICA3_HUMAN	MICAL3	[F-actin]-monooxygenase MICAL3 OS=Homo sapiens OX=9606 GN=MICAL3 PE=1 SV=2	16	33	C	UR	5.24166	5.13362	5.30345	5.24562	5.48894	5.42292	5.389	5.58957	5.78573	5.51849	5.56153	5.56366	5.53559	5.41091	5.67669	4.80931
sp|Q96D53|COQ8B_HUMAN	COQ8B	Atypical kinase COQ8B, mitochondrial OS=Homo sapiens OX=9606 GN=COQ8B PE=1 SV=2	17	2	C	UR	5.82914	6.10055	6.05769	5.79313	6.80951	6.22675	7.35373	6.26759	6.0029	5.67849	6.35207	5.97935	6.0666	5.49282	6.46841	7.52127
sp|Q96GQ5|RUSF1_HUMAN	RUSF1	RUS family member 1 OS=Homo sapiens OX=9606 GN=RUSF1 PE=1 SV=2	18	14	C	UR	6.3907	6.30814	6.4205	6.10255	6.21229	6.46971	6.31615	6.11732	6.09619	5.88552	5.8683	5.89843	6.24073	6.16571	6.10141	7.40636
sp|O95159|ZFPL1_HUMAN	ZFPL1	Zinc finger protein-like 1 OS=Homo sapiens OX=9606 GN=ZFPL1 PE=1 SV=2	19	4	C	UR	6.02525	5.39575	5.64976	5.77237	5.88825	6.02559	7.34119	7.15806	5.73678	6.04522	6.17608	8.1396	5.43439	5.14802	5.26337	8.80032
sp|Q6P2E9|EDC4_HUMAN	EDC4	Enhancer of mRNA-decapping protein 4 OS=Homo sapiens OX=9606 GN=EDC4 PE=1 SV=1	20	19	C	UR	5.0264	4.28208	4.75224	4.66445	5.67113	5.20004	5.61157	5.44574	5.62845	5.48649	5.60867	5.63842	5.63178	5.5062	5.98906	5.39155
sp|Q9NQP4|PFD4_HUMAN	PFDN4	Prefoldin subunit 4 OS=Homo sapiens OX=9606 GN=PFDN4 PE=1 SV=1	21	1	C	UR	4.95397	4.4087	4.09181	5.16262	9.08319	7.58804	6.27313	7.85069	7.55836	4.15459	8.26457	6.02313	7.51028	6.41686	5.04792	5.61213
sp|O95551|TYDP2_HUMAN	TDP2	Tyrosyl-DNA phosphodiesterase 2 OS=Homo sapiens OX=9606 GN=TDP2 PE=1 SV=1	22	1	C	UR	5.64917	7.9923	7.49469	5.51292	5.46531	5.04675	6.55161	6.32504	6.06168	6.83237	6.76453	5.3887	5.05615	6.91514	7.47639	5.46726
sp|Q96P70|IPO9_HUMAN	IPO9	Importin-9 OS=Homo sapiens OX=9606 GN=IPO9 PE=1 SV=3	23	23	C	UR	5.46642	5.20233	5.3226	4.80228	5.50619	5.76264	6.10206	5.8226	5.89241	5.21719	5.929	6.01947	5.13509	4.64479	5.41248	5.46369
sp|Q01780|EXOSX_HUMAN	EXOSC10	Exosome complex component 10 OS=Homo sapiens OX=9606 GN=EXOSC10 PE=1 SV=2	24	21	C	UR	6.05356	5.61902	5.63315	6.13852	6.25951	6.3074	6.16531	6.17911	6.34866	6.96006	6.68634	6.51494	6.50944	6.32001	6.49444	5.81053
sp|O94766|B3GA3_HUMAN	B3GAT3	Galactosylgalactosylxylosylprotein 3-beta-glucuronosyltransferase 3 OS=Homo sapiens OX=9606 GN=B3GAT3 PE=1 SV=2	25	6	C	UR	5.17969	5.54664	5.54443	5.81912	4.92262	5.07021	4.75619	4.85364	5.31791	6.1132	5.54168	4.99777	5.70101	6.15735	5.47146	5.04824
sp|Q9NPZ5|B3GA2_HUMAN	B3GAT2	Galactosylgalactosylxylosylprotein 3-beta-glucuronosyltransferase 2 OS=Homo sapiens OX=9606 GN=B3GAT2 PE=1 SV=2	25	2	C	UR	6.79377	5.8214	5.13049	5.61437	7.53805	6.49692	6.1418	6.21664	7.18836	6.7435	6.50457	6.30581	5.82465	6.42626	6.59936	4.65404
sp|O15405|TOX3_HUMAN	TOX3	TOX high mobility group box family member 3 OS=Homo sapiens OX=9606 GN=TOX3 PE=1 SV=2	26	1	C	UR	6.68516	6.83405	6.16922	6.70747	6.34721	5.97226	6.01673	6.10606	6.07777	6.28937	6.32881	5.59397	6.15638	6.92806	6.37366	5.4138
sp|O94842|TOX4_HUMAN	TOX4	TOX high mobility group box family member 4 OS=Homo sapiens OX=9606 GN=TOX4 PE=1 SV=1	26	4	C	UR	6.63339	6.50594	6.09204	6.52575	6.79754	5.9435	6.01218	7.11118	6.65499	6.16467	5.75683	6.21305	5.45499	5.75067	6.25366	6.12963
sp|P02786|TFR1_HUMAN	TFRC	Transferrin receptor protein 1 OS=Homo sapiens OX=9606 GN=TFRC PE=1 SV=2	27	16	C	UR	3.78714	3.40292	3.62173	3.36642	3.54585	3.74593	3.58863	3.56291	4.1157	3.99739	4.00419	3.78329	3.55747	3.3929	3.4482	3.19839
sp|P07954|FUMH_HUMAN	FH	Fumarate hydratase, mitochondrial OS=Homo sapiens OX=9606 GN=FH PE=1 SV=3	28	32	C	UR	6.76009	6.8267	6.74126	6.79278	6.62653	6.60132	6.13488	6.07249	5.84843	5.93728	5.95319	5.74043	6.44063	6.33529	6.08953	5.09917
sp|O94826|TOM70_HUMAN	TOMM70	Mitochondrial import receptor subunit TOM70 OS=Homo sapiens OX=9606 GN=TOMM70 PE=1 SV=1	30	34	C	UR	6.1044	6.17381	6.41056	6.55841	6.09268	5.94181	5.77618	5.83661	5.64486	5.82096	5.64609	5.54846	6.26676	6.26874	6.1096	5.80999
sp|P23381|SYWC_HUMAN	WARS1	Tryptophan--tRNA ligase, cytoplasmic OS=Homo sapiens OX=9606 GN=WARS1 PE=1 SV=2	31	19	C	UR	5.7705	6.02848	6.04885	5.77319	5.89564	6.31881	6.20972	6.16089	5.90887	6.18627	6.00462	5.90694	5.75106	5.61292	6.1413	5.17949
sp|P35221|CTNA1_HUMAN	CTNNA1	Catenin alpha-1 OS=Homo sapiens OX=9606 GN=CTNNA1 PE=1 SV=1	32	13	C	UR	3.7524	3.78164	4.34556	4.31357	3.9873	4.00641	3.8989	4.35144	5.10158	5.10289	5.16895	4.83336	4.84076	4.63891	4.51169	4.16435
sp|P26232|CTNA2_HUMAN	CTNNA2	Catenin alpha-2 OS=Homo sapiens OX=9606 GN=CTNNA2 PE=1 SV=5	32	44	C	UR	5.47982	5.89763	6.57729	6.19811	5.37372	5.35863	5.77289	6.27051	5.64547	5.38119	5.83155	5.88153	6.28439	5.98126	6.08776	7.09633
sp|Q9GZT9|EGLN1_HUMAN	EGLN1	Egl nine homolog 1 OS=Homo sapiens OX=9606 GN=EGLN1 PE=1 SV=1	33	11	C	UR	5.87659	5.65408	5.93783	5.91348	5.5878	5.49527	5.8476	5.77311	5.55899	5.48031	5.89676	5.77108	5.46072	5.83064	5.61196	6.37866
sp|Q9Y3B7|RM11_HUMAN	MRPL11	Large ribosomal subunit protein uL11m OS=Homo sapiens OX=9606 GN=MRPL11 PE=1 SV=1	34	7	C	UR	2.15381	2.08886	1.98083	2.24305	2.29979	2.37899	2.24765	1.97024	2.31549	2.33093	2.30202	2.19042	2.35664	2.43489	2.42501	2.23405
sp|Q5VSL9|STRP1_HUMAN	STRIP1	Striatin-interacting protein 1 OS=Homo sapiens OX=9606 GN=STRIP1 PE=1 SV=1	35	15	C	UR	6.16123	6.13389	6.30004	5.68192	6.12783	6.17124	6.82044	6.47509	6.17805	5.81651	6.45584	6.56881	6.01992	5.33347	6.19749	7.55825
sp|O14497|ARI1A_HUMAN	ARID1A	AT-rich interactive domain-containing protein 1A OS=Homo sapiens OX=9606 GN=ARID1A PE=1 SV=3	36	36	C	UR	4.72344	4.26873	4.39619	4.01229	4.06223	4.00845	3.95328	4.64598	4.27068	4.21045	4.15011	4.3379	3.96728	3.75335	4.01904	3.6739
sp|Q8NFD5|ARI1B_HUMAN	ARID1B	AT-rich interactive domain-containing protein 1B OS=Homo sapiens OX=9606 GN=ARID1B PE=1 SV=3	36	31	C	UR	6.85006	6.40241	6.2004	5.88985	6.03551	5.98336	6.07917	7.15424	5.98402	6.02033	6.31054	6.38746	5.7473	5.72761	6.45001	5.65163
sp|P51970|NDUA8_HUMAN	NDUFA8	NADH dehydrogenase [ubiquinone] 1 alpha subcomplex subunit 8 OS=Homo sapiens OX=9606 GN=NDUFA8 PE=1 SV=3	37	4	C	UR	6.6379	7.08701	6.818	6.73911	6.37087	6.61917	5.85984	6.43569	6.15265	5.31846	5.96776	5.86554	5.57453	5.67422	5.58692	7.29234
sp|Q9NZV8|KCND2_HUMAN	KCND2	Potassium voltage-gated channel subfamily D member 2 OS=Homo sapiens OX=9606 GN=KCND2 PE=1 SV=2	38	2	C	UR	6.5214	6.50879	6.02932	5.92174	5.43333	6.37741	6.20738	5.69697	7.7823	6.16135	5.43331	5.93435	5.44244	7.88845	6.89286	5.76862
sp|B2RTY4|MYO9A_HUMAN	MYO9A	Unconventional myosin-IXa OS=Homo sapiens OX=9606 GN=MYO9A PE=1 SV=2	39	7	C	UR	5.52476	5.33708	5.54418	6.05534	5.93326	6.42225	6.48989	6.07764	6.41857	6.14516	6.44738	6.507	6.00424	6.0104	6.33143	6.37732
sp|Q8TAE8|G45IP_HUMAN	GADD45GIP1	Large ribosomal subunit protein mL64 OS=Homo sapiens OX=9606 GN=GADD45GIP1 PE=1 SV=1	40	3	C	UR	5.57805	6.2924	5.46069	5.21409	5.67831	5.75706	6.93715	6.2801	5.57335	4.90393	5.76435	6.78161	5.44059	4.92723	5.40299	14.0081
sp|Q7L2E3|DHX30_HUMAN	DHX30	ATP-dependent RNA helicase DHX30 OS=Homo sapiens OX=9606 GN=DHX30 PE=1 SV=1	41	40	C	UR	5.14729	5.28912	5.09159	5.74417	6.02829	6.0007	6.114	5.46656	6.14907	5.92655	6.17031	6.42109	6.10086	5.96188	6.13711	8.40707
sp|Q16853|AOC3_HUMAN	AOC3	Membrane primary amine oxidase OS=Homo sapiens OX=9606 GN=AOC3 PE=1 SV=3	42	1	C	UR	6.4158	6.69199	5.35429	6.01768	9.73215	5.10139	4.99917	4.60552	6.93389	5.78928	6.11987	4.31516	7.14498	7.21294	6.77059	6.7953
sp|Q6NWY9|PR40B_HUMAN	PRPF40B	Pre-mRNA-processing factor 40 homolog B OS=Homo sapiens OX=9606 GN=PRPF40B PE=1 SV=1	43	5	C	UR	5.38616	6.07062	6.61475	6.25785	6.05012	6.39562	5.67546	6.21982	6.17734	6.59615	6.51854	6.47037	6.52141	6.70559	6.36541	5.97479
sp|O75400|PR40A_HUMAN	PRPF40A	Pre-mRNA-processing factor 40 homolog A OS=Homo sapiens OX=9606 GN=PRPF40A PE=1 SV=2	43	18	C	UR	6.54386	6.36385	6.469	6.32569	6.41319	6.19304	5.94991	6.70246	6.18641	6.46093	6.08572	6.19672	5.9558	5.74437	6.12876	5.08637
sp|P31948|STIP1_HUMAN	STIP1	Stress-induced-phosphoprotein 1 OS=Homo sapiens OX=9606 GN=STIP1 PE=1 SV=1	44	65	C	UR	5.48631	5.92012	5.9997	6.03952	5.50909	5.71496	5.5238	5.61244	5.48806	5.60931	5.74469	5.73164	5.78513	6.11008	5.60836	7.01393
sp|Q92574|TSC1_HUMAN	TSC1	Hamartin OS=Homo sapiens OX=9606 GN=TSC1 PE=1 SV=2	45	18	C	UR	6.17044	5.6527	6.1596	5.95468	6.00725	6.30108	6.33625	6.20947	5.98141	6.04486	6.22192	6.19261	6.22779	5.92818	6.28159	5.73255
sp|Q13423|NNTM_HUMAN	NNT	NAD(P) transhydrogenase, mitochondrial OS=Homo sapiens OX=9606 GN=NNT PE=1 SV=3	46	55	C	UR	6.58598	6.16873	6.24251	6.40418	6.09633	6.09252	5.90636	5.9405	5.40611	5.6221	5.54668	5.65782	5.9182	6.02173	5.77191	6.02829
sp|P35251|RFC1_HUMAN	RFC1	Replication factor C subunit 1 OS=Homo sapiens OX=9606 GN=RFC1 PE=1 SV=4	47	7	C	UR	6.20369	5.42221	5.2244	5.47894	6.44484	6.43493	6.03545	6.24956	6.83625	6.85773	6.31501	6.28379	6.25389	6.65999	6.91231	6.16606
sp|P56945|BCAR1_HUMAN	BCAR1	Breast cancer anti-estrogen resistance protein 1 OS=Homo sapiens OX=9606 GN=BCAR1 PE=1 SV=2	48	15	C	UR	6.4722	6.13835	5.58647	5.95087	6.36245	6.44788	6.11311	5.71963	6.54266	6.34407	6.28083	6.0538	6.28731	5.99053	6.40129	5.11889
sp|P98172|EFNB1_HUMAN	EFNB1	Ephrin-B1 OS=Homo sapiens OX=9606 GN=EFNB1 PE=1 SV=1	49	9	C	UR	5.56782	6.23297	6.61006	5.94775	6.13489	6.26413	6.96974	7.19505	6.06961	5.60477	6.10276	6.41313	6.53994	5.80903	6.34651	6.19184
sp|Q15768|EFNB3_HUMAN	EFNB3	Ephrin-B3 OS=Homo sapiens OX=9606 GN=EFNB3 PE=1 SV=1	49	7	C	UR	6.06077	6.22776	6.62649	6.5515	6.13737	6.45371	5.83879	6.22482	5.90225	6.07518	6.05135	5.9661	6.8498	6.98901	6.37542	5.66969
sp|Q9NV92|NFIP2_HUMAN	NDFIP2	NEDD4 family-interacting protein 2 OS=Homo sapiens OX=9606 GN=NDFIP2 PE=1 SV=2	50	1	C	UR	8.36967	5.73148	4.9076	4.54228	7.21578	5.93229	12.2191	7.66893	4.00482	3.63982	6.0163	8.46863	3.8743	2.41515	4.60165	10.3922
sp|Q14498|RBM39_HUMAN	RBM39	RNA-binding protein 39 OS=Homo sapiens OX=9606 GN=RBM39 PE=1 SV=2	51	16	C	UR	5.5267	5.6263	5.50807	5.68776	5.25696	5.15975	5.15973	5.33494	5.3003	5.55648	5.30367	5.61699	5.09464	5.01574	5.25769	5.4272
sp|Q9NX63|MIC19_HUMAN	CHCHD3	MICOS complex subunit MIC19 OS=Homo sapiens OX=9606 GN=CHCHD3 PE=1 SV=1	52	19	C	UR	7.12778	6.08853	6.70803	6.84808	6.40482	6.13994	6.26419	6.25789	5.42664	5.80287	5.85451	5.74708	6.15884	6.36475	6.28417	6.52188
sp|Q86YT6|MIB1_HUMAN	MIB1	E3 ubiquitin-protein ligase MIB1 OS=Homo sapiens OX=9606 GN=MIB1 PE=1 SV=1	53	10	C	UR	6.21805	5.77639	6.05926	5.72952	6.35505	6.42589	6.69192	6.22618	6.50927	6.49449	6.43379	6.41607	6.08734	5.58007	6.34191	6.6548
sp|Q969K3|RNF34_HUMAN	RNF34	E3 ubiquitin-protein ligase RNF34 OS=Homo sapiens OX=9606 GN=RNF34 PE=1 SV=1	53	4	C	UR	2.33447	2.37104	2.20567	2.21373	2.28158	2.16034	2.47289	2.39098	2.61409	2.54983	2.69045	2.45729	2.28595	2.31229	2.19774	2.93449
sp|P26641|EF1G_HUMAN	EEF1G	Elongation factor 1-gamma OS=Homo sapiens OX=9606 GN=EEF1G PE=1 SV=3	54	47	C	UR	5.84536	5.92279	6.12361	6.02873	5.91202	5.97168	5.96856	6.05137	5.81349	5.74414	5.84601	6.06875	5.98507	5.76218	5.67425	5.87777
sp|Q9Y2B5|VP9D1_HUMAN	VPS9D1	VPS9 domain-containing protein 1 OS=Homo sapiens OX=9606 GN=VPS9D1 PE=1 SV=2	55	5	C	UR	5.20194	5.99009	6.55552	6.69144	5.87898	5.62197	5.82671	6.53794	6.46379	5.93398	6.56156	6.02222	6.65497	6.68009	7.11322	6.26558
sp|P20810|ICAL_HUMAN	CAST	Calpastatin OS=Homo sapiens OX=9606 GN=CAST PE=1 SV=4	56	12	C	UR	4.91057	5.51276	5.20372	5.46911	5.13271	5.44034	5.48555	5.47847	5.45483	5.70494	5.49298	5.49831	5.34062	5.26688	5.26391	5.02175
sp|Q16643|DREB_HUMAN	DBN1	Drebrin OS=Homo sapiens OX=9606 GN=DBN1 PE=1 SV=4	57	49	C	UR	6.19794	5.24241	6.80588	6.34966	5.77821	4.92711	5.53917	6.66463	6.10172	6.3884	6.27914	6.44247	6.00584	5.98952	6.41976	8.14417
sp|Q8TF74|WIPF2_HUMAN	WIPF2	WAS/WASL-interacting protein family member 2 OS=Homo sapiens OX=9606 GN=WIPF2 PE=1 SV=1	58	15	C	UR	6.19384	6.68975	6.28753	6.37724	6.08588	6.06921	5.87066	6.15484	6.62237	6.51041	6.28368	6.36228	6.20687	6.37221	6.41571	5.49751
sp|Q9NVA2|SEP11_HUMAN	SEPTIN11	Septin-11 OS=Homo sapiens OX=9606 GN=SEPTIN11 PE=1 SV=3	59	11	C	UR	5.84341	6.10283	6.35837	6.23357	6.08289	6.03398	5.92574	6.04286	5.96364	5.98193	6.14157	5.88851	5.67444	6.18817	6.89615	5.30291
sp|Q16181|SEPT7_HUMAN	SEPTIN7	Septin-7 OS=Homo sapiens OX=9606 GN=SEPTIN7 PE=1 SV=2	59	41	C	UR	5.14626	5.5173	5.68071	5.86365	5.11614	5.38672	5.08288	5.41087	5.28978	5.53045	5.17985	5.3653	5.56879	6.10155	5.29982	5.25693
sp|Q14141|SEPT6_HUMAN	SEPTIN6	Septin-6 OS=Homo sapiens OX=9606 GN=SEPTIN6 PE=1 SV=4	59	24	C	UR	5.95644	6.18833	6.36215	6.22528	6.09361	5.93894	6.22893	6.20248	6.27213	5.94847	6.27772	6.35233	6.15943	6.11088	6.21274	7.47014
sp|Q92599|SEPT8_HUMAN	SEPTIN8	Septin-8 OS=Homo sapiens OX=9606 GN=SEPTIN8 PE=1 SV=4	59	21	C	UR	5.82814	6.81299	6.5199	6.90558	5.64125	6.17519	6.05263	6.49766	4.563	6.49373	5.81629	6.30261	6.53785	8.56976	4.62907	6.65435
sp|Q99719|SEPT5_HUMAN	SEPTIN5	Septin-5 OS=Homo sapiens OX=9606 GN=SEPTIN5 PE=1 SV=1	59	23	C	UR	5.46861	6.44451	6.36237	6.47137	5.65776	5.69434	5.89199	6.2163	6.02489	5.95862	5.94735	6.34417	6.41198	6.17794	6.06128	8.86653
sp|O43236|SEPT4_HUMAN	SEPTIN4	Septin-4 OS=Homo sapiens OX=9606 GN=SEPTIN4 PE=1 SV=1	59	4	C	UR	5.90108	6.59308	6.33923	6.38059	6.37752	6.27332	5.8348	6.28457	6.21625	6.13354	6.18847	5.97588	6.55344	6.79937	6.24586	5.903
sp|O14981|BTAF1_HUMAN	BTAF1	TATA-binding protein-associated factor 172 OS=Homo sapiens OX=9606 GN=BTAF1 PE=1 SV=2	60	13	C	UR	4.87215	4.62989	4.72883	4.62861	5.03702	4.82564	5.02977	4.9143	5.09301	4.84531	4.8903	4.80983	4.80638	4.44938	5.06041	4.60509
sp|O95801|TTC4_HUMAN	TTC4	Tetratricopeptide repeat protein 4 OS=Homo sapiens OX=9606 GN=TTC4 PE=1 SV=3	61	5	C	UR	3.39664	3.5175	3.33951	3.67152	3.41703	3.00484	3.44753	3.37228	3.64888	3.38165	3.46053	3.4739	3.61797	3.76525	3.40972	3.42735
sp|Q9P1Y5|CAMP3_HUMAN	CAMSAP3	Calmodulin-regulated spectrin-associated protein 3 OS=Homo sapiens OX=9606 GN=CAMSAP3 PE=1 SV=2	62	25	C	UR	6.06019	6.03677	6.19719	6.41284	6.07141	5.89518	6.8767	7.09951	6.77528	6.9772	6.89891	7.4092	4.78454	4.84033	5.10807	4.69214
sp|Q5T5Y3|CAMP1_HUMAN	CAMSAP1	Calmodulin-regulated spectrin-associated protein 1 OS=Homo sapiens OX=9606 GN=CAMSAP1 PE=1 SV=2	62	47	C	UR	5.94288	5.49531	5.67008	5.96216	5.88775	6.08172	5.95526	6.08207	6.03076	6.28771	6.03272	6.19894	6.14713	6.16323	6.1639	5.91885
sp|Q9UKJ3|GPTC8_HUMAN	GPATCH8	G patch domain-containing protein 8 OS=Homo sapiens OX=9606 GN=GPATCH8 PE=1 SV=2	63	11	C	UR	4.82619	4.80515	4.94558	4.54244	6.18529	5.91012	5.45561	5.10002	7.1368	7.18209	6.99367	7.10328	6.29209	6.35681	6.22708	5.77084
sp|P08559|ODPA_HUMAN	PDHA1	Pyruvate dehydrogenase E1 component subunit alpha, somatic form, mitochondrial OS=Homo sapiens OX=9606 GN=PDHA1 PE=1 SV=3	64	23	C	UR	6.761	6.32908	6.32708	6.72228	6.41645	6.30407	5.87479	5.71956	5.48957	6.03785	5.60985	5.38937	6.61157	7.21772	6.44796	6.74182
sp|Q99733|NP1L4_HUMAN	NAP1L4	Nucleosome assembly protein 1-like 4 OS=Homo sapiens OX=9606 GN=NAP1L4 PE=1 SV=1	65	11	C	UR	5.27697	5.886	5.58778	6.03912	5.55085	5.6149	5.28856	5.44889	6.07468	5.71754	5.9315	5.68903	5.92844	5.89576	5.8935	4.87235
sp|P55209|NP1L1_HUMAN	NAP1L1	Nucleosome assembly protein 1-like 1 OS=Homo sapiens OX=9606 GN=NAP1L1 PE=1 SV=1	65	10	C	UR	5.57907	5.86411	6.42811	7.79337	5.30941	5.20603	4.92395	5.13139	5.51139	6.06339	4.88155	5.24309	7.06251	9.36158	5.53847	10.1026
sp|Q8N1S5|S39AB_HUMAN	SLC39A11	Zinc transporter ZIP11 OS=Homo sapiens OX=9606 GN=SLC39A11 PE=2 SV=3	66	1	C	UR	6.22494	5.60494	7.29733	5.83695	5.66519	6.74347	6.74485	6.85654	7.70483	5.52947	7.15783	6.16087	7.35961	4.62801	5.37025	5.11492
sp|P19338|NUCL_HUMAN	NCL	Nucleolin OS=Homo sapiens OX=9606 GN=NCL PE=1 SV=3	67	86	C	UR	5.36544	5.20186	4.81225	5.41197	5.90862	5.96679	5.71219	6.20884	5.75693	6.63444	6.60418	6.72809	5.88304	6.52601	5.18807	5.95061
sp|Q8NCB2|CAMKV_HUMAN	CAMKV	CaM kinase-like vesicle-associated protein OS=Homo sapiens OX=9606 GN=CAMKV PE=2 SV=2	68	30	C	UR	4.99136	5.94777	5.98687	5.28884	5.03257	4.99658	6.32686	6.38974	5.65237	4.94786	5.63133	6.22352	5.35712	5.0127	5.70452	7.22382
sp|P49006|MRP_HUMAN	MARCKSL1	MARCKS-related protein OS=Homo sapiens OX=9606 GN=MARCKSL1 PE=1 SV=2	69	8	C	UR	3.79646	5.31773	6.38364	6.99476	6.30685	4.87481	6.32299	4.32223	5.2591	6.36239	4.25468	5.89203	5.81922	6.88042	4.29819	4.96467
sp|P29966|MARCS_HUMAN	MARCKS	Myristoylated alanine-rich C-kinase substrate OS=Homo sapiens OX=9606 GN=MARCKS PE=1 SV=4	69	35	C	UR	5.3437	5.96878	6.94051	7.06633	6.69452	5.68316	7.22854	5.21038	5.59248	5.82962	5.06059	6.17754	5.3704	6.44382	5.25709	5.24191
sp|Q7KZF4|SND1_HUMAN	SND1	Staphylococcal nuclease domain-containing protein 1 OS=Homo sapiens OX=9606 GN=SND1 PE=1 SV=1	70	53	C	UR	5.62726	5.83172	5.58275	5.81665	5.46561	5.78813	5.805	5.69047	5.51596	5.62253	5.7806	5.98571	5.36555	5.43575	5.35205	7.1767
sp|Q5SQI0|ATAT_HUMAN	ATAT1	Alpha-tubulin N-acetyltransferase 1 OS=Homo sapiens OX=9606 GN=ATAT1 PE=1 SV=1	71	27	C	UR	5.55028	6.21821	6.1741	5.94783	5.41849	5.16587	5.32922	5.4463	5.85219	6.37524	5.69817	5.80241	6.27495	5.70326	6.31505	5.47757
sp|P18206|VINC_HUMAN	VCL	Vinculin OS=Homo sapiens OX=9606 GN=VCL PE=1 SV=4	72	66	C	UR	5.37178	5.78814	5.59204	4.48975	6.14247	6.33047	6.29871	6.10433	6.66402	6.0111	6.6126	5.97862	5.53225	4.07373	5.9881	5.15576
sp|Q8IYI6|EXOC8_HUMAN	EXOC8	Exocyst complex component 8 OS=Homo sapiens OX=9606 GN=EXOC8 PE=1 SV=2	73	25	C	UR	5.98349	5.81781	5.91587	5.84265	5.83526	5.89326	6.11215	6.10669	6.08352	5.80174	5.84662	6.0096	5.87458	6.07171	5.88449	6.21983
sp|P42858|HD_HUMAN	HTT	Huntingtin OS=Homo sapiens OX=9606 GN=HTT PE=1 SV=2	74	42	C	UR	6.4475	5.89571	5.80123	5.2799	6.26006	6.45622	6.60191	6.34919	6.40128	6.0367	6.20797	6.51971	5.58482	4.97019	5.81256	5.86971
sp|P19404|NDUV2_HUMAN	NDUFV2	NADH dehydrogenase [ubiquinone] flavoprotein 2, mitochondrial OS=Homo sapiens OX=9606 GN=NDUFV2 PE=1 SV=2	75	10	C	UR	5.55748	6.48013	6.80412	7.19623	7.19233	6.75826	6.08459	5.12742	5.64684	6.81654	5.70027	5.16997	5.73951	7.21214	5.87783	6.63634
sp|O43837|IDH3B_HUMAN	IDH3B	Isocitrate dehydrogenase [NAD] subunit beta, mitochondrial OS=Homo sapiens OX=9606 GN=IDH3B PE=1 SV=2	76	14	C	UR	5.50088	5.33348	5.07791	4.8492	5.06429	5.36852	5.48969	5.22705	4.69169	4.59722	4.86179	5.22047	4.87176	4.39912	4.94952	7.14295
sp|Q8N201|INT1_HUMAN	INTS1	Integrator complex subunit 1 OS=Homo sapiens OX=9606 GN=INTS1 PE=1 SV=2	77	16	C	UR	5.64922	5.09782	5.17773	4.9877	5.82921	5.38782	5.68752	5.91063	5.93598	5.77572	5.72341	5.61739	5.42273	5.16122	5.74589	5.0806
sp|Q9UBF2|COPG2_HUMAN	COPG2	Coatomer subunit gamma-2 OS=Homo sapiens OX=9606 GN=COPG2 PE=1 SV=1	78	22	C	UR	5.74286	5.90454	6.32374	5.75318	5.67112	6.06261	5.59947	5.74122	5.79844	5.84345	5.75827	5.68154	6.00612	5.51458	5.94594	5.69084
sp|Q9Y678|COPG1_HUMAN	COPG1	Coatomer subunit gamma-1 OS=Homo sapiens OX=9606 GN=COPG1 PE=1 SV=1	78	25	C	UR	6.15274	6.03908	6.08417	5.39848	6.08007	6.32514	6.87777	6.70498	6.26326	5.82054	6.37925	6.51148	5.79404	4.99407	5.97199	6.77089
sp|P54802|ANAG_HUMAN	NAGLU	Alpha-N-acetylglucosaminidase OS=Homo sapiens OX=9606 GN=NAGLU PE=1 SV=2	79	6	C	UR	6.28472	6.16881	6.13404	5.92378	5.8441	5.9556	5.78808	5.47667	5.99229	5.98874	5.64076	5.49122	5.62357	5.37184	5.32899	5.09335
sp|O94876|TMCC1_HUMAN	TMCC1	Transmembrane and coiled-coil domains protein 1 OS=Homo sapiens OX=9606 GN=TMCC1 PE=1 SV=3	79	13	C	UR	6.24217	5.95672	6.26679	6.82247	6.10618	6.30627	6.33225	6.56482	5.92515	6.16003	6.38397	5.79661	6.32751	6.47028	6.51969	5.81912
sp|O75069|TMCC2_HUMAN	TMCC2	Transmembrane and coiled-coil domains protein 2 OS=Homo sapiens OX=9606 GN=TMCC2 PE=1 SV=3	79	4	C	UR	6.53294	5.89327	6.2496	6.58564	6.38202	6.3032	6.44623	6.34017	6.29764	6.19565	6.23121	5.65201	6.47406	6.30083	6.90695	5.20858
sp|O00330|ODPX_HUMAN	PDHX	Pyruvate dehydrogenase protein X component, mitochondrial OS=Homo sapiens OX=9606 GN=PDHX PE=1 SV=3	80	12	C	UR	7.17649	6.73181	6.11304	5.63523	6.75122	6.61571	6.92695	6.39653	5.92532	5.72354	6.24643	6.17604	6.08806	5.65533	6.50202	5.33627
sp|P13995|MTDC_HUMAN	MTHFD2	Bifunctional methylenetetrahydrofolate dehydrogenase/cyclohydrolase, mitochondrial OS=Homo sapiens OX=9606 GN=MTHFD2 PE=1 SV=2	81	15	C	UR	5.73637	6.771	6.37208	6.81579	6.65271	6.96901	6.77457	6.62917	5.81204	5.90711	5.74738	5.808	6.44524	6.2109	6.28882	5.0598
sp|Q96F24|NRBF2_HUMAN	NRBF2	Nuclear receptor-binding factor 2 OS=Homo sapiens OX=9606 GN=NRBF2 PE=1 SV=1	82	5	C	UR	5.53306	5.60184	6.42489	6.41809	5.80274	6.02229	6.31351	5.78456	6.43278	6.35565	5.94751	6.11957	6.43631	6.77346	6.27645	5.74818
sp|Q00577|PURA_HUMAN	PURA	Transcriptional activator protein Pur-alpha OS=Homo sapiens OX=9606 GN=PURA PE=1 SV=2	83	3	C	UR	6.2477	5.99339	6.3057	5.57195	6.16857	6.34382	6.6954	6.4951	6.45395	6.43036	6.38596	7.055	6.40055	5.68437	5.95049	5.81768
sp|O15269|SPTC1_HUMAN	SPTLC1	Serine palmitoyltransferase 1 OS=Homo sapiens OX=9606 GN=SPTLC1 PE=1 SV=1	84	4	C	UR	4.99988	4.70687	4.7747	4.41524	5.21622	5.7584	5.27764	4.81623	5.13555	4.59357	4.99498	4.70799	4.50435	4.86033	4.65841	6.31307
sp|A0A024RBG1|NUD4B_HUMAN	NUDT4B	Diphosphoinositol polyphosphate phosphohydrolase NUDT4B OS=Homo sapiens OX=9606 GN=NUDT4B PE=3 SV=1	85	3	C	UR	4.89812	4.89966	4.74151	5.50277	4.29164	4.81631	5.1118	5.36098	4.36141	4.7796	5.00958	6.50484	4.57154	4.6206	3.91045	24.6549
sp|O95989|NUDT3_HUMAN	NUDT3	Diphosphoinositol polyphosphate phosphohydrolase 1 OS=Homo sapiens OX=9606 GN=NUDT3 PE=1 SV=1	85	12	C	UR	4.99798	5.88075	6.10926	6.31982	5.26104	5.4374	5.22251	5.11178	5.74135	5.95244	5.35085	5.45846	5.86911	7.14446	5.49751	5.00602
sp|Q8NFP7|NUD10_HUMAN	NUDT10	Diphosphoinositol polyphosphate phosphohydrolase 3-alpha OS=Homo sapiens OX=9606 GN=NUDT10 PE=1 SV=1	85	7	C	UR	5.2165	5.48609	5.31203	5.46937	5.28671	5.47668	5.45975	5.54818	5.39523	5.17556	5.37378	5.31804	4.90462	4.91464	4.94523	4.61712
sp|Q96G61|NUD11_HUMAN	NUDT11	Diphosphoinositol polyphosphate phosphohydrolase 3-beta OS=Homo sapiens OX=9606 GN=NUDT11 PE=1 SV=1	85	2	C	UR	6.43072	6.16072	6.00433	6.61016	6.24853	6.59744	5.33318	5.69425	6.58799	6.75635	5.74617	5.18679	6.52738	7.30466	6.36439	6.44692
sp|Q00341|VIGLN_HUMAN	HDLBP	Vigilin OS=Homo sapiens OX=9606 GN=HDLBP PE=1 SV=3	86	51	C	UR	4.51555	4.67054	4.67644	4.72127	4.4877	4.5847	4.5573	4.63522	4.68251	4.66621	4.70646	4.71287	4.67923	4.88197	4.76997	4.54252
sp|Q9BXX2|AN30B_HUMAN	ANKRD30B	Ankyrin repeat domain-containing protein 30B OS=Homo sapiens OX=9606 GN=ANKRD30B PE=2 SV=3	86	3	C	UR	7.02114	6.44413	6.07808	5.86965	6.81779	8.03857	6.62006	6.29284	5.7706	6.73498	7.20348	5.29196	6.03144	5.75702	6.0558	3.97245
sp|Q01813|PFKAP_HUMAN	PFKP	ATP-dependent 6-phosphofructokinase, platelet type OS=Homo sapiens OX=9606 GN=PFKP PE=1 SV=2	88	18	C	UR	5.50092	6.05132	6.09708	5.49464	6.07502	6.01392	6.2521	6.40768	6.19303	5.7375	6.0626	6.41762	5.97515	5.30453	5.75442	6.30002
sp|P08237|PFKAM_HUMAN	PFKM	ATP-dependent 6-phosphofructokinase, muscle type OS=Homo sapiens OX=9606 GN=PFKM PE=1 SV=2	88	53	C	UR	6.15116	6.52981	6.46488	6.17196	6.42885	6.47271	6.24262	6.02048	6.11663	5.97915	6.16555	6.04184	6.26728	5.92041	6.107	5.63816
sp|P17858|PFKAL_HUMAN	PFKL	ATP-dependent 6-phosphofructokinase, liver type OS=Homo sapiens OX=9606 GN=PFKL PE=1 SV=6	88	18	C	UR	5.85677	6.33317	6.33478	6.15674	6.0425	6.36169	6.17721	6.19197	6.19081	6.12373	6.35811	6.38249	6.17006	5.98163	6.83584	5.46446
sp|O95359|TACC2_HUMAN	TACC2	Transforming acidic coiled-coil-containing protein 2 OS=Homo sapiens OX=9606 GN=TACC2 PE=1 SV=3	89	21	C	UR	6.38532	5.39273	4.98358	5.18549	5.97763	6.09377	5.87199	5.6204	5.50909	5.15137	5.17441	5.33199	5.27589	5.01096	5.79828	6.22339
sp|O75410|TACC1_HUMAN	TACC1	Transforming acidic coiled-coil-containing protein 1 OS=Homo sapiens OX=9606 GN=TACC1 PE=1 SV=2	89	6	C	UR	6.04858	5.86214	5.77281	5.4102	5.70893	6.30025	6.05536	6.05672	5.8686	5.38527	5.15854	5.45835	5.47516	5.25422	5.97851	5.79309
sp|Q9NT68|TEN2_HUMAN	TENM2	Teneurin-2 OS=Homo sapiens OX=9606 GN=TENM2 PE=1 SV=3	90	4	C	UR	5.75791	6.37532	6.22996	6.85919	6.22481	5.87469	6.27224	5.84227	5.96039	6.7153	6.35694	5.91265	6.06551	6.92419	6.4922	6.13644
sp|Q9P273|TEN3_HUMAN	TENM3	Teneurin-3 OS=Homo sapiens OX=9606 GN=TENM3 PE=1 SV=3	90	10	C	UR	4.98555	4.77083	4.94297	4.84288	4.75542	4.94818	4.99864	4.80722	5.16249	4.9757	5.1083	5.02377	4.96471	4.96218	5.00628	4.62544
sp|Q9UKZ4|TEN1_HUMAN	TENM1	Teneurin-1 OS=Homo sapiens OX=9606 GN=TENM1 PE=1 SV=2	90	1	C	UR	6.24475	5.60638	6.26815	5.35574	6.33201	6.28441	6.55536	5.80985	7.24183	7.31591	6.96398	7.50143	4.62514	5.39891	6.38267	6.11348
sp|Q6N022|TEN4_HUMAN	TENM4	Teneurin-4 OS=Homo sapiens OX=9606 GN=TENM4 PE=1 SV=2	90	25	C	UR	5.29981	5.43935	5.70051	5.42646	5.38031	5.3478	5.78409	5.89465	5.55293	5.35207	5.78906	5.60123	5.54403	5.18035	5.63074	5.02184
sp|Q53H12|AGK_HUMAN	AGK	Acylglycerol kinase, mitochondrial OS=Homo sapiens OX=9606 GN=AGK PE=1 SV=2	91	15	C	UR	4.94239	4.44917	4.50044	4.4979	4.90326	5.18596	5.28178	4.87338	5.07804	5.03367	5.09193	5.23722	4.7438	4.58646	5.00851	4.96163
sp|Q9Y2I8|WDR37_HUMAN	WDR37	WD repeat-containing protein 37 OS=Homo sapiens OX=9606 GN=WDR37 PE=1 SV=2	92	14	C	UR	5.22226	5.18246	5.58446	5.59003	5.2288	5.46656	5.49222	5.62361	5.05879	5.30852	5.46888	5.59958	5.41417	5.29872	5.37292	6.62979
sp|Q05086|UBE3A_HUMAN	UBE3A	Ubiquitin-protein ligase E3A OS=Homo sapiens OX=9606 GN=UBE3A PE=1 SV=4	93	24	C	UR	5.61898	5.7904	5.76502	5.60161	5.58798	5.80653	5.67975	5.79158	5.97448	5.87407	5.99829	5.81964	5.67048	5.49101	5.59732	4.81058
sp|Q8NCG7|DGLB_HUMAN	DAGLB	Diacylglycerol lipase-beta OS=Homo sapiens OX=9606 GN=DAGLB PE=1 SV=2	94	4	C	UR	7.02435	6.26936	6.47187	5.3696	6.50543	6.82182	6.43431	6.557	6.73735	6.27376	6.28112	6.71083	5.93227	5.31603	6.39129	4.9036
sp|P06753|TPM3_HUMAN	TPM3	Tropomyosin alpha-3 chain OS=Homo sapiens OX=9606 GN=TPM3 PE=1 SV=2	95	28	C	UR	5.44667	5.73205	6.04102	6.28058	5.719	5.73386	5.41085	5.67592	5.96697	6.24368	6.09237	5.99619	6.12999	6.80557	5.58147	4.75443
sp|P67936|TPM4_HUMAN	TPM4	Tropomyosin alpha-4 chain OS=Homo sapiens OX=9606 GN=TPM4 PE=1 SV=3	95	17	C	UR	5.9155	6.01911	5.88273	6.3136	5.71645	5.70303	5.49555	5.70387	6.27598	6.91994	6.41078	6.2807	6.06111	7.08372	6.01663	5.32428
sp|P09493|TPM1_HUMAN	TPM1	Tropomyosin alpha-1 chain OS=Homo sapiens OX=9606 GN=TPM1 PE=1 SV=2	95	8	C	UR	5.86878	6.04115	5.98902	6.37283	6.28413	6.08706	5.59588	5.96236	6.00087	6.67896	6.21648	5.74992	6.71758	6.847	5.91878	5.15039
sp|P07951|TPM2_HUMAN	TPM2	Tropomyosin beta chain OS=Homo sapiens OX=9606 GN=TPM2 PE=1 SV=1	95	20	C	UR	5.7965	6.01815	6.06665	5.69102	6.09934	6.3442	6.0391	6.13698	6.49044	6.46444	6.80853	6.72488	5.7523	5.65806	5.68732	8.22211
sp|Q9BYK8|HELZ2_HUMAN	HELZ2	3'-5' exoribonuclease HELZ2 OS=Homo sapiens OX=9606 GN=HELZ2 PE=1 SV=7	96	4	C	UR	5.83976	5.3853	6.14483	5.74614	6.23532	6.31017	5.92532	5.41025	7.23539	7.00358	6.93613	6.40497	7.00833	6.0904	6.61778	5.70634
sp|Q96JJ6|JPH4_HUMAN	JPH4	Junctophilin-4 OS=Homo sapiens OX=9606 GN=JPH4 PE=1 SV=2	97	2	C	UR	4.5652	4.08716	4.07741	3.91649	3.76725	4.13852	4.07652	4.01177	3.53726	3.7209	3.94944	3.45597	3.89009	4.31187	4.65585	4.34159
sp|Q9UNF0|PACN2_HUMAN	PACSIN2	Protein kinase C and casein kinase substrate in neurons protein 2 OS=Homo sapiens OX=9606 GN=PACSIN2 PE=1 SV=2	98	15	C	UR	5.53768	6.32685	6.49538	6.49962	6.16065	6.15843	5.99331	6.02307	6.23341	6.03003	6.12462	5.99319	6.57276	6.88843	6.15569	5.68585
sp|P43304|GPDM_HUMAN	GPD2	Glycerol-3-phosphate dehydrogenase, mitochondrial OS=Homo sapiens OX=9606 GN=GPD2 PE=1 SV=3	99	31	C	UR	6.64429	6.61613	6.35751	6.03816	6.38101	6.55374	6.61408	6.48039	5.9547	5.89057	5.95872	5.998	6.19411	5.77671	6.15244	6.38944
sp|O94855|SC24D_HUMAN	SEC24D	Protein transport protein Sec24D OS=Homo sapiens OX=9606 GN=SEC24D PE=1 SV=2	100	5	C	UR	5.53595	5.18312	5.52038	4.72711	5.73125	5.55915	6.66315	6.41884	5.6404	5.49225	5.77352	7.10266	5.20792	4.33714	5.36245	9.60423
sp|Q9NXH9|TRM1_HUMAN	TRMT1	tRNA (guanine(26)-N(2))-dimethyltransferase OS=Homo sapiens OX=9606 GN=TRMT1 PE=1 SV=1	101	13	C	UR	6.0209	6.6126	6.35799	6.29777	6.24697	6.50348	6.4467	6.40337	6.22523	5.84505	6.1802	5.96985	6.47949	6.05392	6.49741	5.85908
sp|P55060|XPO2_HUMAN	CSE1L	Exportin-2 OS=Homo sapiens OX=9606 GN=CSE1L PE=1 SV=3	102	53	C	UR	5.70626	5.57623	5.75578	5.33497	5.71863	5.81813	6.12292	6.09614	6.14081	5.734	6.08823	6.16462	5.60974	4.99683	5.70325	5.55634
sp|P29374|ARI4A_HUMAN	ARID4A	AT-rich interactive domain-containing protein 4A OS=Homo sapiens OX=9606 GN=ARID4A PE=1 SV=3	103	2	C	UR	6.41478	5.21456	4.76503	7.47543	6.77919	5.97168	6.65929	6.53308	6.68204	7.02401	7.35434	7.25885	4.93825	5.17366	5.60164	6.15417
sp|Q9H9Z2|LN28A_HUMAN	LIN28A	Protein lin-28 homolog A OS=Homo sapiens OX=9606 GN=LIN28A PE=1 SV=1	104	12	C	UR	5.48522	5.27691	5.20805	5.35726	6.24061	6.26909	6.50882	6.34627	6.53334	6.66942	6.73127	6.92798	5.84732	6.11107	6.10089	8.16216
sp|P49916|DNLI3_HUMAN	LIG3	DNA ligase 3 OS=Homo sapiens OX=9606 GN=LIG3 PE=1 SV=2	105	27	C	UR	5.91993	5.46908	4.96015	5.605	6.46858	6.25573	5.99916	5.79722	5.68332	5.77552	5.593	5.41324	6.15335	6.50639	6.28406	5.53465
sp|Q6P1J9|CDC73_HUMAN	CDC73	Parafibromin OS=Homo sapiens OX=9606 GN=CDC73 PE=1 SV=1	106	16	C	UR	6.34183	6.13839	4.95296	5.23046	6.66365	6.00951	6.23497	6.46546	6.6084	6.64918	6.3462	6.55504	5.6777	5.10518	5.9405	5.08237
sp|P51452|DUS3_HUMAN	DUSP3	Dual specificity protein phosphatase 3 OS=Homo sapiens OX=9606 GN=DUSP3 PE=1 SV=1	107	8	C	UR	5.36311	4.99622	5.08013	4.81348	4.8906	5.23542	4.78884	4.83056	4.96988	4.61956	4.98307	4.67407	4.9349	4.53076	4.94398	4.04625
sp|Q9Y277|VDAC3_HUMAN	VDAC3	Voltage-dependent anion-selective channel protein 3 OS=Homo sapiens OX=9606 GN=VDAC3 PE=1 SV=1	108	18	C	UR	7.17407	6.83425	6.77647	6.32745	6.72045	6.28794	6.64031	6.70423	5.63716	5.71992	5.69462	5.83111	5.57312	5.13079	5.85739	5.75239
sp|P21796|VDAC1_HUMAN	VDAC1	Voltage-dependent anion-selective channel protein 1 OS=Homo sapiens OX=9606 GN=VDAC1 PE=1 SV=2	108	42	C	UR	6.34902	6.03573	5.86533	5.82946	5.9879	5.61245	5.50301	5.46813	4.97432	5.20294	5.0081	5.05187	5.06941	5.06878	5.23399	4.83169
sp|Q7Z3D6|GLUCM_HUMAN	DGLUCY	D-glutamate cyclase, mitochondrial OS=Homo sapiens OX=9606 GN=DGLUCY PE=1 SV=2	109	3	C	UR	2.22686	2.11175	2.05697	2.39708	2.72913	2.2082	2.02987	2.06327	2.99206	2.23525	2.14946	1.91951	2.28564	2.54318	2.34504	1.91299
sp|O95897|NOE2_HUMAN	OLFM2	Noelin-2 OS=Homo sapiens OX=9606 GN=OLFM2 PE=1 SV=2	110	4	C	UR	7.04467	6.38161	6.37742	6.64961	6.76126	6.38558	5.93656	5.9795	6.59092	5.95555	6.11719	5.91246	6.13284	6.74237	6.2001	4.83238
sp|O43395|PRPF3_HUMAN	PRPF3	U4/U6 small nuclear ribonucleoprotein Prp3 OS=Homo sapiens OX=9606 GN=PRPF3 PE=1 SV=2	111	20	C	UR	6.68623	6.75768	6.40328	6.37547	5.9242	5.65961	5.84571	6.43695	6.15935	6.16462	5.96092	6.34268	5.36407	5.39633	5.56512	6.62329
sp|Q9H4W6|COE3_HUMAN	EBF3	Transcription factor COE3 OS=Homo sapiens OX=9606 GN=EBF3 PE=1 SV=2	112	12	C	UR	6.28968	6.04794	6.22919	5.94762	6.15374	5.94884	6.12778	6.2412	6.20975	6.04143	6.30537	6.43899	6.62988	6.00973	6.59517	6.78369
sp|Q9UH73|COE1_HUMAN	EBF1	Transcription factor COE1 OS=Homo sapiens OX=9606 GN=EBF1 PE=1 SV=2	112	4	C	UR	5.42245	5.01633	5.01159	5.65863	5.53281	5.26694	4.77432	5.14124	6.00949	6.09963	5.28433	5.04303	5.93835	6.19465	6.03449	4.86401
sp|Q9HAK2|COE2_HUMAN	EBF2	Transcription factor COE2 OS=Homo sapiens OX=9606 GN=EBF2 PE=1 SV=4	112	8	C	UR	5.52668	5.75807	5.44095	5.88012	6.09088	5.86746	5.96263	6.10575	5.89001	5.75955	5.71152	6.22358	6.20691	6.639	6.50046	6.67055
sp|Q86VP6|CAND1_HUMAN	CAND1	Cullin-associated NEDD8-dissociated protein 1 OS=Homo sapiens OX=9606 GN=CAND1 PE=1 SV=2	113	58	C	UR	5.73042	5.65573	5.86176	5.18	5.73322	5.85061	6.41547	6.10188	5.84262	5.52154	5.96401	6.15798	5.63319	4.94276	5.71137	7.97182
sp|O75155|CAND2_HUMAN	CAND2	Cullin-associated NEDD8-dissociated protein 2 OS=Homo sapiens OX=9606 GN=CAND2 PE=1 SV=3	113	12	C	UR	5.88199	5.96857	6.37361	6.32096	6.68216	6.54897	5.33756	5.72841	6.36271	6.34357	6.36306	5.15454	7.01142	7.02104	6.74851	6.15291
sp|P98194|AT2C1_HUMAN	ATP2C1	Calcium-transporting ATPase type 2C member 1 OS=Homo sapiens OX=9606 GN=ATP2C1 PE=1 SV=3	114	16	C	UR	5.69785	5.51372	5.67318	5.91373	5.34787	5.71031	5.41337	5.45718	5.29806	5.55604	5.2464	5.08215	5.99923	6.79001	6.01048	6.11024
sp|Q5SVQ8|ZBT41_HUMAN	ZBTB41	Zinc finger and BTB domain-containing protein 41 OS=Homo sapiens OX=9606 GN=ZBTB41 PE=1 SV=1	115	1	C	UR	5.52209	5.35443	5.15168	6.17047	6.04758	5.07673	6.81186	5.09691	5.5945	6.35946	7.39051	6.64643	6.70125	7.54317	7.19948	7.33344
sp|Q8NFC6|BD1L1_HUMAN	BOD1L1	Biorientation of chromosomes in cell division protein 1-like 1 OS=Homo sapiens OX=9606 GN=BOD1L1 PE=1 SV=2	116	39	C	UR	5.39737	4.61295	4.87578	5.00268	5.37542	5.37427	5.50121	5.44357	5.53359	5.36793	5.49591	5.35202	5.64218	5.45708	5.95261	4.97058
sp|Q96IK1|BOD1_HUMAN	BOD1	Biorientation of chromosomes in cell division protein 1 OS=Homo sapiens OX=9606 GN=BOD1 PE=1 SV=2	116	1	C	UR	6.09339	6.5004	7.14711	6.93536	5.86682	5.69712	8.28989	5.61803	5.88091	6.12026	5.63807	5.94318	6.57588	5.82533	6.01881	5.84944
sp|P78362|SRPK2_HUMAN	SRPK2	SRSF protein kinase 2 OS=Homo sapiens OX=9606 GN=SRPK2 PE=1 SV=3	117	11	C	UR	5.45414	5.80191	5.78399	6.16863	6.37382	6.20866	6.63005	6.2926	6.53904	6.39548	6.8831	6.77979	6.32355	5.93261	6.37533	6.0573
sp|Q96SB4|SRPK1_HUMAN	SRPK1	SRSF protein kinase 1 OS=Homo sapiens OX=9606 GN=SRPK1 PE=1 SV=2	117	10	C	UR	5.15264	5.6532	5.90934	6.21527	6.05287	6.22566	6.51736	6.11477	6.53238	6.52905	6.81576	7.04775	6.24637	6.21256	6.10164	6.67338
sp|O95782|AP2A1_HUMAN	AP2A1	AP-2 complex subunit alpha-1 OS=Homo sapiens OX=9606 GN=AP2A1 PE=1 SV=3	118	61	C	UR	5.65786	5.88366	5.7515	5.33581	5.60644	5.72591	6.09093	6.07823	5.8623	5.37533	5.97004	6.16917	5.52397	4.94243	5.56859	8.18489
sp|O94973|AP2A2_HUMAN	AP2A2	AP-2 complex subunit alpha-2 OS=Homo sapiens OX=9606 GN=AP2A2 PE=1 SV=2	118	35	C	UR	5.7133	5.77022	5.75504	5.39224	5.68409	5.61883	5.99267	5.89487	5.83503	5.53315	5.88325	6.07761	5.4742	5.19342	5.6724	7.51626
sp|Q15293|RCN1_HUMAN	RCN1	Reticulocalbin-1 OS=Homo sapiens OX=9606 GN=RCN1 PE=1 SV=1	119	19	C	UR	5.39089	5.16154	5.51172	5.59591	5.97006	6.20888	5.49215	5.61948	5.53487	5.72817	5.41268	5.26663	5.42153	6.08519	5.54322	5.02566
sp|O15382|BCAT2_HUMAN	BCAT2	Branched-chain-amino-acid aminotransferase, mitochondrial OS=Homo sapiens OX=9606 GN=BCAT2 PE=1 SV=2	120	12	C	UR	6.56646	6.29855	6.51572	6.39132	6.64333	6.6127	6.29578	5.81255	6.53169	6.41971	6.4343	5.96971	5.94326	5.88964	6.23001	5.44526
sp|Q9UIW2|PLXA1_HUMAN	PLXNA1	Plexin-A1 OS=Homo sapiens OX=9606 GN=PLXNA1 PE=1 SV=3	121	34	C	UR	6.05488	6.0357	5.84803	5.57656	5.86797	6.02084	6.2234	5.94195	5.96552	5.70419	5.8158	5.95945	5.75896	5.49666	5.943	6.30982
sp|Q9HCM2|PLXA4_HUMAN	PLXNA4	Plexin-A4 OS=Homo sapiens OX=9606 GN=PLXNA4 PE=1 SV=4	121	5	C	UR	5.89628	6.5901	7.02257	7.27759	6.63649	5.83133	6.21405	6.67412	5.37015	5.49518	5.69573	5.67342	6.54617	6.42773	6.60381	6.04527
sp|O75051|PLXA2_HUMAN	PLXNA2	Plexin-A2 OS=Homo sapiens OX=9606 GN=PLXNA2 PE=1 SV=4	121	22	C	UR	7.87137	7.18157	6.4862	6.29897	6.40735	6.41378	6.39962	5.90917	6.04826	5.87602	6.06327	5.87117	5.63832	5.24006	5.97646	6.31842
sp|P51805|PLXA3_HUMAN	PLXNA3	Plexin-A3 OS=Homo sapiens OX=9606 GN=PLXNA3 PE=1 SV=3	121	17	C	UR	5.20287	5.13812	5.51659	5.32261	5.32317	5.29455	5.48648	5.51395	5.25253	5.23893	5.40377	5.19791	5.20988	5.41372	5.49903	5.04487
sp|Q9UBV2|SE1L1_HUMAN	SEL1L	Protein sel-1 homolog 1 OS=Homo sapiens OX=9606 GN=SEL1L PE=1 SV=3	122	10	C	UR	5.7907	5.95641	5.97634	5.85267	5.80898	5.76063	5.31752	5.52694	5.68767	5.95858	5.21284	5.54915	5.58786	5.5153	5.85692	5.24175
sp|P30038|AL4A1_HUMAN	ALDH4A1	Delta-1-pyrroline-5-carboxylate dehydrogenase, mitochondrial OS=Homo sapiens OX=9606 GN=ALDH4A1 PE=1 SV=3	123	16	C	UR	6.50212	6.48447	6.28209	5.85387	5.89473	6.1288	6.69917	6.29408	5.5466	5.45451	6.05229	6.29792	5.74941	5.333	5.64697	9.77997
sp|P67809|YBOX1_HUMAN	YBX1	Y-box-binding protein 1 OS=Homo sapiens OX=9606 GN=YBX1 PE=1 SV=3	124	20	C	UR	4.8792	4.94453	4.93996	5.04142	5.32562	5.23884	5.22463	5.15904	5.75816	5.42959	5.55393	5.7952	5.1495	5.49392	5.51878	4.85824
sp|P16989|YBOX3_HUMAN	YBX3	Y-box-binding protein 3 OS=Homo sapiens OX=9606 GN=YBX3 PE=1 SV=4	124	14	C	UR	6.13499	5.45162	6.08354	6.05796	6.23747	6.74757	6.27537	6.04725	5.73925	6.5946	6.1909	6.19184	5.99989	6.4797	6.48466	5.83215
sp|Q8IVU1|IGDC3_HUMAN	IGDCC3	Immunoglobulin superfamily DCC subclass member 3 OS=Homo sapiens OX=9606 GN=IGDCC3 PE=2 SV=2	125	5	C	UR	7.20826	6.40477	5.99504	5.94407	6.92419	6.83473	6.63609	6.50244	6.00277	5.9614	6.50222	6.55897	6.17888	5.68036	5.69852	4.96729
sp|Q6UWJ1|TMCO3_HUMAN	TMCO3	Transmembrane and coiled-coil domain-containing protein 3 OS=Homo sapiens OX=9606 GN=TMCO3 PE=1 SV=1	126	4	C	UR	2.93895	2.86411	2.84706	2.91775	2.75567	2.90142	2.90871	2.93925	2.85576	2.8423	2.78646	2.64471	3.02465	2.80541	2.9392	2.30653
sp|Q6PK04|CC137_HUMAN	CCDC137	Coiled-coil domain-containing protein 137 OS=Homo sapiens OX=9606 GN=CCDC137 PE=1 SV=1	127	1	C	UR	5.96102	5.96476	6.95306	6.42008	6.97304	5.96777	5.04685	7.14901	6.53656	6.77429	6.67419	5.28804	6.26388	6.54327	6.89315	4.59103
sp|O60784|TOM1_HUMAN	TOM1	Target of Myb1 membrane trafficking protein OS=Homo sapiens OX=9606 GN=TOM1 PE=1 SV=2	128	9	C	UR	5.75996	6.01736	6.24138	6.02422	6.04493	5.82445	6.12067	5.93025	7.30471	6.73938	7.052	6.99009	5.92811	6.1293	6.31189	5.58129
sp|Q1ED39|KNOP1_HUMAN	KNOP1	Lysine-rich nucleolar protein 1 OS=Homo sapiens OX=9606 GN=KNOP1 PE=1 SV=1	129	3	C	UR	6.17746	5.59379	5.46034	6.39133	6.13785	6.37039	6.4776	6.19305	7.50109	6.42829	7.13579	7.2025	5.96972	5.21616	6.40705	5.33758
sp|P12270|TPR_HUMAN	TPR	Nucleoprotein TPR OS=Homo sapiens OX=9606 GN=TPR PE=1 SV=3	130	81	C	UR	5.80669	6.35771	5.95342	5.13383	6.07224	5.12681	5.37377	5.48028	5.90959	6.76702	5.23734	5.96176	5.42307	5.00507	5.21899	4.0639
sp|Q15154|PCM1_HUMAN	PCM1	Pericentriolar material 1 protein OS=Homo sapiens OX=9606 GN=PCM1 PE=1 SV=6	130	14	C	UR	5.97026	5.36798	6.18286	6.37427	6.0799	5.8533	6.32232	6.88295	6.47796	6.04404	6.16382	5.96039	6.64505	6.00662	7.05879	6.6095
sp|Q08357|S20A2_HUMAN	SLC20A2	Sodium-dependent phosphate transporter 2 OS=Homo sapiens OX=9606 GN=SLC20A2 PE=1 SV=1	131	2	C	UR	5.64037	6.66897	6.61778	6.30434	5.90567	6.41804	6.31939	6.37419	6.4849	6.20851	5.87193	5.6694	6.26998	6.80849	6.25099	6.18705
sp|Q6VMQ6|MCAF1_HUMAN	ATF7IP	Activating transcription factor 7-interacting protein 1 OS=Homo sapiens OX=9606 GN=ATF7IP PE=1 SV=3	132	12	C	UR	6.22054	5.18504	5.56903	5.83039	5.88289	5.66278	6.90315	6.421	5.97548	6.62816	6.66162	6.98079	6.4926	6.43146	6.25536	6.89971
sp|Q14642|I5P1_HUMAN	INPP5A	Inositol polyphosphate-5-phosphatase A OS=Homo sapiens OX=9606 GN=INPP5A PE=1 SV=1	133	9	C	UR	5.82899	6.87126	6.54719	6.21345	6.04651	5.90823	6.31279	6.27935	6.30847	6.29175	6.45826	6.25255	6.42259	5.92279	6.14806	6.18775
sp|Q9NU22|MDN1_HUMAN	MDN1	Midasin OS=Homo sapiens OX=9606 GN=MDN1 PE=1 SV=2	134	45	C	UR	5.74444	5.04059	5.22886	5.18391	5.73878	5.47143	6.15863	6.28667	5.65314	5.6854	5.44362	5.80885	5.96298	5.42966	6.04923	5.66153
sp|P55196|AFAD_HUMAN	AFDN	Afadin OS=Homo sapiens OX=9606 GN=AFDN PE=1 SV=3	134	78	C	UR	5.79768	6.40034	6.35514	6.32309	5.98925	5.85394	6.01439	6.0068	5.83594	5.72122	5.84628	5.64839	6.24745	5.9057	6.14713	5.63762
sp|Q6Y7W6|GGYF2_HUMAN	GIGYF2	GRB10-interacting GYF protein 2 OS=Homo sapiens OX=9606 GN=GIGYF2 PE=1 SV=1	134	22	C	UR	5.63717	5.75029	5.6488	5.64949	5.78094	5.7118	5.59758	5.71857	6.03223	5.92062	5.82286	5.57603	5.99144	5.81982	5.99353	5.03942
sp|Q9NWX5|ASB6_HUMAN	ASB6	Ankyrin repeat and SOCS box protein 6 OS=Homo sapiens OX=9606 GN=ASB6 PE=1 SV=1	135	2	C	UR	4.07294	4.62418	5.20676	5.08078	3.8706	4.44135	4.01593	5.20328	5.43306	4.9581	5.3263	4.5449	5.29589	4.72945	4.61168	4.39899
sp|P80723|BASP1_HUMAN	BASP1	Brain acid soluble protein 1 OS=Homo sapiens OX=9606 GN=BASP1 PE=1 SV=2	136	29	C	UR	4.37079	5.55208	6.27023	7.07748	5.79698	4.6778	6.06117	4.78528	5.38595	5.92495	4.81452	5.7875	5.87044	8.31973	5.28396	5.02382
sp|Q969T9|WBP2_HUMAN	WBP2	WW domain-binding protein 2 OS=Homo sapiens OX=9606 GN=WBP2 PE=1 SV=1	137	9	C	UR	6.54244	6.32552	6.41615	6.16868	6.45714	6.32235	6.80524	6.17189	6.27894	5.90304	6.28055	6.29508	6.22929	5.94173	6.146	5.13988
sp|P0DTL6|ZTRF1_HUMAN	ZFTRAF1	Zinc finger TRAF-type-containing protein 1 OS=Homo sapiens OX=9606 GN=ZFTRAF1 PE=2 SV=1	138	5	C	UR	6.19669	6.73228	6.71757	6.47455	6.0204	6.28031	5.56317	5.84371	6.45012	6.71627	6.02465	5.80361	6.25094	6.76543	6.49504	5.66526
sp|O75569|PRKRA_HUMAN	PRKRA	Interferon-inducible double-stranded RNA-dependent protein kinase activator A OS=Homo sapiens OX=9606 GN=PRKRA PE=1 SV=1	139	14	C	UR	4.90401	4.88095	5.03761	5.48403	5.68169	5.65098	6.23866	5.30927	5.42933	5.66159	6.14327	7.01257	5.9348	5.77404	5.73749	13.3386
sp|Q8N163|CCAR2_HUMAN	CCAR2	Cell cycle and apoptosis regulator protein 2 OS=Homo sapiens OX=9606 GN=CCAR2 PE=1 SV=2	140	44	C	UR	6.24734	6.63029	6.31091	5.65909	5.88662	5.60324	6.10759	6.20555	5.92418	6.07218	5.7029	6.12287	5.75154	5.21066	5.98871	5.70941
sp|P35240|MERL_HUMAN	NF2	Merlin OS=Homo sapiens OX=9606 GN=NF2 PE=1 SV=1	141	20	C	UR	4.84457	5.14009	5.04974	4.99735	4.70351	4.76157	4.79629	4.96571	4.63447	4.55883	4.66024	4.574	4.76922	4.90313	4.96565	4.41156
sp|Q8IZ83|A16A1_HUMAN	ALDH16A1	Aldehyde dehydrogenase family 16 member A1 OS=Homo sapiens OX=9606 GN=ALDH16A1 PE=1 SV=2	142	17	C	UR	6.01952	5.85934	5.6501	5.7825	5.44877	5.9399	6.12918	6.17115	5.90361	6.00089	6.05918	7.04875	5.68728	5.65059	7.12537	9.52387
sp|P46821|MAP1B_HUMAN	MAP1B	Microtubule-associated protein 1B OS=Homo sapiens OX=9606 GN=MAP1B PE=1 SV=2	143	304	C	UR	4.9968	4.45552	4.69001	4.88984	4.6026	4.61651	4.76327	4.89134	4.97115	4.93733	4.90296	5.17394	4.97026	5.53523	4.80763	4.65158
sp|P78559|MAP1A_HUMAN	MAP1A	Microtubule-associated protein 1A OS=Homo sapiens OX=9606 GN=MAP1A PE=1 SV=6	143	76	C	UR	3.12633	3.15914	3.53039	3.76592	3.3434	3.37182	3.41973	3.77138	3.69832	3.92314	3.64388	3.80013	3.96503	4.18356	3.89027	3.96299
sp|Q08211|DHX9_HUMAN	DHX9	ATP-dependent RNA helicase A OS=Homo sapiens OX=9606 GN=DHX9 PE=1 SV=4	144	58	C	UR	5.44539	5.3902	5.13052	5.39812	5.57406	5.53557	5.72613	5.47144	5.46993	5.68702	5.5416	6.22126	5.3276	5.0742	5.41338	9.82987
sp|P06454|PTMA_HUMAN	PTMA	Prothymosin alpha OS=Homo sapiens OX=9606 GN=PTMA PE=1 SV=2	145	6	C	UR	3.81033	4.61114	4.9667	5.1173	6.13699	5.39278	4.18378	3.10636	4.75101	4.08371	3.87696	3.69099	4.0197	4.23682	3.83231	3.9537
sp|Q9UQ90|SPG7_HUMAN	SPG7	Paraplegin OS=Homo sapiens OX=9606 GN=SPG7 PE=1 SV=2	146	17	C	UR	6.03832	5.31903	5.36609	5.17216	5.5697	5.47902	5.81398	5.61404	5.18418	5.26229	5.2511	5.13549	5.06313	4.9385	5.39875	5.0275
sp|Q2M2I8|AAK1_HUMAN	AAK1	AP2-associated protein kinase 1 OS=Homo sapiens OX=9606 GN=AAK1 PE=1 SV=3	147	16	C	UR	6.23371	6.40416	6.43813	6.33588	6.15072	6.162	5.99685	6.10929	5.90964	5.86699	5.99647	5.64168	6.01388	6.22106	6.21502	5.1477
sp|Q9NW82|WDR70_HUMAN	WDR70	WD repeat-containing protein 70 OS=Homo sapiens OX=9606 GN=WDR70 PE=1 SV=1	148	7	C	UR	5.16231	5.4557	5.44951	5.22559	5.30424	5.98505	5.44061	5.6995	5.7203	5.52504	6.21866	5.95161	5.29955	5.45383	5.35078	4.55617
sp|Q15149|PLEC_HUMAN	PLEC	Plectin OS=Homo sapiens OX=9606 GN=PLEC PE=1 SV=3	149	126	C	UR	5.17011	4.74653	5.04541	5.01895	5.42831	5.34929	5.48652	5.56987	5.45408	5.61642	5.5418	5.40824	5.74917	5.6569	5.89819	5.19009
sp|P58107|EPIPL_HUMAN	EPPK1	Epiplakin OS=Homo sapiens OX=9606 GN=EPPK1 PE=1 SV=3	149	7	C	UR	4.85412	4.49346	5.02721	4.84758	5.21575	5.17174	4.93511	4.90465	4.97179	5.34346	5.56481	4.9162	5.25207	5.09866	5.47154	4.17838
sp|P46783|RS10_HUMAN	RPS10	Small ribosomal subunit protein eS10 OS=Homo sapiens OX=9606 GN=RPS10 PE=1 SV=1	149	17	C	UR	5.20483	5.62329	5.17295	6.24175	5.82089	5.88504	5.34571	5.58211	6.03864	6.37933	6.25644	5.8675	6.50643	6.95928	6.4081	5.70103
sp|Q9Y617|SERC_HUMAN	PSAT1	Phosphoserine aminotransferase OS=Homo sapiens OX=9606 GN=PSAT1 PE=1 SV=2	150	22	C	UR	6.07116	6.67372	6.4745	6.30274	6.65779	6.48798	6.40262	6.37616	6.31068	5.74769	6.61645	5.86763	6.34098	5.95326	6.08819	5.4924
sp|P20962|PTMS_HUMAN	PTMS	Parathymosin OS=Homo sapiens OX=9606 GN=PTMS PE=1 SV=2	151	19	C	UR	4.32441	4.49429	5.14043	5.05786	5.26779	5.50413	4.50665	3.64255	4.74639	4.05979	4.2176	4.19065	3.99986	4.29352	4.09182	3.92487
sp|Q13356|PPIL2_HUMAN	PPIL2	RING-type E3 ubiquitin-protein ligase PPIL2 OS=Homo sapiens OX=9606 GN=PPIL2 PE=1 SV=1	152	7	C	UR	6.26344	6.52616	6.23522	6.41621	6.19944	6.13433	5.68156	6.01153	6.47898	6.4536	6.20231	5.91209	6.54567	6.486	6.5371	5.91635
sp|Q9Y5W8|SNX13_HUMAN	SNX13	Sorting nexin-13 OS=Homo sapiens OX=9606 GN=SNX13 PE=1 SV=4	154	2	C	UR	6.50488	5.68932	5.70057	6.70729	5.89033	6.18753	6.93634	6.12383	6.59786	5.86726	6.16902	6.02484	6.26807	6.5014	6.61377	6.21769
sp|O60337|MARH6_HUMAN	MARCHF6	E3 ubiquitin-protein ligase MARCHF6 OS=Homo sapiens OX=9606 GN=MARCHF6 PE=1 SV=2	155	4	C	UR	6.24442	5.44052	5.56213	5.95805	5.45855	5.65106	8.3028	7.23025	5.87767	5.72086	5.79986	7.58149	5.54489	4.93459	5.9714	8.72146
sp|Q1KMD3|HNRL2_HUMAN	HNRNPUL2	Heterogeneous nuclear ribonucleoprotein U-like protein 2 OS=Homo sapiens OX=9606 GN=HNRNPUL2 PE=1 SV=1	156	39	C	UR	5.92575	7.2634	6.69044	6.20159	6.6695	5.53719	5.66039	5.65311	5.93087	6.27297	5.62009	6.28967	6.20252	5.77844	5.52937	6.45552
sp|Q9NW13|RBM28_HUMAN	RBM28	RNA-binding protein 28 OS=Homo sapiens OX=9606 GN=RBM28 PE=1 SV=3	157	9	C	UR	4.72393	5.48831	5.54543	5.37013	4.6986	4.94408	5.19746	5.23776	5.73452	5.99361	6.26583	5.60191	5.43651	5.64697	5.46928	5.32923
sp|P40818|UBP8_HUMAN	USP8	Ubiquitin carboxyl-terminal hydrolase 8 OS=Homo sapiens OX=9606 GN=USP8 PE=1 SV=1	158	16	C	UR	6.00534	6.30441	6.45791	6.4614	5.96797	6.24923	6.17126	6.19826	6.42641	6.3081	6.33392	6.11397	6.4938	6.47786	6.29528	5.73488
sp|Q9P260|RELCH_HUMAN	RELCH	RAB11-binding protein RELCH OS=Homo sapiens OX=9606 GN=RELCH PE=1 SV=2	159	22	C	UR	5.75299	5.55189	5.67943	5.65599	5.93239	6.02359	5.84799	5.76434	5.93123	5.82562	5.98483	5.77146	5.58222	5.54305	5.78326	5.16846
sp|Q92614|MY18A_HUMAN	MYO18A	Unconventional myosin-XVIIIa OS=Homo sapiens OX=9606 GN=MYO18A PE=1 SV=3	160	62	C	UR	5.54991	5.14444	5.42732	5.46762	6.10239	5.89704	6.03724	5.55286	6.2129	5.97313	6.13431	5.9799	5.90301	5.82839	6.12141	5.79299
sp|Q99575|POP1_HUMAN	POP1	Ribonucleases P/MRP protein subunit POP1 OS=Homo sapiens OX=9606 GN=POP1 PE=1 SV=2	161	7	C	UR	6.08548	5.86192	5.71789	5.83379	6.21245	6.19083	5.95197	5.83287	6.70162	6.98527	6.76964	6.41878	6.35142	6.58304	6.71739	5.78565
sp|Q674X7|KAZRN_HUMAN	KAZN	Kazrin OS=Homo sapiens OX=9606 GN=KAZN PE=1 SV=2	162	8	C	UR	5.00574	5.55246	5.81213	5.72903	5.07903	5.28026	5.13565	5.38041	5.21861	5.27195	5.26781	5.07485	5.60219	5.64154	5.58093	5.07686
sp|Q9UHV9|PFD2_HUMAN	PFDN2	Prefoldin subunit 2 OS=Homo sapiens OX=9606 GN=PFDN2 PE=1 SV=1	163	11	C	UR	5.08422	6.29189	6.50722	6.71131	6.31568	6.10711	6.57966	5.80706	6.11905	6.91069	5.94318	6.13256	6.24973	7.23818	6.03188	5.97057
sp|O94906|PRP6_HUMAN	PRPF6	Pre-mRNA-processing factor 6 OS=Homo sapiens OX=9606 GN=PRPF6 PE=1 SV=1	164	30	C	UR	5.74696	5.41866	5.61037	5.58165	5.384	5.19014	5.17892	5.71785	5.50208	5.58158	5.27657	5.48987	5.06475	5.07882	5.01022	5.00787
sp|P35232|PHB1_HUMAN	PHB1	Prohibitin 1 OS=Homo sapiens OX=9606 GN=PHB1 PE=1 SV=1	165	20	C	UR	6.42068	6.20751	6.11465	6.12711	6.32919	6.12309	5.98409	5.81121	5.52103	5.61829	5.74061	5.81663	5.63161	5.85735	5.64227	5.36827
sp|Q5JVF3|PCID2_HUMAN	PCID2	PCI domain-containing protein 2 OS=Homo sapiens OX=9606 GN=PCID2 PE=1 SV=2	166	4	C	UR	5.51823	5.30196	5.58769	5.25301	5.47475	5.38006	6.24399	6.56657	5.77733	6.05553	5.88548	7.86851	5.06596	4.50553	4.76594	14.7495
sp|Q9BUK6|MSTO1_HUMAN	MSTO1	Protein misato homolog 1 OS=Homo sapiens OX=9606 GN=MSTO1 PE=1 SV=1	167	6	C	UR	5.46591	6.26436	6.41086	7.3168	5.57191	5.93875	5.52414	6.14734	6.35233	6.96487	6.15738	6.08322	7.04139	7.161	6.16175	5.43798
sp|O15020|SPTN2_HUMAN	SPTBN2	Spectrin beta chain, non-erythrocytic 2 OS=Homo sapiens OX=9606 GN=SPTBN2 PE=1 SV=3	168	121	C	UR	5.82403	5.25662	5.94423	6.13415	5.79732	5.55321	5.75582	6.10139	5.52319	5.77605	5.36239	5.67405	6.28388	6.44798	6.21824	5.83547
sp|Q01082|SPTB2_HUMAN	SPTBN1	Spectrin beta chain, non-erythrocytic 1 OS=Homo sapiens OX=9606 GN=SPTBN1 PE=1 SV=2	168	153	C	UR	5.91716	5.13292	5.75052	5.65554	5.66702	5.34157	5.4077	5.59606	5.3532	5.69308	5.29115	5.59629	5.53144	5.7248	5.6732	5.59183
sp|O43707|ACTN4_HUMAN	ACTN4	Alpha-actinin-4 OS=Homo sapiens OX=9606 GN=ACTN4 PE=1 SV=2	168	52	C	UR	5.87463	5.51005	5.91842	5.80766	5.75984	5.56049	5.40123	5.82969	5.70175	5.27485	5.44446	5.4863	5.38256	5.78018	5.64775	5.99641
sp|Q9H254|SPTN4_HUMAN	SPTBN4	Spectrin beta chain, non-erythrocytic 4 OS=Homo sapiens OX=9606 GN=SPTBN4 PE=1 SV=2	168	6	C	UR	6.46761	5.80732	6.0928	6.16405	6.47446	5.96882	6.21899	6.39183	6.33362	6.2658	6.2606	6.37417	6.30767	6.26202	7.07684	5.53339
sp|P12814|ACTN1_HUMAN	ACTN1	Alpha-actinin-1 OS=Homo sapiens OX=9606 GN=ACTN1 PE=1 SV=2	168	17	C	UR	5.72446	5.33322	5.72902	5.30278	5.63041	5.83869	5.83073	5.96252	5.83294	5.23266	5.74159	5.86909	5.28643	4.88901	5.39836	4.88822
sp|Q9UPT8|ZC3H4_HUMAN	ZC3H4	Zinc finger CCCH domain-containing protein 4 OS=Homo sapiens OX=9606 GN=ZC3H4 PE=1 SV=3	168	19	C	UR	6.08849	6.15359	6.04821	6.21923	6.31788	6.01885	5.89633	5.97236	6.3997	6.80856	6.03359	6.32082	6.51213	6.69705	6.28401	6.22921
sp|Q08379|GOGA2_HUMAN	GOLGA2	Golgin subfamily A member 2 OS=Homo sapiens OX=9606 GN=GOLGA2 PE=1 SV=3	169	25	C	UR	6.75827	5.29922	5.65484	6.34525	6.34873	6.05792	5.83022	5.87797	5.6459	6.15136	5.58032	5.63546	6.18306	7.0731	6.31625	5.9077
sp|O43303|CP110_HUMAN	CCP110	Centriolar coiled-coil protein of 110 kDa OS=Homo sapiens OX=9606 GN=CCP110 PE=1 SV=3	170	12	C	UR	6.09711	5.59188	5.96676	6.5235	6.51167	6.28602	6.53781	6.23121	6.26357	6.23984	6.22747	6.06725	6.72268	6.38964	6.47535	5.86825
sp|Q96K76|UBP47_HUMAN	USP47	Ubiquitin carboxyl-terminal hydrolase 47 OS=Homo sapiens OX=9606 GN=USP47 PE=1 SV=3	170	29	C	UR	5.90878	6.40846	6.59384	6.34386	5.88822	6.0316	6.3032	6.20825	6.05193	6.01376	6.22127	5.75445	6.27533	5.91454	6.0841	5.58126
sp|P33176|KINH_HUMAN	KIF5B	Kinesin-1 heavy chain OS=Homo sapiens OX=9606 GN=KIF5B PE=1 SV=1	171	60	C	UR	5.66203	5.36264	5.81471	5.6906	5.61132	5.62474	5.39535	5.42938	5.59972	5.55427	5.67728	5.39817	5.74135	6.00681	5.76353	5.17316
sp|Q12840|KIF5A_HUMAN	KIF5A	Kinesin heavy chain isoform 5A OS=Homo sapiens OX=9606 GN=KIF5A PE=1 SV=2	171	52	C	UR	5.72	5.86335	5.83392	6.03635	5.73582	5.73066	5.72465	5.67571	5.84429	6.06405	5.83936	5.75693	5.93586	6.09941	5.95576	5.25168
sp|O60282|KIF5C_HUMAN	KIF5C	Kinesin heavy chain isoform 5C OS=Homo sapiens OX=9606 GN=KIF5C PE=1 SV=1	171	78	C	UR	5.631	5.5074	5.74818	6.18525	5.54324	5.58867	5.28438	5.30048	5.38064	5.63346	5.32093	5.32355	5.80212	6.34397	5.56256	4.95631
sp|Q6ICG6|K0930_HUMAN	KIAA0930	Uncharacterized protein KIAA0930 OS=Homo sapiens OX=9606 GN=KIAA0930 PE=1 SV=1	172	13	C	UR	4.9134	4.97722	4.76037	4.52287	4.82616	5.00192	4.92346	4.94857	5.22688	4.83888	5.13063	4.87946	4.73735	4.63625	4.96746	4.27025
sp|A6NNA2|SRRM3_HUMAN	SRRM3	Serine/arginine repetitive matrix protein 3 OS=Homo sapiens OX=9606 GN=SRRM3 PE=2 SV=4	173	1	C	UR	4.91511	6.17784	5.21694	5.22694	6.03015	5.8795	5.89936	6.30499	7.14666	7.81136	6.49496	7.0363	6.20233	6.84798	6.79575	6.01383
sp|Q9UN66|PCDB8_HUMAN	PCDHB8	Protocadherin beta-8 OS=Homo sapiens OX=9606 GN=PCDHB8 PE=2 SV=4	174	5	C	UR	4.92546	4.58225	3.95728	4.43167	4.74508	4.43644	4.33667	4.75305	5.67939	5.74649	5.87889	5.45091	4.17501	4.16052	4.84305	4.02753
sp|Q9Y5E7|PCDB2_HUMAN	PCDHB2	Protocadherin beta-2 OS=Homo sapiens OX=9606 GN=PCDHB2 PE=1 SV=1	174	8	C	UR	6.02561	5.65096	5.64065	5.31259	5.77494	5.46409	6.21541	5.71456	6.81197	6.33245	6.96722	7.13204	5.14309	4.82087	5.61899	4.62624
sp|Q9Y5E9|PCDBE_HUMAN	PCDHB14	Protocadherin beta-14 OS=Homo sapiens OX=9606 GN=PCDHB14 PE=1 SV=1	174	1	C	UR	6.3972	5.75889	5.82956	4.12127	5.55884	6.02928	6.85881	6.25235	7.97222	7.64431	7.85502	7.72299	5.67344	5.09268	6.23978	4.99337
sp|Q9Y5E4|PCDB5_HUMAN	PCDHB5	Protocadherin beta-5 OS=Homo sapiens OX=9606 GN=PCDHB5 PE=2 SV=2	174	1	C	UR	2.13031	1.97266	1.92274	2.1383	2.19095	2.37522	1.89991	1.71053	2.34139	2.40425	2.12436	2.02509	1.98929	2.38821	2.3949	1.41945
sp|Q9Y5E8|PCDBF_HUMAN	PCDHB15	Protocadherin beta-15 OS=Homo sapiens OX=9606 GN=PCDHB15 PE=2 SV=1	174	1	C	UR	7.61387	6.47795	5.80523	6.0536	5.79297	6.39455	8.12898	6.81515	6.59161	5.39365	6.34448	6.05025	5.51623	5.37417	6.34631	5.301
sp|Q9NRJ7|PCDBG_HUMAN	PCDHB16	Protocadherin beta-16 OS=Homo sapiens OX=9606 GN=PCDHB16 PE=1 SV=4	174	2	C	UR	5.67204	5.41667	5.58271	5.41664	5.60558	5.5061	5.8273	5.85371	6.59444	6.07891	5.98599	5.75106	4.92171	4.63071	5.63449	4.82721
sp|Q9Y5F7|PCDGL_HUMAN	PCDHGC4	Protocadherin gamma-C4 OS=Homo sapiens OX=9606 GN=PCDHGC4 PE=1 SV=1	174	6	C	UR	6.29043	6.13101	5.35804	6.70472	7.12291	7.03966	5.99565	5.83888	6.5183	6.23111	5.87966	5.85394	6.55639	6.87302	6.49932	5.10696
sp|Q9P2E7|PCD10_HUMAN	PCDH10	Protocadherin-10 OS=Homo sapiens OX=9606 GN=PCDH10 PE=1 SV=2	174	9	C	UR	6.18287	6.68842	6.89891	6.3119	5.45209	5.51629	5.67224	5.8954	6.31457	6.15817	6.01291	6.10501	6.26194	6.41646	6.81977	7.29304
sp|Q9Y5F9|PCDGI_HUMAN	PCDHGB6	Protocadherin gamma-B6 OS=Homo sapiens OX=9606 GN=PCDHGB6 PE=2 SV=1	174	13	C	UR	6.32033	5.28182	4.77455	5.5109	6.00291	5.82053	5.48342	5.14507	6.10521	6.50647	6.14224	5.95296	5.28915	5.64566	5.70972	5.01099
sp|Q9UN71|PCDGG_HUMAN	PCDHGB4	Protocadherin gamma-B4 OS=Homo sapiens OX=9606 GN=PCDHGB4 PE=2 SV=1	174	3	C	UR	6.60747	6.46789	5.67536	5.71662	6.34998	6.05783	6.8731	6.61066	6.36688	6.74112	6.6522	6.58367	5.95066	5.47235	6.55727	5.31692
sp|Q9Y5H3|PCDGA_HUMAN	PCDHGA10	Protocadherin gamma-A10 OS=Homo sapiens OX=9606 GN=PCDHGA10 PE=2 SV=1	174	5	C	UR	7.12322	5.83258	5.7508	5.32508	6.50002	7.20566	6.30688	6.24058	6.60794	6.9292	6.79534	6.43295	5.4937	5.61914	6.71175	5.12519
sp|Q9Y5G6|PCDG7_HUMAN	PCDHGA7	Protocadherin gamma-A7 OS=Homo sapiens OX=9606 GN=PCDHGA7 PE=2 SV=1	174	1	C	UR	8.5539	5.18001	6.12014	6.2975	5.61972	6.92065	5.94789	6.25362	7.30558	6.59409	7.33963	6.1946	5.27222	5.21974	6.43314	4.74758
sp|Q8IVT5|KSR1_HUMAN	KSR1	Kinase suppressor of Ras 1 OS=Homo sapiens OX=9606 GN=KSR1 PE=1 SV=3	175	24	C	UR	6.45088	6.03812	6.07772	6.07271	6.12581	6.37516	6.40057	6.06128	6.46236	6.34142	6.50339	6.41487	6.38528	6.18643	6.42558	5.67843
sp|O60524|NEMF_HUMAN	NEMF	Ribosome quality control complex subunit NEMF OS=Homo sapiens OX=9606 GN=NEMF PE=1 SV=4	176	22	C	UR	5.90016	6.27742	6.23864	6.12358	6.06707	6.30944	6.22805	6.03055	6.6726	6.47168	6.36997	6.18953	6.25166	6.69644	6.62492	5.54829
sp|Q6PIJ6|FBX38_HUMAN	FBXO38	F-box only protein 38 OS=Homo sapiens OX=9606 GN=FBXO38 PE=1 SV=3	177	5	C	UR	7.23596	6.57647	6.20146	6.32062	6.72412	6.69191	6.39737	6.46905	6.06092	5.76686	6.37108	6.14141	5.9601	5.56147	6.22407	5.29713
sp|Q16877|F264_HUMAN	PFKFB4	6-phosphofructo-2-kinase/fructose-2,6-bisphosphatase 4 OS=Homo sapiens OX=9606 GN=PFKFB4 PE=1 SV=6	179	5	C	UR	5.53644	4.92048	5.32369	4.9016	5.63634	5.78639	5.75561	5.51948	5.25779	5.13435	4.93911	5.03416	4.92827	4.81399	5.72543	3.53629
sp|Q16875|F263_HUMAN	PFKFB3	6-phosphofructo-2-kinase/fructose-2,6-bisphosphatase 3 OS=Homo sapiens OX=9606 GN=PFKFB3 PE=1 SV=1	179	5	C	UR	6.15674	6.3898	5.8864	5.91596	5.91224	6.04354	6.26572	6.26916	6.91178	6.64472	6.84566	6.42209	6.37408	6.2151	6.40213	5.34486
sp|O60825|F262_HUMAN	PFKFB2	6-phosphofructo-2-kinase/fructose-2,6-bisphosphatase 2 OS=Homo sapiens OX=9606 GN=PFKFB2 PE=1 SV=2	179	5	C	UR	6.50381	6.2359	5.58245	5.97065	6.30671	6.99034	6.29358	6.14814	6.76097	5.87694	6.56806	6.44944	5.86118	6.07579	6.59673	5.77932
sp|P49327|FAS_HUMAN	FASN	Fatty acid synthase OS=Homo sapiens OX=9606 GN=FASN PE=1 SV=3	180	123	C	UR	6.87493	5.82566	5.18727	5.40638	6.45528	6.68778	6.22732	5.47637	5.63203	5.56109	5.75331	5.84102	5.21223	5.32795	5.52843	6.20695
sp|P28340|DPOD1_HUMAN	POLD1	DNA polymerase delta catalytic subunit OS=Homo sapiens OX=9606 GN=POLD1 PE=1 SV=2	180	10	C	UR	6.30111	6.77005	6.28713	6.85024	6.16131	6.1163	5.64301	6.10584	6.30015	6.41995	6.07151	5.88886	6.68863	6.52575	6.34428	5.52587
sp|P21554|CNR1_HUMAN	CNR1	Cannabinoid receptor 1 OS=Homo sapiens OX=9606 GN=CNR1 PE=1 SV=1	181	1	C	UR	5.75977	5.5948	5.1875	5.51175	5.24091	5.33777	7.34247	7.49237	6.00739	6.01074	6.26004	8.39253	5.73249	5.1166	6.19444	8.81845
sp|P35606|COPB2_HUMAN	COPB2	Coatomer subunit beta' OS=Homo sapiens OX=9606 GN=COPB2 PE=1 SV=2	182	50	C	UR	5.77818	6.02886	6.00463	5.82882	5.89836	6.15536	6.08776	6.01756	5.74039	5.59276	5.82808	5.92728	5.94021	5.65628	5.917	6.71682
sp|Q14966|ZN638_HUMAN	ZNF638	Zinc finger protein 638 OS=Homo sapiens OX=9606 GN=ZNF638 PE=1 SV=2	183	22	C	UR	7.08497	6.20254	6.3311	6.55879	5.26528	5.38942	5.35903	6.70116	5.39775	5.49849	5.34263	5.98899	5.16935	5.38471	5.26634	4.77938
sp|P53985|MOT1_HUMAN	SLC16A1	Monocarboxylate transporter 1 OS=Homo sapiens OX=9606 GN=SLC16A1 PE=1 SV=3	184	10	C	UR	7.10416	5.94396	6.16203	5.75737	6.46851	6.41966	7.30307	6.77957	6.47031	6.10367	6.48211	6.62809	5.47893	5.28923	6.00835	5.60098
sp|Q5HYK3|COQ5_HUMAN	COQ5	2-methoxy-6-polyprenyl-1,4-benzoquinol methylase, mitochondrial OS=Homo sapiens OX=9606 GN=COQ5 PE=1 SV=2	185	8	C	UR	6.72533	6.09087	5.3206	5.28079	6.14292	6.38319	6.35118	5.55187	5.22646	5.28684	5.33667	5.49924	5.79146	5.37837	5.53621	5.25181
sp|Q9GZS1|RPA49_HUMAN	POLR1E	DNA-directed RNA polymerase I subunit RPA49 OS=Homo sapiens OX=9606 GN=POLR1E PE=1 SV=3	186	5	C	UR	7.46415	7.16638	7.02352	7.0346	5.47619	5.69038	5.95381	7.39642	6.05681	6.11322	6.88404	6.66956	5.14107	5.06202	5.60722	5.26062
sp|Q5TC82|RC3H1_HUMAN	RC3H1	Roquin-1 OS=Homo sapiens OX=9606 GN=RC3H1 PE=1 SV=1	187	5	C	UR	6.60274	6.93554	6.46332	5.95469	6.99033	6.00703	6.21157	6.53692	6.53744	6.33325	6.12762	5.88458	6.38509	5.72817	5.67349	5.62822
sp|Q9HBD1|RC3H2_HUMAN	RC3H2	Roquin-2 OS=Homo sapiens OX=9606 GN=RC3H2 PE=1 SV=2	187	5	C	UR	4.98883	5.73148	5.57076	6.28846	6.20599	6.45401	6.14343	6.04361	7.21172	6.28706	6.68188	6.53619	6.48227	6.57989	6.19542	6.59901
sp|P56192|SYMC_HUMAN	MARS1	Methionine--tRNA ligase, cytoplasmic OS=Homo sapiens OX=9606 GN=MARS1 PE=1 SV=2	188	35	C	UR	5.67661	5.6194	5.79747	5.96211	5.90933	5.78746	5.94065	5.99158	5.86815	6.06782	5.97787	5.84665	5.7873	5.84438	6.168	5.47331
sp|Q9UI15|TAGL3_HUMAN	TAGLN3	Transgelin-3 OS=Homo sapiens OX=9606 GN=TAGLN3 PE=1 SV=2	189	36	C	UR	3.99651	4.50332	4.88422	4.74887	4.38633	4.27262	4.57307	4.59225	4.4262	4.65838	4.55395	4.86052	4.58732	4.64502	4.39133	6.47623
sp|Q01995|TAGL_HUMAN	TAGLN	Transgelin OS=Homo sapiens OX=9606 GN=TAGLN PE=1 SV=4	189	2	C	UR	5.17515	6.6499	6.827	6.04228	6.74769	6.46744	6.17723	5.97385	6.10968	6.51783	6.37361	5.9893	6.76781	6.02852	6.64487	5.50783
sp|P37802|TAGL2_HUMAN	TAGLN2	Transgelin-2 OS=Homo sapiens OX=9606 GN=TAGLN2 PE=1 SV=3	189	18	C	UR	3.01342	3.79912	3.94833	3.90611	3.97088	3.65252	3.78981	3.6991	4.61817	5.3928	4.55036	4.77067	4.30725	4.4439	3.77346	3.61998
sp|Q15633|TRBP2_HUMAN	TARBP2	RISC-loading complex subunit TARBP2 OS=Homo sapiens OX=9606 GN=TARBP2 PE=1 SV=3	190	5	C	UR	5.59702	5.51713	5.73112	6.1104	5.91828	6.23693	6.38531	6.11382	6.20516	6.20268	6.11199	6.55782	6.81248	6.16467	6.212	8.12318
sp|Q12756|KIF1A_HUMAN	KIF1A	Kinesin-like protein KIF1A OS=Homo sapiens OX=9606 GN=KIF1A PE=1 SV=2	191	42	C	UR	6.73312	6.18158	6.10375	6.45318	6.59337	6.5143	6.13037	6.06236	6.23845	6.09837	6.38242	6.0239	6.11663	6.29762	6.11341	5.59581
sp|O60333|KIF1B_HUMAN	KIF1B	Kinesin-like protein KIF1B OS=Homo sapiens OX=9606 GN=KIF1B PE=1 SV=5	191	32	C	UR	6.15989	6.02884	5.75625	5.7388	6.06016	6.12605	6.16619	5.99367	5.77315	5.7476	5.80986	5.64554	5.9096	5.51661	5.8765	5.06646
sp|Q9H1H9|KI13A_HUMAN	KIF13A	Kinesin-like protein KIF13A OS=Homo sapiens OX=9606 GN=KIF13A PE=1 SV=2	191	3	C	UR	6.24135	6.155	6.39848	6.62043	6.57174	6.43782	6.26158	5.50959	6.34717	6.81967	5.93202	5.23935	6.0745	7.29912	7.44799	4.64419
sp|O15066|KIF3B_HUMAN	KIF3B	Kinesin-like protein KIF3B OS=Homo sapiens OX=9606 GN=KIF3B PE=1 SV=1	191	9	C	UR	6.72241	6.54676	6.40544	6.70762	6.05748	6.41931	6.51161	6.28554	6.44072	6.41906	6.31163	6.11931	5.62168	6.28966	6.20104	4.94072
sp|Q9P2P6|STAR9_HUMAN	STARD9	StAR-related lipid transfer protein 9 OS=Homo sapiens OX=9606 GN=STARD9 PE=1 SV=3	191	2	C	UR	6.93032	6.33479	5.83909	6.29942	6.06149	6.99437	6.66437	6.19933	6.02723	6.13157	6.09384	6.49586	5.95032	6.05869	6.97515	4.94417
sp|O14782|KIF3C_HUMAN	KIF3C	Kinesin-like protein KIF3C OS=Homo sapiens OX=9606 GN=KIF3C PE=1 SV=4	191	6	C	UR	6.53325	5.93276	5.57583	6.19952	6.59997	6.45031	6.74335	6.30747	6.35077	6.27785	6.34778	6.62172	5.53093	5.97974	6.45176	6.09698
sp|P52757|CHIO_HUMAN	CHN2	Beta-chimaerin OS=Homo sapiens OX=9606 GN=CHN2 PE=1 SV=2	192	5	C	UR	6.12137	6.1948	6.07226	5.82422	6.10419	7.38059	6.16381	6.02973	6.88753	5.81358	6.30328	6.01051	6.60983	6.80859	6.67289	5.00282
sp|P48742|LHX1_HUMAN	LHX1	LIM/homeobox protein Lhx1 OS=Homo sapiens OX=9606 GN=LHX1 PE=1 SV=2	193	4	C	UR	6.70252	5.96928	6.66444	5.90541	6.63059	6.22592	6.44842	6.74273	6.16419	6.07461	6.11104	6.0107	5.80841	5.64741	6.85109	6.04323
sp|P27708|PYR1_HUMAN	CAD	Multifunctional protein CAD OS=Homo sapiens OX=9606 GN=CAD PE=1 SV=3	194	46	C	UR	3.60624	3.44994	3.39622	3.26016	3.61066	3.58269	3.94697	3.65506	3.65526	3.44296	3.72337	3.89708	3.33808	3.09634	3.36404	3.54312
sp|P31327|CPSM_HUMAN	CPS1	Carbamoyl-phosphate synthase [ammonia], mitochondrial OS=Homo sapiens OX=9606 GN=CPS1 PE=1 SV=2	194	7	C	UR	0.284123	0.261408	0.252825	0.23751	0.287407	0.263773	0.236448	0.2237	0.289654	0.250349	0.231587	0.21967	0.265662	0.212992	0.219908	0.153706
sp|P62258|1433E_HUMAN	YWHAE	14-3-3 protein epsilon OS=Homo sapiens OX=9606 GN=YWHAE PE=1 SV=1	195	133	C	UR	5.55315	6.0107	6.0308	6.39446	5.74188	6.69697	4.84661	5.96725	5.32632	6.73323	5.15218	5.50068	5.98275	7.29002	5.22867	5.22103
sp|P61981|1433G_HUMAN	YWHAG	14-3-3 protein gamma OS=Homo sapiens OX=9606 GN=YWHAG PE=1 SV=2	195	45	C	UR	5.68443	6.00782	6.18105	6.52868	5.85437	6.04922	5.5499	5.67603	5.6976	6.00577	5.99306	5.80614	6.11528	6.39767	6.03756	6.30664
sp|Q04917|1433F_HUMAN	YWHAH	14-3-3 protein eta OS=Homo sapiens OX=9606 GN=YWHAH PE=1 SV=4	195	25	C	UR	6.04697	6.16711	6.3536	6.50907	6.16358	6.30179	5.8983	5.908	6.3482	6.07986	6.33622	6.23667	6.12568	6.49582	6.20441	5.90862
sp|P27348|1433T_HUMAN	YWHAQ	14-3-3 protein theta OS=Homo sapiens OX=9606 GN=YWHAQ PE=1 SV=1	195	34	C	UR	5.26439	5.11281	5.65711	5.10316	5.26845	5.20189	6.01741	5.6777	5.41085	4.98568	5.45417	6.52009	4.92529	4.89447	5.01085	8.3184
sp|P31946|1433B_HUMAN	YWHAB	14-3-3 protein beta/alpha OS=Homo sapiens OX=9606 GN=YWHAB PE=1 SV=3	195	26	C	UR	5.65601	6.22933	6.4057	7.53418	5.69791	5.97125	4.73801	5.07745	5.47086	6.20019	5.5169	5.09332	6.82699	7.91221	6.2888	5.32692
sp|P63104|1433Z_HUMAN	YWHAZ	14-3-3 protein zeta/delta OS=Homo sapiens OX=9606 GN=YWHAZ PE=1 SV=1	195	43	C	UR	3.86062	3.88111	4.03433	4.27139	3.83774	3.94854	3.99175	4.02749	3.89681	4.02129	4.01183	4.47964	3.95282	4.23	3.97704	10.5316
sp|O00273|DFFA_HUMAN	DFFA	DNA fragmentation factor subunit alpha OS=Homo sapiens OX=9606 GN=DFFA PE=1 SV=1	196	8	C	UR	4.18461	4.49832	4.78436	4.76272	4.29362	4.365	4.74268	4.68433	4.60485	4.51981	4.8091	4.60137	4.6143	4.36618	4.87404	6.71401
sp|Q9UQ35|SRRM2_HUMAN	SRRM2	Serine/arginine repetitive matrix protein 2 OS=Homo sapiens OX=9606 GN=SRRM2 PE=1 SV=2	197	47	C	UR	4.34696	4.23668	3.91833	4.17931	5.59851	5.26379	5.01469	4.38541	5.98486	5.76592	5.61054	5.68757	5.66282	5.72747	5.63147	5.55399
sp|P31040|SDHA_HUMAN	SDHA	Succinate dehydrogenase [ubiquinone] flavoprotein subunit, mitochondrial OS=Homo sapiens OX=9606 GN=SDHA PE=1 SV=2	198	23	C	UR	6.42692	6.6234	6.44545	6.34005	6.31454	6.39449	6.3643	6.01156	5.65138	5.91557	5.80879	5.92833	6.01098	5.76697	6.04921	6.37084
sp|Q9HC21|TPC_HUMAN	SLC25A19	Mitochondrial thiamine pyrophosphate carrier OS=Homo sapiens OX=9606 GN=SLC25A19 PE=1 SV=1	199	2	C	UR	6.59294	5.78647	4.97592	5.55344	6.26433	6.83454	7.04224	5.4799	6.89978	6.15878	6.23326	5.88548	7.0389	6.93752	6.35423	5.96226
sp|Q9UID3|VPS51_HUMAN	VPS51	Vacuolar protein sorting-associated protein 51 homolog OS=Homo sapiens OX=9606 GN=VPS51 PE=1 SV=2	200	16	C	UR	6.42942	6.15754	6.21711	5.95912	6.41082	6.62275	7.0876	6.60443	6.1511	5.88408	6.00779	6.03252	6.01935	5.60227	6.26225	6.55187
sp|P04406|G3P_HUMAN	GAPDH	Glyceraldehyde-3-phosphate dehydrogenase OS=Homo sapiens OX=9606 GN=GAPDH PE=1 SV=3	201	113	C	UR	5.62576	6.07083	5.92227	6.05178	5.5029	5.7728	5.35917	5.51395	5.58984	5.70205	5.71071	5.53504	5.66547	5.95341	5.57259	5.53077
sp|O14556|G3PT_HUMAN	GAPDHS	Glyceraldehyde-3-phosphate dehydrogenase, testis-specific OS=Homo sapiens OX=9606 GN=GAPDHS PE=1 SV=2	201	17	C	UR	5.72232	6.36829	6.04176	6.12373	5.5683	5.41962	5.53438	5.64054	6.03496	5.70048	5.75905	5.83206	5.82904	6.01257	5.75153	5.24582
sp|Q4KMQ2|ANO6_HUMAN	ANO6	Anoctamin-6 OS=Homo sapiens OX=9606 GN=ANO6 PE=1 SV=2	202	10	C	UR	6.38837	6.01957	6.18363	5.4579	6.4907	6.17235	6.19023	6.63351	6.93298	6.66152	6.82873	6.81419	5.8195	5.751	6.11697	5.53885
sp|P05091|ALDH2_HUMAN	ALDH2	Aldehyde dehydrogenase, mitochondrial OS=Homo sapiens OX=9606 GN=ALDH2 PE=1 SV=2	203	24	C	UR	6.05092	6.58098	6.43424	6.39397	6.48364	6.41561	6.41216	6.3442	5.78917	5.6879	5.96371	5.70086	6.06753	5.80633	6.16757	6.78448
sp|P30837|AL1B1_HUMAN	ALDH1B1	Aldehyde dehydrogenase X, mitochondrial OS=Homo sapiens OX=9606 GN=ALDH1B1 PE=1 SV=4	203	19	C	UR	6.49806	6.67413	6.45427	6.42329	6.21789	6.42638	6.57873	6.22184	5.74026	5.42562	6.07718	5.94504	5.9175	5.65013	5.95544	7.79423
sp|P00352|AL1A1_HUMAN	ALDH1A1	Aldehyde dehydrogenase 1A1 OS=Homo sapiens OX=9606 GN=ALDH1A1 PE=1 SV=2	203	2	C	UR	5.99868	4.5184	4.86728	5.13288	4.68113	3.68261	3.99164	4.21533	5.98891	5.55217	5.11942	4.68122	4.95533	5.0731	5.55121	3.92434
sp|Q9UBI1|COMD3_HUMAN	COMMD3	COMM domain-containing protein 3 OS=Homo sapiens OX=9606 GN=COMMD3 PE=1 SV=1	204	3	C	UR	5.70745	6.41362	6.50621	6.30001	6.55383	5.37849	6.33163	6.01209	6.3222	6.18292	6.39974	5.97198	6.62202	6.45135	6.16526	6.68119
sp|Q86XP3|DDX42_HUMAN	DDX42	ATP-dependent RNA helicase DDX42 OS=Homo sapiens OX=9606 GN=DDX42 PE=1 SV=1	205	28	C	UR	5.66252	5.9583	6.22919	5.78668	5.4605	5.69475	5.30043	5.61121	5.58341	5.43258	5.58157	5.2548	5.53725	5.48313	5.44368	5.82069
sp|P13591|NCAM1_HUMAN	NCAM1	Neural cell adhesion molecule 1 OS=Homo sapiens OX=9606 GN=NCAM1 PE=1 SV=3	206	93	C	UR	6.07312	6.45012	6.50493	6.87471	5.92762	6.06679	5.66181	5.74691	5.38908	5.66626	5.56281	5.44746	6.46208	6.9765	6.19373	6.46302
sp|Q9UEW8|STK39_HUMAN	STK39	STE20/SPS1-related proline-alanine-rich protein kinase OS=Homo sapiens OX=9606 GN=STK39 PE=1 SV=3	207	11	C	UR	5.242	5.77163	5.52126	5.42355	5.35315	5.62034	6.38767	6.43064	6.06582	5.59316	6.04783	6.65096	5.60586	4.97411	5.41402	6.70815
sp|O95747|OXSR1_HUMAN	OXSR1	Serine/threonine-protein kinase OSR1 OS=Homo sapiens OX=9606 GN=OXSR1 PE=1 SV=1	207	13	C	UR	5.70502	6.40783	6.19236	6.04677	5.84901	6.14504	6.40814	6.44729	6.30552	5.98957	6.55518	6.73408	6.17419	6.15997	5.95823	6.92179
sp|Q96CT7|CC124_HUMAN	CCDC124	Coiled-coil domain-containing protein 124 OS=Homo sapiens OX=9606 GN=CCDC124 PE=1 SV=1	208	14	C	UR	5.36355	5.37784	5.27061	5.33417	5.09246	5.22783	4.82404	5.14881	4.98249	5.43666	5.02205	4.74863	5.23403	5.52163	5.40545	4.58509
sp|P19623|SPEE_HUMAN	SRM	Spermidine synthase OS=Homo sapiens OX=9606 GN=SRM PE=1 SV=1	209	12	C	UR	5.74673	6.5349	6.28966	6.24954	5.97504	6.05857	5.79062	6.0168	5.8969	5.74532	5.9009	5.83993	6.10622	5.81683	5.55372	5.44328
sp|P26006|ITA3_HUMAN	ITGA3	Integrin alpha-3 OS=Homo sapiens OX=9606 GN=ITGA3 PE=1 SV=5	210	5	C	UR	3.06605	3.40326	3.91463	3.76466	3.1298	3.19317	2.97658	3.23169	3.88601	4.11757	3.58708	3.63409	3.41664	3.97645	3.40353	2.70318
sp|Q92925|SMRD2_HUMAN	SMARCD2	SWI/SNF-related matrix-associated actin-dependent regulator of chromatin subfamily D member 2 OS=Homo sapiens OX=9606 GN=SMARCD2 PE=1 SV=3	211	9	C	UR	5.96983	5.29881	5.26473	5.25535	5.24691	5.42494	5.50191	5.80536	5.68969	5.65729	5.54448	5.95906	5.13926	4.75548	5.22659	5.90828
sp|Q96GM5|SMRD1_HUMAN	SMARCD1	SWI/SNF-related matrix-associated actin-dependent regulator of chromatin subfamily D member 1 OS=Homo sapiens OX=9606 GN=SMARCD1 PE=1 SV=2	211	10	C	UR	5.65361	5.39703	5.50118	5.40567	5.10682	5.17746	5.06663	5.85861	5.82015	5.4648	5.18648	5.3883	5.20693	5.27822	5.19097	4.46869
sp|Q6STE5|SMRD3_HUMAN	SMARCD3	SWI/SNF-related matrix-associated actin-dependent regulator of chromatin subfamily D member 3 OS=Homo sapiens OX=9606 GN=SMARCD3 PE=1 SV=1	211	5	C	UR	7.06694	7.02913	6.70212	6.15473	5.92308	5.95633	6.00855	7.45613	5.75442	6.15999	6.08509	6.67611	5.78947	5.80339	6.12194	5.31259
sp|Q6ZTW0|TPGS1_HUMAN	TPGS1	Tubulin polyglutamylase complex subunit 1 OS=Homo sapiens OX=9606 GN=TPGS1 PE=1 SV=2	212	5	C	UR	5.33087	5.56048	5.95362	5.68466	5.39437	5.15202	5.47472	5.19095	6.39067	5.44956	5.22837	5.25241	5.9018	6.03659	6.408	4.63316
sp|P16401|H15_HUMAN	H1-5	Histone H1.5 OS=Homo sapiens OX=9606 GN=H1-5 PE=1 SV=3	213	21	C	UR	7.09937	5.92496	5.382	6.02801	5.86579	6.5554	6.04697	5.56024	6.45426	6.72093	6.68548	5.6456	6.05599	5.80059	5.52387	4.99021
sp|P16403|H12_HUMAN	H1-2	Histone H1.2 OS=Homo sapiens OX=9606 GN=H1-2 PE=1 SV=2	213	5	C	UR	7.08179	5.96516	5.83596	6.31046	6.18045	7.30166	6.46647	5.84504	6.79177	6.89222	7.34283	6.26952	5.75563	5.01092	5.56121	5.38891
sp|P16402|H13_HUMAN	H1-3	Histone H1.3 OS=Homo sapiens OX=9606 GN=H1-3 PE=1 SV=2	213	21	C	UR	5.65348	4.60516	4.52294	5.03024	4.43202	5.04794	4.76869	4.53873	5.16161	5.49184	5.21555	4.41857	4.62799	4.86151	4.47565	4.14155
sp|P10412|H14_HUMAN	H1-4	Histone H1.4 OS=Homo sapiens OX=9606 GN=H1-4 PE=1 SV=2	213	6	C	UR	7.12785	6.27622	5.89377	6.81272	6.11139	6.51263	5.74869	5.73616	6.22612	6.96921	6.50808	5.5561	6.42276	6.66818	5.97702	5.45312
sp|Q02539|H11_HUMAN	H1-1	Histone H1.1 OS=Homo sapiens OX=9606 GN=H1-1 PE=1 SV=3	213	3	C	UR	6.76193	5.44115	5.82897	7.74522	5.41776	6.76468	5.71741	5.16749	6.00226	6.97233	5.54174	5.01378	6.78563	8.37523	5.86375	6.60067
sp|Q96D46|NMD3_HUMAN	NMD3	60S ribosomal export protein NMD3 OS=Homo sapiens OX=9606 GN=NMD3 PE=1 SV=1	214	6	C	UR	6.26838	6.30752	6.5635	6.0858	6.11854	6.09499	6.42706	6.36366	6.62227	6.41602	6.43752	5.9983	6.21895	5.66176	6.67226	5.74349
sp|P46379|BAG6_HUMAN	BAG6	Large proline-rich protein BAG6 OS=Homo sapiens OX=9606 GN=BAG6 PE=1 SV=2	215	28	C	UR	5.97892	5.84191	6.00551	5.87553	5.9781	5.98803	5.76527	5.82497	5.92304	5.80481	5.89663	5.55858	6.06213	5.64624	5.90072	4.98951
sp|Q9NSD9|SYFB_HUMAN	FARSB	Phenylalanine--tRNA ligase beta subunit OS=Homo sapiens OX=9606 GN=FARSB PE=1 SV=3	216	32	C	UR	5.67211	6.18246	6.18618	5.92947	5.69994	5.77334	6.30011	6.08986	5.86816	5.53812	5.68135	6.02183	5.97951	5.8397	5.97219	8.42469
sp|Q8TE49|OTU7A_HUMAN	OTUD7A	OTU domain-containing protein 7A OS=Homo sapiens OX=9606 GN=OTUD7A PE=1 SV=1	217	5	C	UR	5.17371	5.84083	5.53124	6.48939	5.68339	5.97955	5.65411	5.79155	6.77184	10.5608	6.46746	6.16862	5.71476	6.48676	6.1559	5.53007
sp|P52758|RIDA_HUMAN	RIDA	2-iminobutanoate/2-iminopropanoate deaminase OS=Homo sapiens OX=9606 GN=RIDA PE=1 SV=1	218	3	C	UR	3.6468	3.23658	3.67008	3.55967	3.48819	3.14697	3.32999	3.09455	3.50884	3.16927	3.25052	3.38827	2.75877	2.9444	3.02837	5.9535
sp|Q9Y315|DEOC_HUMAN	DERA	Deoxyribose-phosphate aldolase OS=Homo sapiens OX=9606 GN=DERA PE=1 SV=2	219	9	C	UR	5.32454	5.14032	5.32012	5.33086	5.12576	5.58279	5.03323	4.93666	5.11428	5.32153	5.38748	5.19812	5.09922	5.00972	4.8128	4.43804
sp|Q86VY4|TSYL5_HUMAN	TSPYL5	Testis-specific Y-encoded-like protein 5 OS=Homo sapiens OX=9606 GN=TSPYL5 PE=1 SV=2	220	9	C	UR	4.5715	4.47667	4.40718	4.36136	4.90221	4.96744	4.72195	4.67381	4.8495	5.0678	5.00106	4.96469	4.78346	4.18893	4.51345	3.79115
sp|Q86UP2|KTN1_HUMAN	KTN1	Kinectin OS=Homo sapiens OX=9606 GN=KTN1 PE=1 SV=1	221	75	C	UR	5.61126	5.58332	6.10694	6.06883	5.63303	5.48778	5.58065	5.87169	5.67775	5.89142	5.77325	5.58722	5.95538	6.10492	6.1834	5.40629
sp|Q5VTR2|BRE1A_HUMAN	RNF20	E3 ubiquitin-protein ligase BRE1A OS=Homo sapiens OX=9606 GN=RNF20 PE=1 SV=2	222	22	C	UR	5.38118	5.16178	5.34803	5.46503	5.32528	5.04908	4.9875	5.10821	5.459	5.51651	5.3565	5.10274	5.46784	5.58021	5.5358	4.54107
sp|O75150|BRE1B_HUMAN	RNF40	E3 ubiquitin-protein ligase BRE1B OS=Homo sapiens OX=9606 GN=RNF40 PE=1 SV=5	222	28	C	UR	5.82784	5.84137	6.02824	6.29113	5.72678	5.78478	5.50863	5.75901	5.68159	5.95795	5.84248	5.60265	5.99935	6.56235	6.13704	5.52819
sp|O60308|CE104_HUMAN	CEP104	Centrosomal protein of 104 kDa OS=Homo sapiens OX=9606 GN=CEP104 PE=1 SV=1	222	3	C	UR	1.20567	1.59724	1.38752	1.45544	1.40888	1.51153	1.59844	1.42407	1.16629	1.47885	1.49929	1.50812	1.47962	1.50435	1.52147	1.28166
sp|Q9UHI6|DDX20_HUMAN	DDX20	Probable ATP-dependent RNA helicase DDX20 OS=Homo sapiens OX=9606 GN=DDX20 PE=1 SV=2	223	13	C	UR	4.98156	4.29274	5.09492	5.38017	5.28858	5.23969	5.04673	5.20183	5.7212	5.6105	5.36299	5.4258	5.46086	5.95017	6.91564	5.28329
sp|P22102|PUR2_HUMAN	GART	Trifunctional purine biosynthetic protein adenosine-3 OS=Homo sapiens OX=9606 GN=GART PE=1 SV=1	224	24	C	UR	5.40375	5.88173	5.99588	6.24593	5.47426	5.38806	5.53713	5.80629	5.6613	5.84236	5.76522	5.74503	6.03206	6.47404	5.58869	6.19126
sp|Q7Z478|DHX29_HUMAN	DHX29	ATP-dependent RNA helicase DHX29 OS=Homo sapiens OX=9606 GN=DHX29 PE=1 SV=2	225	18	C	UR	4.71945	4.95582	4.8551	5.17556	5.16864	5.22019	5.15718	5.33928	5.13096	5.23628	5.51627	5.43532	5.12353	5.09578	5.13339	4.53887
sp|Q4KMP7|TB10B_HUMAN	TBC1D10B	TBC1 domain family member 10B OS=Homo sapiens OX=9606 GN=TBC1D10B PE=1 SV=3	226	11	C	UR	6.21182	6.15625	6.59312	6.22089	6.29657	6.06894	6.44138	6.18496	6.589	6.1395	6.49708	6.58407	6.26022	6.08271	6.08395	5.58955
sp|Q5JR59|MTUS2_HUMAN	MTUS2	Microtubule-associated tumor suppressor candidate 2 OS=Homo sapiens OX=9606 GN=MTUS2 PE=1 SV=3	227	16	C	UR	5.40013	4.9631	5.44713	5.63639	4.5964	4.51853	4.73635	5.33843	5.01083	5.12349	5.0335	4.80026	4.96829	5.11775	5.25856	4.84896
sp|O15078|CE290_HUMAN	CEP290	Centrosomal protein of 290 kDa OS=Homo sapiens OX=9606 GN=CEP290 PE=1 SV=2	227	3	C	UR	5.9893	6.53725	6.50382	6.35552	5.85848	6.30554	6.12587	6.15457	7.13116	6.53693	6.19806	6.3964	6.7164	6.25993	6.00621	4.92455
sp|P61077|UB2D3_HUMAN	UBE2D3	Ubiquitin-conjugating enzyme E2 D3 OS=Homo sapiens OX=9606 GN=UBE2D3 PE=1 SV=1	227	4	C	UR	4.71402	4.93523	4.98117	4.564	5.0716	4.84897	5.29645	5.27041	4.80839	4.75697	5.23168	5.52755	4.82732	4.13305	4.58383	4.49344
sp|Q9Y2X8|UB2D4_HUMAN	UBE2D4	Ubiquitin-conjugating enzyme E2 D4 OS=Homo sapiens OX=9606 GN=UBE2D4 PE=1 SV=1	227	2	C	UR	5.93422	6.88312	6.21865	5.92914	6.07178	6.29611	6.9434	6.6794	6.74652	6.60787	6.47027	6.23327	5.86233	5.4136	6.08148	5.62885
sp|Q6T4P5|PLPR3_HUMAN	PLPPR3	Phospholipid phosphatase-related protein type 3 OS=Homo sapiens OX=9606 GN=PLPPR3 PE=2 SV=1	228	20	C	UR	5.92779	6.38601	6.39848	5.95336	5.64906	5.80488	6.40344	6.46733	6.65635	6.64025	6.91664	7.00589	6.11029	5.8638	5.92115	5.38511
sp|Q92499|DDX1_HUMAN	DDX1	ATP-dependent RNA helicase DDX1 OS=Homo sapiens OX=9606 GN=DDX1 PE=1 SV=2	229	40	C	UR	5.14657	5.66152	5.32369	5.67973	5.46092	5.64341	5.51116	5.36797	5.76819	5.79522	5.82971	5.80384	5.62078	6.01729	5.49839	5.71067
sp|Q8IYS2|K2013_HUMAN	KIAA2013	Uncharacterized protein KIAA2013 OS=Homo sapiens OX=9606 GN=KIAA2013 PE=1 SV=1	230	5	C	UR	6.32749	6.21353	6.55779	6.0627	6.40375	6.15617	6.34498	6.56051	6.17248	6.4949	5.87792	5.85819	6.16986	6.488	6.47276	5.83898
sp|Q8TF61|FBX41_HUMAN	FBXO41	F-box only protein 41 OS=Homo sapiens OX=9606 GN=FBXO41 PE=2 SV=5	231	7	C	UR	3.94596	4.05558	4.70756	4.42363	4.20932	4.23163	4.34251	4.64559	4.51444	4.43641	4.38981	4.14323	4.42143	4.85198	4.42611	4.27535
sp|Q8N1G4|LRC47_HUMAN	LRRC47	Leucine-rich repeat-containing protein 47 OS=Homo sapiens OX=9606 GN=LRRC47 PE=1 SV=1	232	26	C	UR	5.74482	5.97474	5.8978	6.39044	5.93572	5.8892	5.92551	5.87908	5.84066	5.8426	5.7702	6.36904	6.11387	6.3258	5.7863	9.22088
sp|Q9UL12|SARDH_HUMAN	SARDH	Sarcosine dehydrogenase, mitochondrial OS=Homo sapiens OX=9606 GN=SARDH PE=1 SV=1	233	6	C	UR	2.33343	2.52265	2.29982	2.24798	2.42892	2.43185	2.41362	2.30948	2.28298	2.23986	2.12602	2.29903	2.25273	2.49001	2.61586	2.12643
sp|P28838|AMPL_HUMAN	LAP3	Cytosol aminopeptidase OS=Homo sapiens OX=9606 GN=LAP3 PE=1 SV=3	234	21	C	UR	4.64652	5.75089	5.40447	4.66498	5.19001	5.05456	5.42306	5.18915	5.49425	5.12022	5.56462	4.88523	4.87206	4.29426	5.41039	5.15873
sp|P62424|RL7A_HUMAN	RPL7A	Large ribosomal subunit protein eL8 OS=Homo sapiens OX=9606 GN=RPL7A PE=1 SV=2	235	22	C	UR	4.16895	4.32503	4.356	5.52839	5.45791	5.58776	5.14059	4.87091	5.41333	6.1283	5.87325	5.61118	5.97915	7.34296	5.80035	6.37067
sp|Q13144|EI2BE_HUMAN	EIF2B5	Translation initiation factor eIF2B subunit epsilon OS=Homo sapiens OX=9606 GN=EIF2B5 PE=1 SV=3	236	8	C	UR	6.18017	6.40801	6.08285	5.61251	6.1515	6.67894	6.95171	6.40751	6.56049	6.30433	6.68637	6.68777	6.00013	5.26268	6.24013	5.78491
sp|Q8N7J2|AMER2_HUMAN	AMER2	APC membrane recruitment protein 2 OS=Homo sapiens OX=9606 GN=AMER2 PE=1 SV=3	237	15	C	UR	5.88073	6.04728	6.36662	6.20955	5.88255	6.23851	6.14051	6.79496	6.15123	5.80738	6.27128	6.29831	6.1477	6.30697	6.19055	5.55841
sp|Q9BQ69|MACD1_HUMAN	MACROD1	ADP-ribose glycohydrolase MACROD1 OS=Homo sapiens OX=9606 GN=MACROD1 PE=1 SV=2	238	3	C	UR	5.90641	5.09672	5.69416	5.17052	5.67793	6.02902	7.29024	6.54235	5.98505	4.91974	5.38744	6.55931	4.48994	4.66893	4.919	15.6632
sp|A6NNE9|MARHB_HUMAN	MARCHF11	E3 ubiquitin-protein ligase MARCHF11 OS=Homo sapiens OX=9606 GN=MARCHF11 PE=2 SV=3	239	1	C	UR	8.18466	6.7676	5.79005	6.65592	6.14096	5.67406	7.17203	6.84375	5.05413	5.73827	5.59417	6.06557	6.89789	5.3615	7.62899	4.43046
sp|Q7L1T6|NB5R4_HUMAN	CYB5R4	Cytochrome b5 reductase 4 OS=Homo sapiens OX=9606 GN=CYB5R4 PE=1 SV=1	240	6	C	UR	6.14812	6.51478	5.987	6.55267	6.33454	6.27716	5.97772	6.0657	5.87617	6.08873	6.1487	6.10301	6.51422	6.53722	6.43571	6.43853
sp|Q86SX6|GLRX5_HUMAN	GLRX5	Glutaredoxin-related protein 5, mitochondrial OS=Homo sapiens OX=9606 GN=GLRX5 PE=1 SV=2	241	3	C	UR	6.14156	6.38528	6.49168	7.83667	6.5301	6.34578	5.45035	5.12555	5.29093	7.06341	5.18742	5.6952	6.34196	8.70346	5.52091	5.88975
sp|O75369|FLNB_HUMAN	FLNB	Filamin-B OS=Homo sapiens OX=9606 GN=FLNB PE=1 SV=2	242	48	C	UR	5.12053	4.75809	4.72233	4.59383	5.82105	5.74933	5.77685	5.5466	5.37321	5.0805	5.35366	5.45487	5.24565	5.02182	5.6485	5.10607
sp|Q14315|FLNC_HUMAN	FLNC	Filamin-C OS=Homo sapiens OX=9606 GN=FLNC PE=1 SV=3	242	119	C	UR	5.12727	4.93067	5.17476	5.10851	5.40031	5.4923	5.34778	5.34856	5.88733	5.64559	5.91891	5.93936	5.35176	5.23609	5.38272	6.12681
sp|P21333|FLNA_HUMAN	FLNA	Filamin-A OS=Homo sapiens OX=9606 GN=FLNA PE=1 SV=4	242	31	C	UR	2.63117	2.4988	2.54872	2.56354	3.18666	3.1352	3.14723	3.09759	2.83226	2.85263	2.85823	2.80029	2.83473	2.89915	2.90689	2.49573
sp|Q9BZE9|ASPC1_HUMAN	ASPSCR1	Tether containing UBX domain for GLUT4 OS=Homo sapiens OX=9606 GN=ASPSCR1 PE=1 SV=1	243	7	C	UR	5.34286	5.33927	5.46531	5.57885	5.06715	5.15083	5.38449	5.14398	5.0361	5.0324	5.10971	5.1723	5.32074	5.60552	5.21882	4.47756
sp|P60468|SC61B_HUMAN	SEC61B	Protein transport protein Sec61 subunit beta OS=Homo sapiens OX=9606 GN=SEC61B PE=1 SV=2	244	3	C	UR	6.07523	6.48536	6.46072	5.88895	6.38345	6.20346	6.24353	6.44126	6.16074	6.35194	6.57199	6.24051	6.18761	6.03997	6.44944	5.81584
sp|Q8N5M9|JAGN1_HUMAN	JAGN1	Protein jagunal homolog 1 OS=Homo sapiens OX=9606 GN=JAGN1 PE=1 SV=1	245	1	C	UR	6.74601	6.70762	6.55635	6.05698	6.49647	7.08497	6.68369	6.47308	5.65737	5.60041	5.99388	5.62697	6.17532	5.61206	6.62623	5.90259
sp|Q9UBN7|HDAC6_HUMAN	HDAC6	Histone deacetylase 6 OS=Homo sapiens OX=9606 GN=HDAC6 PE=1 SV=2	246	17	C	UR	6.04892	6.10192	5.88949	5.55877	5.92948	6.11609	5.89427	5.64832	5.86275	5.74282	5.85012	5.75456	6.03374	5.31541	6.0224	4.89477
sp|Q13368|MPP3_HUMAN	MPP3	MAGUK p55 subfamily member 3 OS=Homo sapiens OX=9606 GN=MPP3 PE=1 SV=2	247	27	C	UR	5.98499	6.10269	6.13004	6.20479	5.99703	6.14029	6.1836	6.12554	6.24579	6.03191	6.20208	6.08831	6.07265	6.07018	6.22095	5.14436
sp|Q5T2T1|MPP7_HUMAN	MPP7	MAGUK p55 subfamily member 7 OS=Homo sapiens OX=9606 GN=MPP7 PE=1 SV=1	247	5	C	UR	3.52621	3.4636	3.41876	3.53607	3.3773	3.68681	3.07791	3.3782	3.34268	3.58327	3.21871	3.39557	3.47476	3.65304	3.43001	2.65087
sp|Q96SB3|NEB2_HUMAN	PPP1R9B	Neurabin-2 OS=Homo sapiens OX=9606 GN=PPP1R9B PE=1 SV=3	248	19	C	UR	6.78881	5.98134	7.06088	6.27213	6.39976	5.2693	5.41877	6.46409	5.9869	5.61605	6.10451	5.71363	5.85458	5.88144	6.63874	6.08288
sp|Q13523|PRP4B_HUMAN	PRPF4B	Serine/threonine-protein kinase PRP4 homolog OS=Homo sapiens OX=9606 GN=PRPF4B PE=1 SV=3	248	20	C	UR	6.7962	6.91243	6.77996	6.69995	6.35584	5.78157	5.4408	6.34156	6.13732	6.21381	5.93922	5.96228	5.90853	6.23819	6.00784	5.23944
sp|Q9Y230|RUVB2_HUMAN	RUVBL2	RuvB-like 2 OS=Homo sapiens OX=9606 GN=RUVBL2 PE=1 SV=3	249	39	C	UR	5.86858	6.27481	5.85261	5.93178	5.63951	5.66918	6.13721	6.02062	5.55626	5.57206	5.6649	5.63308	5.86991	5.71973	5.82364	5.52526
sp|Q9H9Y6|RPA2_HUMAN	POLR1B	DNA-directed RNA polymerase I subunit RPA2 OS=Homo sapiens OX=9606 GN=POLR1B PE=1 SV=2	250	5	C	UR	6.23378	6.76745	6.58436	5.22076	5.26417	5.51095	6.01046	6.27414	5.9108	5.08393	6.06184	6.17459	4.89644	4.35272	5.11476	4.98446
sp|Q8WZA9|IRGQ_HUMAN	IRGQ	Immunity-related GTPase family Q protein OS=Homo sapiens OX=9606 GN=IRGQ PE=1 SV=1	251	24	C	UR	4.87059	6.35543	6.53634	6.69897	6.38895	6.24398	6.09042	5.17803	6.68709	6.98989	6.05413	6.37056	6.31233	7.20433	5.86438	5.22452
sp|O43795|MYO1B_HUMAN	MYO1B	Unconventional myosin-Ib OS=Homo sapiens OX=9606 GN=MYO1B PE=1 SV=3	252	27	C	UR	5.91393	5.95552	6.54328	6.42538	5.9925	5.57286	6.25572	6.78953	5.97325	6.04191	6.17052	6.3646	6.3653	6.20072	6.5078	6.92719
sp|P78371|TCPB_HUMAN	CCT2	T-complex protein 1 subunit beta OS=Homo sapiens OX=9606 GN=CCT2 PE=1 SV=4	253	79	C	UR	5.55582	5.89076	5.87957	5.93104	5.56932	5.74246	5.48113	5.50982	5.50885	5.51173	5.51816	5.39321	5.72646	5.87144	5.65182	5.57891
sp|Q96RK0|CIC_HUMAN	CIC	Protein capicua homolog OS=Homo sapiens OX=9606 GN=CIC PE=1 SV=2	254	6	C	UR	3.08791	2.62344	2.86674	2.5089	3.1773	3.13674	3.24454	3.0012	3.25752	3.10583	3.38391	2.99191	3.08672	2.8156	3.11233	2.60367
sp|Q92804|RBP56_HUMAN	TAF15	TATA-binding protein-associated factor 2N OS=Homo sapiens OX=9606 GN=TAF15 PE=1 SV=1	255	14	C	UR	6.09749	5.9632	6.08544	6.06464	5.71272	5.82312	5.45059	5.57246	5.34078	5.98761	5.65717	5.61032	6.19498	6.30558	5.81859	5.30577
sp|P35637|FUS_HUMAN	FUS	RNA-binding protein FUS OS=Homo sapiens OX=9606 GN=FUS PE=1 SV=1	255	16	C	UR	6.25593	5.8528	5.03782	5.7229	5.08222	5.57302	6.4852	8.19818	3.36213	5.99547	6.00912	7.51064	5.60981	6.18652	5.14969	7.32446
sp|Q9UHB9|SRP68_HUMAN	SRP68	Signal recognition particle subunit SRP68 OS=Homo sapiens OX=9606 GN=SRP68 PE=1 SV=2	256	22	C	UR	4.21618	4.58432	4.14647	5.60777	4.52212	4.79211	4.30635	4.12003	5.40389	5.98149	5.44199	5.11637	5.40209	6.6062	5.16011	4.45632
sp|Q6ZMI0|PPR21_HUMAN	PPP1R21	Protein phosphatase 1 regulatory subunit 21 OS=Homo sapiens OX=9606 GN=PPP1R21 PE=1 SV=1	257	32	C	UR	5.77913	5.60335	5.80587	5.80524	5.93602	6.0408	5.83504	5.83852	5.83796	5.8396	5.89108	5.6647	5.83332	5.7587	6.05758	5.20491
sp|Q8NFP9|NBEA_HUMAN	NBEA	Neurobeachin OS=Homo sapiens OX=9606 GN=NBEA PE=1 SV=3	258	54	C	UR	5.87205	5.55874	5.57893	5.18347	5.80376	5.95278	6.30352	5.93125	5.4691	5.15362	5.51767	5.65352	5.31406	4.70843	5.56921	5.10389
sp|P50851|LRBA_HUMAN	LRBA	Lipopolysaccharide-responsive and beige-like anchor protein OS=Homo sapiens OX=9606 GN=LRBA PE=1 SV=4	258	6	C	UR	5.9667	5.82652	6.17086	6.74448	5.93412	6.42487	6.52239	6.30734	6.16778	6.36736	6.12554	5.56966	6.78014	6.81295	6.04995	6.22934
sp|P07741|APT_HUMAN	APRT	Adenine phosphoribosyltransferase OS=Homo sapiens OX=9606 GN=APRT PE=1 SV=2	259	7	C	UR	5.90705	6.67704	6.55762	6.00003	6.00365	5.97296	6.18474	5.89518	6.78489	6.55637	6.62348	6.07033	6.62388	6.44878	6.17995	5.51403
sp|Q9Y2W6|TDRKH_HUMAN	TDRKH	Tudor and KH domain-containing protein OS=Homo sapiens OX=9606 GN=TDRKH PE=1 SV=2	260	11	C	UR	4.99966	4.92467	4.7533	4.99501	5.08879	5.39446	5.00887	4.77095	4.76873	5.01048	4.96298	4.75611	4.99699	5.05392	5.0616	4.14549
sp|O43432|IF4G3_HUMAN	EIF4G3	Eukaryotic translation initiation factor 4 gamma 3 OS=Homo sapiens OX=9606 GN=EIF4G3 PE=1 SV=2	261	51	C	UR	5.94904	5.54489	5.83001	5.95654	5.9752	6.06831	6.16427	6.20133	5.87235	6.00227	5.87443	6.06626	6.09076	5.88648	6.11972	5.92498
sp|Q04637|IF4G1_HUMAN	EIF4G1	Eukaryotic translation initiation factor 4 gamma 1 OS=Homo sapiens OX=9606 GN=EIF4G1 PE=1 SV=4	261	63	C	UR	5.64478	5.8057	6.00334	5.54552	5.68327	5.6194	6.45008	6.4311	5.99683	5.61745	6.21285	6.45347	5.77593	5.52724	5.92339	5.92662
sp|P48506|GSH1_HUMAN	GCLC	Glutamate--cysteine ligase catalytic subunit OS=Homo sapiens OX=9606 GN=GCLC PE=1 SV=2	261	7	C	UR	6.38154	6.32945	6.38874	5.64467	6.51501	6.45028	6.84209	6.63161	6.51243	6.00765	6.50956	6.70489	5.82722	5.85777	6.11298	5.2841
sp|Q7Z6B0|CCD91_HUMAN	CCDC91	Coiled-coil domain-containing protein 91 OS=Homo sapiens OX=9606 GN=CCDC91 PE=1 SV=2	262	10	C	UR	5.44027	6.4472	6.53064	6.67352	6.41669	6.24003	6.2025	5.64031	5.94648	6.46824	6.08716	5.70741	6.2145	6.50952	6.12165	5.55117
sp|Q15075|EEA1_HUMAN	EEA1	Early endosome antigen 1 OS=Homo sapiens OX=9606 GN=EEA1 PE=1 SV=2	263	63	C	UR	5.58945	6.0833	6.36903	6.38625	5.70144	5.77436	5.72611	5.92697	6.03504	6.04252	6.00522	5.89899	6.13481	6.1822	6.2022	5.49481
sp|Q9P2E9|RRBP1_HUMAN	RRBP1	Ribosome-binding protein 1 OS=Homo sapiens OX=9606 GN=RRBP1 PE=1 SV=5	264	38	C	UR	6.15999	5.9598	5.94896	6.3349	6.08804	6.33246	6.57539	6.57886	5.96822	6.01645	6.13751	6.51871	5.14271	5.46397	5.56438	4.97756
sp|P49792|RBP2_HUMAN	RANBP2	E3 SUMO-protein ligase RanBP2 OS=Homo sapiens OX=9606 GN=RANBP2 PE=1 SV=2	264	23	C	UR	6.89074	5.73154	6.34308	5.60407	4.87201	4.79298	5.03227	6.27043	7.01542	6.84365	7.09692	6.5752	5.53349	4.69819	5.88473	4.65336
sp|Q99666|RGPD5_HUMAN	RGPD6	RANBP2-like and GRIP domain-containing protein 5/6 OS=Homo sapiens OX=9606 GN=RGPD6 PE=1 SV=3	264	1	C	UR	6.42665	5.76317	6.36408	6.84951	5.30215	7.01086	6.973	6.65497	7.1135	5.75394	6.78938	5.5899	5.86585	5.66301	6.55219	5.32784
sp|Q8IWJ2|GCC2_HUMAN	GCC2	GRIP and coiled-coil domain-containing protein 2 OS=Homo sapiens OX=9606 GN=GCC2 PE=1 SV=4	264	17	C	UR	6.13875	5.64089	5.79761	6.16669	6.43512	6.16604	6.24479	6.10542	6.0496	5.80075	5.82303	5.78294	5.96653	5.94221	6.07319	5.93274
sp|Q8NE09|RGS22_HUMAN	RGS22	Regulator of G-protein signaling 22 OS=Homo sapiens OX=9606 GN=RGS22 PE=1 SV=3	264	1	C	UR	8.2752	6.57431	7.14969	6.9256	6.83827	7.04508	5.55945	6.7591	5.43293	7.03382	6.21005	6.34583	4.8562	5.01354	4.90571	5.07521
sp|Q8IUD2|RB6I2_HUMAN	ERC1	ELKS/Rab6-interacting/CAST family member 1 OS=Homo sapiens OX=9606 GN=ERC1 PE=1 SV=1	265	46	C	UR	5.66961	5.86899	6.19452	6.07615	5.73308	5.81025	5.99015	5.99764	6.02283	5.89485	6.01265	5.77958	5.89228	5.8425	6.23037	5.36568
sp|O15083|ERC2_HUMAN	ERC2	ERC protein 2 OS=Homo sapiens OX=9606 GN=ERC2 PE=1 SV=3	265	13	C	UR	5.84061	5.94466	6.19797	6.33863	5.7293	5.49413	5.95029	6.77302	6.12164	5.53571	5.80473	6.13944	5.95319	6.03889	6.24889	5.98924
sp|Q12980|NPRL3_HUMAN	NPRL3	GATOR1 complex protein NPRL3 OS=Homo sapiens OX=9606 GN=NPRL3 PE=1 SV=1	266	1	C	UR	4.91442	5.73488	4.6079	4.26763	5.52068	5.57887	6.67082	6.00878	5.99087	5.09405	5.82497	6.15176	4.59899	3.65031	4.80148	5.26198
sp|Q9NQG6|MID51_HUMAN	MIEF1	Mitochondrial dynamics protein MIEF1 OS=Homo sapiens OX=9606 GN=MIEF1 PE=1 SV=1	267	7	C	UR	6.53634	6.27171	6.38535	6.30449	6.24007	6.21467	6.09232	6.05284	6.51841	6.2376	5.96587	5.70416	6.29383	6.20606	6.54437	6.43189
sp|O60645|EXOC3_HUMAN	EXOC3	Exocyst complex component 3 OS=Homo sapiens OX=9606 GN=EXOC3 PE=1 SV=3	268	24	C	UR	5.98154	5.48461	5.95443	5.67798	6.05413	6.25467	6.21291	6.25353	6.03899	5.85088	5.99103	5.94068	5.91981	5.67417	6.14062	5.36489
sp|Q12873|CHD3_HUMAN	CHD3	Chromodomain-helicase-DNA-binding protein 3 OS=Homo sapiens OX=9606 GN=CHD3 PE=1 SV=3	269	30	C	UR	6.23668	5.91688	5.69131	5.64405	6.47166	6.50067	6.43616	6.80229	6.22378	6.36229	6.30772	6.59145	6.3024	5.84449	6.52794	6.14024
sp|Q8TDI0|CHD5_HUMAN	CHD5	Chromodomain-helicase-DNA-binding protein 5 OS=Homo sapiens OX=9606 GN=CHD5 PE=1 SV=1	269	7	C	UR	4.71361	4.41619	4.32678	5.04806	4.48259	4.36749	3.80666	4.42886	4.24057	4.93284	4.05826	4.12961	4.86304	4.74545	4.71535	5.74348
sp|Q14839|CHD4_HUMAN	CHD4	Chromodomain-helicase-DNA-binding protein 4 OS=Homo sapiens OX=9606 GN=CHD4 PE=1 SV=2	269	52	C	UR	5.95558	5.20905	5.46118	5.16681	5.41954	5.31171	5.64182	6.12771	5.42768	5.35511	5.36684	5.94819	5.15094	5.09916	5.17631	5.06682
sp|O00534|VMA5A_HUMAN	VWA5A	von Willebrand factor A domain-containing protein 5A OS=Homo sapiens OX=9606 GN=VWA5A PE=1 SV=2	270	8	C	UR	5.42733	6.46743	6.47317	6.01757	6.0579	6.2319	6.83193	6.78259	6.04324	6.12473	6.48842	6.55147	6.36916	6.27833	5.90077	5.95406
sp|Q96JN8|NEUL4_HUMAN	NEURL4	Neuralized-like protein 4 OS=Homo sapiens OX=9606 GN=NEURL4 PE=1 SV=2	271	9	C	UR	4.81242	4.42512	4.19848	4.35621	5.17133	5.05692	4.97445	4.74838	4.83549	4.35139	4.683	4.72364	4.94054	4.46232	5.02301	4.03586
sp|Q7Z417|NUFP2_HUMAN	NUFIP2	FMR1-interacting protein NUFIP2 OS=Homo sapiens OX=9606 GN=NUFIP2 PE=1 SV=1	272	10	C	UR	3.86865	3.25551	4.0837	3.73027	4.08375	4.14493	3.95508	3.9871	4.04131	3.95969	3.89896	3.99336	4.2739	4.47549	4.36042	3.653
sp|P07196|NFL_HUMAN	NEFL	Neurofilament light polypeptide OS=Homo sapiens OX=9606 GN=NEFL PE=1 SV=3	273	23	C	UR	7.82369	5.60366	7.49567	7.44008	6.07393	5.12785	5.14738	5.91976	5.87022	6.58622	6.12965	5.54355	5.38491	6.34831	6.06918	7.43595
sp|P07197|NFM_HUMAN	NEFM	Neurofilament medium polypeptide OS=Homo sapiens OX=9606 GN=NEFM PE=1 SV=3	273	60	C	UR	8.02373	5.66614	7.67835	7.85078	5.82951	4.63345	4.86642	5.74805	5.30558	6.03524	5.39962	4.69244	5.25948	6.39819	5.64876	4.27619
sp|Q16352|AINX_HUMAN	INA	Alpha-internexin OS=Homo sapiens OX=9606 GN=INA PE=1 SV=2	273	38	C	UR	9.23002	5.73875	7.67781	8.00784	6.3945	5.24579	5.43637	5.77954	5.85141	6.65238	6.23645	5.28683	5.37063	6.10855	6.1995	4.64745
sp|P41219|PERI_HUMAN	PRPH	Peripherin OS=Homo sapiens OX=9606 GN=PRPH PE=1 SV=2	273	5	C	UR	2.04766	1.82579	2.05599	2.11935	2.06635	1.90019	1.72449	1.91354	1.76706	1.7211	1.52189	1.69253	1.82287	1.97343	1.88428	1.52333
sp|P08670|VIME_HUMAN	VIM	Vimentin OS=Homo sapiens OX=9606 GN=VIM PE=1 SV=4	273	13	C	UR	0.44423	0.308011	0.394874	0.395486	0.439359	0.380697	0.393061	0.446321	0.470449	0.478859	0.427965	0.401183	0.319308	0.383133	0.417419	0.308668
sp|P12036|NFH_HUMAN	NEFH	Neurofilament heavy polypeptide OS=Homo sapiens OX=9606 GN=NEFH PE=1 SV=4	273	5	C	UR	5.32691	4.09625	5.01366	4.97122	4.45589	4.18445	4.14438	4.56071	4.05551	4.34907	4.10371	4.24646	3.93127	4.98709	5.18628	3.48734
sp|Q92522|H1X_HUMAN	H1-10	Histone H1.10 OS=Homo sapiens OX=9606 GN=H1-10 PE=1 SV=1	274	18	C	UR	5.84851	5.22662	4.95645	5.85173	6.08459	6.58155	5.62782	5.35492	6.35207	7.54499	6.74465	6.47439	7.27023	7.35683	6.67366	6.051
sp|A6NKD9|CC85C_HUMAN	CCDC85C	Coiled-coil domain-containing protein 85C OS=Homo sapiens OX=9606 GN=CCDC85C PE=1 SV=1	275	6	C	UR	5.9772	5.52139	5.80229	5.96712	6.4129	6.11244	6.06163	5.74111	6.4398	6.9257	6.39213	6.33245	6.74296	6.98918	6.39757	6.18413
sp|Q69YQ0|CYTSA_HUMAN	SPECC1L	Cytospin-A OS=Homo sapiens OX=9606 GN=SPECC1L PE=1 SV=3	276	41	C	UR	5.67145	5.34527	6.11961	6.03843	5.74898	5.57621	5.61737	5.93608	5.86531	5.84154	5.89007	5.75553	6.04797	6.15214	6.17785	6.0236
sp|P35241|RADI_HUMAN	RDX	Radixin OS=Homo sapiens OX=9606 GN=RDX PE=1 SV=1	276	23	C	UR	6.32623	6.5372	6.6057	7.53467	5.83283	6.09283	5.27626	5.39279	5.84779	6.18116	5.642	5.29936	6.98997	7.679	6.25549	5.23397
sp|P26038|MOES_HUMAN	MSN	Moesin OS=Homo sapiens OX=9606 GN=MSN PE=1 SV=3	276	43	C	UR	5.62923	5.46694	5.57129	5.52851	5.97395	6.29051	6.04477	5.86903	6.78244	6.70835	6.58679	6.39819	5.6452	6.0534	5.67805	5.2252
sp|Q5TZA2|CROCC_HUMAN	CROCC	Rootletin OS=Homo sapiens OX=9606 GN=CROCC PE=1 SV=2	276	9	C	UR	6.00441	6.09298	6.56256	5.9273	5.57236	5.55317	5.60901	5.66456	6.20909	5.94553	5.92279	5.71208	5.99667	5.4828	5.98161	5.04279
sp|P15311|EZRI_HUMAN	EZR	Ezrin OS=Homo sapiens OX=9606 GN=EZR PE=1 SV=4	276	54	C	UR	5.93456	6.22454	6.39434	6.24597	5.98468	6.22046	5.84051	5.89406	6.44295	6.4705	6.43621	6.20945	6.30419	6.35853	6.23134	5.36024
sp|Q9HA77|SYCM_HUMAN	CARS2	Probable cysteine--tRNA ligase, mitochondrial OS=Homo sapiens OX=9606 GN=CARS2 PE=1 SV=1	277	11	C	UR	6.32831	6.25488	5.87957	5.83314	6.17191	6.17299	5.74044	5.73609	5.56802	5.30724	5.53347	5.21386	5.67151	5.72593	5.94278	4.98502
sp|Q9H1K1|ISCU_HUMAN	ISCU	Iron-sulfur cluster assembly enzyme ISCU OS=Homo sapiens OX=9606 GN=ISCU PE=1 SV=2	278	8	C	UR	6.16523	6.67166	6.30881	6.34382	6.11641	6.14475	6.51367	6.14038	6.2665	6.01054	6.00786	6.16516	6.15869	6.30066	6.35018	6.33568
sp|Q8N461|FXL16_HUMAN	FBXL16	F-box/LRR-repeat protein 16 OS=Homo sapiens OX=9606 GN=FBXL16 PE=1 SV=2	279	8	C	UR	4.62277	4.60908	6.94992	6.6807	5.34185	5.73724	6.08021	5.8949	4.9387	5.00074	7.50234	8.16421	4.24338	5.55613	4.72764	6.66881
sp|Q14195|DPYL3_HUMAN	DPYSL3	Dihydropyrimidinase-related protein 3 OS=Homo sapiens OX=9606 GN=DPYSL3 PE=1 SV=1	280	69	C	UR	4.86109	5.02442	5.26993	5.35851	4.60989	4.50024	4.53905	4.79133	4.56168	4.86552	4.45467	4.84192	5.1598	5.80552	4.95291	7.08402
sp|Q16555|DPYL2_HUMAN	DPYSL2	Dihydropyrimidinase-related protein 2 OS=Homo sapiens OX=9606 GN=DPYSL2 PE=1 SV=1	280	150	C	UR	5.45419	5.29363	5.29029	5.57877	5.14538	4.99374	4.73069	4.73213	4.89578	5.16221	4.6846	4.85902	5.37059	6.18599	5.21151	5.02772
sp|Q14194|DPYL1_HUMAN	CRMP1	Dihydropyrimidinase-related protein 1 OS=Homo sapiens OX=9606 GN=CRMP1 PE=1 SV=1	280	83	C	UR	5.54541	5.67923	5.85771	5.88172	5.29292	5.12404	5.26836	5.31271	5.06775	5.40693	5.03088	5.36072	5.66458	5.76235	5.45272	5.31133
sp|O14531|DPYL4_HUMAN	DPYSL4	Dihydropyrimidinase-related protein 4 OS=Homo sapiens OX=9606 GN=DPYSL4 PE=1 SV=2	280	65	C	UR	4.9299	5.31215	5.36496	5.67336	4.77729	4.66006	4.63254	4.80874	4.79533	5.03412	4.53845	4.77116	5.55248	6.4262	5.20943	4.5943
sp|Q15102|PA1B3_HUMAN	PAFAH1B3	Platelet-activating factor acetylhydrolase IB subunit alpha1 OS=Homo sapiens OX=9606 GN=PAFAH1B3 PE=1 SV=1	281	14	C	UR	4.6642	5.7547	5.39474	6.77442	5.44363	5.43489	5.63462	4.46851	4.96846	6.85393	5.15826	4.89128	5.34569	7.21437	5.08819	5.08866
sp|P54920|SNAA_HUMAN	NAPA	Alpha-soluble NSF attachment protein OS=Homo sapiens OX=9606 GN=NAPA PE=1 SV=3	282	21	C	UR	4.96865	5.27538	5.27575	5.39903	5.26667	5.16254	5.14282	4.99815	5.09081	5.27649	5.17015	5.45863	5.3641	5.49545	5.04107	8.82636
sp|Q9H115|SNAB_HUMAN	NAPB	Beta-soluble NSF attachment protein OS=Homo sapiens OX=9606 GN=NAPB PE=1 SV=2	282	38	C	UR	6.0762	6.27869	6.42124	6.30786	5.83564	6.09467	6.1885	6.29285	5.9617	5.88784	5.99863	6.06921	6.04942	6.11923	6.11805	6.53486
sp|Q9NZC9|SMAL1_HUMAN	SMARCAL1	SWI/SNF-related matrix-associated actin-dependent regulator of chromatin subfamily A-like protein 1 OS=Homo sapiens OX=9606 GN=SMARCAL1 PE=1 SV=1	283	3	C	UR	6.41944	6.08718	6.61289	5.41212	5.7131	6.83856	6.48106	6.53005	5.72309	6.33032	6.74682	6.84302	6.00481	5.56144	6.44954	4.92874
sp|Q92736|RYR2_HUMAN	RYR2	Ryanodine receptor 2 OS=Homo sapiens OX=9606 GN=RYR2 PE=1 SV=3	284	7	C	UR	6.39799	5.55023	5.87706	6.00862	6.85718	6.47988	6.28163	6.07584	6.42182	6.44718	6.61611	6.25459	6.56167	5.65111	6.79781	5.72127
sp|P09417|DHPR_HUMAN	QDPR	Dihydropteridine reductase OS=Homo sapiens OX=9606 GN=QDPR PE=1 SV=2	285	14	C	UR	4.31438	4.00342	4.20794	3.97217	4.29474	4.49669	4.06321	3.96031	3.96655	4.074	3.99294	3.94426	3.95794	4.07816	4.08932	5.28343
sp|Q86UK7|ZN598_HUMAN	ZNF598	E3 ubiquitin-protein ligase ZNF598 OS=Homo sapiens OX=9606 GN=ZNF598 PE=1 SV=1	286	10	C	UR	5.92802	5.12784	5.50191	5.46369	5.8543	6.03004	6.33342	6.21174	6.08208	6.36525	6.49826	6.29761	5.6457	5.59327	5.77929	5.90859
sp|P11766|ADHX_HUMAN	ADH5	Alcohol dehydrogenase class-3 OS=Homo sapiens OX=9606 GN=ADH5 PE=1 SV=4	287	25	C	UR	6.03268	6.43271	6.41588	5.80183	5.92899	6.35741	6.19679	6.14076	6.17327	5.64034	6.20583	6.36141	6.24653	5.70192	5.56273	6.58429
sp|P34897|GLYM_HUMAN	SHMT2	Serine hydroxymethyltransferase, mitochondrial OS=Homo sapiens OX=9606 GN=SHMT2 PE=1 SV=3	288	35	C	UR	6.01352	5.52037	5.48261	5.93339	5.68532	5.76035	5.28631	5.16256	5.07465	5.35422	6.45915	5.80971	5.48892	5.78232	5.15992	7.80459
sp|P34896|GLYC_HUMAN	SHMT1	Serine hydroxymethyltransferase, cytosolic OS=Homo sapiens OX=9606 GN=SHMT1 PE=1 SV=1	288	1	C	UR	5.46506	6.81865	7.96059	5.79473	6.32441	5.30179	6.1893	5.22294	6.84085	7.40999	5.89422	4.68016	8.29438	5.09138	7.92261	4.78891
sp|O95319|CELF2_HUMAN	CELF2	CUGBP Elav-like family member 2 OS=Homo sapiens OX=9606 GN=CELF2 PE=1 SV=1	289	13	C	UR	6.678	6.8799	6.49335	6.58546	5.5296	5.7402	5.85683	6.37016	5.86008	6.07758	5.61397	6.3003	5.71014	6.15787	5.57177	5.54978
sp|Q92879|CELF1_HUMAN	CELF1	CUGBP Elav-like family member 1 OS=Homo sapiens OX=9606 GN=CELF1 PE=1 SV=2	289	10	C	UR	6.53707	6.67562	6.38326	6.31717	5.97724	5.81503	6.42966	6.81055	6.31862	6.00564	6.20813	6.50139	5.66117	5.45473	6.02277	6.88196
sp|P52815|RM12_HUMAN	MRPL12	Large ribosomal subunit protein bL12m OS=Homo sapiens OX=9606 GN=MRPL12 PE=1 SV=2	290	5	C	UR	1.66398	1.66281	1.84753	2.13735	1.92617	1.55368	1.96578	1.5782	1.67536	1.93123	1.56137	1.57897	1.76043	1.82031	1.70891	1.51523
sp|Q8N1A0|KT222_HUMAN	KRT222	Keratin-like protein KRT222 OS=Homo sapiens OX=9606 GN=KRT222 PE=1 SV=1	291	2	C	UR	7.60415	6.78219	6.14787	5.89353	7.73641	6.80289	5.83128	5.96949	6.88134	5.43528	5.89253	5.59867	6.87941	5.65733	6.9499	3.93773
sp|Q6ZNB6|NFXL1_HUMAN	NFXL1	NF-X1-type zinc finger protein NFXL1 OS=Homo sapiens OX=9606 GN=NFXL1 PE=1 SV=2	292	13	C	UR	6.21648	5.63728	5.68545	6.00247	5.53268	5.77817	6.70809	6.88829	6.04743	5.65769	6.21946	7.02364	5.7449	6.09413	6.69597	8.06787
sp|P12081|HARS1_HUMAN	HARS1	Histidine--tRNA ligase, cytoplasmic OS=Homo sapiens OX=9606 GN=HARS1 PE=1 SV=2	293	35	C	UR	5.75629	6.21164	6.12804	6.04588	6.12291	6.05638	5.82488	5.88327	6.35246	6.04106	6.37501	6.04239	6.00891	6.07732	5.8434	5.70583
sp|P49590|SYHM_HUMAN	HARS2	Histidine--tRNA ligase, mitochondrial OS=Homo sapiens OX=9606 GN=HARS2 PE=1 SV=1	293	6	C	UR	6.16212	5.70531	5.36228	5.78952	5.60163	5.76535	5.31366	5.07503	5.0805	5.77807	5.41419	5.30733	5.84662	6.32794	5.44352	4.38813
sp|Q9H0D6|XRN2_HUMAN	XRN2	5'-3' exoribonuclease 2 OS=Homo sapiens OX=9606 GN=XRN2 PE=1 SV=1	294	23	C	UR	6.414	6.28228	6.28947	5.86612	6.12866	5.66383	6.1414	6.59351	6.24167	6.28191	6.04268	6.27042	5.9276	5.40412	5.80353	5.73117
sp|P51693|APLP1_HUMAN	APLP1	Amyloid beta precursor like protein 1 OS=Homo sapiens OX=9606 GN=APLP1 PE=1 SV=3	295	21	C	UR	5.80444	5.10518	4.48278	4.54592	5.48276	5.80688	5.42332	4.83043	5.04975	4.8349	4.92867	4.90824	4.35127	4.243	4.83155	4.08339
sp|Q92797|SYMPK_HUMAN	SYMPK	Symplekin OS=Homo sapiens OX=9606 GN=SYMPK PE=1 SV=2	296	16	C	UR	6.70923	6.82064	6.57218	5.76964	6.26638	6.05018	6.72864	7.18378	6.34901	6.3267	5.82689	6.94894	5.81678	5.45708	5.97149	5.20244
sp|Q6PUV4|CPLX2_HUMAN	CPLX2	Complexin-2 OS=Homo sapiens OX=9606 GN=CPLX2 PE=1 SV=2	297	3	C	UR	5.40232	6.12518	5.56711	6.21918	7.72058	6.69818	8.546	6.06811	5.8132	6.47086	6.30364	7.38337	5.55053	5.45065	5.38217	5.29894
sp|O14810|CPLX1_HUMAN	CPLX1	Complexin-1 OS=Homo sapiens OX=9606 GN=CPLX1 PE=1 SV=1	297	4	C	UR	4.35139	4.99553	4.90775	5.47986	5.27402	4.58972	5.63163	4.53334	4.92157	5.42989	4.5146	5.02894	4.76549	4.94773	4.74452	4.84574
sp|Q14168|MPP2_HUMAN	MPP2	MAGUK p55 subfamily member 2 OS=Homo sapiens OX=9606 GN=MPP2 PE=1 SV=3	298	34	C	UR	5.34573	5.21958	5.32869	5.23954	5.38074	5.17989	5.31696	5.19828	4.67709	4.60728	4.61821	4.71479	5.42263	5.20949	5.34476	4.54418
sp|Q9NZW5|PALS2_HUMAN	PALS2	Protein PALS2 OS=Homo sapiens OX=9606 GN=PALS2 PE=1 SV=2	298	18	C	UR	5.03557	5.56463	5.62075	5.4251	5.42849	5.35103	5.59383	5.62205	5.15659	4.78871	5.09494	5.05591	5.46424	5.57768	5.61671	5.02582
sp|Q15024|EXOS7_HUMAN	EXOSC7	Exosome complex component RRP42 OS=Homo sapiens OX=9606 GN=EXOSC7 PE=1 SV=3	299	5	C	UR	6.44956	5.83768	5.96052	5.79537	6.47322	6.39054	6.5734	6.34417	6.74868	6.51579	6.47114	7.03019	6.09846	5.63005	6.07666	5.60457
sp|Q96GD0|PLPP_HUMAN	PDXP	Chronophin OS=Homo sapiens OX=9606 GN=PDXP PE=1 SV=2	300	16	C	UR	6.0929	6.45069	6.4212	5.45661	6.06161	6.21285	7.36805	6.8398	6.6515	5.57771	6.92977	7.38343	5.40336	4.55273	5.57427	5.99767
sp|Q9Y3L3|3BP1_HUMAN	SH3BP1	SH3 domain-binding protein 1 OS=Homo sapiens OX=9606 GN=SH3BP1 PE=1 SV=3	300	1	C	UR	6.6115	6.45734	5.54743	5.57341	6.26982	6.50594	6.39824	6.02929	6.96288	6.69472	6.38405	5.26727	5.78084	7.1973	7.16015	5.15982
sp|P42684|ABL2_HUMAN	ABL2	Tyrosine-protein kinase ABL2 OS=Homo sapiens OX=9606 GN=ABL2 PE=1 SV=1	301	14	C	UR	6.13959	5.97023	6.18224	6.17073	5.97324	6.02843	6.30632	6.46718	6.56199	6.27862	6.30844	6.29335	6.37857	6.02105	6.43858	5.74455
sp|P00519|ABL1_HUMAN	ABL1	Tyrosine-protein kinase ABL1 OS=Homo sapiens OX=9606 GN=ABL1 PE=1 SV=4	301	9	C	UR	4.41319	4.40191	4.76962	4.55798	4.77054	4.48514	5.00646	4.80556	4.8181	4.63309	4.87966	4.78984	4.62367	4.30294	4.60289	4.1523
sp|Q9NRA8|4ET_HUMAN	EIF4ENIF1	Eukaryotic translation initiation factor 4E transporter OS=Homo sapiens OX=9606 GN=EIF4ENIF1 PE=1 SV=2	302	13	C	UR	5.97086	5.88035	5.93487	5.74909	5.85998	5.80373	5.83251	5.68551	5.98583	5.86847	6.03547	5.8482	5.85014	5.85276	5.98612	5.28536
sp|Q9Y5V0|ZN706_HUMAN	ZNF706	Zinc finger protein 706 OS=Homo sapiens OX=9606 GN=ZNF706 PE=1 SV=1	303	3	C	UR	6.68827	6.09607	5.66855	6.07947	6.06563	6.17291	6.37661	6.64828	6.62077	5.91776	6.27964	6.03717	6.0046	6.54686	6.29358	6.50383
sp|O00401|WASL_HUMAN	WASL	Actin nucleation-promoting factor WASL OS=Homo sapiens OX=9606 GN=WASL PE=1 SV=2	304	6	C	UR	5.72151	6.13259	6.26815	7.28907	5.41862	5.37842	5.4677	5.79831	6.29742	7.11954	6.24075	5.98228	6.90139	8.23025	6.25638	5.49763
sp|Q9C0C9|UBE2O_HUMAN	UBE2O	(E3-independent) E2 ubiquitin-conjugating enzyme OS=Homo sapiens OX=9606 GN=UBE2O PE=1 SV=3	305	41	C	UR	5.09534	5.17561	5.23798	5.32322	5.08993	5.24467	5.3685	5.19527	5.28793	5.40057	5.57488	5.48543	5.25728	5.31694	5.33454	4.98324
sp|Q13813|SPTN1_HUMAN	SPTAN1	Spectrin alpha chain, non-erythrocytic 1 OS=Homo sapiens OX=9606 GN=SPTAN1 PE=1 SV=3	306	215	C	UR	5.95501	5.33917	5.96174	5.86007	5.8504	5.50309	5.67145	5.95324	5.48259	5.75159	5.37404	5.69564	5.80799	5.87318	5.75819	5.56543
sp|P07814|SYEP_HUMAN	EPRS1	Bifunctional glutamate/proline--tRNA ligase OS=Homo sapiens OX=9606 GN=EPRS1 PE=1 SV=5	307	80	C	UR	5.63846	5.06871	5.39466	5.59202	5.73137	5.66074	5.81832	5.7851	5.67025	5.76145	5.71515	5.79991	5.62263	5.53194	5.77857	5.98897
sp|Q9Y5B9|SP16H_HUMAN	SUPT16H	FACT complex subunit SPT16 OS=Homo sapiens OX=9606 GN=SUPT16H PE=1 SV=1	308	30	C	UR	5.05679	4.70734	3.86658	4.61916	7.13173	7.75604	6.07901	4.88825	7.34622	7.3344	6.83045	6.26595	6.84747	7.51101	6.53986	6.57479
sp|Q14980|NUMA1_HUMAN	NUMA1	Nuclear mitotic apparatus protein 1 OS=Homo sapiens OX=9606 GN=NUMA1 PE=1 SV=2	309	44	C	UR	7.76232	6.72365	7.39705	7.09673	4.80523	4.9975	5.17615	7.47251	6.19729	6.0558	6.19894	6.45697	5.3412	5.00093	5.33184	4.9932
sp|Q3ZAQ7|VMA21_HUMAN	VMA21	Vacuolar ATPase assembly integral membrane protein VMA21 OS=Homo sapiens OX=9606 GN=VMA21 PE=1 SV=1	310	3	C	UR	7.13894	5.91797	6.42455	5.81532	6.81599	6.48798	7.47397	6.16592	6.85326	5.78202	5.93212	6.33384	5.99004	5.54195	6.05015	5.27598
sp|O14745|NHRF1_HUMAN	NHERF1	Na(+)/H(+) exchange regulatory cofactor NHE-RF1 OS=Homo sapiens OX=9606 GN=NHERF1 PE=1 SV=4	311	7	C	UR	6.0527	6.07771	6.59267	6.33144	5.92481	5.97941	5.82925	6.01454	6.598	6.91462	7.27842	6.27902	6.05073	6.54446	6.11341	5.41881
sp|Q15173|2A5B_HUMAN	PPP2R5B	Serine/threonine-protein phosphatase 2A 56 kDa regulatory subunit beta isoform OS=Homo sapiens OX=9606 GN=PPP2R5B PE=1 SV=1	312	12	C	UR	6.4439	5.77887	6.22645	5.7202	6.24909	6.34131	6.44916	5.98677	6.99036	6.62019	6.9362	6.84911	6.01224	5.59062	5.97471	5.83083
sp|Q16537|2A5E_HUMAN	PPP2R5E	Serine/threonine-protein phosphatase 2A 56 kDa regulatory subunit epsilon isoform OS=Homo sapiens OX=9606 GN=PPP2R5E PE=1 SV=1	312	6	C	UR	4.42366	4.36892	4.41209	3.99337	4.29296	4.00496	4.91118	4.6209	4.45935	3.59386	4.2914	4.55487	4.00029	3.76984	4.25255	5.71943
sp|Q15172|2A5A_HUMAN	PPP2R5A	Serine/threonine-protein phosphatase 2A 56 kDa regulatory subunit alpha isoform OS=Homo sapiens OX=9606 GN=PPP2R5A PE=1 SV=1	312	3	C	UR	6.17965	6.64384	5.90974	6.68639	5.81292	6.08314	5.72711	6.03492	7.23585	6.15142	6.11045	5.97606	6.58858	6.57112	5.9497	6.33909
sp|O95602|RPA1_HUMAN	POLR1A	DNA-directed RNA polymerase I subunit RPA1 OS=Homo sapiens OX=9606 GN=POLR1A PE=1 SV=2	313	13	C	UR	6.95751	7.03134	6.57997	6.59774	6.06341	5.98731	6.35605	6.64214	6.62926	6.13907	6.79155	6.45108	5.50531	4.98765	5.84878	5.43184
sp|Q13217|DNJC3_HUMAN	DNAJC3	DnaJ homolog subfamily C member 3 OS=Homo sapiens OX=9606 GN=DNAJC3 PE=1 SV=1	314	14	C	UR	6.57875	6.46924	6.63374	6.38915	6.02765	5.98618	6.09094	6.27578	6.21982	6.07706	6.4111	6.10624	6.39255	6.40197	6.36619	5.57363
sp|O95490|AGRL2_HUMAN	ADGRL2	Adhesion G protein-coupled receptor L2 OS=Homo sapiens OX=9606 GN=ADGRL2 PE=1 SV=2	315	10	C	UR	6.31464	5.81263	5.88495	6.0844	6.57953	6.30525	6.2873	5.97653	6.59535	6.42209	6.79207	6.74637	6.21703	5.85075	6.54198	5.58914
sp|O94910|AGRL1_HUMAN	ADGRL1	Adhesion G protein-coupled receptor L1 OS=Homo sapiens OX=9606 GN=ADGRL1 PE=1 SV=1	315	11	C	UR	5.69434	5.67282	5.87274	6.0508	5.69115	5.63183	5.58888	5.89834	6.32496	5.87609	6.01833	5.66889	5.99947	6.60002	6.12512	6.43685
sp|Q9HAR2|AGRL3_HUMAN	ADGRL3	Adhesion G protein-coupled receptor L3 OS=Homo sapiens OX=9606 GN=ADGRL3 PE=1 SV=2	315	16	C	UR	6.21218	5.83858	5.73059	5.58355	5.6026	5.94294	5.48711	5.5892	6.03128	6.09552	6.20309	5.99998	5.88755	5.80492	6.19311	5.19316
sp|Q7Z6Z7|HUWE1_HUMAN	HUWE1	E3 ubiquitin-protein ligase HUWE1 OS=Homo sapiens OX=9606 GN=HUWE1 PE=1 SV=3	316	98	C	UR	5.9895	6.01286	6.00285	5.81069	6.03803	6.10285	6.40559	6.14933	5.81561	5.70505	6.01967	6.07192	5.95431	5.51994	5.95001	7.50136
sp|Q9H3S7|PTN23_HUMAN	PTPN23	Tyrosine-protein phosphatase non-receptor type 23 OS=Homo sapiens OX=9606 GN=PTPN23 PE=1 SV=1	317	37	C	UR	6.2116	5.94814	6.34131	6.22331	5.93621	6.1244	5.98771	6.07042	6.06772	6.08822	6.21108	6.11684	6.10829	5.96938	6.17031	5.52532
sp|O00459|P85B_HUMAN	PIK3R2	Phosphatidylinositol 3-kinase regulatory subunit beta OS=Homo sapiens OX=9606 GN=PIK3R2 PE=1 SV=2	318	6	C	UR	5.84877	6.36555	6.27516	5.77576	6.01134	6.3077	6.27849	6.03227	6.30968	6.69991	6.47928	6.64599	6.10722	5.80958	6.336	6.71732
sp|P27986|P85A_HUMAN	PIK3R1	Phosphatidylinositol 3-kinase regulatory subunit alpha OS=Homo sapiens OX=9606 GN=PIK3R1 PE=1 SV=2	318	10	C	UR	5.07762	5.39897	5.56586	5.6616	5.32559	5.66338	6.39144	6.02923	5.56041	5.73688	5.42349	5.25267	5.45817	5.75152	5.87727	5.16176
sp|Q92569|P55G_HUMAN	PIK3R3	Phosphatidylinositol 3-kinase regulatory subunit gamma OS=Homo sapiens OX=9606 GN=PIK3R3 PE=1 SV=2	318	2	C	UR	3.40987	4.17382	4.25535	3.99108	3.75169	3.90632	4.10659	3.71818	4.77524	3.97464	3.84671	3.47436	4.27181	3.698	3.99198	2.93725
sp|O00139|KIF2A_HUMAN	KIF2A	Kinesin-like protein KIF2A OS=Homo sapiens OX=9606 GN=KIF2A PE=1 SV=3	319	35	C	UR	6.61118	6.04231	6.68238	6.56153	6.04505	4.9324	5.87224	6.51278	5.69985	6.3729	5.15095	6.03794	6.60363	6.53074	6.69296	7.17656
sp|Q15751|HERC1_HUMAN	HERC1	Probable E3 ubiquitin-protein ligase HERC1 OS=Homo sapiens OX=9606 GN=HERC1 PE=1 SV=2	321	41	C	UR	5.95255	6.02984	6.28639	5.92279	6.15616	6.01184	6.44867	6.48126	6.28619	5.96331	6.26062	6.27979	6.11137	5.75407	6.41905	6.00593
sp|Q03001|DYST_HUMAN	DST	Dystonin OS=Homo sapiens OX=9606 GN=DST PE=1 SV=4	322	158	C	UR	5.57394	5.15916	5.94134	5.85889	5.68321	5.37132	5.69336	6.12082	6.40401	6.63355	6.35958	6.58117	6.24338	6.05271	6.20002	5.54476
sp|Q9UPN3|MACF1_HUMAN	MACF1	Microtubule-actin cross-linking factor 1, isoforms 1/2/3/4/5 OS=Homo sapiens OX=9606 GN=MACF1 PE=1 SV=4	322	182	C	UR	5.68455	5.07696	5.68786	5.69071	5.80452	5.59895	5.88601	6.10144	6.19356	6.18307	6.11118	6.17214	6.3095	6.19809	6.33517	6.08913
sp|Q3V6T2|GRDN_HUMAN	CCDC88A	Girdin OS=Homo sapiens OX=9606 GN=CCDC88A PE=1 SV=2	322	64	C	UR	5.52838	5.53876	5.85136	6.50718	5.74686	5.7635	5.79131	5.86411	5.8535	6.1668	6.0491	5.78143	6.35588	6.93405	6.33342	5.35014
sp|O00562|PITM1_HUMAN	PITPNM1	Membrane-associated phosphatidylinositol transfer protein 1 OS=Homo sapiens OX=9606 GN=PITPNM1 PE=1 SV=4	325	9	C	UR	6.30057	6.13209	6.10971	6.16196	6.40515	6.18733	6.83294	6.45679	5.77725	5.56429	5.95632	6.09012	6.40608	5.8805	6.49803	7.24088
sp|Q96JQ0|PCD16_HUMAN	DCHS1	Protocadherin-16 OS=Homo sapiens OX=9606 GN=DCHS1 PE=1 SV=1	326	19	C	UR	6.30335	5.71516	5.35388	5.56253	6.1996	6.06974	5.7907	5.48127	4.79167	4.6179	4.69152	4.44538	5.43819	5.19521	5.96968	4.62668
sp|Q9UNQ2|DIM1_HUMAN	DIMT1	Probable dimethyladenosine transferase OS=Homo sapiens OX=9606 GN=DIMT1 PE=1 SV=1	327	5	C	UR	3.58574	3.68748	3.53062	3.68917	3.74079	3.60046	3.66242	3.7136	3.89693	4.37682	3.83805	3.83215	3.94719	3.917	3.67239	3.51846
sp|P42765|THIM_HUMAN	ACAA2	3-ketoacyl-CoA thiolase, mitochondrial OS=Homo sapiens OX=9606 GN=ACAA2 PE=1 SV=2	328	19	C	UR	6.84397	6.42257	6.13266	6.47493	6.7603	7.03946	5.98205	5.60684	5.97311	6.29653	5.85833	5.58133	6.5418	7.09298	6.39088	5.00225
sp|O95831|AIFM1_HUMAN	AIFM1	Apoptosis-inducing factor 1, mitochondrial OS=Homo sapiens OX=9606 GN=AIFM1 PE=1 SV=1	329	35	C	UR	5.95772	5.50363	5.53371	5.43915	5.6605	5.67216	5.47166	5.02682	5.12195	5.15958	5.08135	5.21671	5.18371	5.25705	5.3471	8.75753
sp|Q14978|NOLC1_HUMAN	NOLC1	Nucleolar and coiled-body phosphoprotein 1 OS=Homo sapiens OX=9606 GN=NOLC1 PE=1 SV=2	330	8	C	UR	3.6541	3.55157	3.48283	2.89681	3.29565	2.94375	3.16356	3.3865	3.20732	3.1031	3.3545	3.05711	3.09822	2.81375	3.34996	2.88994
sp|P61201|CSN2_HUMAN	COPS2	COP9 signalosome complex subunit 2 OS=Homo sapiens OX=9606 GN=COPS2 PE=1 SV=1	331	23	C	UR	4.78742	4.8014	5.20246	5.31005	4.80162	5.04824	4.67226	4.72116	4.69153	5.07497	4.75003	4.30525	5.26015	5.52627	5.04385	4.30296
sp|Q9C0H5|RHG39_HUMAN	ARHGAP39	Rho GTPase-activating protein 39 OS=Homo sapiens OX=9606 GN=ARHGAP39 PE=1 SV=2	332	16	C	UR	4.73415	4.76234	5.07594	5.07852	5.05987	5.22708	4.87456	5.04351	5.20897	5.34713	5.14463	4.95061	5.31757	5.45944	5.89088	5.08171
sp|P55084|ECHB_HUMAN	HADHB	Trifunctional enzyme subunit beta, mitochondrial OS=Homo sapiens OX=9606 GN=HADHB PE=1 SV=3	333	23	C	UR	5.32575	5.03626	4.51046	4.80112	5.17763	5.2566	5.35381	4.89297	4.54581	4.67829	4.72588	4.7307	4.57339	4.38739	4.66954	3.96702
sp|Q9BUE6|ISCA1_HUMAN	ISCA1	Iron-sulfur cluster assembly 1 homolog, mitochondrial OS=Homo sapiens OX=9606 GN=ISCA1 PE=1 SV=1	334	4	C	UR	6.92957	6.71026	6.7341	6.76519	6.66158	6.36088	5.67354	6.25682	6.01026	5.72972	5.77692	6.04067	6.64665	6.23194	6.2217	5.25021
sp|Q96I25|SPF45_HUMAN	RBM17	Splicing factor 45 OS=Homo sapiens OX=9606 GN=RBM17 PE=1 SV=1	335	11	C	UR	5.40285	5.43598	5.48014	5.41959	5.28782	5.1714	4.96758	5.4133	5.28659	5.54967	5.21048	5.39563	5.3486	5.34039	5.19461	4.47261
sp|Q9C0H9|SRCN1_HUMAN	SRCIN1	SRC kinase signaling inhibitor 1 OS=Homo sapiens OX=9606 GN=SRCIN1 PE=1 SV=4	336	42	C	UR	4.86954	4.63883	4.98621	5.20695	4.69655	4.92846	4.68791	4.94143	5.29601	5.16879	5.09876	4.7875	5.49269	5.76114	5.49247	4.92389
sp|Q9H6S0|YTDC2_HUMAN	YTHDC2	3'-5' RNA helicase YTHDC2 OS=Homo sapiens OX=9606 GN=YTHDC2 PE=1 SV=2	337	9	C	UR	1.75503	1.79346	1.71218	1.82431	1.95599	2.06559	1.87539	1.84838	2.00487	2.12316	2.04006	2.0826	1.962	1.97642	1.79994	2.10781
sp|Q9BUF5|TBB6_HUMAN	TUBB6	Tubulin beta-6 chain OS=Homo sapiens OX=9606 GN=TUBB6 PE=1 SV=1	338	65	C	UR	4.60495	5.10974	5.41566	5.3178	4.57525	4.2984	4.21908	4.5419	4.87224	5.0385	4.51537	4.61863	5.33033	5.42101	5.13112	4.70236
sp|Q13509|TBB3_HUMAN	TUBB3	Tubulin beta-3 chain OS=Homo sapiens OX=9606 GN=TUBB3 PE=1 SV=2	338	240	C	UR	4.89473	5.34718	5.51831	5.61157	4.83688	4.46645	4.73909	5.12673	5.39144	5.37407	4.78763	5.30281	5.62087	5.92002	5.25822	5.27001
sp|Q13885|TBB2A_HUMAN	TUBB2A	Tubulin beta-2A chain OS=Homo sapiens OX=9606 GN=TUBB2A PE=1 SV=1	338	102	C	UR	4.74057	5.01802	5.23946	5.20105	4.4991	4.15333	4.83644	5.13469	4.99118	4.99394	4.72525	5.32803	4.96497	5.11078	4.90467	5.85421
sp|Q9BVA1|TBB2B_HUMAN	TUBB2B	Tubulin beta-2B chain OS=Homo sapiens OX=9606 GN=TUBB2B PE=1 SV=1	338	5	C	UR	3.36013	3.50935	3.94986	3.74765	3.25248	2.99382	3.28555	3.38094	3.30217	3.63243	3.33955	3.48529	3.68099	3.52793	3.78786	3.27384
sp|P07437|TBB5_HUMAN	TUBB	Tubulin beta chain OS=Homo sapiens OX=9606 GN=TUBB PE=1 SV=2	338	27	C	UR	4.99292	5.27722	5.46659	5.26474	5.03552	4.59184	4.90101	5.15637	5.2441	5.48502	4.90366	5.04111	5.39603	5.3136	5.50952	4.78829
sp|P68371|TBB4B_HUMAN	TUBB4B	Tubulin beta-4B chain OS=Homo sapiens OX=9606 GN=TUBB4B PE=1 SV=1	338	19	C	UR	4.61337	5.03666	5.23262	5.22196	4.71085	4.2079	4.55527	4.84483	4.87764	4.88929	4.48141	4.87816	5.07083	5.17179	4.87081	4.84883
sp|P04350|TBB4A_HUMAN	TUBB4A	Tubulin beta-4A chain OS=Homo sapiens OX=9606 GN=TUBB4A PE=1 SV=2	338	8	C	UR	5.68271	5.68946	7.41716	6.63138	6.19389	5.46426	6.19902	6.56929	6.42632	6.55704	5.67872	6.64187	5.71787	6.74043	6.5347	5.85587
sp|Q9H4B7|TBB1_HUMAN	TUBB1	Tubulin beta-1 chain OS=Homo sapiens OX=9606 GN=TUBB1 PE=1 SV=1	338	57	C	UR	5.6646	6.41819	6.84277	7.13642	5.48266	5.12407	5.21063	5.76173	5.84265	6.51385	5.41713	5.80053	7.1098	7.77871	6.33023	6.40926
sp|Q6PGP7|SKI3_HUMAN	SKIC3	Superkiller complex protein 3 OS=Homo sapiens OX=9606 GN=SKIC3 PE=1 SV=1	339	21	C	UR	6.10711	5.96447	6.19586	6.09302	6.26628	6.36924	6.44012	6.46151	6.40783	6.36533	6.3278	6.32297	6.2104	5.93432	6.37237	6.16138
sp|Q9BPU6|DPYL5_HUMAN	DPYSL5	Dihydropyrimidinase-related protein 5 OS=Homo sapiens OX=9606 GN=DPYSL5 PE=1 SV=1	340	49	C	UR	5.98385	6.3216	6.39631	6.20188	5.65528	5.45616	5.39651	5.50159	5.39545	5.58993	5.2246	5.42957	6.06971	6.12602	5.89816	5.95093
sp|Q8TCT7|SPP2B_HUMAN	SPPL2B	Signal peptide peptidase-like 2B OS=Homo sapiens OX=9606 GN=SPPL2B PE=1 SV=2	341	3	C	UR	5.95187	5.36601	4.82452	4.58553	4.89481	5.32946	5.33349	4.52182	4.90138	4.45145	4.61804	4.50979	4.58015	4.32206	5.04234	3.96623
sp|O95248|MTMR5_HUMAN	SBF1	Myotubularin-related protein 5 OS=Homo sapiens OX=9606 GN=SBF1 PE=1 SV=4	342	38	C	UR	5.84674	5.82399	5.92441	5.92272	5.93063	6.03253	6.04101	6.02585	6.17889	6.12925	6.40129	6.10351	6.22865	6.15623	6.3372	5.68872
sp|Q86WG5|MTMRD_HUMAN	SBF2	Myotubularin-related protein 13 OS=Homo sapiens OX=9606 GN=SBF2 PE=1 SV=1	342	11	C	UR	5.56556	5.88242	6.336	6.49044	5.92918	6.37355	6.01526	6.39813	6.43977	6.55418	6.55441	6.12869	6.24025	6.58281	6.41908	6.09025
sp|Q9NR22|ANM8_HUMAN	PRMT8	Protein arginine N-methyltransferase 8 OS=Homo sapiens OX=9606 GN=PRMT8 PE=1 SV=2	343	12	C	UR	6.48137	6.28468	6.43749	5.61817	6.91448	6.85148	6.76317	6.40707	6.33559	5.59265	6.2888	6.6322	6.11061	5.41476	6.07251	5.79499
sp|Q99873|ANM1_HUMAN	PRMT1	Protein arginine N-methyltransferase 1 OS=Homo sapiens OX=9606 GN=PRMT1 PE=1 SV=3	343	22	C	UR	6.30047	6.29555	6.28648	5.83206	6.32965	6.36554	6.57687	6.32922	5.89915	5.7583	6.2428	6.24847	5.80061	5.20585	6.26964	7.85023
sp|Q14534|ERG1_HUMAN	SQLE	Squalene monooxygenase OS=Homo sapiens OX=9606 GN=SQLE PE=1 SV=3	344	7	C	UR	10.0961	7.35212	4.51389	5.45995	8.39161	8.52069	8.32407	5.76122	5.39056	5.33937	5.67129	5.20799	4.99935	4.36073	6.33819	4.27291
sp|Q02083|NAAA_HUMAN	NAAA	N-acylethanolamine-hydrolyzing acid amidase OS=Homo sapiens OX=9606 GN=NAAA PE=1 SV=3	345	5	C	UR	5.33871	6.85925	6.34875	5.05038	6.30602	6.91437	6.70739	6.53338	7.68042	6.81812	6.49537	6.94265	5.64064	5.03768	6.10606	5.22081
sp|Q16891|MIC60_HUMAN	IMMT	MICOS complex subunit MIC60 OS=Homo sapiens OX=9606 GN=IMMT PE=1 SV=1	346	55	C	UR	6.41786	5.5539	5.9045	6.23176	6.01413	5.76111	5.66572	5.66657	5.17439	5.53423	5.31832	5.02041	5.7026	5.92672	5.88504	5.09049
sp|Q9Y490|TLN1_HUMAN	TLN1	Talin-1 OS=Homo sapiens OX=9606 GN=TLN1 PE=1 SV=3	347	23	C	UR	6.0148	5.42298	5.28123	5.49595	6.49266	6.46834	6.06703	5.7271	6.36754	6.03291	6.17852	5.82504	5.81036	5.61798	5.63363	4.71017
sp|Q9Y4G6|TLN2_HUMAN	TLN2	Talin-2 OS=Homo sapiens OX=9606 GN=TLN2 PE=1 SV=4	347	63	C	UR	4.78301	4.94604	5.23941	5.30764	4.93227	5.1446	5.12041	5.2416	5.21883	5.18041	5.19997	5.19003	5.1984	5.25089	5.14708	5.27293
sp|P18621|RL17_HUMAN	RPL17	Large ribosomal subunit protein uL22 OS=Homo sapiens OX=9606 GN=RPL17 PE=1 SV=3	347	13	C	UR	4.02942	4.71118	4.42964	5.88399	6.36383	6.01593	5.37742	4.73449	6.51945	6.83212	6.34469	5.96713	7.0415	7.51341	5.98666	6.37462
sp|O60725|ICMT_HUMAN	ICMT	Protein-S-isoprenylcysteine O-methyltransferase OS=Homo sapiens OX=9606 GN=ICMT PE=1 SV=1	348	2	C	UR	6.28186	6.46173	5.90176	6.30097	6.6549	6.36613	5.9615	5.81922	6.48398	6.68866	6.1544	5.34062	6.42436	6.51859	6.80383	5.83749
sp|Q96G03|PGM2_HUMAN	PGM2	Phosphopentomutase OS=Homo sapiens OX=9606 GN=PGM2 PE=1 SV=4	349	19	C	UR	5.2103	5.47201	5.4538	5.35889	5.12868	5.19543	5.09121	5.09942	5.42024	5.38366	5.30812	5.03018	5.15138	5.38142	5.49262	4.57883
sp|Q6PCE3|PGM2L_HUMAN	PGM2L1	Glucose 1,6-bisphosphate synthase OS=Homo sapiens OX=9606 GN=PGM2L1 PE=1 SV=3	349	32	C	UR	6.66802	6.3887	5.77325	5.26751	6.20857	6.70931	7.36671	6.45502	6.42362	5.75559	6.6464	7.30374	5.02709	4.43488	5.78862	6.5045
sp|P35222|CTNB1_HUMAN	CTNNB1	Catenin beta-1 OS=Homo sapiens OX=9606 GN=CTNNB1 PE=1 SV=1	350	21	C	UR	5.83329	6.14155	6.99932	6.32181	5.59761	5.54718	6.09087	6.67372	5.87562	5.78417	6.18649	6.16593	6.39459	6.12984	6.44303	7.175
sp|Q10567|AP1B1_HUMAN	AP1B1	AP-1 complex subunit beta-1 OS=Homo sapiens OX=9606 GN=AP1B1 PE=1 SV=3	351	54	C	UR	4.84064	5.01591	5.2326	5.01333	4.88597	5.06158	5.66987	5.48054	5.15993	4.78607	5.31245	6.1713	4.9906	4.59988	4.80762	11.5578
sp|P63010|AP2B1_HUMAN	AP2B1	AP-2 complex subunit beta OS=Homo sapiens OX=9606 GN=AP2B1 PE=1 SV=1	351	33	C	UR	5.56438	5.59105	5.79716	5.05365	5.87118	5.83758	6.31425	6.08919	5.81004	5.08999	5.93036	6.00502	5.4094	4.6383	5.60469	6.60359
sp|Q9UQ16|DYN3_HUMAN	DNM3	Dynamin-3 OS=Homo sapiens OX=9606 GN=DNM3 PE=1 SV=4	352	23	C	UR	5.65879	6.25396	5.72294	4.95857	6.08473	6.22671	7.40982	6.89418	5.98102	5.17983	5.95331	6.41616	5.2403	4.50551	5.39481	4.60398
sp|Q05193|DYN1_HUMAN	DNM1	Dynamin-1 OS=Homo sapiens OX=9606 GN=DNM1 PE=1 SV=2	352	52	C	UR	4.72511	4.99081	4.81545	4.92088	4.76327	4.85958	4.7262	4.53779	4.8219	4.75162	4.68554	4.47973	5.00324	5.19796	5.16889	4.23322
sp|P50570|DYN2_HUMAN	DNM2	Dynamin-2 OS=Homo sapiens OX=9606 GN=DNM2 PE=1 SV=2	352	47	C	UR	5.5033	5.90605	5.73581	5.67896	5.82628	5.99481	5.65313	5.67884	5.9651	5.83386	5.94602	5.70439	5.79201	5.8433	5.85228	5.18938
sp|Q9BYP7|WNK3_HUMAN	WNK3	Serine/threonine-protein kinase WNK3 OS=Homo sapiens OX=9606 GN=WNK3 PE=1 SV=3	353	20	C	UR	4.51229	4.56968	4.80365	5.30551	4.68905	4.759	4.48182	4.5913	4.88924	5.0039	4.89328	4.45915	5.34345	6.06415	6.67398	4.12698
sp|Q9Y3S1|WNK2_HUMAN	WNK2	Serine/threonine-protein kinase WNK2 OS=Homo sapiens OX=9606 GN=WNK2 PE=1 SV=4	353	27	C	UR	5.29697	5.53323	5.93119	6.06899	5.38342	5.53061	5.65594	5.59075	5.5024	5.49569	5.37593	5.65229	6.02803	5.80756	5.74618	5.2127
sp|Q9H4A3|WNK1_HUMAN	WNK1	Serine/threonine-protein kinase WNK1 OS=Homo sapiens OX=9606 GN=WNK1 PE=1 SV=2	353	26	C	UR	5.50058	5.5362	5.47585	5.91859	5.67671	5.78001	5.66878	5.65645	5.70322	5.73066	5.56213	5.5093	5.98982	6.31526	5.94151	5.07897
sp|Q9P0K7|RAI14_HUMAN	RAI14	Ankycorbin OS=Homo sapiens OX=9606 GN=RAI14 PE=1 SV=2	354	38	C	UR	5.83534	5.16879	5.77816	5.7713	6.14659	5.74529	5.78042	6.28946	6.50337	6.49717	6.51172	6.50233	6.26518	6.02528	6.14856	5.59508
sp|Q9C0D0|PHAR1_HUMAN	PHACTR1	Phosphatase and actin regulator 1 OS=Homo sapiens OX=9606 GN=PHACTR1 PE=1 SV=3	354	5	C	UR	5.65462	6.44771	6.50129	6.25415	5.91664	5.79666	6.38896	6.69386	6.25329	5.73018	6.03688	6.40567	6.46536	6.00579	6.39056	7.05838
sp|O15034|RIMB2_HUMAN	RIMBP2	RIMS-binding protein 2 OS=Homo sapiens OX=9606 GN=RIMBP2 PE=1 SV=3	354	4	C	UR	5.83208	5.9463	6.12996	6.97078	6.29672	6.09904	4.88806	5.82923	6.53557	7.6742	5.76804	5.09241	7.341	7.72302	6.72488	5.14871
sp|Q6KC79|NIPBL_HUMAN	NIPBL	Nipped-B-like protein OS=Homo sapiens OX=9606 GN=NIPBL PE=1 SV=2	355	13	C	UR	7.86291	6.19347	6.12832	6.36031	5.79235	6.18044	6.23856	7.89226	5.66203	6.09036	5.84472	6.46008	5.70789	5.89011	5.78231	5.91389
sp|Q9Y6N7|ROBO1_HUMAN	ROBO1	Roundabout homolog 1 OS=Homo sapiens OX=9606 GN=ROBO1 PE=1 SV=1	356	37	C	UR	6.6068	6.36156	6.31748	6.69756	6.0395	6.14982	5.82238	5.87211	5.97731	6.03693	5.89364	5.46148	6.35298	6.39713	6.45561	5.20858
sp|Q9HCK4|ROBO2_HUMAN	ROBO2	Roundabout homolog 2 OS=Homo sapiens OX=9606 GN=ROBO2 PE=1 SV=2	356	42	C	UR	6.51412	6.25999	6.24992	6.02142	6.29688	6.34413	6.5774	6.34311	6.27265	6.08067	6.06048	6.18905	6.0064	6.26838	6.39578	6.1196
sp|Q9H1K0|RBNS5_HUMAN	RBSN	Rabenosyn-5 OS=Homo sapiens OX=9606 GN=RBSN PE=1 SV=2	357	13	C	UR	5.57501	5.87582	5.76637	5.44451	5.40727	5.68266	5.66647	5.68578	5.63315	5.48632	5.6364	5.45488	5.64059	5.33716	5.7675	4.58268
sp|P25787|PSA2_HUMAN	PSMA2	Proteasome subunit alpha type-2 OS=Homo sapiens OX=9606 GN=PSMA2 PE=1 SV=2	358	20	C	UR	5.66258	5.60283	5.77612	5.84198	5.65073	5.55921	5.34727	5.33185	5.62234	5.72312	5.51287	5.39202	5.45992	6.28781	5.51099	4.96684
sp|Q8TDI8|TMC1_HUMAN	TMC1	Transmembrane channel-like protein 1 OS=Homo sapiens OX=9606 GN=TMC1 PE=1 SV=2	359	2	C	UR	6.51825	6.21475	5.71191	4.21947	6.17036	7.42333	8.78777	7.17543	5.19413	6.77638	8.36176	6.07242	5.64865	3.38474	7.47387	4.86678
sp|Q86Y07|VRK2_HUMAN	VRK2	Serine/threonine-protein kinase VRK2 OS=Homo sapiens OX=9606 GN=VRK2 PE=1 SV=3	360	3	C	UR	5.28599	5.99322	5.73712	5.28536	7.06259	6.42259	7.52252	7.37709	6.4047	5.35841	6.58815	6.09072	5.93432	5.86552	6.58772	6.48396
sp|P46063|RECQ1_HUMAN	RECQL	ATP-dependent DNA helicase Q1 OS=Homo sapiens OX=9606 GN=RECQL PE=1 SV=3	361	25	C	UR	5.64511	5.41292	5.41436	5.0459	5.72592	5.69498	5.99623	5.85984	6.03429	5.97641	6.00222	6.24162	5.3851	4.94534	5.69913	6.97508
sp|P08574|CY1_HUMAN	CYC1	Cytochrome c1, heme protein, mitochondrial OS=Homo sapiens OX=9606 GN=CYC1 PE=1 SV=3	362	14	C	UR	6.74148	6.29853	6.07812	6.36155	6.53307	6.34893	6.0112	5.79843	5.64251	6.0344	5.71023	5.61044	6.15481	6.01191	6.07647	5.72286
sp|Q9BV44|THUM3_HUMAN	THUMPD3	tRNA (guanine(6)-N2)-methyltransferase THUMP3 OS=Homo sapiens OX=9606 GN=THUMPD3 PE=1 SV=1	363	6	C	UR	6.85521	5.96656	7.08409	5.84423	6.37281	6.20397	6.01009	6.1507	6.66841	6.71186	6.29476	6.33588	5.84072	6.02127	6.37264	5.26679
sp|Q9C0H2|TTYH3_HUMAN	TTYH3	Protein tweety homolog 3 OS=Homo sapiens OX=9606 GN=TTYH3 PE=1 SV=3	364	5	C	UR	6.13409	4.91868	4.33514	3.9283	5.61201	5.60829	5.23667	4.07297	4.432	4.3574	4.43576	4.22889	3.91653	3.70435	4.56889	3.43274
sp|Q15042|RB3GP_HUMAN	RAB3GAP1	Rab3 GTPase-activating protein catalytic subunit OS=Homo sapiens OX=9606 GN=RAB3GAP1 PE=1 SV=3	365	29	C	UR	5.73833	5.77963	5.6382	5.51407	5.94448	5.78357	5.95472	5.75101	5.7101	5.44681	5.48771	5.37743	5.82781	5.50341	5.89484	6.36825
sp|Q8IY81|SPB1_HUMAN	FTSJ3	pre-rRNA 2'-O-ribose RNA methyltransferase FTSJ3 OS=Homo sapiens OX=9606 GN=FTSJ3 PE=1 SV=2	366	2	C	UR	5.55763	6.0287	7.05886	6.08594	5.70555	5.59195	5.61649	6.38193	6.29537	6.79879	6.58038	6.87051	5.29437	6.33973	6.47124	7.32257
sp|Q5VZL5|ZMYM4_HUMAN	ZMYM4	Zinc finger MYM-type protein 4 OS=Homo sapiens OX=9606 GN=ZMYM4 PE=1 SV=1	367	10	C	UR	6.7636	5.30948	5.45902	5.34093	5.77646	6.06044	7.07566	7.3287	6.05459	6.20392	6.19193	7.16126	6.10714	5.68197	6.25619	7.2287
sp|Q14202|ZMYM3_HUMAN	ZMYM3	Zinc finger MYM-type protein 3 OS=Homo sapiens OX=9606 GN=ZMYM3 PE=1 SV=2	367	4	C	UR	7.0663	5.4617	6.47358	6.00578	5.21171	5.86577	7.60125	7.6235	5.85925	5.88639	5.90077	7.37135	5.42302	5.62337	6.90251	5.72375
sp|P36915|GNL1_HUMAN	GNL1	Guanine nucleotide-binding protein-like 1 OS=Homo sapiens OX=9606 GN=GNL1 PE=1 SV=2	368	14	C	UR	6.36356	6.14855	6.44209	6.58411	6.15301	6.28973	6.06411	5.9299	6.07632	6.35294	6.34614	6.02133	6.37756	6.47915	6.08308	5.41398
sp|Q9Y4F5|C170B_HUMAN	CEP170B	Centrosomal protein of 170 kDa protein B OS=Homo sapiens OX=9606 GN=CEP170B PE=1 SV=4	369	24	C	UR	5.36015	5.02494	5.6185	5.58066	5.57603	5.42702	5.76652	5.77088	5.6357	5.75861	5.66954	5.81753	5.91563	5.89571	5.71828	5.46675
sp|Q5SW79|CE170_HUMAN	CEP170	Centrosomal protein of 170 kDa OS=Homo sapiens OX=9606 GN=CEP170 PE=1 SV=1	369	83	C	UR	5.60043	5.09384	5.35919	5.54581	5.43752	5.40166	5.62061	5.76033	5.60188	5.90654	6.11215	5.98679	5.53847	5.5351	5.636	4.99957
sp|Q9Y6E0|STK24_HUMAN	STK24	Serine/threonine-protein kinase 24 OS=Homo sapiens OX=9606 GN=STK24 PE=1 SV=1	370	16	C	UR	6.02831	6.48784	6.38604	6.12384	6.29116	6.51025	6.11515	6.14527	6.65549	6.50373	6.43797	6.04362	6.4278	6.19556	6.24564	5.40233
sp|O00506|STK25_HUMAN	STK25	Serine/threonine-protein kinase 25 OS=Homo sapiens OX=9606 GN=STK25 PE=1 SV=1	370	7	C	UR	5.57527	5.77345	5.40125	5.40976	5.88093	6.20178	6.08198	5.86345	6.20693	5.99686	6.16409	6.1007	5.69574	6.21675	6.06953	4.84481
sp|P56182|RRP1_HUMAN	RRP1	Ribosomal RNA processing protein 1 homolog A OS=Homo sapiens OX=9606 GN=RRP1 PE=1 SV=1	371	4	C	UR	5.89724	6.44057	5.24688	6.06097	6.41637	5.59949	5.69685	6.14013	6.87649	6.70108	6.40366	6.86301	5.92712	6.71842	6.61141	6.4003
sp|O75146|HIP1R_HUMAN	HIP1R	Huntingtin-interacting protein 1-related protein OS=Homo sapiens OX=9606 GN=HIP1R PE=1 SV=2	372	18	C	UR	6.11952	6.30363	6.46626	6.09913	6.01805	5.95203	6.30987	6.1995	5.58183	5.52656	5.58463	5.81681	6.10168	5.62139	6.3345	5.34801
sp|O00291|HIP1_HUMAN	HIP1	Huntingtin-interacting protein 1 OS=Homo sapiens OX=9606 GN=HIP1 PE=1 SV=5	372	30	C	UR	5.93412	6.28468	6.24459	6.02761	5.91495	6.17916	6.71651	6.68338	6.14371	5.80447	6.25974	6.29839	5.94277	5.78845	6.17881	5.62388
sp|Q8N350|CBARP_HUMAN	CBARP	Voltage-dependent calcium channel beta subunit-associated regulatory protein OS=Homo sapiens OX=9606 GN=CBARP PE=1 SV=3	373	19	C	UR	4.01234	4.35141	4.20576	4.16479	4.11364	4.34355	4.28704	4.32862	4.07248	4.00389	4.22694	4.09269	4.42523	4.20925	4.4952	3.85428
sp|Q96GQ7|DDX27_HUMAN	DDX27	Probable ATP-dependent RNA helicase DDX27 OS=Homo sapiens OX=9606 GN=DDX27 PE=1 SV=2	374	5	C	UR	6.16644	7.29404	6.58013	6.92492	6.04058	6.14547	5.92793	6.27917	7.07231	6.70428	6.15145	6.31509	6.26275	5.84389	5.4829	4.80866
sp|Q9Y639|NPTN_HUMAN	NPTN	Neuroplastin OS=Homo sapiens OX=9606 GN=NPTN PE=1 SV=2	375	7	C	UR	5.87338	5.95159	6.20059	7.00358	5.57015	6.15919	5.53923	5.83404	5.12049	6.59078	5.25595	4.9164	6.68261	7.60035	6.39235	5.38957
sp|P31146|COR1A_HUMAN	CORO1A	Coronin-1A OS=Homo sapiens OX=9606 GN=CORO1A PE=1 SV=4	376	23	C	UR	5.92143	6.53944	6.77381	6.42447	5.58728	5.55589	6.10538	6.57395	5.86881	5.6022	6.06993	6.447	5.67085	5.57349	5.68589	9.60019
sp|Q9ULV4|COR1C_HUMAN	CORO1C	Coronin-1C OS=Homo sapiens OX=9606 GN=CORO1C PE=1 SV=1	376	23	C	UR	5.73559	6.05188	6.35477	5.83633	5.12527	4.76813	5.46722	5.97456	6.02541	5.65161	5.77648	6.23221	5.25205	4.97802	5.5793	8.38632
sp|Q96JP5|ZFP91_HUMAN	ZFP91	E3 ubiquitin-protein ligase ZFP91 OS=Homo sapiens OX=9606 GN=ZFP91 PE=1 SV=1	377	7	C	UR	5.21457	4.36822	4.58538	4.78306	5.2505	5.53516	6.18108	5.99502	6.34067	5.95426	6.38584	7.14435	5.59715	5.2374	5.78381	6.93969
sp|Q92947|GCDH_HUMAN	GCDH	Glutaryl-CoA dehydrogenase, mitochondrial OS=Homo sapiens OX=9606 GN=GCDH PE=1 SV=1	378	12	C	UR	6.40429	5.96431	5.98251	6.01566	6.1645	6.42663	6.4942	6.4182	5.73434	5.84968	6.05514	6.69449	5.85425	6.05706	5.91564	7.9691
sp|Q96BH1|RNF25_HUMAN	RNF25	E3 ubiquitin-protein ligase RNF25 OS=Homo sapiens OX=9606 GN=RNF25 PE=1 SV=1	379	5	C	UR	4.28618	4.76394	4.40922	4.38229	4.45534	4.52722	4.5428	4.3302	4.72326	4.7125	4.65681	4.47492	4.73475	4.44486	4.63364	4.14971
sp|Q15181|IPYR_HUMAN	PPA1	Inorganic pyrophosphatase OS=Homo sapiens OX=9606 GN=PPA1 PE=1 SV=2	380	17	C	UR	5.82001	6.59113	6.20792	7.36658	5.7057	5.53703	5.67865	5.63508	5.81686	6.10247	5.62341	6.29101	5.87061	7.33134	5.47345	7.2955
sp|Q15233|NONO_HUMAN	NONO	Non-POU domain-containing octamer-binding protein OS=Homo sapiens OX=9606 GN=NONO PE=1 SV=4	381	37	C	UR	7.09565	5.90837	5.45057	5.42356	5.62588	5.4596	5.47162	5.96811	5.30804	5.49657	5.57422	5.68525	4.97462	4.9338	5.11224	4.3454
sp|Q8WXF1|PSPC1_HUMAN	PSPC1	Paraspeckle component 1 OS=Homo sapiens OX=9606 GN=PSPC1 PE=1 SV=1	381	20	C	UR	6.5066	5.69973	5.4503	5.449	5.37991	5.13705	4.67362	5.55763	4.68964	5.24396	4.71832	4.82499	4.70336	4.63177	4.82762	4.03265
sp|Q5K4L6|S27A3_HUMAN	SLC27A3	Long-chain fatty acid transport protein 3 OS=Homo sapiens OX=9606 GN=SLC27A3 PE=1 SV=4	382	5	C	UR	6.72338	6.66191	6.94531	6.78057	5.56942	6.20478	5.83011	5.96012	6.30705	5.68275	6.22036	6.06813	6.30979	6.34921	6.55791	5.82921
sp|P06737|PYGL_HUMAN	PYGL	Glycogen phosphorylase, liver form OS=Homo sapiens OX=9606 GN=PYGL PE=1 SV=4	383	19	C	UR	5.61172	5.34871	5.10526	5.00127	5.33049	5.25365	5.13884	5.19402	6.04537	5.85346	5.85383	5.70665	5.34071	5.37471	5.49026	4.54902
sp|P11216|PYGB_HUMAN	PYGB	Glycogen phosphorylase, brain form OS=Homo sapiens OX=9606 GN=PYGB PE=1 SV=5	383	62	C	UR	5.62947	5.89993	5.79716	5.65301	5.78711	6.01637	5.6185	5.56596	5.94711	5.79773	5.88602	5.82164	5.84836	5.58177	5.59217	5.22865
sp|P11217|PYGM_HUMAN	PYGM	Glycogen phosphorylase, muscle form OS=Homo sapiens OX=9606 GN=PYGM PE=1 SV=6	383	12	C	UR	6.9865	6.28877	5.91446	5.61047	6.50055	6.4502	6.50358	5.65615	6.68195	6.36473	6.50118	6.67078	6.19469	5.65126	6.28691	5.73783
sp|Q8N9I9|DTX3_HUMAN	DTX3	Probable E3 ubiquitin-protein ligase DTX3 OS=Homo sapiens OX=9606 GN=DTX3 PE=1 SV=2	384	7	C	UR	6.02057	6.17817	5.75025	6.0294	6.20912	6.2553	6.48613	6.06751	6.16044	6.44634	6.00463	6.40948	6.44824	6.57498	6.46927	6.49016
sp|Q86XN8|MEX3D_HUMAN	MEX3D	RNA-binding protein MEX3D OS=Homo sapiens OX=9606 GN=MEX3D PE=1 SV=3	385	7	C	UR	6.10137	5.64195	6.28904	6.35656	6.56638	6.16889	6.24113	6.05277	6.79334	6.69246	6.44986	6.13579	5.92006	6.37395	6.64087	5.57559
sp|A1L020|MEX3A_HUMAN	MEX3A	RNA-binding protein MEX3A OS=Homo sapiens OX=9606 GN=MEX3A PE=1 SV=1	385	6	C	UR	5.24884	5.75683	6.14164	6.45248	6.10168	6.42436	6.05837	5.91456	6.55648	6.41802	6.56505	5.86014	6.37121	7.16476	7.0211	5.94449
sp|Q5U5Q3|MEX3C_HUMAN	MEX3C	RNA-binding E3 ubiquitin-protein ligase MEX3C OS=Homo sapiens OX=9606 GN=MEX3C PE=1 SV=3	385	2	C	UR	6.06456	5.93764	5.78934	5.97327	6.30442	6.65906	6.24601	5.41823	6.88554	7.13253	6.95411	6.26679	6.58872	6.31859	6.40927	5.05191
sp|Q6ZN04|MEX3B_HUMAN	MEX3B	RNA-binding protein MEX3B OS=Homo sapiens OX=9606 GN=MEX3B PE=1 SV=1	385	1	C	UR	5.98454	6.30689	7.12595	5.57999	7.16473	6.17714	8.0523	8.5851	7.51738	5.56784	6.2162	7.65783	5.07814	2.55512	5.31961	5.11124
sp|Q5T6F2|UBAP2_HUMAN	UBAP2	Ubiquitin-associated protein 2 OS=Homo sapiens OX=9606 GN=UBAP2 PE=1 SV=1	386	7	C	UR	5.90279	5.97592	5.91197	5.41799	6.33061	6.09587	6.63407	6.49503	6.50017	5.84719	5.9406	6.23868	6.11464	5.20964	6.46087	4.86309
sp|P54619|AAKG1_HUMAN	PRKAG1	5'-AMP-activated protein kinase subunit gamma-1 OS=Homo sapiens OX=9606 GN=PRKAG1 PE=1 SV=1	387	8	C	UR	5.99388	6.29661	6.52977	5.38159	6.30724	6.47195	6.96236	6.47357	6.77544	5.90251	6.62069	6.82031	5.88161	4.92512	6.74761	5.90975
sp|Q9UGJ0|AAKG2_HUMAN	PRKAG2	5'-AMP-activated protein kinase subunit gamma-2 OS=Homo sapiens OX=9606 GN=PRKAG2 PE=1 SV=1	387	3	C	UR	6.00998	6.02779	6.33066	6.03609	6.36101	6.41953	6.91841	6.46219	7.15819	5.9405	6.34695	6.34067	5.51445	6.18281	6.12885	5.82193
sp|O95793|STAU1_HUMAN	STAU1	Double-stranded RNA-binding protein Staufen homolog 1 OS=Homo sapiens OX=9606 GN=STAU1 PE=1 SV=2	388	26	C	UR	5.07413	5.44458	5.24871	5.75768	5.75145	5.97553	5.91681	5.69463	6.14128	6.05929	6.21483	5.94992	6.19385	6.13678	6.29453	5.45755
sp|Q9NUL3|STAU2_HUMAN	STAU2	Double-stranded RNA-binding protein Staufen homolog 2 OS=Homo sapiens OX=9606 GN=STAU2 PE=1 SV=2	388	22	C	UR	5.39804	5.42239	5.63509	5.89898	6.39521	6.32594	6.68459	6.24224	6.39918	6.34213	6.60288	6.76567	6.71063	6.46416	6.81641	5.89646
sp|Q9H7N4|SFR19_HUMAN	SCAF1	Splicing factor, arginine/serine-rich 19 OS=Homo sapiens OX=9606 GN=SCAF1 PE=1 SV=3	389	6	C	UR	7.10065	7.85989	6.77637	6.58807	6.0377	5.04568	5.67819	7.63597	6.68729	6.76094	6.70017	7.53832	4.99013	4.13036	5.11981	5.35046
sp|Q9P1Y6|PHRF1_HUMAN	PHRF1	PHD and RING finger domain-containing protein 1 OS=Homo sapiens OX=9606 GN=PHRF1 PE=1 SV=3	389	3	C	UR	6.39702	6.15524	5.8261	6.17917	6.10901	6.36033	5.83671	6.12943	6.22263	6.89848	6.46614	6.612	6.26088	6.41691	6.18158	5.94837
sp|Q5T4S7|UBR4_HUMAN	UBR4	E3 ubiquitin-protein ligase UBR4 OS=Homo sapiens OX=9606 GN=UBR4 PE=1 SV=1	390	82	C	UR	5.9032	5.71942	6.01888	5.63053	5.85849	6.01608	6.37537	6.2227	6.20854	5.82763	6.17907	6.17155	5.99256	5.50824	6.17134	6.73028
sp|P16298|PP2BB_HUMAN	PPP3CB	Serine/threonine-protein phosphatase 2B catalytic subunit beta isoform OS=Homo sapiens OX=9606 GN=PPP3CB PE=1 SV=2	391	16	C	UR	5.24317	5.86004	5.8385	6.25448	5.32129	5.60055	5.26955	5.53096	5.47056	5.7297	5.39352	5.38243	5.95874	6.5817	5.79026	5.5726
sp|Q08209|PP2BA_HUMAN	PPP3CA	Protein phosphatase 3 catalytic subunit alpha OS=Homo sapiens OX=9606 GN=PPP3CA PE=1 SV=1	391	7	C	UR	6.24816	6.46958	6.90285	6.7688	6.11946	6.79927	5.81797	6.2761	6.27663	6.02618	5.93854	6.19659	6.19048	6.44195	6.33869	5.18875
sp|P48454|PP2BC_HUMAN	PPP3CC	Serine/threonine-protein phosphatase 2B catalytic subunit gamma isoform OS=Homo sapiens OX=9606 GN=PPP3CC PE=1 SV=3	391	7	C	UR	4.78992	4.78313	5.07404	4.99358	4.96884	4.95144	4.92542	5.1433	4.86714	5.20937	5.04635	5.11656	4.75897	4.88527	5.04406	4.69962
sp|O94868|FCSD2_HUMAN	FCHSD2	F-BAR and double SH3 domains protein 2 OS=Homo sapiens OX=9606 GN=FCHSD2 PE=1 SV=3	392	9	C	UR	5.83285	6.45057	6.60987	6.58567	5.76185	6.11139	6.15178	6.08271	6.05541	5.97691	5.77329	5.61021	6.75591	6.94973	7.00415	6.28769
sp|Q5M775|CYTSB_HUMAN	SPECC1	Cytospin-B OS=Homo sapiens OX=9606 GN=SPECC1 PE=1 SV=1	393	5	C	UR	6.37299	5.70589	5.7031	6.20212	7.43682	6.67561	8.95064	6.5356	5.65665	6.01139	5.60962	5.17465	6.09958	5.899	6.37512	5.59122
sp|Q9H2G2|SLK_HUMAN	SLK	STE20-like serine/threonine-protein kinase OS=Homo sapiens OX=9606 GN=SLK PE=1 SV=1	393	39	C	UR	5.65719	5.64899	5.61604	5.75023	5.78542	5.85454	5.5768	5.63065	6.20404	6.15649	6.20803	5.8729	5.94794	6.07906	5.85375	5.15589
sp|O94804|STK10_HUMAN	STK10	Serine/threonine-protein kinase 10 OS=Homo sapiens OX=9606 GN=STK10 PE=1 SV=1	393	3	C	UR	4.84652	4.9259	5.25939	4.80423	4.85699	5.01434	5.31016	5.13663	5.84993	6.0611	5.14541	5.09643	4.77361	4.88071	5.3875	4.67792
sp|Q9BW85|YJU2_HUMAN	YJU2	Splicing factor YJU2 OS=Homo sapiens OX=9606 GN=YJU2 PE=1 SV=1	393	7	C	UR	6.33944	6.77072	6.25479	6.49474	6.04347	5.99097	5.58303	5.82908	6.01259	6.00067	5.60042	5.86344	6.32109	6.308	6.15751	8.43003
sp|Q9HAF1|EAF6_HUMAN	MEAF6	Chromatin modification-related protein MEAF6 OS=Homo sapiens OX=9606 GN=MEAF6 PE=1 SV=1	394	4	C	UR	6.73688	6.35082	6.49946	6.40585	6.47099	6.4436	6.37504	6.86349	5.97182	5.52168	5.47156	5.92543	6.64947	6.39188	6.2541	5.66793
sp|P38435|VKGC_HUMAN	GGCX	Vitamin K-dependent gamma-carboxylase OS=Homo sapiens OX=9606 GN=GGCX PE=1 SV=2	395	2	C	UR	6.09542	5.74126	6.34411	6.67532	5.5874	5.95396	5.49746	5.57158	6.09772	7.10927	6.48486	6.12812	6.91822	7.48524	6.83143	5.47862
sp|O75694|NU155_HUMAN	NUP155	Nuclear pore complex protein Nup155 OS=Homo sapiens OX=9606 GN=NUP155 PE=1 SV=1	396	23	C	UR	5.77469	5.22888	5.64674	5.34407	5.22606	5.12734	5.23899	5.21713	5.66416	5.84071	5.36934	5.39475	5.73549	5.43548	5.6688	5.08052
sp|O00499|BIN1_HUMAN	BIN1	Myc box-dependent-interacting protein 1 OS=Homo sapiens OX=9606 GN=BIN1 PE=1 SV=1	397	18	C	UR	4.59062	5.39774	5.35827	5.5856	4.81572	4.84618	4.85081	5.05514	4.97824	4.9032	4.78126	4.81368	5.46742	5.40786	5.21089	4.50355
sp|P49418|AMPH_HUMAN	AMPH	Amphiphysin OS=Homo sapiens OX=9606 GN=AMPH PE=1 SV=1	397	21	C	UR	5.81086	6.32264	6.59245	6.78159	5.99578	5.75576	5.86453	6.06911	6.09498	5.92819	5.97807	5.62994	6.57222	7.28461	6.37086	5.35464
sp|Q7Z2K8|GRIN1_HUMAN	GPRIN1	G protein-regulated inducer of neurite outgrowth 1 OS=Homo sapiens OX=9606 GN=GPRIN1 PE=1 SV=2	398	58	C	UR	4.49255	4.67226	4.87842	5.13675	4.89219	5	4.94256	4.98514	4.50813	4.63247	4.65801	4.69541	5.11052	5.25716	5.07296	4.32526
sp|Q13123|RED_HUMAN	IK	Protein Red OS=Homo sapiens OX=9606 GN=IK PE=1 SV=3	399	11	C	UR	7.24362	7.75431	7.15732	7.11979	6.18648	5.40273	5.26353	6.77004	6.43035	6.50276	6.01407	5.76904	5.71375	5.61903	5.9043	5.14888
sp|Q8TDW7|FAT3_HUMAN	FAT3	Protocadherin Fat 3 OS=Homo sapiens OX=9606 GN=FAT3 PE=2 SV=3	399	22	C	UR	7.15096	6.38568	5.88368	5.81248	7.10626	6.78386	6.40952	6.06042	5.64956	5.31202	5.58035	5.31672	5.63703	5.15573	6.33149	4.37594
sp|Q96Q04|LMTK3_HUMAN	LMTK3	Serine/threonine-protein kinase LMTK3 OS=Homo sapiens OX=9606 GN=LMTK3 PE=1 SV=2	400	16	C	UR	4.97505	5.95203	6.91166	6.50133	5.20495	5.06452	5.61189	6.55573	5.72026	5.85371	5.87026	5.74761	6.6261	6.24755	6.69419	5.9571
sp|Q96N67|DOCK7_HUMAN	DOCK7	Dedicator of cytokinesis protein 7 OS=Homo sapiens OX=9606 GN=DOCK7 PE=1 SV=4	401	41	C	UR	5.87534	5.56376	5.96932	6.13404	5.94328	5.81365	5.8146	6.03779	5.96831	5.80105	6.02256	5.68796	6.24963	6.26066	6.27341	5.47832
sp|Q8NF50|DOCK8_HUMAN	DOCK8	Dedicator of cytokinesis protein 8 OS=Homo sapiens OX=9606 GN=DOCK8 PE=1 SV=3	401	1	C	UR	6.75447	6.48402	6.01091	5.32379	7.02109	7.01557	7.11483	6.76517	5.93052	6.86256	6.99231	6.30836	4.98325	4.98371	6.91447	4.53497
sp|O94856|NFASC_HUMAN	NFASC	Neurofascin OS=Homo sapiens OX=9606 GN=NFASC PE=1 SV=4	402	41	C	UR	6.27448	6.72485	6.46219	6.94926	6.19872	6.19917	5.71944	5.76928	5.61949	5.91312	5.68724	5.36874	6.5652	7.12651	6.46024	6.02467
sp|Q9H3U1|UN45A_HUMAN	UNC45A	Protein unc-45 homolog A OS=Homo sapiens OX=9606 GN=UNC45A PE=1 SV=1	403	11	C	UR	5.67871	5.65977	5.82448	5.6674	5.70746	5.92759	5.87515	5.92494	5.99788	6.09277	5.99356	6.10455	5.71511	5.86282	5.91806	5.67414
sp|P41440|S19A1_HUMAN	SLC19A1	Reduced folate transporter OS=Homo sapiens OX=9606 GN=SLC19A1 PE=1 SV=3	404	4	C	UR	6.64624	5.90238	5.77723	5.90586	5.93299	6.0148	6.64443	6.56295	6.65654	6.12125	6.10291	7.034	4.90269	6.1579	6.31112	7.32671
sp|P11274|BCR_HUMAN	BCR	Breakpoint cluster region protein OS=Homo sapiens OX=9606 GN=BCR PE=1 SV=2	405	35	C	UR	5.85737	5.7961	6.13883	6.07412	6.08185	6.28253	6.37984	6.32146	6.57861	6.3734	6.5105	6.40612	6.05887	6.18014	6.24377	5.61964
sp|Q12979|ABR_HUMAN	ABR	Active breakpoint cluster region-related protein OS=Homo sapiens OX=9606 GN=ABR PE=1 SV=2	405	20	C	UR	5.34773	5.60118	5.79734	5.59094	5.32878	5.39584	5.51014	5.54175	5.47292	5.44287	5.4273	5.21021	5.70141	6.05047	5.94853	4.73637
sp|P37837|TALDO_HUMAN	TALDO1	Transaldolase OS=Homo sapiens OX=9606 GN=TALDO1 PE=1 SV=2	406	30	C	UR	5.66875	6.29181	6.12974	5.97247	5.85864	5.98949	5.84422	5.71471	5.88508	5.71859	6.15146	5.71456	6.04646	5.55649	5.85506	5.09688
sp|P06132|DCUP_HUMAN	UROD	Uroporphyrinogen decarboxylase OS=Homo sapiens OX=9606 GN=UROD PE=1 SV=2	407	9	C	UR	4.62387	4.98386	4.79334	4.54595	4.63384	4.63028	4.75326	4.76583	4.76471	4.68717	4.88418	5.02941	4.7338	4.22712	4.75036	7.22422
sp|Q9BTC0|DIDO1_HUMAN	DIDO1	Death-inducer obliterator 1 OS=Homo sapiens OX=9606 GN=DIDO1 PE=1 SV=5	408	38	C	UR	6.33361	5.53952	5.28846	5.85145	5.29604	5.56292	5.9642	6.54753	5.67198	6.25627	5.86355	6.68254	5.92184	5.91186	5.83127	5.40666
sp|Q92576|PHF3_HUMAN	PHF3	PHD finger protein 3 OS=Homo sapiens OX=9606 GN=PHF3 PE=1 SV=3	408	3	C	UR	7.63893	7.63812	8.16769	7.47226	4.941	5.41462	6.4185	8.51712	7.19683	5.78083	6.32378	6.31727	5.00557	4.019	5.16306	3.98542
sp|Q9P2D3|HTR5B_HUMAN	HEATR5B	HEAT repeat-containing protein 5B OS=Homo sapiens OX=9606 GN=HEATR5B PE=1 SV=2	409	12	C	UR	6.2341	6.29653	6.43954	5.99825	6.32713	6.16603	6.37223	6.18437	6.78467	6.34821	6.47159	6.17435	6.22891	5.86709	6.63589	5.47111
sp|P04075|ALDOA_HUMAN	ALDOA	Fructose-bisphosphate aldolase A OS=Homo sapiens OX=9606 GN=ALDOA PE=1 SV=2	411	58	C	UR	5.10471	5.22145	5.10067	5.20114	4.97968	5.10374	5.07878	4.9159	4.97076	4.84394	4.97937	5.079	4.79473	5.67992	4.79787	5.44594
sp|P09972|ALDOC_HUMAN	ALDOC	Fructose-bisphosphate aldolase C OS=Homo sapiens OX=9606 GN=ALDOC PE=1 SV=2	411	20	C	UR	6.18811	5.7963	5.77835	5.6335	6.60075	6.22929	6.28742	6.02216	6.4257	5.9396	6.47558	6.58143	5.74745	5.36721	5.75981	9.16733
sp|P05062|ALDOB_HUMAN	ALDOB	Fructose-bisphosphate aldolase B OS=Homo sapiens OX=9606 GN=ALDOB PE=1 SV=2	411	4	C	UR	6.26062	6.30959	6.49841	5.98594	6.28445	7.44895	6.65098	6.04737	6.29198	5.7077	6.89079	6.69912	6.60219	5.4109	5.65211	5.25888
sp|Q5T160|SYRM_HUMAN	RARS2	Probable arginine--tRNA ligase, mitochondrial OS=Homo sapiens OX=9606 GN=RARS2 PE=1 SV=1	412	7	C	UR	6.91248	6.21466	5.94522	6.20564	6.69123	6.78492	6.69997	6.4249	5.9424	6.20921	6.36399	6.0233	6.02492	5.91846	6.34117	5.29754
sp|P35520|CBS_HUMAN	CBS	Cystathionine beta-synthase OS=Homo sapiens OX=9606 GN=CBS PE=1 SV=2	413	22	C	UR	5.90924	6.24451	6.09604	5.65111	6.35307	6.35748	6.99905	6.45897	6.11214	5.54947	6.37571	6.55418	5.78472	5.15492	6.0787	8.32069
sp|Q7Z5K2|WAPL_HUMAN	WAPL	Wings apart-like protein homolog OS=Homo sapiens OX=9606 GN=WAPL PE=1 SV=1	414	11	C	UR	6.21505	5.75735	6.14254	6.23941	6.20364	5.87697	5.88499	6.26053	6.55398	6.82705	6.41178	6.09097	6.57616	6.08603	6.63945	6.23409
sp|P62910|RL32_HUMAN	RPL32	Large ribosomal subunit protein eL32 OS=Homo sapiens OX=9606 GN=RPL32 PE=1 SV=2	415	19	C	UR	3.49637	3.70926	3.61725	5.52981	4.25709	4.5726	3.47949	3.52032	4.5397	5.78884	4.32052	4.19437	6.04126	7.69243	5.62926	5.51386
sp|P19367|HXK1_HUMAN	HK1	Hexokinase-1 OS=Homo sapiens OX=9606 GN=HK1 PE=1 SV=3	416	94	C	UR	6.37762	6.44687	6.49307	6.33141	6.10729	5.94584	6.0483	6.20032	5.60807	5.67691	5.54879	5.72138	6.09795	5.96195	6.41027	7.59689
sp|P09622|DLDH_HUMAN	DLD	Dihydrolipoyl dehydrogenase, mitochondrial OS=Homo sapiens OX=9606 GN=DLD PE=1 SV=2	417	27	C	UR	5.88739	6.13547	6.16728	5.91062	5.64869	5.6225	5.992	5.66923	5.21435	5.52021	5.31662	5.4388	5.21485	5.44893	5.06339	3.93313
sp|Q16204|CCDC6_HUMAN	CCDC6	Coiled-coil domain-containing protein 6 OS=Homo sapiens OX=9606 GN=CCDC6 PE=1 SV=2	418	18	C	UR	5.08533	5.18168	5.36482	5.64202	5.06694	5.11223	4.93712	5.05013	5.08125	5.33582	5.08604	5.01301	5.30565	5.73954	5.29029	4.40643
sp|Q9BV73|CP250_HUMAN	CEP250	Centrosome-associated protein CEP250 OS=Homo sapiens OX=9606 GN=CEP250 PE=1 SV=2	419	2	C	UR	6.55265	4.82829	5.13464	5.43879	5.22636	5.19062	5.34918	5.06129	6.66517	6.29241	5.71133	5.24509	5.40409	5.87854	7.94111	4.89746
sp|O14492|SH2B2_HUMAN	SH2B2	SH2B adapter protein 2 OS=Homo sapiens OX=9606 GN=SH2B2 PE=1 SV=2	420	2	C	UR	4.23401	4.6334	4.73404	4.69276	4.12876	4.5472	4.69186	4.87874	5.20017	4.4522	4.61485	4.54349	4.73332	4.43623	4.87149	4.18789
sp|Q99623|PHB2_HUMAN	PHB2	Prohibitin-2 OS=Homo sapiens OX=9606 GN=PHB2 PE=1 SV=2	421	38	C	UR	7.15524	6.76664	6.35305	6.30718	6.58888	6.63949	6.28625	6.31629	5.59652	5.99854	6.00072	5.84293	5.85807	5.83404	5.84908	5.26963
sp|P07942|LAMB1_HUMAN	LAMB1	Laminin subunit beta-1 OS=Homo sapiens OX=9606 GN=LAMB1 PE=1 SV=2	422	27	C	UR	6.8765	4.97785	4.98909	5.41983	6.00941	4.20955	4.42544	4.76216	6.32103	6.40283	5.58787	5.81822	7.08609	8.78512	8.18679	8.25686
sp|P05455|LA_HUMAN	SSB	Lupus La protein OS=Homo sapiens OX=9606 GN=SSB PE=1 SV=2	423	51	C	UR	5.19413	5.5699	5.5709	5.455	5.37267	5.48328	5.29657	5.32267	5.45475	5.37668	5.62623	5.50548	5.37068	5.25817	5.37255	5.07312
sp|Q96B54|ZN428_HUMAN	ZNF428	Zinc finger protein 428 OS=Homo sapiens OX=9606 GN=ZNF428 PE=1 SV=2	424	3	C	UR	5.01233	6.62537	6.02428	6.47208	7.26777	6.9226	5.95719	5.39386	7.02211	5.29054	7.24449	6.67559	5.5693	5.91578	5.32731	7.2794
sp|P48729|KC1A_HUMAN	CSNK1A1	Casein kinase I isoform alpha OS=Homo sapiens OX=9606 GN=CSNK1A1 PE=1 SV=2	425	13	C	UR	5.70079	6.08771	6.30583	6.11031	6.22044	6.30293	5.90112	6.67864	6.51496	6.40597	6.758	6.98612	6.06033	5.84589	6.49115	5.62981
sp|Q9Y4B4|ARIP4_HUMAN	RAD54L2	Helicase ARIP4 OS=Homo sapiens OX=9606 GN=RAD54L2 PE=1 SV=4	426	10	C	UR	6.28242	5.98629	5.95576	6.39303	6.25969	6.07922	5.90972	6.30272	5.90588	6.5998	6.08355	6.45374	6.49562	6.80909	6.41473	6.06875
sp|P78318|IGBP1_HUMAN	IGBP1	Immunoglobulin-binding protein 1 OS=Homo sapiens OX=9606 GN=IGBP1 PE=1 SV=1	427	7	C	UR	5.98731	6.91331	6.58734	6.37193	6.13971	6.41099	5.94776	5.953	6.39102	6.12023	6.6045	5.93596	6.12835	6.05044	6.57284	5.88533
sp|Q13233|M3K1_HUMAN	MAP3K1	Mitogen-activated protein kinase kinase kinase 1 OS=Homo sapiens OX=9606 GN=MAP3K1 PE=1 SV=4	428	1	C	UR	6.64075	6.47546	5.74412	6.03129	6.38477	5.61483	5.22535	6.22022	6.06083	5.90916	5.83461	5.24367	7.5103	8.31577	6.5165	6.27238
sp|Q96K83|ZN521_HUMAN	ZNF521	Zinc finger protein 521 OS=Homo sapiens OX=9606 GN=ZNF521 PE=1 SV=1	429	4	C	UR	6.86703	5.55601	5.86961	5.65183	6.36753	6.07092	6.78677	6.18223	6.21819	6.28301	6.06819	5.87014	6.66791	6.44305	6.90249	6.19511
sp|Q2M1K9|ZN423_HUMAN	ZNF423	Zinc finger protein 423 OS=Homo sapiens OX=9606 GN=ZNF423 PE=1 SV=1	429	10	C	UR	3.53903	2.78099	3.03437	2.96606	3.50144	3.31752	3.85542	3.78908	3.35458	3.45156	3.51055	3.49108	3.24992	3.51591	3.80352	3.44259
sp|P35914|HMGCL_HUMAN	HMGCL	Hydroxymethylglutaryl-CoA lyase, mitochondrial OS=Homo sapiens OX=9606 GN=HMGCL PE=1 SV=2	430	7	C	UR	5.9637	5.60443	5.18014	5.01979	5.67416	5.38652	5.91778	5.7525	5.66113	5.21205	5.44149	5.99341	5.20074	4.77829	5.33531	5.86201
sp|P35716|SOX11_HUMAN	SOX11	Transcription factor SOX-11 OS=Homo sapiens OX=9606 GN=SOX11 PE=1 SV=2	431	9	C	UR	6.47802	6.01041	5.55159	6.09361	6.62624	6.65202	6.21743	6.26855	6.04811	6.5815	6.32778	5.98018	6.52558	6.73364	6.35772	5.54761
sp|O15370|SOX12_HUMAN	SOX12	Transcription factor SOX-12 OS=Homo sapiens OX=9606 GN=SOX12 PE=2 SV=2	431	3	C	UR	6.62775	6.2033	6.19757	5.84711	7.01294	6.29992	6.456	6.10109	5.97952	6.11357	6.32478	6.54651	6.73389	6.0684	6.61857	4.86908
sp|Q9UMR2|DD19B_HUMAN	DDX19B	ATP-dependent RNA helicase DDX19B OS=Homo sapiens OX=9606 GN=DDX19B PE=1 SV=1	432	18	C	UR	6.22602	6.26759	6.34429	6.31755	6.3897	6.06043	6.07388	6.1085	6.31555	6.30974	6.43034	6.15428	6.32597	6.42169	6.69829	5.55617
sp|Q9NUU7|DD19A_HUMAN	DDX19A	ATP-dependent RNA helicase DDX19A OS=Homo sapiens OX=9606 GN=DDX19A PE=1 SV=1	432	1	C	UR	5.70826	6.30208	6.26451	6.20164	5.77132	6.45665	7.43803	6.42027	6.51011	6.15288	6.72181	6.74732	6.26473	5.91133	6.55932	4.56976
sp|P46459|NSF_HUMAN	NSF	Vesicle-fusing ATPase OS=Homo sapiens OX=9606 GN=NSF PE=1 SV=3	433	45	C	UR	5.32109	5.79642	5.88059	6.01756	5.29594	5.41065	5.41558	5.38078	5.11443	5.44097	5.32088	5.26159	5.68726	6.27134	5.54686	5.38211
sp|Q8IVM0|CCD50_HUMAN	CCDC50	Coiled-coil domain-containing protein 50 OS=Homo sapiens OX=9606 GN=CCDC50 PE=1 SV=1	434	16	C	UR	4.58863	5.66482	5.54566	5.64245	5.15093	5.23729	5.17403	5.83425	5.21241	5.3748	5.05199	5.26854	5.74368	5.97341	5.60101	5.21617
sp|Q96I24|FUBP3_HUMAN	FUBP3	Far upstream element-binding protein 3 OS=Homo sapiens OX=9606 GN=FUBP3 PE=1 SV=2	435	17	C	UR	1.40003	1.33872	1.25302	1.25315	1.21395	1.25007	1.32773	1.33812	1.16045	1.16964	1.15862	1.26799	1.03353	1.12871	1.22039	1.11605
sp|Q92945|FUBP2_HUMAN	KHSRP	Far upstream element-binding protein 2 OS=Homo sapiens OX=9606 GN=KHSRP PE=1 SV=4	435	49	C	UR	4.59961	5.76516	6.42748	7.43387	6.08582	5.21965	6.10912	4.98347	4.9161	7.105	5.44884	6.2348	5.43085	7.57348	5.04489	6.03848
sp|Q96AE4|FUBP1_HUMAN	FUBP1	Far upstream element-binding protein 1 OS=Homo sapiens OX=9606 GN=FUBP1 PE=1 SV=3	435	51	C	UR	3.68224	6.13388	6.35535	9.09917	6.3939	4.96681	5.85289	4.01504	4.94964	8.51917	5.11167	5.66992	6.05472	9.14772	5.19595	6.36889
sp|Q96GM8|TOE1_HUMAN	TOE1	Target of EGR1 protein 1 OS=Homo sapiens OX=9606 GN=TOE1 PE=1 SV=1	436	5	C	UR	5.18813	5.19742	5.23977	5.52614	5.09744	5.36925	5.43263	5.33913	5.34876	6.24537	5.88299	5.88033	5.00554	5.32842	6.45329	5.05251
sp|P0C7U0|ELFN1_HUMAN	ELFN1	Protein ELFN1 OS=Homo sapiens OX=9606 GN=ELFN1 PE=1 SV=2	437	5	C	UR	6.18755	6.04435	6.52288	5.90235	6.26142	6.19089	6.25573	6.27955	6.24057	6.46304	6.18591	6.57124	6.16156	6.57168	6.13143	6.02986
sp|Q9BTW9|TBCD_HUMAN	TBCD	Tubulin-specific chaperone D OS=Homo sapiens OX=9606 GN=TBCD PE=1 SV=2	438	23	C	UR	5.93541	6.35887	6.50044	5.82324	6.07335	6.16885	6.8364	6.59315	6.28509	5.8765	6.42589	6.41039	6.03598	5.57321	6.02814	7.07509
sp|Q9UKY7|CDV3_HUMAN	CDV3	Protein CDV3 homolog OS=Homo sapiens OX=9606 GN=CDV3 PE=1 SV=1	439	12	C	UR	5.61823	6.51988	6.59857	6.8353	6.47115	5.936	6.65553	5.95018	6.45159	6.4612	6.14471	6.41102	5.88517	6.24847	5.98437	5.82864
sp|O75367|H2AY_HUMAN	MACROH2A1	Core histone macro-H2A.1 OS=Homo sapiens OX=9606 GN=MACROH2A1 PE=1 SV=5	440	7	C	UR	7.23771	5.27421	5.47001	5.29655	6.20415	5.24538	4.25943	5.25449	5.92506	5.23207	5.44601	5.30333	4.53617	4.33974	4.42452	3.50106
sp|Q9P0M6|H2AW_HUMAN	MACROH2A2	Core histone macro-H2A.2 OS=Homo sapiens OX=9606 GN=MACROH2A2 PE=1 SV=3	440	2	C	UR	9.08764	6.66682	6.34078	6.48345	7.59549	6.17726	4.8976	6.67935	6.31396	5.96407	7.11856	6.17138	5.62957	4.9748	5.06049	4.8388
sp|O00154|BACH_HUMAN	ACOT7	Cytosolic acyl coenzyme A thioester hydrolase OS=Homo sapiens OX=9606 GN=ACOT7 PE=1 SV=3	441	46	C	UR	5.6113	6.17129	5.93743	6.07458	5.53183	5.5988	5.79561	5.78013	5.53448	5.41411	5.67377	5.77642	5.79154	6.04025	5.63333	9.94439
sp|Q96HY6|DDRGK_HUMAN	DDRGK1	DDRGK domain-containing protein 1 OS=Homo sapiens OX=9606 GN=DDRGK1 PE=1 SV=2	442	4	C	UR	6.18991	5.97366	6.90496	6.87738	6.07897	5.98245	5.90178	6.03753	6.16976	6.21755	5.94573	5.86098	6.46492	7.16572	6.36046	5.86824
sp|P31323|KAP3_HUMAN	PRKAR2B	cAMP-dependent protein kinase type II-beta regulatory subunit OS=Homo sapiens OX=9606 GN=PRKAR2B PE=1 SV=3	443	21	C	UR	6.29137	6.23123	6.39242	6.11076	5.65651	5.48605	6.10639	6.06528	5.32983	5.60587	5.33562	5.97197	5.91379	5.69884	6.08585	8.8496
sp|P13861|KAP2_HUMAN	PRKAR2A	cAMP-dependent protein kinase type II-alpha regulatory subunit OS=Homo sapiens OX=9606 GN=PRKAR2A PE=1 SV=2	443	19	C	UR	6.39246	6.05999	6.30744	6.25904	5.92285	5.62248	6.00891	6.32697	5.97567	6.08131	5.69745	5.94581	6.41962	6.27273	6.55233	7.42377
sp|Q9BSJ2|GCP2_HUMAN	TUBGCP2	Gamma-tubulin complex component 2 OS=Homo sapiens OX=9606 GN=TUBGCP2 PE=1 SV=2	444	9	C	UR	6.89624	5.63832	6.06724	6.12159	6.64782	6.78706	6.16975	6.43456	6.23699	5.95247	6.29432	5.88278	6.47539	6.57149	6.31183	5.51215
sp|Q15811|ITSN1_HUMAN	ITSN1	Intersectin-1 OS=Homo sapiens OX=9606 GN=ITSN1 PE=1 SV=3	445	33	C	UR	5.39097	5.43801	5.51079	5.2575	5.36854	5.33428	5.5403	5.40103	5.44942	5.1187	5.23914	5.152	5.26598	5.04335	5.38661	4.6345
sp|Q9NZM3|ITSN2_HUMAN	ITSN2	Intersectin-2 OS=Homo sapiens OX=9606 GN=ITSN2 PE=1 SV=3	445	1	C	UR	5.36052	5.91738	6.24365	6.30181	6.38997	5.55545	7.00409	6.76348	7.14693	6.34857	6.00703	6.83319	6.66997	5.43829	6.43524	5.58442
sp|P26640|SYVC_HUMAN	VARS1	Valine--tRNA ligase OS=Homo sapiens OX=9606 GN=VARS1 PE=1 SV=4	446	71	C	UR	5.69778	5.72133	5.80613	6.17233	5.71591	5.58194	5.62146	5.65561	5.71295	6.12397	5.87814	5.91047	6.06551	6.57907	5.79892	6.13051
sp|P23588|IF4B_HUMAN	EIF4B	Eukaryotic translation initiation factor 4B OS=Homo sapiens OX=9606 GN=EIF4B PE=1 SV=2	447	32	C	UR	5.14545	5.15943	5.18068	5.25587	4.86192	4.96541	5.02242	4.95959	4.90233	5.02949	4.86741	4.99392	4.8824	4.88239	4.91295	4.5353
sp|Q96N66|MBOA7_HUMAN	MBOAT7	Lysophospholipid acyltransferase 7 OS=Homo sapiens OX=9606 GN=MBOAT7 PE=1 SV=2	448	6	C	UR	8.03485	6.25358	6.03716	5.70907	7.52899	7.45507	7.27382	6.66792	5.57078	5.55149	5.9265	5.96537	5.73201	4.84663	6.05495	5.39183
sp|Q8IYB1|M21D2_HUMAN	MB21D2	Nucleotidyltransferase MB21D2 OS=Homo sapiens OX=9606 GN=MB21D2 PE=1 SV=3	449	10	C	UR	5.54258	5.18157	5.30333	5.30301	5.44612	5.4095	5.37966	5.24055	5.44108	5.24546	5.3316	5.51069	5.4911	5.02496	5.97965	4.53323
sp|P53041|PPP5_HUMAN	PPP5C	Serine/threonine-protein phosphatase 5 OS=Homo sapiens OX=9606 GN=PPP5C PE=1 SV=1	450	27	C	UR	5.44442	5.64636	5.72611	5.62866	5.29746	5.69057	5.65723	5.67557	5.49949	5.40906	5.62815	5.77911	5.38517	5.29593	5.43543	6.0147
sp|Q8IYB3|SRRM1_HUMAN	SRRM1	Serine/arginine repetitive matrix protein 1 OS=Homo sapiens OX=9606 GN=SRRM1 PE=1 SV=2	451	20	C	UR	6.01049	6.57449	5.65088	6.49156	6.39735	6.20555	5.89346	6.05895	7.07051	6.77174	6.81747	7.03523	5.80014	5.93014	5.43997	5.85207
sp|O75592|MYCB2_HUMAN	MYCBP2	E3 ubiquitin-protein ligase MYCBP2 OS=Homo sapiens OX=9606 GN=MYCBP2 PE=1 SV=4	452	56	C	UR	5.91057	5.21394	5.62774	5.78461	6.08469	6.15451	6.29368	6.28403	5.4374	5.46268	5.56264	5.59146	5.97017	5.78071	6.27552	5.82182
sp|P16870|CBPE_HUMAN	CPE	Carboxypeptidase E OS=Homo sapiens OX=9606 GN=CPE PE=1 SV=1	453	39	C	UR	3.83587	5.58667	6.89434	6.19267	4.56247	4.43299	4.99969	6.05623	6.27842	6.22724	6.09075	6.12542	6.49498	6.80074	7.18153	5.81584
sp|Q5T5U3|RHG21_HUMAN	ARHGAP21	Rho GTPase-activating protein 21 OS=Homo sapiens OX=9606 GN=ARHGAP21 PE=1 SV=2	454	33	C	UR	6.00449	5.53165	5.85377	5.85168	5.60729	5.3881	5.84872	6.39331	5.71727	5.74296	5.67949	5.81903	5.71701	5.60401	6.17623	5.42187
sp|Q9UQB3|CTND2_HUMAN	CTNND2	Catenin delta-2 OS=Homo sapiens OX=9606 GN=CTNND2 PE=1 SV=3	455	24	C	UR	5.65109	5.84101	6.23948	6.04689	5.40358	5.42363	5.97563	5.85058	5.45278	5.43817	5.39392	5.56409	5.8241	5.7454	6.0506	6.36135
sp|Q99569|PKP4_HUMAN	PKP4	Plakophilin-4 OS=Homo sapiens OX=9606 GN=PKP4 PE=1 SV=2	455	3	C	UR	5.73358	4.45409	5.91536	5.71195	5.73008	5.69511	6.44038	6.05188	6.9396	7.17816	6.77411	6.62163	6.41907	6.68501	7.54823	6.10176
sp|O15127|SCAM2_HUMAN	SCAMP2	Secretory carrier-associated membrane protein 2 OS=Homo sapiens OX=9606 GN=SCAMP2 PE=1 SV=2	456	3	C	UR	5.64511	6.29619	6.15234	7.0117	6.4502	6.50895	5.20516	5.71122	7.07623	6.30095	6.47645	5.8113	6.38904	7.12273	6.5648	5.27764
sp|Q9C0C2|TB182_HUMAN	TNKS1BP1	182 kDa tankyrase-1-binding protein OS=Homo sapiens OX=9606 GN=TNKS1BP1 PE=1 SV=4	457	63	C	UR	4.60725	4.64263	5.32855	5.54465	5.0873	4.94392	5.20096	5.4487	5.64668	5.81805	5.65663	5.81213	5.70649	6.0582	5.64186	5.19712
sp|Q9NZM4|BICRA_HUMAN	BICRA	BRD4-interacting chromatin-remodeling complex-associated protein OS=Homo sapiens OX=9606 GN=BICRA PE=1 SV=2	458	2	C	UR	6.61281	5.63924	6.9212	6.62307	5.94694	6.06827	5.90385	6.74384	6.05945	6.56497	6.17923	6.2525	6.34807	5.99518	6.40276	5.73863
sp|Q02156|KPCE_HUMAN	PRKCE	Protein kinase C epsilon type OS=Homo sapiens OX=9606 GN=PRKCE PE=1 SV=1	459	11	C	UR	6.18648	6.65926	6.56726	6.61231	6.37613	5.99198	6.55528	6.72103	5.61526	5.38871	5.75965	5.86894	6.31812	6.2315	6.27123	6.87685
sp|Q92538|GBF1_HUMAN	GBF1	Golgi-specific brefeldin A-resistance guanine nucleotide exchange factor 1 OS=Homo sapiens OX=9606 GN=GBF1 PE=1 SV=3	460	28	C	UR	6.18691	5.33027	5.32682	5.69242	5.88142	5.96618	6.67775	6.09453	5.8358	5.52304	5.83132	6.1375	5.36131	5.24148	5.64268	5.58399
sp|P56817|BACE1_HUMAN	BACE1	Beta-secretase 1 OS=Homo sapiens OX=9606 GN=BACE1 PE=1 SV=3	461	9	C	UR	6.88312	6.44905	6.37731	6.06203	6.70547	6.39072	6.54226	6.37996	6.07907	6.14585	6.33847	5.79528	5.94235	6.14648	6.47994	5.28262
sp|Q66K74|MAP1S_HUMAN	MAP1S	Microtubule-associated protein 1S OS=Homo sapiens OX=9606 GN=MAP1S PE=1 SV=2	462	21	C	UR	5.7693	5.65314	5.9948	5.89706	5.61003	5.71942	5.81681	6.05754	5.93177	6.21896	5.86516	6.19166	6.0859	6.05188	6.06264	5.74541
sp|Q9BYT8|NEUL_HUMAN	NLN	Neurolysin, mitochondrial OS=Homo sapiens OX=9606 GN=NLN PE=1 SV=1	463	32	C	UR	6.40327	6.66299	6.43373	5.89342	6.38079	6.53168	6.53312	6.20908	6.33074	5.79933	6.11853	6.10788	5.96095	5.25343	6.17373	6.09685
sp|P06746|DPOLB_HUMAN	POLB	DNA polymerase beta OS=Homo sapiens OX=9606 GN=POLB PE=1 SV=3	464	13	C	UR	6.3253	6.08167	6.01058	6.21405	6.42966	6.61172	6.1303	6.08638	6.15939	6.07303	5.78865	6.00891	6.21641	6.61346	6.12532	5.49998
sp|Q8N5S9|KKCC1_HUMAN	CAMKK1	Calcium/calmodulin-dependent protein kinase kinase 1 OS=Homo sapiens OX=9606 GN=CAMKK1 PE=1 SV=2	465	5	C	UR	6.02134	6.39865	6.64164	6.94168	5.83894	5.5144	5.78028	6.00282	6.25638	6.73874	6.50229	5.83767	6.40398	6.35722	6.78821	5.97576
sp|O60885|BRD4_HUMAN	BRD4	Bromodomain-containing protein 4 OS=Homo sapiens OX=9606 GN=BRD4 PE=1 SV=2	466	12	C	UR	4.61715	4.99143	4.22772	4.2362	5.06158	4.97883	4.68733	4.96729	5.8053	5.52458	5.80236	6.40735	4.41568	4.07344	4.60006	4.56065
sp|Q15059|BRD3_HUMAN	BRD3	Bromodomain-containing protein 3 OS=Homo sapiens OX=9606 GN=BRD3 PE=1 SV=1	466	7	C	UR	5.77214	5.70888	5.03693	4.06943	7.19712	5.86489	5.21631	5.53503	7.08687	7.56125	7.50218	7.304	6.5254	6.73325	6.26827	5.95058
sp|Q7L8C5|SYT13_HUMAN	SYT13	Synaptotagmin-13 OS=Homo sapiens OX=9606 GN=SYT13 PE=1 SV=1	467	3	C	UR	8.30303	7.96549	7.21733	7.01708	6.05536	7.06476	6.15905	5.6734	4.77379	5.47774	5.02553	5.02015	5.66356	6.41706	6.28524	5.88142
sp|O95470|SGPL1_HUMAN	SGPL1	Sphingosine-1-phosphate lyase 1 OS=Homo sapiens OX=9606 GN=SGPL1 PE=1 SV=3	468	14	C	UR	5.54984	5.58966	5.08371	5.45863	6.33871	6.37419	6.46388	6.06411	6.49566	6.24042	6.48304	6.66679	5.94089	5.38627	5.97875	6.10084
sp|Q9Y3F4|STRAP_HUMAN	STRAP	Serine-threonine kinase receptor-associated protein OS=Homo sapiens OX=9606 GN=STRAP PE=1 SV=1	469	28	C	UR	5.66398	5.98599	6.33759	6.11881	5.63277	5.92719	5.8891	5.98805	5.87768	5.97984	6.07932	6.08492	6.03719	6.13427	5.92854	7.28378
sp|Q96MX3|ZNF48_HUMAN	ZNF48	Zinc finger protein 48 OS=Homo sapiens OX=9606 GN=ZNF48 PE=1 SV=2	470	6	C	UR	4.71372	4.52773	4.42714	4.71858	5.04192	5.15429	5.82471	5.21317	5.68395	6.11442	5.85476	6.04378	5.86642	6.38962	5.4798	6.48582
sp|Q96A83|COQA1_HUMAN	COL26A1	Collagen alpha-1(XXVI) chain OS=Homo sapiens OX=9606 GN=COL26A1 PE=1 SV=1	471	1	C	UR	4.59738	3.21396	4.2666	4.64984	6.44866	5.17496	4.47697	4.50708	8.43324	10.9805	8.67388	7.83322	5.7672	8.49518	6.56026	5.92106
sp|Q96BD5|PF21A_HUMAN	PHF21A	PHD finger protein 21A OS=Homo sapiens OX=9606 GN=PHF21A PE=1 SV=1	472	11	C	UR	6.09867	5.41585	5.30382	5.43843	5.58573	5.15014	5.23513	6.0332	4.99678	5.08636	4.44711	5.17226	5.42041	5.52147	5.29253	4.95818
sp|Q9UPN4|CP131_HUMAN	CEP131	Centrosomal protein of 131 kDa OS=Homo sapiens OX=9606 GN=CEP131 PE=1 SV=3	473	6	C	UR	5.42365	4.84429	5.81327	6.1614	4.85912	5.0679	5.19415	6.01521	5.65646	6.16872	5.98333	5.54594	6.05972	6.20096	6.12949	5.61154
sp|Q6WCQ1|MPRIP_HUMAN	MPRIP	Myosin phosphatase Rho-interacting protein OS=Homo sapiens OX=9606 GN=MPRIP PE=1 SV=3	474	40	C	UR	5.85206	5.01049	5.84867	5.81662	6.04577	5.65248	5.75532	6.24609	6.48431	6.78603	6.71788	6.64532	6.4849	6.59243	6.51432	5.70895
sp|Q9HCC0|MCCB_HUMAN	MCCC2	Methylcrotonoyl-CoA carboxylase beta chain, mitochondrial OS=Homo sapiens OX=9606 GN=MCCC2 PE=1 SV=1	475	10	C	UR	6.43734	6.46801	6.56714	6.56459	6.55928	6.45927	6.23818	6.15878	6.1546	5.83068	5.89075	6.09373	5.96368	5.96733	5.90273	6.7439
sp|Q8IYB7|DI3L2_HUMAN	DIS3L2	DIS3-like exonuclease 2 OS=Homo sapiens OX=9606 GN=DIS3L2 PE=1 SV=4	476	24	C	UR	5.86383	6.22104	6.19236	5.86194	5.83977	5.94538	6.09253	5.91282	5.91985	5.73735	5.82494	5.95882	6.12818	5.72627	6.01734	5.84609
sp|A0AVF1|IFT56_HUMAN	IFT56	Intraflagellar transport protein 56 OS=Homo sapiens OX=9606 GN=IFT56 PE=1 SV=1	477	7	C	UR	3.83138	3.90861	3.86494	3.68187	4.24949	4.16986	4.60427	4.03747	4.07848	4.22699	4.12345	3.94201	3.94357	3.70139	4.11077	3.60606
sp|Q9NZR1|TMOD2_HUMAN	TMOD2	Tropomodulin-2 OS=Homo sapiens OX=9606 GN=TMOD2 PE=1 SV=1	478	19	C	UR	6.12912	6.00839	6.5357	6.57965	6.37625	6.28787	6.06198	6.16363	5.89812	6.08563	6.05357	6.08815	6.38938	6.38447	6.1944	5.16144
sp|Q14683|SMC1A_HUMAN	SMC1A	Structural maintenance of chromosomes protein 1A OS=Homo sapiens OX=9606 GN=SMC1A PE=1 SV=2	479	39	C	UR	6.20667	6.24527	6.09727	5.89352	5.66825	5.66757	5.58368	5.95658	6.02864	6.0218	5.95412	5.84032	5.79137	5.66938	5.68743	5.00389
sp|Q99615|DNJC7_HUMAN	DNAJC7	DnaJ homolog subfamily C member 7 OS=Homo sapiens OX=9606 GN=DNAJC7 PE=1 SV=2	480	22	C	UR	5.45059	6.40567	6.47852	6.31548	5.9429	5.58878	5.97542	6.22152	6.87848	6.16327	6.25494	6.02072	6.52234	6.26964	6.53498	6.97676
sp|P53365|ARFP2_HUMAN	ARFIP2	Arfaptin-2 OS=Homo sapiens OX=9606 GN=ARFIP2 PE=1 SV=1	481	7	C	UR	4.96541	5.63327	5.92601	6.71393	5.96064	5.80151	5.00745	4.98463	5.39008	6.14514	5.17211	4.88744	6.30264	6.72246	5.92699	5.0591
sp|P53367|ARFP1_HUMAN	ARFIP1	Arfaptin-1 OS=Homo sapiens OX=9606 GN=ARFIP1 PE=1 SV=2	481	6	C	UR	6.54823	6.44219	6.33968	6.01865	6.65021	6.74358	6.70363	6.18803	6.26189	6.0183	6.24493	6.0838	6.2766	5.75197	6.34139	5.38693
sp|P80303|NUCB2_HUMAN	NUCB2	Nucleobindin-2 OS=Homo sapiens OX=9606 GN=NUCB2 PE=1 SV=3	482	11	C	UR	4.68644	6.39374	6.86737	6.98061	6.18904	5.99953	5.56712	4.69784	5.48122	6.52519	5.42557	4.42943	6.33944	6.96894	6.15459	5.27787
sp|P51608|MECP2_HUMAN	MECP2	Methyl-CpG-binding protein 2 OS=Homo sapiens OX=9606 GN=MECP2 PE=1 SV=1	483	15	C	UR	7.67831	6.60424	6.79077	6.19064	6.44021	5.4057	5.63756	7.11497	5.55026	5.51571	5.10021	5.23487	5.36483	4.94511	5.3381	4.74187
sp|Q14204|DYHC1_HUMAN	DYNC1H1	Cytoplasmic dynein 1 heavy chain 1 OS=Homo sapiens OX=9606 GN=DYNC1H1 PE=1 SV=5	484	407	C	UR	5.53833	5.58768	5.98794	5.90324	5.69074	5.61202	5.66521	5.80942	5.82588	5.84604	5.80464	5.85871	6.13921	6.03377	5.98354	6.24507
sp|Q8IXZ2|ZC3H3_HUMAN	ZC3H3	Zinc finger CCCH domain-containing protein 3 OS=Homo sapiens OX=9606 GN=ZC3H3 PE=1 SV=3	485	1	C	UR	5.04518	4.86047	4.01621	4.9334	7.25897	6.67475	7.14966	6.55048	6.86215	6.35907	6.0946	8.59369	6.38996	6.15504	7.45903	5.59734
sp|P35612|ADDB_HUMAN	ADD2	Beta-adducin OS=Homo sapiens OX=9606 GN=ADD2 PE=1 SV=3	486	50	C	UR	6.00487	5.88908	6.21336	5.86652	6.19775	6.06641	6.35293	6.28918	6.15752	6.1425	6.06382	6.33317	6.19006	5.8277	6.26648	6.99168
sp|P35611|ADDA_HUMAN	ADD1	Alpha-adducin OS=Homo sapiens OX=9606 GN=ADD1 PE=1 SV=2	486	35	C	UR	5.29632	5.24761	5.45885	5.40219	5.36086	5.11637	5.26689	5.44123	5.35341	5.43192	5.33837	5.55808	5.65129	5.48412	5.70617	5.11742
sp|Q96BP3|PPWD1_HUMAN	PPWD1	Peptidylprolyl isomerase domain and WD repeat-containing protein 1 OS=Homo sapiens OX=9606 GN=PPWD1 PE=1 SV=1	487	10	C	UR	3.50143	3.45315	3.55085	3.05987	3.49566	3.31954	3.27512	3.2912	3.32966	3.09114	3.26331	3.23055	3.0821	3.05397	3.41359	2.72301
sp|Q9Y698|CCG2_HUMAN	CACNG2	Voltage-dependent calcium channel gamma-2 subunit OS=Homo sapiens OX=9606 GN=CACNG2 PE=1 SV=1	488	1	C	UR	7.11145	4.31175	6.12553	4.30599	6.12089	6.15616	13.5158	8.12617	6.77921	3.58294	6.82884	8.79685	4.9396	2.9799	5.96507	4.35389
sp|P02649|APOE_HUMAN	APOE	Apolipoprotein E OS=Homo sapiens OX=9606 GN=APOE PE=1 SV=1	489	8	C	UR	6.34577	5.59356	6.0209	5.96083	6.80243	6.9257	6.52127	6.24361	6.85721	7.4787	7.19741	6.32265	5.62915	5.82552	6.03031	4.24497
sp|Q7L266|ASGL1_HUMAN	ASRGL1	Isoaspartyl peptidase/L-asparaginase OS=Homo sapiens OX=9606 GN=ASRGL1 PE=1 SV=2	490	8	C	UR	5.95011	6.73283	6.20481	7.10636	6.64014	6.31779	6.47634	5.61775	5.47617	6.23156	5.817	5.65982	6.20344	6.4645	5.66256	5.64458
sp|P10644|KAP0_HUMAN	PRKAR1A	cAMP-dependent protein kinase type I-alpha regulatory subunit OS=Homo sapiens OX=9606 GN=PRKAR1A PE=1 SV=1	491	36	C	UR	1.16096	1.53418	1.54692	1.50571	7.70993	7.626	7.59203	7.45882	7.11852	7.33589	7.47137	7.63318	7.90748	8.31839	7.35153	8.2304
sp|P31321|KAP1_HUMAN	PRKAR1B	cAMP-dependent protein kinase type I-beta regulatory subunit OS=Homo sapiens OX=9606 GN=PRKAR1B PE=1 SV=4	491	3	C	UR	2.20067	2.15753	2.38964	2.13047	8.22934	8.10459	7.99033	7.65499	7.58487	6.74907	7.85679	8.08451	7.67235	7.97733	7.02068	6.19683
sp|Q86U90|YRDC_HUMAN	YRDC	Threonylcarbamoyl-AMP synthase OS=Homo sapiens OX=9606 GN=YRDC PE=1 SV=1	492	4	C	UR	5.72926	6.69527	6.30935	6.00448	6.52968	6.46202	6.40011	6.15438	6.25465	6.38631	6.35969	6.0407	6.56131	6.3868	5.96971	5.75628
sp|P48539|PCP4_HUMAN	PCP4	Calmodulin regulator protein PCP4 OS=Homo sapiens OX=9606 GN=PCP4 PE=1 SV=3	493	5	C	UR	3.72379	3.82603	3.93531	4.47171	4.66151	4.21623	4.2959	3.47684	2.98582	3.25916	2.97549	3.19211	3.26448	4.02731	3.01465	3.09214
sp|P22314|UBA1_HUMAN	UBA1	Ubiquitin-like modifier-activating enzyme 1 OS=Homo sapiens OX=9606 GN=UBA1 PE=1 SV=3	494	104	C	UR	5.35125	5.71353	5.34826	5.89002	4.74461	5.91092	4.78386	5.61173	4.78602	5.42829	5.28819	5.30733	5.46413	6.8461	4.6486	5.63056
sp|O75152|ZC11A_HUMAN	ZC3H11A	Zinc finger CCCH domain-containing protein 11A OS=Homo sapiens OX=9606 GN=ZC3H11A PE=1 SV=3	495	19	C	UR	6.42355	5.95065	5.55531	5.67933	5.8405	5.38443	5.77246	6.14592	5.42501	5.95605	5.39191	6.03499	5.83849	5.62979	5.93037	5.93451
sp|Q96F86|EDC3_HUMAN	EDC3	Enhancer of mRNA-decapping protein 3 OS=Homo sapiens OX=9606 GN=EDC3 PE=1 SV=1	496	12	C	UR	3.96827	3.51953	3.83526	3.70785	3.8647	3.80369	4.17321	4.02626	4.05815	4.05285	4.2115	4.21431	4.06327	4.03347	4.42489	4.12303
sp|P13804|ETFA_HUMAN	ETFA	Electron transfer flavoprotein subunit alpha, mitochondrial OS=Homo sapiens OX=9606 GN=ETFA PE=1 SV=1	497	20	C	UR	6.33351	6.24842	5.95204	6.01625	6.2377	6.09869	6.28681	5.93567	6.09547	5.96251	5.75062	6.0378	5.9023	5.66406	5.90936	9.56878
sp|P31153|METK2_HUMAN	MAT2A	S-adenosylmethionine synthase isoform type-2 OS=Homo sapiens OX=9606 GN=MAT2A PE=1 SV=1	498	13	C	UR	4.50857	5.09522	5.22713	6.2145	4.64107	4.59986	4.02068	4.3244	4.52161	5.38673	4.61507	3.9295	5.46871	6.35051	5.24625	4.67794
sp|P36957|ODO2_HUMAN	DLST	Dihydrolipoyllysine-residue succinyltransferase component of 2-oxoglutarate dehydrogenase complex, mitochondrial OS=Homo sapiens OX=9606 GN=DLST PE=1 SV=4	499	25	C	UR	6.38362	6.13418	5.75861	6.65992	5.87476	5.84285	5.28982	5.38435	5.13864	5.77606	5.29202	5.01418	6.06876	6.63893	5.89772	4.7391
sp|P10809|CH60_HUMAN	HSPD1	60 kDa heat shock protein, mitochondrial OS=Homo sapiens OX=9606 GN=HSPD1 PE=1 SV=2	500	107	C	UR	5.7729	5.64841	5.67778	5.99965	5.70479	5.87177	5.16286	5.06749	5.02825	5.28399	5.25135	4.9997	5.46424	5.82289	5.1506	4.58258
sp|Q15814|TBCC_HUMAN	TBCC	Tubulin-specific chaperone C OS=Homo sapiens OX=9606 GN=TBCC PE=1 SV=2	501	4	C	UR	6.02005	5.71825	5.70363	5.93524	5.67911	5.73511	6.1747	6.3365	6.05786	5.81401	6.24434	6.15626	5.56135	5.53889	6.2161	4.94917
sp|Q14974|IMB1_HUMAN	KPNB1	Importin subunit beta-1 OS=Homo sapiens OX=9606 GN=KPNB1 PE=1 SV=2	502	39	C	UR	5.50313	5.74629	5.72585	5.29569	5.7619	5.63156	6.1721	6.18777	5.99158	5.44546	5.95957	6.09023	5.43798	4.91625	5.53365	6.36272
sp|Q8IYB4|PEX5R_HUMAN	PEX5L	PEX5-related protein OS=Homo sapiens OX=9606 GN=PEX5L PE=1 SV=2	503	11	C	UR	5.65888	5.81236	6.03988	5.9193	6.06917	6.27023	6.20649	6.06779	5.97379	5.50396	5.91234	5.63134	6.33493	5.76828	6.09221	5.80163
sp|Q99460|PSMD1_HUMAN	PSMD1	26S proteasome non-ATPase regulatory subunit 1 OS=Homo sapiens OX=9606 GN=PSMD1 PE=1 SV=2	504	51	C	UR	5.89426	6.2485	6.25107	6.12691	6.04175	6.3357	6.02327	6.11383	5.972	5.96948	6.1582	6.31818	6.02636	5.8052	5.77992	6.20047
sp|Q01844|EWS_HUMAN	EWSR1	RNA-binding protein EWS OS=Homo sapiens OX=9606 GN=EWSR1 PE=1 SV=1	505	14	C	UR	6.65424	6.04161	6.10634	6.10232	6.32472	6.00519	6.48762	6.51769	6.18452	6.29397	6.46893	6.49423	6.2273	5.87024	5.9327	6.20016
sp|Q29RF7|PDS5A_HUMAN	PDS5A	Sister chromatid cohesion protein PDS5 homolog A OS=Homo sapiens OX=9606 GN=PDS5A PE=1 SV=1	506	22	C	UR	4.62452	4.27305	4.26941	4.66211	4.34199	4.33553	4.49772	4.62126	4.63854	4.65059	4.46101	4.6587	4.57181	5.04209	4.77017	4.24999
sp|Q9NTI5|PDS5B_HUMAN	PDS5B	Sister chromatid cohesion protein PDS5 homolog B OS=Homo sapiens OX=9606 GN=PDS5B PE=1 SV=1	506	24	C	UR	6.79009	6.31218	5.87353	5.99073	6.45636	6.09061	5.74944	6.40093	6.36311	6.12335	6.15363	5.88877	5.90337	5.45616	5.88441	4.91261
sp|Q8WUM4|PDC6I_HUMAN	PDCD6IP	Programmed cell death 6-interacting protein OS=Homo sapiens OX=9606 GN=PDCD6IP PE=1 SV=1	507	45	C	UR	5.50101	5.59404	5.80906	5.84453	5.48049	5.69657	5.37617	5.53749	5.70979	5.93621	6.13859	6.05522	5.79611	6.01929	5.67633	5.98997
sp|Q8WXG6|MADD_HUMAN	MADD	MAP kinase-activating death domain protein OS=Homo sapiens OX=9606 GN=MADD PE=1 SV=2	508	21	C	UR	5.71432	6.25077	6.22178	6.34888	5.87403	5.91858	5.88962	6.09115	6.05341	6.23866	5.94069	5.59378	6.44161	6.79847	6.33899	5.62477
sp|Q86V81|THOC4_HUMAN	ALYREF	THO complex subunit 4 OS=Homo sapiens OX=9606 GN=ALYREF PE=1 SV=3	509	17	C	UR	5.51399	5.68933	5.30446	5.23542	5.82188	5.20024	5.47912	5.48473	5.21378	5.4223	4.84221	5.6857	5.18917	5.26378	5.46462	4.78518
sp|Q9BUT1|DHRS6_HUMAN	BDH2	Dehydrogenase/reductase SDR family member 6 OS=Homo sapiens OX=9606 GN=BDH2 PE=1 SV=2	510	4	C	UR	6.54955	6.61934	5.73896	5.51217	6.96932	6.87281	5.62924	5.99481	7.06795	6.7847	6.63862	6.12889	6.49474	6.02507	6.46937	4.50445
sp|Q6P9B9|INT5_HUMAN	INTS5	Integrator complex subunit 5 OS=Homo sapiens OX=9606 GN=INTS5 PE=1 SV=1	511	3	C	UR	6.31296	5.26474	6.27486	6.21271	6.13812	5.85334	5.99735	6.35481	6.48276	6.48433	6.20977	6.82164	6.59863	6.1925	6.84368	5.95778
sp|P13716|HEM2_HUMAN	ALAD	Delta-aminolevulinic acid dehydratase OS=Homo sapiens OX=9606 GN=ALAD PE=1 SV=1	512	8	C	UR	6.30237	6.73164	6.39258	5.42507	6.52522	6.52682	6.37821	6.49427	6.80242	5.76781	6.42099	5.84111	6.04709	4.99237	6.54252	6.80953
sp|Q9Y4E6|WDR7_HUMAN	WDR7	WD repeat-containing protein 7 OS=Homo sapiens OX=9606 GN=WDR7 PE=1 SV=2	513	21	C	UR	5.60805	5.58709	5.56655	5.17132	5.56451	5.57633	5.82406	5.72021	5.8205	5.46969	5.63455	5.65279	5.55413	5.14336	5.57793	5.36942
sp|Q9UKM9|RALY_HUMAN	RALY	RNA-binding protein Raly OS=Homo sapiens OX=9606 GN=RALY PE=1 SV=1	514	18	C	UR	6.86219	7.30371	6.81668	6.17821	6.48665	5.39801	5.30911	5.92296	5.66987	5.91172	5.41049	5.6608	5.0677	5.32222	5.04533	4.68989
sp|Q96ST2|IWS1_HUMAN	IWS1	Protein IWS1 homolog OS=Homo sapiens OX=9606 GN=IWS1 PE=1 SV=2	515	12	C	UR	6.01271	6.09325	5.77431	5.51124	5.82647	5.46334	5.66891	5.93027	5.89175	5.82141	5.62629	5.80071	5.53997	4.90742	5.30817	4.94743
sp|O00443|P3C2A_HUMAN	PIK3C2A	Phosphatidylinositol 4-phosphate 3-kinase C2 domain-containing subunit alpha OS=Homo sapiens OX=9606 GN=PIK3C2A PE=1 SV=2	515	10	C	UR	7.15166	5.99915	5.91426	5.91138	6.33374	6.49393	6.36481	6.17391	6.63947	6.33485	6.07967	6.2602	6.04086	6.03533	6.83554	5.43124
sp|Q96EV2|RBM33_HUMAN	RBM33	RNA-binding protein 33 OS=Homo sapiens OX=9606 GN=RBM33 PE=1 SV=3	515	8	C	UR	6.32007	6.18675	6.01478	6.14845	6.3066	6.35351	5.82669	6.24429	6.42402	6.55716	6.20128	6.20906	6.25213	6.77947	6.80004	5.37572
sp|Q8NB14|UBP38_HUMAN	USP38	Ubiquitin carboxyl-terminal hydrolase 38 OS=Homo sapiens OX=9606 GN=USP38 PE=1 SV=2	516	2	C	UR	6.525	5.68339	6.61732	5.47617	6.0278	6.35968	7.34634	6.59424	5.96233	6.73857	6.28915	7.23128	5.80823	5.47525	5.90659	5.95867
sp|Q8N8S7|ENAH_HUMAN	ENAH	Protein enabled homolog OS=Homo sapiens OX=9606 GN=ENAH PE=1 SV=2	517	31	C	UR	5.80542	6.01579	6.28527	6.4372	6.15298	6.24727	5.93869	6.4779	4.80862	6.82666	5.55181	6.41194	6.57589	7.91557	4.98468	6.07848
sp|O43301|HS12A_HUMAN	HSPA12A	Heat shock 70 kDa protein 12A OS=Homo sapiens OX=9606 GN=HSPA12A PE=1 SV=2	518	45	C	UR	3.82955	4.07484	4.06967	4.14751	3.93003	3.94561	3.9478	3.92863	3.956	4.04632	4.01227	3.88565	4.21938	4.31393	4.20385	3.99681
sp|Q9UKB1|FBW1B_HUMAN	FBXW11	F-box/WD repeat-containing protein 11 OS=Homo sapiens OX=9606 GN=FBXW11 PE=1 SV=1	519	3	C	UR	2.97981	2.88621	3.09979	2.71482	3.18069	3.19199	3.0778	3.10598	3.19859	2.87163	2.8557	3.08466	2.70783	2.7588	3.2006	2.53104
sp|P28329|CLAT_HUMAN	CHAT	Choline O-acetyltransferase OS=Homo sapiens OX=9606 GN=CHAT PE=1 SV=4	520	4	C	UR	5.30507	6.61917	5.80435	6.16738	6.10984	6.41158	6.30589	6.75845	6.5216	6.63113	6.37039	6.32946	6.28481	5.96238	6.54225	5.87625
sp|P05023|AT1A1_HUMAN	ATP1A1	Sodium/potassium-transporting ATPase subunit alpha-1 OS=Homo sapiens OX=9606 GN=ATP1A1 PE=1 SV=1	521	75	C	UR	5.47314	5.4745	5.82641	5.72755	5.47591	5.78185	5.85803	5.81327	5.83973	5.63687	5.84607	6.11228	5.44204	5.61298	5.73816	5.90516
sp|P13637|AT1A3_HUMAN	ATP1A3	Sodium/potassium-transporting ATPase subunit alpha-3 OS=Homo sapiens OX=9606 GN=ATP1A3 PE=1 SV=3	521	64	C	UR	4.68878	4.66739	4.92562	4.90937	4.57313	4.7376	4.98117	4.81351	4.79243	4.73773	4.82838	5.14173	4.79098	4.9004	4.79567	7.29174
sp|Q7L311|ARMX2_HUMAN	ARMCX2	Armadillo repeat-containing X-linked protein 2 OS=Homo sapiens OX=9606 GN=ARMCX2 PE=2 SV=1	522	8	C	UR	5.84796	5.69743	6.36531	6.2546	6.24146	6.50798	6.43988	6.66789	6.1399	6.27797	5.99645	6.1551	6.46434	6.55464	6.3604	6.02869
sp|P09104|ENOG_HUMAN	ENO2	Gamma-enolase OS=Homo sapiens OX=9606 GN=ENO2 PE=1 SV=3	523	39	C	UR	5.3848	5.57168	5.45448	5.69449	5.58758	5.63658	5.42264	5.39192	5.74077	5.35732	5.73197	5.59169	5.42704	5.50224	5.38354	10.2726
sp|P06733|ENOA_HUMAN	ENO1	Alpha-enolase OS=Homo sapiens OX=9606 GN=ENO1 PE=1 SV=2	523	60	C	UR	4.54723	4.69237	4.60738	5.5543	4.37244	4.58052	4.1534	4.19391	4.51381	4.71617	4.42071	4.34207	5.0855	7.46292	4.50295	4.83741
sp|P13929|ENOB_HUMAN	ENO3	Beta-enolase OS=Homo sapiens OX=9606 GN=ENO3 PE=1 SV=5	523	17	C	UR	4.43863	4.55107	4.29739	4.63225	4.63487	4.9154	4.19423	4.25723	5.13271	5.34554	5.42433	4.906	4.71024	5.06012	4.79058	4.11862
sp|P49768|PSN1_HUMAN	PSEN1	Presenilin-1 OS=Homo sapiens OX=9606 GN=PSEN1 PE=1 SV=1	524	6	C	UR	6.558	6.05002	5.94455	5.80759	6.7364	6.40407	6.40418	6.16116	6.29876	6.71015	6.67605	6.42939	5.97627	5.76548	6.47861	5.59932
sp|Q9BSL1|UBAC1_HUMAN	UBAC1	Ubiquitin-associated domain-containing protein 1 OS=Homo sapiens OX=9606 GN=UBAC1 PE=1 SV=1	525	7	C	UR	6.11767	6.55131	6.20802	5.26131	6.30594	6.47349	7.43308	6.66417	6.85481	5.86461	6.66224	6.56984	5.9019	4.79269	6.41238	5.92653
sp|P22033|MUTA_HUMAN	MMUT	Methylmalonyl-CoA mutase, mitochondrial OS=Homo sapiens OX=9606 GN=MMUT PE=1 SV=4	526	21	C	UR	5.91201	5.79106	5.50101	5.66893	6.1622	6.21151	6.61531	5.75115	5.68462	5.35948	5.24625	5.53898	5.48871	5.4981	5.73549	5.57617
sp|Q7Z3T8|ZFY16_HUMAN	ZFYVE16	Zinc finger FYVE domain-containing protein 16 OS=Homo sapiens OX=9606 GN=ZFYVE16 PE=1 SV=3	527	7	C	UR	4.37804	4.39644	4.94122	4.75524	4.26939	4.41253	4.48846	4.56647	4.63783	4.42028	4.52848	4.32975	4.85521	5.06485	4.80411	3.7753
sp|Q9H9L3|I20L2_HUMAN	ISG20L2	Interferon-stimulated 20 kDa exonuclease-like 2 OS=Homo sapiens OX=9606 GN=ISG20L2 PE=1 SV=1	528	1	C	UR	2.17391	2.36887	2.54139	2.36014	2.04155	2.06471	2.29823	2.6381	2.90602	2.56531	2.67805	2.63809	2.10921	2.53842	3.19756	2.6221
sp|P00390|GSHR_HUMAN	GSR	Glutathione reductase, mitochondrial OS=Homo sapiens OX=9606 GN=GSR PE=1 SV=2	529	7	C	UR	4.11634	5.14472	4.72672	4.43158	4.77137	4.37111	5.01942	4.50843	4.57805	4.50574	4.73837	4.67097	3.87301	4.08978	4.50273	4.2641
sp|Q15125|EBP_HUMAN	EBP	3-beta-hydroxysteroid-Delta(8),Delta(7)-isomerase OS=Homo sapiens OX=9606 GN=EBP PE=1 SV=3	530	1	C	UR	7.24814	6.27321	6.28608	4.61574	7.92596	6.9874	7.83633	7.17536	6.37369	5.52687	6.4882	7.02755	5.26766	3.69984	6.50689	4.76108
sp|P24752|THIL_HUMAN	ACAT1	Acetyl-CoA acetyltransferase, mitochondrial OS=Homo sapiens OX=9606 GN=ACAT1 PE=1 SV=1	531	19	C	UR	6.58894	6.75154	6.44521	6.41201	6.33048	6.67303	6.62321	6.44566	5.86892	5.82433	5.83136	6.31734	6.15632	6.02328	6.20226	5.50611
sp|P11172|UMPS_HUMAN	UMPS	Uridine 5'-monophosphate synthase OS=Homo sapiens OX=9606 GN=UMPS PE=1 SV=1	532	16	C	UR	3.63007	3.8062	3.77068	3.59155	3.6154	3.6663	3.76736	3.66893	3.77626	3.61887	3.80827	3.67576	3.70069	3.47313	3.61684	3.44007
sp|Q8NEY1|NAV1_HUMAN	NAV1	Neuron navigator 1 OS=Homo sapiens OX=9606 GN=NAV1 PE=1 SV=2	533	62	C	UR	5.89483	5.51846	5.88697	6.30114	5.91238	6.08546	5.97049	5.87706	6.08455	6.27795	6.18274	5.89852	6.02828	6.61863	6.21826	5.34336
sp|Q8IVL1|NAV2_HUMAN	NAV2	Neuron navigator 2 OS=Homo sapiens OX=9606 GN=NAV2 PE=1 SV=3	533	23	C	UR	4.78961	4.42362	4.51096	4.63767	4.47744	4.71413	4.73198	4.89557	4.68256	4.63017	4.71221	4.63467	4.57203	4.59996	4.74961	4.01908
sp|Q8IVL0|NAV3_HUMAN	NAV3	Neuron navigator 3 OS=Homo sapiens OX=9606 GN=NAV3 PE=1 SV=3	533	23	C	UR	5.89237	5.61292	5.73102	6.40279	5.90527	6.19795	6.11888	6.14343	6.14145	6.12606	6.12548	6.0893	6.0786	6.32337	6.44169	5.81998
sp|O15211|RGL2_HUMAN	RGL2	Ral guanine nucleotide dissociation stimulator-like 2 OS=Homo sapiens OX=9606 GN=RGL2 PE=1 SV=1	534	3	C	UR	5.99352	6.32598	6.16244	6.41157	5.96457	6.69929	6.82889	6.20065	5.62751	5.98882	6.61679	6.20261	6.39785	6.76904	6.25936	5.55111
sp|Q12967|GNDS_HUMAN	RALGDS	Ral guanine nucleotide dissociation stimulator OS=Homo sapiens OX=9606 GN=RALGDS PE=1 SV=2	534	4	C	UR	7.12901	6.60164	5.05556	5.87903	6.94637	7.21561	6.93073	6.24009	6.34706	6.16391	6.1596	6.22126	5.57458	5.57013	6.4137	5.5517
sp|O15068|MCF2L_HUMAN	MCF2L	Guanine nucleotide exchange factor DBS OS=Homo sapiens OX=9606 GN=MCF2L PE=1 SV=2	535	17	C	UR	5.25742	5.45563	5.97703	5.70615	5.51258	5.35628	5.69876	5.9896	6.21503	6.21117	6.32444	6.43084	6.09614	5.73621	5.89365	6.11444
sp|O94967|WDR47_HUMAN	WDR47	WD repeat-containing protein 47 OS=Homo sapiens OX=9606 GN=WDR47 PE=1 SV=1	536	19	C	UR	5.16389	4.81103	5.24795	5.19446	5.07284	5.10375	5.35363	5.41318	5.31395	5.42993	5.43874	5.36151	5.65568	5.40443	5.58354	5.12535
sp|O75955|FLOT1_HUMAN	FLOT1	Flotillin-1 OS=Homo sapiens OX=9606 GN=FLOT1 PE=1 SV=3	537	29	C	UR	7.44879	6.4467	6.36124	6.33668	7.07225	6.40989	6.54267	6.10781	6.26461	6.05062	6.28701	5.91493	5.8124	5.32394	6.30398	5.31648
sp|Q15311|RBP1_HUMAN	RALBP1	RalA-binding protein 1 OS=Homo sapiens OX=9606 GN=RALBP1 PE=1 SV=3	538	9	C	UR	6.25053	6.12627	6.09512	6.10695	5.84708	6.12875	6.36445	6.17924	6.32194	6.49558	6.31708	6.15814	6.16126	5.86437	6.49167	7.09157
sp|O15498|YKT6_HUMAN	YKT6	Synaptobrevin homolog YKT6 OS=Homo sapiens OX=9606 GN=YKT6 PE=1 SV=1	539	14	C	UR	5.8411	6.58287	6.70588	6.59232	5.79612	6.41961	6.12003	6.19157	6.37438	6.18191	6.20742	6.07117	6.75877	6.3049	6.22916	5.6228
sp|P02545|LMNA_HUMAN	LMNA	Prelamin-A/C OS=Homo sapiens OX=9606 GN=LMNA PE=1 SV=1	540	10	C	UR	1.45734	1.19683	1.35336	1.18702	0.942866	0.677938	0.715003	1.10848	1.24185	1.27671	1.28674	1.06198	0.830164	0.751772	0.875714	0.624139
sp|P20700|LMNB1_HUMAN	LMNB1	Lamin-B1 OS=Homo sapiens OX=9606 GN=LMNB1 PE=1 SV=2	540	29	C	UR	9.01518	8.18783	9.40149	7.37475	5.61227	3.37791	3.91982	6.63686	7.56645	7.24034	7.518	6.88753	4.38129	3.46718	4.62827	3.65893
sp|Q03252|LMNB2_HUMAN	LMNB2	Lamin-B2 OS=Homo sapiens OX=9606 GN=LMNB2 PE=1 SV=4	540	27	C	UR	9.36801	8.12029	9.43004	7.41269	5.38615	3.28212	3.82495	6.61091	7.21371	6.9542	7.285	6.31462	4.56515	3.48521	4.71244	4.27093
sp|P05141|ADT2_HUMAN	SLC25A5	ADP/ATP translocase 2 OS=Homo sapiens OX=9606 GN=SLC25A5 PE=1 SV=7	541	11	C	UR	4.93144	4.32658	4.17163	4.65574	4.99475	5.39735	4.8012	4.60442	4.72114	5.10276	4.90677	4.67103	4.66218	4.82822	4.80834	4.64507
sp|P12236|ADT3_HUMAN	SLC25A6	ADP/ATP translocase 3 OS=Homo sapiens OX=9606 GN=SLC25A6 PE=1 SV=4	541	46	C	UR	6.26608	5.59644	5.39772	5.49877	5.97561	6.37659	6.30534	5.8862	6.04768	6.11003	6.31271	6.34138	5.85711	5.59985	5.80517	5.99371
sp|P12235|ADT1_HUMAN	SLC25A4	ADP/ATP translocase 1 OS=Homo sapiens OX=9606 GN=SLC25A4 PE=1 SV=4	541	5	C	UR	6.13713	5.6099	5.58825	5.08777	6.16124	6.96177	6.95704	5.86154	6.31809	6.64737	6.78843	6.63733	6.54511	5.38207	6.646	6.67098
sp|O15541|R113A_HUMAN	RNF113A	E3 ubiquitin-protein ligase RNF113A OS=Homo sapiens OX=9606 GN=RNF113A PE=1 SV=1	542	9	C	UR	4.91775	4.6838	4.95613	4.61789	4.6156	4.51076	4.51211	4.66925	4.98279	4.8924	4.76593	4.38002	4.77164	4.77871	4.96502	4.10694
sp|P49821|NDUV1_HUMAN	NDUFV1	NADH dehydrogenase [ubiquinone] flavoprotein 1, mitochondrial OS=Homo sapiens OX=9606 GN=NDUFV1 PE=1 SV=4	543	19	C	UR	4.36412	4.73647	4.55404	4.8644	4.89942	4.25797	4.54953	4.08533	3.85463	4.72265	4.14552	4.01101	4.6741	4.36277	4.32996	6.22249
sp|P04083|ANXA1_HUMAN	ANXA1	Annexin A1 OS=Homo sapiens OX=9606 GN=ANXA1 PE=1 SV=2	544	3	C	UR	0.549615	0.575247	0.504186	0.51879	0.52432	0.580405	0.538692	0.562994	0.58365	0.71806	0.569136	0.538995	0.458746	0.569417	0.543536	0.411658
sp|P78527|PRKDC_HUMAN	PRKDC	DNA-dependent protein kinase catalytic subunit OS=Homo sapiens OX=9606 GN=PRKDC PE=1 SV=3	545	202	C	UR	6.06986	5.25475	5.42073	5.31678	5.94913	5.88739	6.28305	6.17439	5.57979	5.63644	5.45031	6.14051	5.93251	5.63377	5.83518	6.42884
sp|Q9HBE1|PATZ1_HUMAN	PATZ1	POZ-, AT hook-, and zinc finger-containing protein 1 OS=Homo sapiens OX=9606 GN=PATZ1 PE=1 SV=1	546	4	C	UR	5.70765	5.02964	5.5271	6.87769	5.7858	5.67995	5.03717	5.2928	5.84031	7.51223	5.58559	5.77233	7.16762	9.33494	7.14295	6.70622
sp|P56270|MAZ_HUMAN	MAZ	Myc-associated zinc finger protein OS=Homo sapiens OX=9606 GN=MAZ PE=1 SV=1	546	4	C	UR	7.11958	6.31655	5.8696	6.41747	6.45362	5.61355	6.83479	6.94431	5.96487	5.77991	6.09676	6.76637	6.21375	5.83509	5.4002	6.37359
sp|Q14119|VEZF1_HUMAN	VEZF1	Vascular endothelial zinc finger 1 OS=Homo sapiens OX=9606 GN=VEZF1 PE=1 SV=2	546	3	C	UR	6.97842	6.26405	5.60363	6.01018	6.45461	6.25854	6.20483	6.30578	6.69059	7.32352	5.35194	6.31715	6.00274	6.04742	5.76405	6.42254
sp|Q14019|COTL1_HUMAN	COTL1	Coactosin-like protein OS=Homo sapiens OX=9606 GN=COTL1 PE=1 SV=3	547	30	C	UR	5.47797	5.75211	5.88013	5.13944	5.89618	6.1732	6.22401	5.94981	6.28687	5.77405	6.13325	6.21982	5.48782	4.93066	5.54093	5.84572
sp|P22695|QCR2_HUMAN	UQCRC2	Cytochrome b-c1 complex subunit 2, mitochondrial OS=Homo sapiens OX=9606 GN=UQCRC2 PE=1 SV=3	548	37	C	UR	6.33443	5.85713	5.87915	5.77966	5.89942	5.68018	5.8129	5.70787	5.25146	5.35144	5.43735	5.47829	5.37675	5.50695	5.36622	5.19827
sp|Q9C0B1|FTO_HUMAN	FTO	Alpha-ketoglutarate-dependent dioxygenase FTO OS=Homo sapiens OX=9606 GN=FTO PE=1 SV=3	549	30	C	UR	5.58683	5.787	5.6482	5.53929	5.68032	5.70276	5.77688	5.78128	5.48544	5.64919	5.69039	5.68276	5.62642	5.24836	5.54781	5.55364
sp|Q9C091|GRB1L_HUMAN	GREB1L	GREB1-like protein OS=Homo sapiens OX=9606 GN=GREB1L PE=1 SV=2	550	6	C	UR	6.33351	6.3465	7.01217	6.89686	6.20016	6.12252	5.93063	5.91591	6.14554	5.6051	6.12884	5.4191	6.32741	7.143	6.5583	5.91446
sp|Q9Y4E8|UBP15_HUMAN	USP15	Ubiquitin carboxyl-terminal hydrolase 15 OS=Homo sapiens OX=9606 GN=USP15 PE=1 SV=3	551	20	C	UR	5.06458	5.28991	5.33432	5.26319	5.21757	5.27181	5.31707	5.17217	5.21152	5.26267	5.3904	5.17579	5.1922	5.20328	5.17771	4.55037
sp|Q13107|UBP4_HUMAN	USP4	Ubiquitin carboxyl-terminal hydrolase 4 OS=Homo sapiens OX=9606 GN=USP4 PE=1 SV=3	551	7	C	UR	5.5705	5.63458	6.05211	5.85458	5.53727	5.55678	5.41532	5.53598	5.8283	6.2309	5.74651	5.8963	5.97034	6.2925	6.28253	5.4025
sp|P51784|UBP11_HUMAN	USP11	Ubiquitin carboxyl-terminal hydrolase 11 OS=Homo sapiens OX=9606 GN=USP11 PE=1 SV=3	551	10	C	UR	4.72505	5.06475	5.30023	5.16421	4.91911	4.87881	5.01481	5.01523	5.14991	5.25547	5.13803	5.01374	5.07712	5.17777	5.11979	4.36549
sp|Q9Y6Y8|S23IP_HUMAN	SEC23IP	SEC23-interacting protein OS=Homo sapiens OX=9606 GN=SEC23IP PE=1 SV=1	552	23	C	UR	4.24379	4.45223	4.50931	4.68039	4.24627	4.31936	4.04318	4.24249	4.32428	4.2237	4.26972	3.91903	4.66273	4.59212	4.65837	4.1623
sp|O94830|DDHD2_HUMAN	DDHD2	Phospholipase DDHD2 OS=Homo sapiens OX=9606 GN=DDHD2 PE=1 SV=2	552	9	C	UR	6.78767	6.372	5.94997	5.7101	6.98316	6.66761	6.84019	6.17627	5.81838	5.38097	6.10865	5.74602	5.64276	4.98986	5.84412	8.98228
sp|P51610|HCFC1_HUMAN	HCFC1	Host cell factor 1 OS=Homo sapiens OX=9606 GN=HCFC1 PE=1 SV=2	553	43	C	UR	5.98911	5.76457	5.85227	5.88371	5.77468	5.63333	5.65453	5.84559	5.61996	5.78494	5.57308	5.87363	5.99455	5.80812	5.7697	6.55087
sp|P17980|PRS6A_HUMAN	PSMC3	26S proteasome regulatory subunit 6A OS=Homo sapiens OX=9606 GN=PSMC3 PE=1 SV=3	554	44	C	UR	5.34842	5.32231	5.3545	5.40817	5.45477	5.29293	5.51638	5.38183	5.5306	5.43207	5.52526	5.83855	5.2015	5.3866	5.49672	9.66683
sp|P62873|GBB1_HUMAN	GNB1	Guanine nucleotide-binding protein G(I)/G(S)/G(T) subunit beta-1 OS=Homo sapiens OX=9606 GN=GNB1 PE=1 SV=3	555	13	C	UR	5.45512	5.40085	5.53597	5.34835	4.96409	5.14771	6.42915	6.10076	4.54322	4.55066	5.07204	6.36505	5.01162	4.69869	4.82598	15.8146
sp|P62879|GBB2_HUMAN	GNB2	Guanine nucleotide-binding protein G(I)/G(S)/G(T) subunit beta-2 OS=Homo sapiens OX=9606 GN=GNB2 PE=1 SV=3	555	3	C	UR	2.90937	2.75443	2.81439	2.75111	3.02314	2.73973	3.14115	3.13853	2.74656	2.74284	2.93733	3.54238	2.70787	2.58891	3.01175	16.2364
sp|Q9HAV0|GBB4_HUMAN	GNB4	Guanine nucleotide-binding protein subunit beta-4 OS=Homo sapiens OX=9606 GN=GNB4 PE=1 SV=3	555	1	C	UR	5.03836	4.60023	4.06845	3.4218	3.76758	3.81499	6.16559	5.26099	4.0051	3.56617	3.98098	6.52452	3.39583	3.99749	3.46683	29.8255
sp|Q9Y250|LZTS1_HUMAN	LZTS1	Leucine zipper putative tumor suppressor 1 OS=Homo sapiens OX=9606 GN=LZTS1 PE=1 SV=3	555	12	C	UR	4.98737	5.41126	6.17871	5.75679	5.29002	5.70348	5.6065	5.96074	6.6022	6.60128	6.85156	6.62685	6.24803	6.53658	6.30922	5.50199
sp|Q9BRK4|LZTS2_HUMAN	LZTS2	Leucine zipper putative tumor suppressor 2 OS=Homo sapiens OX=9606 GN=LZTS2 PE=1 SV=2	555	3	C	UR	6.07356	6.58752	6.2542	5.74047	5.82975	6.17405	7.24442	7.12378	6.60772	5.78913	6.70325	7.05504	5.64484	4.99241	6.57425	5.6056
sp|P16520|GBB3_HUMAN	GNB3	Guanine nucleotide-binding protein G(I)/G(S)/G(T) subunit beta-3 OS=Homo sapiens OX=9606 GN=GNB3 PE=1 SV=1	555	9	C	UR	5.88412	6.43102	6.1284	5.24696	6.14995	5.88597	6.87097	6.63791	5.61494	5.33777	5.6922	5.85786	5.36443	4.63087	5.70873	5.68102
sp|Q96QK1|VPS35_HUMAN	VPS35	Vacuolar protein sorting-associated protein 35 OS=Homo sapiens OX=9606 GN=VPS35 PE=1 SV=2	556	33	C	UR	5.63634	5.92045	5.65013	5.01422	5.71323	5.91183	6.48496	6.07909	5.77517	5.30129	6.05599	6.2057	5.26227	4.46656	5.51355	10.5553
sp|O95825|QORL1_HUMAN	CRYZL1	Quinone oxidoreductase-like protein 1 OS=Homo sapiens OX=9606 GN=CRYZL1 PE=1 SV=2	557	6	C	UR	5.84552	5.93555	5.8651	5.55748	5.73887	6.16349	6.06256	5.89662	5.7968	5.77178	5.95662	5.762	5.88568	5.95549	6.09366	5.72225
sp|P00558|PGK1_HUMAN	PGK1	Phosphoglycerate kinase 1 OS=Homo sapiens OX=9606 GN=PGK1 PE=1 SV=3	558	61	C	UR	6.09563	6.41671	6.15874	6.5965	5.92407	6.04817	5.7431	5.72485	5.98967	6.01975	5.92869	5.84176	6.31342	7.48263	5.84616	6.79223
sp|P07205|PGK2_HUMAN	PGK2	Phosphoglycerate kinase 2 OS=Homo sapiens OX=9606 GN=PGK2 PE=1 SV=3	558	1	C	UR	6.67327	5.67117	6.47746	6.10679	6.60819	6.5082	6.63445	6.30968	6.82226	6.10475	6.45297	5.59881	6.23916	6.36971	6.29625	5.12688
sp|Q59EK9|RUN3A_HUMAN	RUNDC3A	RUN domain-containing protein 3A OS=Homo sapiens OX=9606 GN=RUNDC3A PE=1 SV=2	559	7	C	UR	4.62356	5.1545	5.5109	5.05819	5.04181	4.96898	5.10434	5.44123	5.80217	5.66186	5.46942	5.48513	4.9668	4.99421	5.16407	4.8814
sp|Q8N653|LZTR1_HUMAN	LZTR1	Leucine-zipper-like transcriptional regulator 1 OS=Homo sapiens OX=9606 GN=LZTR1 PE=1 SV=2	560	4	C	UR	5.79515	6.15816	6.28768	6.19952	6.12049	5.67831	6.09798	6.46781	5.93702	6.6035	6.37903	5.90247	6.75147	6.51406	7.13794	5.96941
sp|Q9UFC0|LRWD1_HUMAN	LRWD1	Leucine-rich repeat and WD repeat-containing protein 1 OS=Homo sapiens OX=9606 GN=LRWD1 PE=1 SV=2	561	5	C	UR	6.64499	5.9277	5.83006	6.3266	6.36819	6.6001	6.17271	6.80827	6.2484	6.11269	6.19774	6.11567	6.39259	6.36728	6.03145	5.85555
sp|P48449|LSS_HUMAN	LSS	Lanosterol synthase OS=Homo sapiens OX=9606 GN=LSS PE=1 SV=1	562	23	C	UR	7.37884	6.12323	5.22997	5.26753	6.62409	7.72503	6.62792	5.40091	5.96852	4.7868	5.52339	5.24205	5.08864	5.14304	5.81995	7.53026
sp|P01024|CO3_HUMAN	C3	Complement C3 OS=Homo sapiens OX=9606 GN=C3 PE=1 SV=2	563	5	C	UR	7.77961	6.32278	6.05854	5.45481	7.90633	6.48013	5.93689	5.9368	7.70607	5.36843	5.53729	5.68884	6.88851	5.1882	6.18432	5.56248
sp|P35658|NU214_HUMAN	NUP214	Nuclear pore complex protein Nup214 OS=Homo sapiens OX=9606 GN=NUP214 PE=1 SV=2	564	21	C	UR	6.50891	6.08361	6.71566	5.83922	5.99344	5.58425	5.73792	6.33402	6.47188	6.86116	6.60888	6.30796	6.18569	5.69693	6.28029	6.26865
sp|Q99536|VAT1_HUMAN	VAT1	Synaptic vesicle membrane protein VAT-1 homolog OS=Homo sapiens OX=9606 GN=VAT1 PE=1 SV=2	565	62	C	UR	5.551	5.9632	6.23914	6.21271	5.60808	5.72131	5.73038	5.77573	5.69747	5.76526	5.82826	5.84337	5.9147	6.00279	5.72516	6.27391
sp|P22234|PUR6_HUMAN	PAICS	Bifunctional phosphoribosylaminoimidazole carboxylase/phosphoribosylaminoimidazole succinocarboxamide synthetase OS=Homo sapiens OX=9606 GN=PAICS PE=1 SV=3	566	19	C	UR	5.47404	5.57565	5.59429	5.74764	5.42526	5.49445	5.53789	5.44116	5.2508	5.58203	5.49362	5.25851	5.77301	5.68653	5.28161	6.15224
sp|Q96FT7|ASIC4_HUMAN	ASIC4	Acid-sensing ion channel 4 OS=Homo sapiens OX=9606 GN=ASIC4 PE=1 SV=3	567	14	C	UR	3.84108	4.0034	4.29039	4.31705	4.04759	3.83241	4.32151	4.38668	4.14123	3.881	4.08685	4.18467	3.9929	4.19615	4.49368	4.3641
sp|P49407|ARRB1_HUMAN	ARRB1	Beta-arrestin-1 OS=Homo sapiens OX=9606 GN=ARRB1 PE=1 SV=2	568	8	C	UR	4.51095	4.75664	4.67309	4.71821	4.42113	4.56419	4.36356	4.53038	4.32583	4.47319	4.866	4.34142	4.63945	4.78235	4.57123	5.71849
sp|P32121|ARRB2_HUMAN	ARRB2	Beta-arrestin-2 OS=Homo sapiens OX=9606 GN=ARRB2 PE=1 SV=2	568	11	C	UR	6.18455	6.48986	6.12024	5.64918	6.23923	5.92693	6.55579	6.28825	5.83981	5.40037	6.12215	6.28474	5.71098	5.09295	5.75808	6.71372
sp|Q96M96|FGD4_HUMAN	FGD4	FYVE, RhoGEF and PH domain-containing protein 4 OS=Homo sapiens OX=9606 GN=FGD4 PE=1 SV=2	569	38	C	UR	5.33199	5.3508	5.4741	5.89263	5.20409	5.43427	5.26518	5.70673	5.64351	5.78817	5.58327	5.61814	5.67654	6.16217	5.75448	5.20665
sp|P98174|FGD1_HUMAN	FGD1	FYVE, RhoGEF and PH domain-containing protein 1 OS=Homo sapiens OX=9606 GN=FGD1 PE=1 SV=2	569	12	C	UR	5.85311	5.98144	6.43419	6.15075	6.01004	6.0749	6.37863	6.32549	6.8043	6.65117	6.44111	6.86391	6.29306	6.0532	6.16057	5.52412
sp|P52564|MP2K6_HUMAN	MAP2K6	Dual specificity mitogen-activated protein kinase kinase 6 OS=Homo sapiens OX=9606 GN=MAP2K6 PE=1 SV=1	570	11	C	UR	6.26901	6.41385	6.30005	5.83422	6.51574	6.56699	6.78936	6.43293	6.34957	5.79897	6.12402	6.49676	6.02262	5.4919	6.51645	6.07756
sp|P46734|MP2K3_HUMAN	MAP2K3	Dual specificity mitogen-activated protein kinase kinase 3 OS=Homo sapiens OX=9606 GN=MAP2K3 PE=1 SV=2	570	6	C	UR	6.46285	6.58353	6.26458	6.04537	6.47553	6.59775	6.57632	6.1917	6.02741	5.99228	6.29146	6.0551	6.74963	5.6791	6.21812	5.78926
sp|P45985|MP2K4_HUMAN	MAP2K4	Dual specificity mitogen-activated protein kinase kinase 4 OS=Homo sapiens OX=9606 GN=MAP2K4 PE=1 SV=1	570	11	C	UR	5.63622	5.92713	5.96137	6.17338	5.53443	5.50976	5.25501	5.59291	5.09572	5.77985	5.22524	5.00915	6.11287	6.91204	5.86549	6.38008
sp|Q6DN90|IQEC1_HUMAN	IQSEC1	IQ motif and SEC7 domain-containing protein 1 OS=Homo sapiens OX=9606 GN=IQSEC1 PE=1 SV=1	571	11	C	UR	6.15507	5.63681	5.48131	5.57841	6.17406	6.05526	6.99298	6.83667	7.09261	6.26699	6.88562	6.81206	5.8456	6.05068	6.14688	5.98897
sp|Q9UPP2|IQEC3_HUMAN	IQSEC3	IQ motif and SEC7 domain-containing protein 3 OS=Homo sapiens OX=9606 GN=IQSEC3 PE=2 SV=3	571	7	C	UR	4.3419	4.10111	4.42908	4.28328	4.28925	4.41226	4.38678	4.30817	4.61395	4.53119	4.5565	4.08869	4.25509	4.78198	4.50295	4.54382
sp|Q5JU85|IQEC2_HUMAN	IQSEC2	IQ motif and SEC7 domain-containing protein 2 OS=Homo sapiens OX=9606 GN=IQSEC2 PE=1 SV=2	571	4	C	UR	5.75909	5.82765	5.97335	5.6988	6.24409	6.60474	6.11564	6.19598	7.15115	6.66756	6.54049	6.54691	5.91483	5.98351	6.38351	6.39269
sp|Q96HD1|CREL1_HUMAN	CRELD1	Protein disulfide isomerase CRELD1 OS=Homo sapiens OX=9606 GN=CRELD1 PE=1 SV=3	572	8	C	UR	5.66404	5.761	5.90665	5.30015	5.50343	5.6823	5.57101	5.58634	5.66652	5.52075	5.79763	5.91507	5.4387	5.12912	5.16903	5.5337
sp|Q86WJ1|CHD1L_HUMAN	CHD1L	Chromodomain-helicase-DNA-binding protein 1-like OS=Homo sapiens OX=9606 GN=CHD1L PE=1 SV=3	573	6	C	UR	6.18234	6.02627	6.20125	5.8277	6.50884	6.33439	6.95236	7.03763	6.57336	5.82219	6.26413	5.92624	5.83018	5.87393	6.40061	6.23856
sp|O60315|ZEB2_HUMAN	ZEB2	Zinc finger E-box-binding homeobox 2 OS=Homo sapiens OX=9606 GN=ZEB2 PE=1 SV=1	574	2	C	UR	5.17157	4.75223	4.45458	4.24737	5.0368	4.95822	5.1548	4.88793	4.95044	4.65763	4.52215	4.64345	4.93602	4.35967	4.39189	5.38806
sp|P56159|GFRA1_HUMAN	GFRA1	GDNF family receptor alpha-1 OS=Homo sapiens OX=9606 GN=GFRA1 PE=1 SV=2	575	6	C	UR	7.43845	6.46595	5.69397	5.61881	6.17678	6.01961	6.67965	6.04608	6.66194	6.68967	6.67663	6.30819	5.548	5.22991	6.01052	6.16311
sp|Q7LBC6|KDM3B_HUMAN	KDM3B	Lysine-specific demethylase 3B OS=Homo sapiens OX=9606 GN=KDM3B PE=1 SV=2	576	22	C	UR	5.98793	5.55984	5.99091	6.04481	6.12165	6.26177	5.92344	6.06533	5.92795	6.05275	6.10681	5.85188	6.04946	6.35942	6.1562	5.1264
sp|Q15652|JHD2C_HUMAN	JMJD1C	Probable JmjC domain-containing histone demethylation protein 2C OS=Homo sapiens OX=9606 GN=JMJD1C PE=1 SV=2	576	4	C	UR	6.4989	5.78727	5.78606	5.8199	6.26764	5.84146	6.05909	5.94901	6.18383	5.82018	5.93387	6.37219	6.04521	5.98957	7.37372	5.74846
sp|Q9UGR2|Z3H7B_HUMAN	ZC3H7B	Zinc finger CCCH domain-containing protein 7B OS=Homo sapiens OX=9606 GN=ZC3H7B PE=1 SV=2	577	14	C	UR	5.29809	5.13559	5.22749	5.6717	5.33084	5.48349	5.52338	5.74834	5.74657	5.5914	5.84914	5.7776	5.75014	5.79478	5.70578	5.80845
sp|P42857|NSG1_HUMAN	NSG1	Neuronal vesicle trafficking-associated protein 1 OS=Homo sapiens OX=9606 GN=NSG1 PE=1 SV=1	578	4	C	UR	9.14711	6.65285	5.64347	5.73596	7.49585	7.52356	7.11045	6.12344	5.79036	5.29671	5.80688	5.43664	5.91745	4.93204	5.92696	5.46029
sp|Q9UPW5|CBPC1_HUMAN	AGTPBP1	Cytosolic carboxypeptidase 1 OS=Homo sapiens OX=9606 GN=AGTPBP1 PE=1 SV=3	579	21	C	UR	6.10604	6.00498	6.38216	6.25029	6.38005	6.10877	6.33547	6.38199	6.53524	6.2176	6.4673	5.9439	6.32204	6.29358	6.49713	5.77345
sp|Q86UL3|GPAT4_HUMAN	GPAT4	Glycerol-3-phosphate acyltransferase 4 OS=Homo sapiens OX=9606 GN=GPAT4 PE=1 SV=1	580	5	C	UR	6.59225	6.48114	5.51922	5.16664	6.30483	6.74659	6.78128	6.43497	7.10397	6.096	6.75727	6.60908	5.76979	5.37878	6.56501	5.69318
sp|Q8IXH7|NELFD_HUMAN	NELFCD	Negative elongation factor C/D OS=Homo sapiens OX=9606 GN=NELFCD PE=1 SV=2	581	8	C	UR	5.29727	5.55442	5.37106	5.19995	5.42826	5.26774	6.16243	6.29752	6.2241	5.71306	6.05519	6.64773	5.18664	4.97121	5.25236	6.10839
sp|Q8N9F7|GDPD1_HUMAN	GDPD1	Lysophospholipase D GDPD1 OS=Homo sapiens OX=9606 GN=GDPD1 PE=1 SV=2	582	20	C	UR	6.43199	5.96298	5.84125	6.02538	5.90934	6.0355	6.08951	5.84036	5.37735	5.52283	5.44936	5.71636	5.70476	5.81351	5.90441	8.75202
sp|O14523|C2C2L_HUMAN	C2CD2L	Phospholipid transfer protein C2CD2L OS=Homo sapiens OX=9606 GN=C2CD2L PE=1 SV=3	583	4	C	UR	6.33651	5.97561	5.84573	6.89109	6.71128	5.93401	5.8998	5.98312	6.3662	6.17653	6.20494	6.66807	6.26243	5.79497	6.76473	6.185
sp|Q92673|SORL_HUMAN	SORL1	Sortilin-related receptor OS=Homo sapiens OX=9606 GN=SORL1 PE=1 SV=2	584	6	C	UR	5.50301	6.04718	6.97662	7.46589	5.64951	5.14537	5.3234	6.40376	6.74124	6.60348	6.46437	5.76718	6.42551	6.85569	6.44622	6.18159
sp|Q8N5J2|MINY1_HUMAN	MINDY1	Ubiquitin carboxyl-terminal hydrolase MINDY-1 OS=Homo sapiens OX=9606 GN=MINDY1 PE=1 SV=2	585	5	C	UR	5.63543	5.88803	6.30725	6.27735	6.08592	5.7721	5.89835	6.41113	6.40216	6.00023	6.73668	6.42048	6.7421	6.58468	6.97283	5.86528
sp|Q6N075|MFSD5_HUMAN	MFSD5	Molybdate-anion transporter OS=Homo sapiens OX=9606 GN=MFSD5 PE=1 SV=2	586	2	C	UR	7.07567	6.40919	6.00313	5.06768	6.11704	6.37495	8.02926	6.70248	6.62726	6.06138	6.59629	7.4515	5.39471	4.36228	5.9897	5.73747
sp|P49368|TCPG_HUMAN	CCT3	T-complex protein 1 subunit gamma OS=Homo sapiens OX=9606 GN=CCT3 PE=1 SV=4	587	69	C	UR	5.70394	6.04321	5.99382	5.73076	5.51188	5.77242	5.89277	5.74978	5.64367	5.52506	5.69043	5.8166	5.77431	5.69961	5.77155	6.87735
sp|Q16878|CDO1_HUMAN	CDO1	Cysteine dioxygenase type 1 OS=Homo sapiens OX=9606 GN=CDO1 PE=1 SV=2	587	2	C	UR	5.74281	6.64801	6.03074	6.58251	7.47095	6.88709	7.29804	6.8282	6.12466	5.70639	5.83492	5.57989	5.53286	6.12041	6.15628	5.45624
sp|O14976|GAK_HUMAN	GAK	Cyclin-G-associated kinase OS=Homo sapiens OX=9606 GN=GAK PE=1 SV=2	588	22	C	UR	5.71424	5.68936	5.86395	5.8963	5.92761	5.86702	5.84196	5.84198	6.11002	5.89257	5.91962	5.74466	6.15756	6.03783	6.08892	5.79558
sp|Q16514|TAF12_HUMAN	TAF12	Transcription initiation factor TFIID subunit 12 OS=Homo sapiens OX=9606 GN=TAF12 PE=1 SV=1	589	2	C	UR	6.10014	5.78877	6.05813	6.44856	6.33619	6.14579	6.08541	6.91115	6.32882	6.09922	6.18274	6.43248	6.2387	6.08971	6.95278	5.80143
sp|P49915|GUAA_HUMAN	GMPS	GMP synthase [glutamine-hydrolyzing] OS=Homo sapiens OX=9606 GN=GMPS PE=1 SV=1	590	27	C	UR	4.97477	5.15063	5.33978	5.04991	4.91154	5.03703	5.23298	5.08837	5.14033	5.09951	5.18858	5.41976	5.04165	5.24978	5.08994	5.45077
sp|P00491|PNPH_HUMAN	PNP	Purine nucleoside phosphorylase OS=Homo sapiens OX=9606 GN=PNP PE=1 SV=2	591	11	C	UR	5.2507	5.50564	4.79741	4.39184	5.5584	5.28486	5.69784	5.74263	5.75712	4.81545	5.43184	5.93689	4.96974	4.09328	4.91941	7.87313
sp|Q9BWS9|CHID1_HUMAN	CHID1	Chitinase domain-containing protein 1 OS=Homo sapiens OX=9606 GN=CHID1 PE=1 SV=1	592	14	C	UR	6.76185	6.56951	6.22369	5.89546	6.56416	6.49434	6.5697	6.29336	5.8692	5.63745	5.94808	5.63799	5.97243	5.61344	6.06589	5.56572
sp|P23396|RS3_HUMAN	RPS3	Small ribosomal subunit protein uS3 OS=Homo sapiens OX=9606 GN=RPS3 PE=1 SV=2	593	40	C	UR	4.72011	5.05681	4.85725	5.45883	5.56695	5.7287	6.0248	5.47078	5.93203	6.10466	6.25929	6.47517	6.10133	6.29038	6.05307	6.69164
sp|P61163|ACTZ_HUMAN	ACTR1A	Alpha-centractin OS=Homo sapiens OX=9606 GN=ACTR1A PE=1 SV=1	594	29	C	UR	5.5562	5.96652	6.28873	5.86874	5.8254	5.74708	6.08813	6.32853	6.21118	5.81893	6.36973	6.55444	5.99408	5.59408	5.95804	8.42948
sp|P42025|ACTY_HUMAN	ACTR1B	Beta-centractin OS=Homo sapiens OX=9606 GN=ACTR1B PE=1 SV=1	594	7	C	UR	5.4568	5.4389	5.59235	5.23117	5.51471	5.35577	5.80796	5.81353	5.66641	5.68132	5.80397	6.14952	5.7564	5.2385	5.89626	8.36357
sp|Q9HDC5|JPH1_HUMAN	JPH1	Junctophilin-1 OS=Homo sapiens OX=9606 GN=JPH1 PE=1 SV=2	595	2	C	UR	5.9634	6.49588	5.99937	5.3376	5.64066	6.75198	7.24361	7.22959	6.30406	5.74961	6.34873	7.12895	5.68196	5.12434	7.66777	5.33248
sp|Q9H8Y8|GORS2_HUMAN	GORASP2	Golgi reassembly-stacking protein 2 OS=Homo sapiens OX=9606 GN=GORASP2 PE=1 SV=3	596	6	C	UR	6.7028	6.5244	6.73521	6.25098	6.14201	6.59798	6.61718	6.40657	6.00096	5.89907	6.32692	6.01072	6.46208	5.56698	6.10297	5.65317
sp|Q9BQQ3|GORS1_HUMAN	GORASP1	Golgi reassembly-stacking protein 1 OS=Homo sapiens OX=9606 GN=GORASP1 PE=1 SV=3	596	2	C	UR	6.80791	5.6449	6.20968	5.5335	6.7872	6.84831	6.54552	6.56339	6.30915	5.76578	5.92072	5.80824	6.3701	6.06444	6.57423	6.24695
sp|Q13409|DC1I2_HUMAN	DYNC1I2	Cytoplasmic dynein 1 intermediate chain 2 OS=Homo sapiens OX=9606 GN=DYNC1I2 PE=1 SV=3	597	27	C	UR	5.83595	6.10104	6.25166	6.21954	5.84052	5.97645	5.64186	5.84055	5.9771	6.0509	6.09352	5.93414	6.29704	6.58574	6.01239	5.01553
sp|Q68DH5|LMBD2_HUMAN	LMBRD2	G-protein coupled receptor-associated protein LMBRD2 OS=Homo sapiens OX=9606 GN=LMBRD2 PE=1 SV=1	598	10	C	UR	4.10651	4.21805	4.80235	4.63273	3.98723	4.29768	4.66036	4.96379	4.79584	4.74661	4.85482	4.98678	4.8818	4.77251	5.03972	5.63765
sp|O95405|ZFYV9_HUMAN	ZFYVE9	Zinc finger FYVE domain-containing protein 9 OS=Homo sapiens OX=9606 GN=ZFYVE9 PE=1 SV=2	599	9	C	UR	5.58662	5.50051	6.35696	5.99611	5.84564	6.16598	5.9621	5.96452	5.83929	5.64405	5.86923	5.46633	6.14423	5.9468	6.1196	5.25159
sp|A2VDJ0|T131L_HUMAN	TMEM131L	Transmembrane protein 131-like OS=Homo sapiens OX=9606 GN=TMEM131L PE=1 SV=2	600	3	C	UR	6.22169	6.21638	6.03751	5.96484	5.68117	6.7265	6.58196	6.15344	6.19911	6.35123	6.60808	6.6937	6.20397	5.78265	6.43042	6.14733
sp|Q9NY47|CA2D2_HUMAN	CACNA2D2	Voltage-dependent calcium channel subunit alpha-2/delta-2 OS=Homo sapiens OX=9606 GN=CACNA2D2 PE=1 SV=2	601	16	C	UR	8.27116	7.21329	6.32683	6.14234	6.65561	6.78273	6.60498	5.82913	5.03831	5.01486	5.16122	4.96069	5.60354	5.44273	6.25531	5.18651
sp|P54289|CA2D1_HUMAN	CACNA2D1	Voltage-dependent calcium channel subunit alpha-2/delta-1 OS=Homo sapiens OX=9606 GN=CACNA2D1 PE=1 SV=3	601	38	C	UR	7.57422	6.73623	6.15059	6.36478	6.46234	6.39463	5.88097	5.79396	5.18453	5.26696	5.3413	5.21174	5.77827	5.94418	6.07802	6.90516
sp|P08758|ANXA5_HUMAN	ANXA5	Annexin A5 OS=Homo sapiens OX=9606 GN=ANXA5 PE=1 SV=2	602	31	C	UR	6.01404	6.10006	6.11999	6.30669	6.18137	6.34678	5.51982	5.70482	7.16484	7.26037	7.00287	6.43995	6.28738	6.40135	5.82039	5.32927
sp|P09525|ANXA4_HUMAN	ANXA4	Annexin A4 OS=Homo sapiens OX=9606 GN=ANXA4 PE=1 SV=4	602	1	C	UR	7.15228	7.38739	7.3084	6.773	4.77351	5.39694	4.6107	5.82832	7.11094	6.54625	7.02242	6.03501	5.8842	5.69205	6.01476	6.46382
sp|O75477|ERLN1_HUMAN	ERLIN1	Erlin-1 OS=Homo sapiens OX=9606 GN=ERLIN1 PE=1 SV=2	603	12	C	UR	6.82941	6.36394	6.37724	6.23327	6.63876	6.37764	6.30461	6.01121	5.71253	6.08533	6.3384	5.57177	5.85622	5.84242	5.95958	5.18495
sp|O94905|ERLN2_HUMAN	ERLIN2	Erlin-2 OS=Homo sapiens OX=9606 GN=ERLIN2 PE=1 SV=1	603	12	C	UR	6.90333	6.35143	6.61385	6.67385	6.44207	6.24269	6.19474	6.12711	6.18816	6.40538	6.11887	5.76236	5.90063	6.25434	6.19045	5.63074
sp|O14936|CSKP_HUMAN	CASK	Peripheral plasma membrane protein CASK OS=Homo sapiens OX=9606 GN=CASK PE=1 SV=3	604	46	C	UR	5.58638	5.73213	5.81295	6.00019	5.41321	5.64811	5.83221	5.58852	5.72121	5.77926	6.18614	6.05389	5.77903	6.0743	5.71289	7.10035
sp|Q9HBZ2|ARNT2_HUMAN	ARNT2	Aryl hydrocarbon receptor nuclear translocator 2 OS=Homo sapiens OX=9606 GN=ARNT2 PE=1 SV=2	605	5	C	UR	6.0749	6.16698	6.16374	6.47905	6.04604	6.30921	6.09257	6.30873	6.33309	6.37622	6.10309	5.91077	6.87564	5.99425	6.80274	5.96299
sp|P23763|VAMP1_HUMAN	VAMP1	Vesicle-associated membrane protein 1 OS=Homo sapiens OX=9606 GN=VAMP1 PE=1 SV=1	606	4	C	UR	6.30876	6.40896	7.26231	4.94275	5.81672	6.78093	6.37002	5.91618	6.0194	5.10996	6.33207	6.1984	5.54134	4.6635	5.55997	4.71974
sp|P63027|VAMP2_HUMAN	VAMP2	Vesicle-associated membrane protein 2 OS=Homo sapiens OX=9606 GN=VAMP2 PE=1 SV=3	606	5	C	UR	4.94341	5.21777	5.71253	8.58753	5.28142	5.20812	3.48267	3.47359	4.20587	7.29477	4.40241	3.25838	7.74052	11.6301	6.30409	4.37516
sp|Q6NYC1|JMJD6_HUMAN	JMJD6	Bifunctional arginine demethylase and lysyl-hydroxylase JMJD6 OS=Homo sapiens OX=9606 GN=JMJD6 PE=1 SV=1	607	4	C	UR	5.25339	5.0989	4.83612	5.02306	5.37525	5.86821	5.67847	4.92163	6.16181	6.0605	6.17816	5.64352	5.87656	5.36875	5.44084	4.72983
sp|Q17R89|RHG44_HUMAN	ARHGAP44	Rho GTPase-activating protein 44 OS=Homo sapiens OX=9606 GN=ARHGAP44 PE=1 SV=1	608	2	C	UR	6.55158	5.9238	5.99896	5.76503	6.07089	7.2609	5.83103	5.73351	5.49175	5.85867	6.0972	5.64899	6.24781	5.65588	6.41841	4.97589
sp|O95433|AHSA1_HUMAN	AHSA1	Activator of 90 kDa heat shock protein ATPase homolog 1 OS=Homo sapiens OX=9606 GN=AHSA1 PE=1 SV=1	609	26	C	UR	5.62697	5.92163	6.08054	5.52042	5.69455	5.80482	6.2029	6.04808	5.90079	5.65262	5.91614	6.34875	5.56033	5.40342	5.77223	7.2097
sp|Q8WXH0|SYNE2_HUMAN	SYNE2	Nesprin-2 OS=Homo sapiens OX=9606 GN=SYNE2 PE=1 SV=3	610	69	C	UR	6.12949	4.81336	4.85195	5.01049	5.7513	6.01966	5.70204	5.44997	5.43928	5.27763	5.42391	5.26887	5.22622	5.07324	5.65001	4.81119
sp|Q8NF91|SYNE1_HUMAN	SYNE1	Nesprin-1 OS=Homo sapiens OX=9606 GN=SYNE1 PE=1 SV=4	610	64	C	UR	6.30174	5.14669	5.08633	5.28711	6.51728	6.47502	6.35252	5.94889	5.63644	5.52667	5.69412	5.57229	5.65973	5.31651	6.17049	5.46085
sp|O43747|AP1G1_HUMAN	AP1G1	AP-1 complex subunit gamma-1 OS=Homo sapiens OX=9606 GN=AP1G1 PE=1 SV=5	611	23	C	UR	5.98594	6.08001	6.34668	5.48306	5.97149	5.99171	6.73808	6.42792	6.57393	5.99746	6.35553	6.71914	5.99937	4.90376	5.95637	7.93025
sp|O75843|AP1G2_HUMAN	AP1G2	AP-1 complex subunit gamma-like 2 OS=Homo sapiens OX=9606 GN=AP1G2 PE=1 SV=1	611	1	C	UR	5.94142	7.04891	5.85836	5.76488	7.09781	6.54637	6.62043	5.63893	6.6	4.95005	6.65147	5.81821	7.10076	5.51328	7.55563	5.2935
sp|Q9Y3A3|PHOCN_HUMAN	MOB4	MOB-like protein phocein OS=Homo sapiens OX=9606 GN=MOB4 PE=1 SV=1	612	5	C	UR	5.18694	5.13681	4.86908	5.07316	4.36873	4.8752	7.13154	6.39184	4.96132	4.30272	5.26182	8.59874	4.65287	4.00202	4.14701	21.0402
sp|Q9H9E3|COG4_HUMAN	COG4	Conserved oligomeric Golgi complex subunit 4 OS=Homo sapiens OX=9606 GN=COG4 PE=1 SV=3	613	20	C	UR	4.8873	4.57361	4.95752	4.94729	4.93677	5.02614	5.17674	5.50191	4.98925	5.07051	5.21712	5.19896	5.03247	4.95463	5.0587	5.2139
sp|Q9Y6R4|M3K4_HUMAN	MAP3K4	Mitogen-activated protein kinase kinase kinase 4 OS=Homo sapiens OX=9606 GN=MAP3K4 PE=1 SV=2	613	10	C	UR	6.21497	5.84649	6.52443	6.36111	6.15902	5.98522	6.37927	6.61864	6.44776	5.83927	6.35431	6.57975	6.31175	6.09517	6.18914	6.09369
sp|O43290|SNUT1_HUMAN	SART1	U4/U6.U5 tri-snRNP-associated protein 1 OS=Homo sapiens OX=9606 GN=SART1 PE=1 SV=1	614	28	C	UR	5.757	5.4036	5.28064	5.24728	5.2311	4.84661	4.94081	5.58868	5.43054	5.44944	5.20539	5.28705	4.67378	4.62944	5.05099	4.70041
sp|Q8IZU2|WDR17_HUMAN	WDR17	WD repeat-containing protein 17 OS=Homo sapiens OX=9606 GN=WDR17 PE=2 SV=2	615	6	C	UR	5.85986	6.03615	6.04697	6.12133	5.39683	6.22158	6.16808	6.09328	6.1866	7.44996	7.2641	6.56595	6.11064	6.85013	6.50409	5.12444
sp|Q7Z3V4|UBE3B_HUMAN	UBE3B	Ubiquitin-protein ligase E3B OS=Homo sapiens OX=9606 GN=UBE3B PE=1 SV=3	616	10	C	UR	5.93977	5.78956	5.96496	5.77769	6.01155	5.88762	6.33212	6.44807	6.8454	6.5847	6.57561	6.55164	6.31101	6.89933	6.48011	5.60087
sp|Q96C86|DCPS_HUMAN	DCPS	m7GpppX diphosphatase OS=Homo sapiens OX=9606 GN=DCPS PE=1 SV=2	617	9	C	UR	6.22805	6.51158	6.22209	6.23717	5.83736	5.97645	6.08685	5.93773	5.74939	5.81631	5.76725	6.04514	6.08462	5.79846	5.8587	5.63058
sp|Q12888|TP53B_HUMAN	TP53BP1	TP53-binding protein 1 OS=Homo sapiens OX=9606 GN=TP53BP1 PE=1 SV=2	618	82	C	UR	7.4359	5.31192	5.93943	5.94196	5.36057	5.54874	6.00586	7.54402	5.63707	5.90921	5.53627	6.65183	5.35175	4.86434	5.50679	5.0772
sp|Q00610|CLH1_HUMAN	CLTC	Clathrin heavy chain 1 OS=Homo sapiens OX=9606 GN=CLTC PE=1 SV=5	619	128	C	UR	5.82515	5.48832	5.81485	5.68788	5.67806	5.73243	6.02935	5.8437	5.69558	5.55016	5.8871	6.00329	5.49656	5.33546	5.63956	7.71094
sp|P53675|CLH2_HUMAN	CLTCL1	Clathrin heavy chain 2 OS=Homo sapiens OX=9606 GN=CLTCL1 PE=1 SV=2	619	1	C	UR	7.57953	5.89596	7.44435	6.82868	6.41594	7.30585	6.17974	5.60281	6.14222	6.38909	5.67106	5.81534	6.87515	5.41767	5.5406	4.89602
sp|P61764|STXB1_HUMAN	STXBP1	Syntaxin-binding protein 1 OS=Homo sapiens OX=9606 GN=STXBP1 PE=1 SV=1	620	48	C	UR	5.63251	5.69193	6.06865	6.17413	5.49115	5.62059	5.43022	5.44293	5.75984	5.88255	5.86139	5.75835	5.92004	6.48564	5.83583	6.52113
sp|Q9UQF2|JIP1_HUMAN	MAPK8IP1	C-Jun-amino-terminal kinase-interacting protein 1 OS=Homo sapiens OX=9606 GN=MAPK8IP1 PE=1 SV=1	621	8	C	UR	5.48937	4.5378	4.33677	4.55692	5.36822	4.92202	5.19648	5.11023	4.47246	4.71715	4.51546	4.42409	4.58336	4.4309	4.95687	4.46793
sp|Q9Y2W2|WBP11_HUMAN	WBP11	WW domain-binding protein 11 OS=Homo sapiens OX=9606 GN=WBP11 PE=1 SV=1	622	16	C	UR	6.51744	7.38161	7.07664	6.20047	6.36087	5.85568	5.83987	6.68426	6.31099	6.07222	6.16623	6.30155	5.5363	5.27948	5.95123	4.88385
sp|P61421|VA0D1_HUMAN	ATP6V0D1	V-type proton ATPase subunit d 1 OS=Homo sapiens OX=9606 GN=ATP6V0D1 PE=1 SV=1	623	11	C	UR	6.16876	6.22324	6.84196	5.7614	6.47773	5.97792	6.85065	6.45402	6.43281	5.9586	6.72043	6.60628	5.92911	5.26061	6.13437	6.20211
sp|Q9Y3Z3|SAMH1_HUMAN	SAMHD1	Deoxynucleoside triphosphate triphosphohydrolase SAMHD1 OS=Homo sapiens OX=9606 GN=SAMHD1 PE=1 SV=2	624	24	C	UR	5.99219	6.29469	6.39374	6.53535	6.11412	6.36888	5.82145	6.04106	6.07286	6.33093	6.25026	5.65698	6.90506	6.73168	6.48242	6.00834
sp|P11498|PYC_HUMAN	PC	Pyruvate carboxylase, mitochondrial OS=Homo sapiens OX=9606 GN=PC PE=1 SV=2	625	23	C	UR	3.12754	2.98993	2.80639	2.70642	2.91847	3.05979	2.88073	2.69231	2.64807	2.5463	2.59829	2.4815	2.78196	2.72578	2.83529	2.79314
sp|Q9ULE6|PALD_HUMAN	PALD1	Paladin OS=Homo sapiens OX=9606 GN=PALD1 PE=1 SV=3	626	4	C	UR	3.28592	3.4602	4.00085	4.02246	2.66223	3.07982	2.98761	3.57273	3.81881	3.55749	3.42265	3.41158	4.13765	3.39798	3.53527	3.05802
sp|P48739|PIPNB_HUMAN	PITPNB	Phosphatidylinositol transfer protein beta isoform OS=Homo sapiens OX=9606 GN=PITPNB PE=1 SV=2	627	19	C	UR	5.04478	5.7512	6.07908	6.0494	5.14806	5.55297	5.17317	5.5616	6.02916	6.02036	5.88268	5.83644	6.00162	6.14091	5.66483	6.32902
sp|Q00169|PIPNA_HUMAN	PITPNA	Phosphatidylinositol transfer protein alpha isoform OS=Homo sapiens OX=9606 GN=PITPNA PE=1 SV=2	627	11	C	UR	5.93042	6.49664	6.81074	6.17481	6.25975	6.51583	6.64823	6.66232	6.22926	6.19796	6.12704	6.16413	6.42643	5.90247	6.06316	5.39081
sp|P61970|NTF2_HUMAN	NUTF2	Nuclear transport factor 2 OS=Homo sapiens OX=9606 GN=NUTF2 PE=1 SV=1	628	8	C	UR	3.15819	3.64451	3.8315	3.81823	3.56417	3.60311	3.95043	3.50217	3.86752	3.89847	3.67321	4.31156	3.96308	3.82024	3.20284	10.5944
sp|Q9NPD8|UBE2T_HUMAN	UBE2T	Ubiquitin-conjugating enzyme E2 T OS=Homo sapiens OX=9606 GN=UBE2T PE=1 SV=1	629	2	C	UR	6.20682	6.96797	6.13279	6.21483	6.21649	6.75605	5.96228	5.79712	5.93447	5.48032	6.40877	5.36028	6.64028	6.28609	6.95883	6.67659
sp|Q96AT1|K1143_HUMAN	KIAA1143	Uncharacterized protein KIAA1143 OS=Homo sapiens OX=9606 GN=KIAA1143 PE=1 SV=2	630	3	C	UR	5.72465	6.72584	7.03441	6.43808	5.99295	6.58802	6.45564	6.30287	5.37596	6.15459	6.44857	6.21863	6.52708	6.22692	6.34851	5.43726
sp|P48547|KCNC1_HUMAN	KCNC1	Potassium voltage-gated channel subfamily C member 1 OS=Homo sapiens OX=9606 GN=KCNC1 PE=1 SV=1	631	1	C	UR	2.41671	2.28896	2.21328	2.14978	2.22044	2.82772	2.37835	2.36034	2.24	1.751	2.16473	2.27498	1.80433	1.38347	1.86264	2.15158
sp|Q06830|PRDX1_HUMAN	PRDX1	Peroxiredoxin-1 OS=Homo sapiens OX=9606 GN=PRDX1 PE=1 SV=1	632	64	C	UR	5.04386	4.98955	4.99496	5.44334	5.39862	5.45318	4.88477	4.92261	5.59815	5.73575	5.33307	5.20857	5.67149	6.32069	5.36247	5.44492
sp|P32119|PRDX2_HUMAN	PRDX2	Peroxiredoxin-2 OS=Homo sapiens OX=9606 GN=PRDX2 PE=1 SV=5	632	35	C	UR	6.04567	6.22751	6.25987	6.45226	5.99104	6.20284	5.74121	5.85294	6.16167	5.86818	6.12802	5.91162	6.21297	6.59956	6.31859	6.69528
sp|Q13162|PRDX4_HUMAN	PRDX4	Peroxiredoxin-4 OS=Homo sapiens OX=9606 GN=PRDX4 PE=1 SV=1	632	13	C	UR	6.51189	6.08612	5.62679	5.37932	6.20131	6.56267	6.70781	6.54037	6.5554	6.03964	6.81635	6.88694	5.61534	5.72873	5.86052	6.88079
sp|Q96BI3|APH1A_HUMAN	APH1A	Gamma-secretase subunit APH-1A OS=Homo sapiens OX=9606 GN=APH1A PE=1 SV=1	633	1	C	UR	6.93503	6.63005	6.31286	4.3858	5.53785	7.2204	7.4991	6.43578	7.40667	5.80931	7.02306	8.19144	4.70564	3.3466	6.59963	5.96078
sp|Q13362|2A5G_HUMAN	PPP2R5C	Serine/threonine-protein phosphatase 2A 56 kDa regulatory subunit gamma isoform OS=Homo sapiens OX=9606 GN=PPP2R5C PE=1 SV=3	634	7	C	UR	6.23722	5.74015	6.37397	5.87291	6.50843	6.31887	6.35704	6.67669	6.05736	6.38122	6.33602	6.2966	6.11049	6.29367	6.44643	5.99294
sp|Q14738|2A5D_HUMAN	PPP2R5D	Serine/threonine-protein phosphatase 2A 56 kDa regulatory subunit delta isoform OS=Homo sapiens OX=9606 GN=PPP2R5D PE=1 SV=1	634	21	C	UR	6.1124	6.18771	6.23369	5.85538	6.05343	6.18351	6.75935	6.69016	6.21714	6.10256	6.41663	6.75749	6.03393	5.3365	6.14124	6.91888
sp|Q6UX04|CWC27_HUMAN	CWC27	Spliceosome-associated protein CWC27 homolog OS=Homo sapiens OX=9606 GN=CWC27 PE=1 SV=1	635	2	C	UR	6.48966	6.56446	6.91889	6.3718	6.71206	6.21051	5.78255	6.28	6.50656	5.88656	5.78061	5.9954	7.13464	7.0402	5.72133	4.60476
sp|P43405|KSYK_HUMAN	SYK	Tyrosine-protein kinase SYK OS=Homo sapiens OX=9606 GN=SYK PE=1 SV=1	636	6	C	UR	6.01251	5.94257	5.9598	5.73212	6.95932	7.03248	6.19732	6.13	6.87274	6.64137	6.53307	5.99629	6.34088	5.70595	6.00282	4.80249
sp|P25786|PSA1_HUMAN	PSMA1	Proteasome subunit alpha type-1 OS=Homo sapiens OX=9606 GN=PSMA1 PE=1 SV=1	637	25	C	UR	5.43351	5.318	5.38931	5.39251	5.07999	5.41334	5.4465	5.21555	5.369	5.23684	5.3738	5.6807	5.04669	5.13154	5.05489	12.9432
sp|P50502|F10A1_HUMAN	ST13	Hsc70-interacting protein OS=Homo sapiens OX=9606 GN=ST13 PE=1 SV=2	638	29	C	UR	5.07908	5.47685	5.60255	5.64554	5.34249	5.23003	5.09238	5.1497	5.19975	5.07681	5.30412	5.00221	5.61014	5.52744	5.22616	4.54272
sp|P53396|ACLY_HUMAN	ACLY	ATP-citrate synthase OS=Homo sapiens OX=9606 GN=ACLY PE=1 SV=3	639	84	C	UR	5.88502	6.04181	5.88042	5.73055	5.79869	6.03823	6.0799	5.84518	5.76276	5.54177	5.86645	5.90064	5.60662	5.58487	5.89306	7.11281
sp|O75781|PALM_HUMAN	PALM	Paralemmin-1 OS=Homo sapiens OX=9606 GN=PALM PE=1 SV=2	640	39	C	UR	5.61448	6.1869	6.04963	6.0828	5.71651	5.92295	5.68641	5.61474	5.82384	5.78698	5.94728	5.65689	5.94945	5.8997	6.06923	4.99367
sp|Q9Y2D5|PLAK2_HUMAN	PALM2AKAP2	PALM2-AKAP2 fusion protein OS=Homo sapiens OX=9606 GN=PALM2AKAP2 PE=1 SV=4	640	9	C	UR	5.09549	5.11301	5.6759	5.38494	5.36616	5.36765	5.16579	5.58418	5.52892	5.64844	5.77021	5.48697	5.43416	5.42064	5.20237	4.7198
sp|P14868|SYDC_HUMAN	DARS1	Aspartate--tRNA ligase, cytoplasmic OS=Homo sapiens OX=9606 GN=DARS1 PE=1 SV=2	641	31	C	UR	5.38374	5.14642	5.35439	5.41136	5.79924	5.59206	5.52555	5.55088	5.68296	5.58035	5.68664	5.58951	5.68126	5.24751	5.76454	6.04413
sp|P35580|MYH10_HUMAN	MYH10	Myosin-10 OS=Homo sapiens OX=9606 GN=MYH10 PE=1 SV=3	642	168	C	UR	5.87426	5.4817	5.86944	6.06765	5.79993	5.71986	5.60719	5.64367	5.73545	5.82575	5.66131	5.69609	6.23458	6.3921	5.94382	5.72203
sp|P35579|MYH9_HUMAN	MYH9	Myosin-9 OS=Homo sapiens OX=9606 GN=MYH9 PE=1 SV=4	642	78	C	UR	4.36994	4.14053	4.40608	4.41098	4.57914	4.44459	4.41687	4.57621	4.69827	4.5699	4.66076	4.58952	4.59529	4.82833	4.63434	4.43815
sp|Q13439|GOGA4_HUMAN	GOLGA4	Golgin subfamily A member 4 OS=Homo sapiens OX=9606 GN=GOLGA4 PE=1 SV=1	642	37	C	UR	5.86179	5.4662	5.93519	5.90304	5.64133	5.75944	5.87482	5.867	5.6753	5.67715	5.65741	5.55984	5.70534	5.71544	5.92433	5.95691
sp|Q7Z406|MYH14_HUMAN	MYH14	Myosin-14 OS=Homo sapiens OX=9606 GN=MYH14 PE=1 SV=2	642	16	C	UR	5.97306	5.45523	6.00563	5.62615	5.9197	6.04572	6.75124	6.66521	6.05326	5.68544	6.06022	7.03771	5.82324	5.12464	5.68285	9.0096
sp|P54762|EPHB1_HUMAN	EPHB1	Ephrin type-B receptor 1 OS=Homo sapiens OX=9606 GN=EPHB1 PE=1 SV=1	643	8	C	UR	5.29948	5.06392	4.9758	4.75466	4.20453	4.99844	4.78432	4.42087	3.60935	3.66652	3.91137	3.58012	4.2654	3.96366	4.17341	3.52173
sp|P29323|EPHB2_HUMAN	EPHB2	Ephrin type-B receptor 2 OS=Homo sapiens OX=9606 GN=EPHB2 PE=1 SV=5	643	21	C	UR	5.56568	6.27947	7.07641	6.50061	5.35668	5.55896	6.04214	6.30804	5.96011	5.76582	5.95186	6.22312	6.55134	6.04333	6.00201	6.88705
sp|P29320|EPHA3_HUMAN	EPHA3	Ephrin type-A receptor 3 OS=Homo sapiens OX=9606 GN=EPHA3 PE=1 SV=2	643	8	C	UR	5.84286	6.07213	6.01874	5.58958	5.27597	5.35467	5.7231	5.82875	5.01834	4.84534	5.12054	5.22577	5.6801	5.62011	5.86493	6.26573
sp|P54764|EPHA4_HUMAN	EPHA4	Ephrin type-A receptor 4 OS=Homo sapiens OX=9606 GN=EPHA4 PE=1 SV=1	643	9	C	UR	7.37653	6.44591	5.97487	5.84935	6.14187	6.09221	5.74825	5.68367	5.62088	5.77163	6.34034	5.81961	5.93355	6.24458	6.04483	8.91191
sp|P54753|EPHB3_HUMAN	EPHB3	Ephrin type-B receptor 3 OS=Homo sapiens OX=9606 GN=EPHB3 PE=1 SV=2	643	7	C	UR	5.74068	5.70637	6.31599	6.0129	5.56993	4.99524	5.87384	5.72177	6.23206	5.39231	6.48953	5.87862	6.28562	6.07405	6.01992	6.33007
sp|Q15375|EPHA7_HUMAN	EPHA7	Ephrin type-A receptor 7 OS=Homo sapiens OX=9606 GN=EPHA7 PE=1 SV=3	643	3	C	UR	6.10768	5.44508	5.92226	5.98632	6.50452	8.97218	6.44756	5.91003	6.4651	6.38285	6.67095	5.75514	6.47166	6.42162	6.13961	4.39746
sp|Q9UF33|EPHA6_HUMAN	EPHA6	Ephrin type-A receptor 6 OS=Homo sapiens OX=9606 GN=EPHA6 PE=1 SV=3	643	4	C	UR	8.36237	6.54748	6.46566	5.72637	6.87152	6.87633	6.09097	5.94366	6.18142	5.14951	5.38931	5.80601	6.09138	5.39565	6.80449	4.84944
sp|O95573|ACSL3_HUMAN	ACSL3	Fatty acid CoA ligase Acsl3 OS=Homo sapiens OX=9606 GN=ACSL3 PE=1 SV=3	644	20	C	UR	6.45802	5.62035	5.6519	5.60175	6.37612	6.56715	6.37857	5.95653	5.80548	5.62963	5.90138	5.93888	5.61576	5.42108	5.93377	6.00863
sp|O60488|ACSL4_HUMAN	ACSL4	Long-chain-fatty-acid--CoA ligase 4 OS=Homo sapiens OX=9606 GN=ACSL4 PE=1 SV=2	644	19	C	UR	5.80636	5.4073	5.46697	5.65905	5.67158	5.96664	6.08319	5.41562	5.15579	5.3544	5.23206	5.25387	5.53438	5.46436	5.66277	5.26853
sp|Q8NG27|PJA1_HUMAN	PJA1	E3 ubiquitin-protein ligase Praja-1 OS=Homo sapiens OX=9606 GN=PJA1 PE=1 SV=2	645	7	C	UR	5.58548	6.16753	6.43471	6.12986	5.7012	5.81569	6.30951	6.56537	6.40587	6.49162	6.25361	6.7023	6.21104	6.49108	6.54649	6.18864
sp|O43164|PJA2_HUMAN	PJA2	E3 ubiquitin-protein ligase Praja-2 OS=Homo sapiens OX=9606 GN=PJA2 PE=1 SV=4	645	9	C	UR	5.38647	5.25907	5.88445	6.08387	5.13564	4.95371	4.98135	5.50693	5.22502	5.77271	5.38934	5.24304	5.66869	5.80985	5.59497	5.11528
sp|Q9Y2I1|NISCH_HUMAN	NISCH	Nischarin OS=Homo sapiens OX=9606 GN=NISCH PE=1 SV=3	646	11	C	UR	5.63765	5.40177	5.27602	5.23126	5.54375	5.56152	5.87714	5.80323	5.94047	5.32196	5.81395	5.63767	5.41336	4.80236	5.34601	4.5525
sp|O94805|ACL6B_HUMAN	ACTL6B	Actin-like protein 6B OS=Homo sapiens OX=9606 GN=ACTL6B PE=1 SV=1	647	7	C	UR	5.59914	5.70596	5.99412	5.49637	5.6567	5.49449	5.35992	5.89082	5.61447	5.45521	5.58949	5.46607	5.44946	5.42197	5.56022	4.47354
sp|O96019|ACL6A_HUMAN	ACTL6A	Actin-like protein 6A OS=Homo sapiens OX=9606 GN=ACTL6A PE=1 SV=1	647	17	C	UR	6.65486	6.82658	6.4229	5.94568	6.16073	6.00676	6.36876	7.05649	6.2356	6.38129	6.26421	6.7487	5.91887	5.56828	6.11846	5.32183
sp|P61803|DAD1_HUMAN	DAD1	Dolichyl-diphosphooligosaccharide--protein glycosyltransferase subunit DAD1 OS=Homo sapiens OX=9606 GN=DAD1 PE=1 SV=3	648	4	C	UR	4.46288	4.73785	5.26208	4.06467	5.14591	5.12321	5.55123	4.89948	4.93225	5.12208	4.28168	4.74369	4.44656	3.9579	4.61357	3.78256
sp|Q5HYJ3|FA76B_HUMAN	FAM76B	Protein FAM76B OS=Homo sapiens OX=9606 GN=FAM76B PE=1 SV=3	649	9	C	UR	6.04397	5.92186	5.06239	5.90317	5.71369	5.79745	5.82331	6.25706	6.20342	6.12749	6.04997	6.01957	5.86775	5.83288	5.55431	5.1823
sp|Q96GS6|AB17A_HUMAN	ABHD17A	Alpha/beta hydrolase domain-containing protein 17A OS=Homo sapiens OX=9606 GN=ABHD17A PE=1 SV=1	650	3	C	UR	5.73545	6.21371	6.74983	6.57406	5.75147	5.45285	6.27536	6.30553	6.5034	6.69206	6.93761	6.76666	5.85019	6.18537	6.56604	5.44044
sp|Q9NX40|OCAD1_HUMAN	OCIAD1	OCIA domain-containing protein 1 OS=Homo sapiens OX=9606 GN=OCIAD1 PE=1 SV=1	651	7	C	UR	5.68781	5.73499	5.81222	5.88963	5.61784	5.83742	5.13838	5.32726	5.49257	5.66254	5.36439	4.92493	5.63642	5.95335	5.85581	4.99336
sp|Q8IYD2|KLD8A_HUMAN	KLHDC8A	Kelch domain-containing protein 8A OS=Homo sapiens OX=9606 GN=KLHDC8A PE=1 SV=2	652	5	C	UR	5.04493	5.34457	5.17456	5.17377	5.66251	6.30836	6.26718	5.98038	4.91347	5.26358	5.65708	5.40628	5.5898	5.49864	6.169	4.92697
sp|Q8IXV7|KLD8B_HUMAN	KLHDC8B	Kelch domain-containing protein 8B OS=Homo sapiens OX=9606 GN=KLHDC8B PE=2 SV=1	652	1	C	UR	5.5435	5.9615	6.16594	6.57551	5.814	6.55482	6.46446	6.08296	6.77662	6.70524	5.18121	6.21754	6.87824	5.9616	6.43052	6.68633
sp|Q53GT1|KLH22_HUMAN	KLHL22	Kelch-like protein 22 OS=Homo sapiens OX=9606 GN=KLHL22 PE=1 SV=2	652	6	C	UR	3.68341	3.72803	3.91605	3.69126	3.62492	3.85941	3.81637	3.57434	3.8961	3.5936	3.52946	3.58307	3.90687	3.88872	3.94602	3.45494
sp|Q14318|FKBP8_HUMAN	FKBP8	Peptidyl-prolyl cis-trans isomerase FKBP8 OS=Homo sapiens OX=9606 GN=FKBP8 PE=1 SV=2	653	10	C	UR	5.08822	4.99564	5.33357	4.79246	4.93129	5.20977	5.21067	5.19214	4.67256	4.56274	4.97709	5.03736	4.96116	4.82658	4.78734	5.25912
sp|Q07157|ZO1_HUMAN	TJP1	Tight junction protein ZO-1 OS=Homo sapiens OX=9606 GN=TJP1 PE=1 SV=3	654	27	C	UR	5.65394	5.6433	5.91852	5.67645	5.69606	5.64895	5.70717	6.10183	5.81623	5.52741	6.00895	5.62918	5.42619	5.47903	5.8034	5.07434
sp|Q96FE5|LIGO1_HUMAN	LINGO1	Leucine-rich repeat and immunoglobulin-like domain-containing nogo receptor-interacting protein 1 OS=Homo sapiens OX=9606 GN=LINGO1 PE=1 SV=2	655	7	C	UR	5.62239	5.46366	5.33266	5.36777	5.25751	5.64316	5.21185	5.20397	5.25579	5.11367	5.34734	5.34355	5.09296	5.12818	5.1179	4.43047
sp|Q15020|SART3_HUMAN	SART3	Squamous cell carcinoma antigen recognized by T-cells 3 OS=Homo sapiens OX=9606 GN=SART3 PE=1 SV=1	656	40	C	UR	5.74765	5.6344	5.4569	5.5109	5.88264	5.84439	5.82936	5.54575	5.97635	5.86651	5.90208	5.79631	5.5665	5.42963	5.78402	5.24216
sp|P52788|SPSY_HUMAN	SMS	Spermine synthase OS=Homo sapiens OX=9606 GN=SMS PE=1 SV=2	657	11	C	UR	6.27927	6.41017	6.17162	5.89089	5.95852	5.94402	6.54573	6.47243	5.994	5.48148	6.08896	6.52256	5.61423	5.42241	5.68555	8.37607
sp|Q8NDF8|PAPD5_HUMAN	TENT4B	Terminal nucleotidyltransferase 4B OS=Homo sapiens OX=9606 GN=TENT4B PE=1 SV=2	658	5	C	UR	5.82107	5.80659	5.50091	5.88309	6.53388	6.55429	5.92992	5.84457	7.07159	6.54873	6.63056	5.8852	5.84585	6.65725	7.57659	5.90992
sp|Q5XG87|PAPD7_HUMAN	TENT4A	Terminal nucleotidyltransferase 4A OS=Homo sapiens OX=9606 GN=TENT4A PE=1 SV=4	658	2	C	UR	6.16426	5.91327	5.97628	5.6611	5.84532	6.31526	6.1793	6.54761	7.04269	5.64277	6.75813	6.79254	6.38395	6.15774	6.45644	6.16334
sp|Q9NZ56|FMN2_HUMAN	FMN2	Formin-2 OS=Homo sapiens OX=9606 GN=FMN2 PE=1 SV=4	659	20	C	UR	5.95026	5.07336	4.86156	4.72676	5.60001	5.4637	6.0548	5.44528	5.34988	5.1969	5.34128	5.43769	5.02513	4.50537	5.68138	6.17722
sp|Q9NRF8|PYRG2_HUMAN	CTPS2	CTP synthase 2 OS=Homo sapiens OX=9606 GN=CTPS2 PE=1 SV=1	660	14	C	UR	5.50206	5.51356	5.15891	4.57071	5.17277	5.70845	5.75745	5.63016	5.03764	5.08375	5.34271	5.4371	4.72174	4.6531	5.5217	4.96298
sp|P17812|PYRG1_HUMAN	CTPS1	CTP synthase 1 OS=Homo sapiens OX=9606 GN=CTPS1 PE=1 SV=2	660	26	C	UR	5.8095	5.85514	6.10912	6.14159	5.89561	5.96408	5.65574	5.81996	5.67293	5.71261	5.9603	6.13005	6.27846	6.06367	5.95774	6.20114
sp|Q96A35|RM24_HUMAN	MRPL24	Large ribosomal subunit protein uL24m OS=Homo sapiens OX=9606 GN=MRPL24 PE=1 SV=1	661	11	C	UR	6.53806	5.887	6.14339	6.29108	6.28797	6.32729	6.19703	5.9321	5.98431	6.44531	5.91033	6.00131	6.0989	6.93415	6.33879	5.27909
sp|P63220|RS21_HUMAN	RPS21	Small ribosomal subunit protein eS21 OS=Homo sapiens OX=9606 GN=RPS21 PE=1 SV=1	662	11	C	UR	5.82184	6.37897	5.95733	5.7091	5.59247	5.62123	6.11279	6.11331	5.78984	5.47525	5.98101	6.0566	5.84624	5.4407	5.43458	5.63596
sp|Q9ULE3|DEN2A_HUMAN	DENND2A	DENN domain-containing protein 2A OS=Homo sapiens OX=9606 GN=DENND2A PE=1 SV=4	663	3	C	UR	6.40453	6.29536	6.37975	6.20124	6.05986	5.69323	6.6643	6.63967	6.84148	5.90256	7.15421	6.48907	6.21059	6.05366	5.5299	5.48059
sp|Q96T21|SEBP2_HUMAN	SECISBP2	Selenocysteine insertion sequence-binding protein 2 OS=Homo sapiens OX=9606 GN=SECISBP2 PE=1 SV=2	664	2	C	UR	6.43856	5.72878	6.5249	5.48255	6.25332	6.69635	6.95914	5.82745	6.85404	6.62429	5.95881	6.45084	6.10402	5.77329	6.03809	6.28556
sp|Q8NEC7|GSTCD_HUMAN	GSTCD	Glutathione S-transferase C-terminal domain-containing protein OS=Homo sapiens OX=9606 GN=GSTCD PE=1 SV=2	665	1	C	UR	5.87461	6.59295	6.7625	4.96976	6.31656	4.83287	7.32745	6.20751	6.815	7.62677	6.9351	6.64234	5.54291	4.02875	6.10879	7.41613
sp|O14548|COX7R_HUMAN	COX7A2L	Cytochrome c oxidase subunit 7A-related protein, mitochondrial OS=Homo sapiens OX=9606 GN=COX7A2L PE=1 SV=2	666	10	C	UR	5.67833	5.83949	6.2086	7.10288	5.65189	5.2729	5.17748	5.27019	5.55601	6.06862	5.41031	5.36846	6.41503	9.17426	6.15614	5.53319
sp|O94888|UBXN7_HUMAN	UBXN7	UBX domain-containing protein 7 OS=Homo sapiens OX=9606 GN=UBXN7 PE=1 SV=2	667	10	C	UR	5.72105	5.62471	5.56279	5.34163	5.66459	5.59505	5.49238	5.62935	5.61319	5.45209	5.62152	5.53851	5.44757	5.39805	6.24905	5.30726
sp|P61247|RS3A_HUMAN	RPS3A	Small ribosomal subunit protein eS1 OS=Homo sapiens OX=9606 GN=RPS3A PE=1 SV=2	668	35	C	UR	4.7071	4.74682	4.62091	5.47701	5.44559	5.63063	5.4682	5.10681	5.61421	5.94864	5.80472	5.81504	6.0811	6.16385	5.99066	8.31388
sp|O43390|HNRPR_HUMAN	HNRNPR	Heterogeneous nuclear ribonucleoprotein R OS=Homo sapiens OX=9606 GN=HNRNPR PE=1 SV=1	669	34	C	UR	6.35892	7.06301	6.8544	6.69954	5.73119	5.1492	5.53376	5.87848	5.74161	5.96902	5.45051	6.03776	5.34394	5.3804	5.44622	7.17011
sp|O60506|HNRPQ_HUMAN	SYNCRIP	Heterogeneous nuclear ribonucleoprotein Q OS=Homo sapiens OX=9606 GN=SYNCRIP PE=1 SV=2	669	20	C	UR	6.02334	6.53796	6.51	6.5319	5.93876	5.95287	5.71728	5.79895	5.85115	6.1562	6.47825	6.12004	6.18876	6.36665	5.83692	7.99097
sp|Q9NYB0|TE2IP_HUMAN	TERF2IP	Telomeric repeat-binding factor 2-interacting protein 1 OS=Homo sapiens OX=9606 GN=TERF2IP PE=1 SV=1	670	18	C	UR	5.54264	6.09868	6.31407	6.80044	5.60805	5.75633	5.17814	5.85478	5.43237	5.90899	5.45359	5.29843	6.31685	6.74388	6.1115	5.57595
sp|P62241|RS8_HUMAN	RPS8	Small ribosomal subunit protein eS8 OS=Homo sapiens OX=9606 GN=RPS8 PE=1 SV=2	671	13	C	UR	4.15379	4.17646	4.20074	4.9736	4.76732	5.20833	5.10708	4.70335	5.33464	5.53592	5.44851	6.10771	5.57423	7.5724	5.35445	10.0481
sp|P62333|PRS10_HUMAN	PSMC6	26S proteasome regulatory subunit 10B OS=Homo sapiens OX=9606 GN=PSMC6 PE=1 SV=1	672	25	C	UR	5.50352	5.77786	5.6678	5.51531	5.56011	5.54692	5.80834	5.73653	5.58934	5.44595	5.85199	5.9262	5.45803	5.08505	5.4052	6.3151
sp|O00748|EST2_HUMAN	CES2	Cocaine esterase OS=Homo sapiens OX=9606 GN=CES2 PE=1 SV=1	673	3	C	UR	6.02038	5.84117	5.97083	6.08562	6.55053	6.82605	6.335	5.88242	6.62043	6.34774	6.85204	5.52949	6.25373	6.09483	6.47597	5.66779
sp|P08238|HS90B_HUMAN	HSP90AB1	Heat shock protein HSP 90-beta OS=Homo sapiens OX=9606 GN=HSP90AB1 PE=1 SV=4	674	66	C	UR	5.52232	5.91242	6.14555	5.97524	5.58406	5.78946	5.44636	5.47917	5.42525	5.45052	5.62967	5.37582	5.78567	5.85355	5.71964	6.4826
sp|P07900|HS90A_HUMAN	HSP90AA1	Heat shock protein HSP 90-alpha OS=Homo sapiens OX=9606 GN=HSP90AA1 PE=1 SV=5	674	245	C	UR	6.05284	6.18494	6.14625	6.24307	5.88152	5.98329	5.60302	5.62786	5.89558	5.97431	5.89618	5.60453	5.98287	6.66316	6.07699	5.35527
sp|Q58FF7|H90B3_HUMAN	HSP90AB3P	Putative heat shock protein HSP 90-beta-3 OS=Homo sapiens OX=9606 GN=HSP90AB3P PE=5 SV=1	674	2	C	UR	6.45128	6.64544	5.8195	6.38643	4.63536	6.70681	5.17093	6.06943	6.23335	6.70089	6.15455	5.30575	6.22927	7.16127	7.51789	6.81185
sp|Q12931|TRAP1_HUMAN	TRAP1	Heat shock protein 75 kDa, mitochondrial OS=Homo sapiens OX=9606 GN=TRAP1 PE=1 SV=3	674	36	C	UR	6.02625	6.15624	6.2264	6.27548	5.86373	6.25156	6.05377	5.94815	5.5579	5.72809	5.75729	5.69423	6.08879	6.14543	6.07323	7.17353
sp|Q9NQH7|XPP3_HUMAN	XPNPEP3	Xaa-Pro aminopeptidase 3 OS=Homo sapiens OX=9606 GN=XPNPEP3 PE=1 SV=1	674	2	C	UR	5.79126	6.11153	5.84831	5.92053	6.28607	6.74216	6.35044	5.52029	7.09807	7.63474	7.86489	7.4234	5.02994	5.16255	5.81198	5.40382
sp|P14625|ENPL_HUMAN	HSP90B1	Endoplasmin OS=Homo sapiens OX=9606 GN=HSP90B1 PE=1 SV=1	674	95	C	UR	5.73839	5.79322	5.89263	5.9338	5.71629	5.83091	5.55777	5.5853	5.68566	5.683	5.74107	5.38934	5.72747	6.42924	5.58371	4.90029
sp|Q58FG1|HS904_HUMAN	HSP90AA4P	Putative heat shock protein HSP 90-alpha A4 OS=Homo sapiens OX=9606 GN=HSP90AA4P PE=5 SV=1	674	4	C	UR	6.59608	6.36721	5.66208	5.5009	6.10595	8.03483	6.42272	6.18167	6.12514	6.02499	6.31715	6.24979	6.05526	5.75353	6.61099	5.9917
sp|Q6UXZ4|UNC5D_HUMAN	UNC5D	Netrin receptor UNC5D OS=Homo sapiens OX=9606 GN=UNC5D PE=1 SV=1	675	1	C	UR	6.40117	6.39023	5.97237	6.48818	4.84148	4.14645	5.60203	5.56818	4.5786	4.58508	3.81496	4.35355	4.74169	5.84116	5.85514	4.84895
sp|Q6ZVF9|GRIN3_HUMAN	GPRIN3	G protein-regulated inducer of neurite outgrowth 3 OS=Homo sapiens OX=9606 GN=GPRIN3 PE=2 SV=2	676	31	C	UR	4.42732	4.92861	5.14087	5.15582	5.11112	5.22265	6.29591	6.41286	5.85077	5.72375	6.16239	6.87415	5.61459	5.47412	5.5776	5.97569
sp|P62269|RS18_HUMAN	RPS18	Small ribosomal subunit protein uS13 OS=Homo sapiens OX=9606 GN=RPS18 PE=1 SV=3	677	23	C	UR	4.56838	4.2923	4.34717	5.80292	5.7068	6.25841	5.88307	4.89434	6.55669	7.24042	6.81435	6.08326	7.26313	8.06542	7.25144	6.26254
sp|P05198|IF2A_HUMAN	EIF2S1	Eukaryotic translation initiation factor 2 subunit 1 OS=Homo sapiens OX=9606 GN=EIF2S1 PE=1 SV=3	678	25	C	UR	5.65014	5.76644	5.72625	5.77542	5.80856	5.85101	5.59563	5.69672	5.73171	5.76512	5.7218	5.44305	5.70995	5.8715	5.63176	6.34763
sp|P36542|ATPG_HUMAN	ATP5F1C	ATP synthase subunit gamma, mitochondrial OS=Homo sapiens OX=9606 GN=ATP5F1C PE=1 SV=1	679	27	C	UR	6.77279	6.52593	6.20651	6.14033	6.51736	6.30816	6.23968	6.06539	6.08922	5.89859	5.82678	5.72796	6.26605	5.93638	6.15682	5.92069
sp|P52272|HNRPM_HUMAN	HNRNPM	Heterogeneous nuclear ribonucleoprotein M OS=Homo sapiens OX=9606 GN=HNRNPM PE=1 SV=3	680	72	C	UR	6.54159	6.25393	6.1743	6.23991	5.49689	5.35684	5.17738	5.60889	5.66289	6.31711	5.52434	5.78621	6.01625	6.10404	5.73488	5.31747
sp|Q2LD37|BLTP1_HUMAN	BLTP1	Bridge-like lipid transfer protein family member 1 OS=Homo sapiens OX=9606 GN=BLTP1 PE=1 SV=2	681	16	C	UR	7.2674	6.70159	5.83619	5.90064	7.2055	7.06751	6.8588	6.18979	5.99541	6.01971	5.92559	5.69534	5.71856	5.92577	6.48332	5.20889
sp|P21283|VATC1_HUMAN	ATP6V1C1	V-type proton ATPase subunit C 1 OS=Homo sapiens OX=9606 GN=ATP6V1C1 PE=1 SV=4	682	26	C	UR	6.58995	6.57116	6.35727	6.27325	6.45044	6.48881	6.47068	6.20529	6.18743	6.18434	6.33417	6.13762	6.14962	6.06062	6.07152	5.35375
sp|Q86VS8|HOOK3_HUMAN	HOOK3	Protein Hook homolog 3 OS=Homo sapiens OX=9606 GN=HOOK3 PE=1 SV=2	683	24	C	UR	6.20666	6.16177	6.52214	6.48407	5.87619	6.10514	5.96943	6.38624	6.14027	6.1434	5.99602	6.09616	6.34237	6.3984	6.23028	5.76214
sp|Q969V3|NCLN_HUMAN	NCLN	BOS complex subunit NCLN OS=Homo sapiens OX=9606 GN=NCLN PE=1 SV=2	684	20	C	UR	6.45988	6.17589	6.23012	7.38109	5.988	6.24342	5.78188	5.57015	5.88574	5.85637	5.77198	5.48993	6.3619	6.3046	5.86889	4.95192
sp|P68036|UB2L3_HUMAN	UBE2L3	Ubiquitin-conjugating enzyme E2 L3 OS=Homo sapiens OX=9606 GN=UBE2L3 PE=1 SV=1	685	4	C	UR	6.30417	6.4959	7.02775	5.93064	6.39316	6.80852	6.61101	6.64406	6.33144	5.85068	6.51043	6.33297	6.23056	5.49646	5.76608	5.26617
sp|P61020|RAB5B_HUMAN	RAB5B	Ras-related protein Rab-5B OS=Homo sapiens OX=9606 GN=RAB5B PE=1 SV=1	686	7	C	UR	6.26355	6.4334	6.36981	6.33167	6.19436	6.41166	6.14245	6.01711	6.2324	6.55279	6.44764	6.1931	6.30758	6.1565	6.34957	5.59642
sp|P20339|RAB5A_HUMAN	RAB5A	Ras-related protein Rab-5A OS=Homo sapiens OX=9606 GN=RAB5A PE=1 SV=2	686	4	C	UR	5.59501	5.77214	6.04539	6.31505	5.16957	5.52894	4.93372	5.27023	5.35373	5.41819	5.43444	4.71521	5.62686	5.95173	5.19542	5.03427
sp|P51148|RAB5C_HUMAN	RAB5C	Ras-related protein Rab-5C OS=Homo sapiens OX=9606 GN=RAB5C PE=1 SV=2	686	15	C	UR	4.16727	4.26334	4.07233	3.61869	4.07226	4.17308	4.88317	4.44422	4.35855	3.86454	4.41673	4.62999	3.6581	3.31923	4.03228	3.58586
sp|Q15031|SYLM_HUMAN	LARS2	Leucine--tRNA ligase, mitochondrial OS=Homo sapiens OX=9606 GN=LARS2 PE=1 SV=2	687	21	C	UR	5.72065	5.60315	5.37653	5.25396	5.64194	5.486	5.70602	5.5387	5.29365	5.25727	5.3457	5.20237	5.46205	5.22972	5.48244	5.13348
sp|Q14997|PSME4_HUMAN	PSME4	Proteasome activator complex subunit 4 OS=Homo sapiens OX=9606 GN=PSME4 PE=1 SV=2	688	9	C	UR	6.39019	6.44791	5.79544	5.0514	6.58077	6.64984	8.12283	7.33856	6.66328	5.60412	6.57267	7.59844	5.58787	4.46755	5.38868	5.74046
sp|Q99523|SORT_HUMAN	SORT1	Sortilin OS=Homo sapiens OX=9606 GN=SORT1 PE=1 SV=3	689	5	C	UR	4.05891	5.10866	7.83707	6.61444	3.9572	4.00675	5.25053	6.54959	6.80165	6.4565	6.81436	7.67914	6.62493	6.90771	5.84518	9.48739
sp|Q14669|TRIPC_HUMAN	TRIP12	E3 ubiquitin-protein ligase TRIP12 OS=Homo sapiens OX=9606 GN=TRIP12 PE=1 SV=1	690	11	C	UR	5.68551	6.13208	5.56845	6.33229	6.23857	5.94072	6.1769	6.46196	6.64017	6.55738	6.38824	6.58781	6.60411	6.75041	6.22825	5.70716
sp|O95707|RPP29_HUMAN	POP4	Ribonuclease P protein subunit p29 OS=Homo sapiens OX=9606 GN=POP4 PE=1 SV=2	691	2	C	UR	5.61547	6.13498	6.55094	5.39565	5.77353	6.70704	6.16791	5.75667	6.69747	6.76972	7.65322	6.61691	6.29756	5.51007	6.29755	6.0553
sp|P99999|CYC_HUMAN	CYCS	Cytochrome c OS=Homo sapiens OX=9606 GN=CYCS PE=1 SV=2	692	13	C	UR	6.10413	5.99147	6.16627	5.93568	6.4871	7.04664	7.13253	6.1209	5.58295	6.48483	6.31027	6.11008	5.74121	5.70408	6.18	6.90185
sp|Q3SXM5|HSDL1_HUMAN	HSDL1	Inactive hydroxysteroid dehydrogenase-like protein 1 OS=Homo sapiens OX=9606 GN=HSDL1 PE=1 SV=3	693	16	C	UR	5.79425	5.68755	5.71845	5.30292	5.53967	5.65513	5.75094	5.73114	5.52918	5.20427	5.44938	5.47812	5.32181	4.9178	5.44297	5.19208
sp|Q9H2F5|EPC1_HUMAN	EPC1	Enhancer of polycomb homolog 1 OS=Homo sapiens OX=9606 GN=EPC1 PE=1 SV=1	694	3	C	UR	7.27454	5.0783	5.48196	6.23444	5.66427	5.41661	5.89315	7.66266	5.92252	6.90641	5.76721	6.24823	7.01126	6.6209	6.835	5.98256
sp|Q92888|ARHG1_HUMAN	ARHGEF1	Rho guanine nucleotide exchange factor 1 OS=Homo sapiens OX=9606 GN=ARHGEF1 PE=1 SV=2	695	6	C	UR	5.16625	4.99771	4.95333	4.69267	5.5407	5.43585	5.74109	5.69464	5.68397	5.70761	5.41181	5.63328	5.14034	4.49365	5.45465	5.20541
sp|Q8N3C0|ASCC3_HUMAN	ASCC3	Activating signal cointegrator 1 complex subunit 3 OS=Homo sapiens OX=9606 GN=ASCC3 PE=1 SV=3	696	16	C	UR	5.85581	5.58132	5.82232	5.67328	5.93584	6.35926	6.73734	6.44125	6.59963	6.41141	6.71023	6.4769	6.22468	5.90195	6.58206	6.68673
sp|O95822|DCMC_HUMAN	MLYCD	Malonyl-CoA decarboxylase, mitochondrial OS=Homo sapiens OX=9606 GN=MLYCD PE=1 SV=3	697	11	C	UR	6.14337	6.28582	6.04745	5.76552	6.1004	5.97061	6.36008	5.9093	5.42999	5.57551	5.85013	5.56843	5.94805	6.31807	6.15889	5.90873
sp|P08195|4F2_HUMAN	SLC3A2	Amino acid transporter heavy chain SLC3A2 OS=Homo sapiens OX=9606 GN=SLC3A2 PE=1 SV=3	698	27	C	UR	4.69807	4.9518	5.22853	5.40676	4.94449	4.90107	4.97652	4.97983	4.86562	5.03121	4.85783	4.55753	5.27559	6.07671	4.89921	4.28328
sp|Q9H089|LSG1_HUMAN	LSG1	Large subunit GTPase 1 homolog OS=Homo sapiens OX=9606 GN=LSG1 PE=1 SV=2	699	7	C	UR	4.31817	4.58933	4.40187	4.57779	4.54319	4.44122	4.47076	4.56485	4.57168	4.8286	4.67957	4.57517	5.18466	5.15631	4.92222	4.27637
sp|Q8IXI1|MIRO2_HUMAN	RHOT2	Mitochondrial Rho GTPase 2 OS=Homo sapiens OX=9606 GN=RHOT2 PE=1 SV=2	700	9	C	UR	6.36348	6.0008	6.14444	6.18967	6.40713	6.90558	6.18926	6.39709	6.38898	6.31464	5.89973	5.9951	6.17439	6.1176	6.38436	6.12776
sp|Q8IXI2|MIRO1_HUMAN	RHOT1	Mitochondrial Rho GTPase 1 OS=Homo sapiens OX=9606 GN=RHOT1 PE=1 SV=2	700	6	C	UR	6.36038	6.71523	6.33065	6.37594	6.47236	6.58998	6.35988	6.52661	6.02124	6.02227	6.0694	5.83494	6.31704	5.98733	6.09475	5.92199
sp|P61225|RAP2B_HUMAN	RAP2B	Ras-related protein Rap-2b OS=Homo sapiens OX=9606 GN=RAP2B PE=1 SV=1	700	8	C	UR	6.56018	6.75048	6.79791	6.40217	5.84006	6.57309	6.73637	6.42177	6.08446	5.46672	6.38333	6.85892	5.46511	5.06086	5.76109	5.70712
sp|Q9Y3L5|RAP2C_HUMAN	RAP2C	Ras-related protein Rap-2c OS=Homo sapiens OX=9606 GN=RAP2C PE=1 SV=1	700	3	C	UR	6.10617	6.42201	7.0775	5.67349	6.28353	6.14201	7.42601	7.19015	6.74532	5.41538	6.80203	7.42044	5.4645	4.66334	5.91154	5.25657
sp|P10114|RAP2A_HUMAN	RAP2A	Ras-related protein Rap-2a OS=Homo sapiens OX=9606 GN=RAP2A PE=1 SV=1	700	3	C	UR	5.12466	5.70942	5.9982	8.82826	4.90643	5.22357	4.60606	5.14572	4.85437	6.77829	5.2901	4.42792	8.05932	10.2956	8.33279	6.41934
sp|P50453|SPB9_HUMAN	SERPINB9	Serpin B9 OS=Homo sapiens OX=9606 GN=SERPINB9 PE=1 SV=1	701	28	C	UR	5.26176	5.02458	5.12026	5.00877	5.40722	5.52066	5.60136	5.64452	5.61232	5.33031	5.70207	6.46403	4.74509	4.92278	4.77948	8.04695
sp|P30740|ILEU_HUMAN	SERPINB1	Leukocyte elastase inhibitor OS=Homo sapiens OX=9606 GN=SERPINB1 PE=1 SV=1	701	17	C	UR	3.8825	4.02749	4.21837	4.07676	4.00108	4.09416	3.96853	4.01158	4.42579	4.20927	4.12412	4.02486	4.06884	4.07578	4.07343	3.52571
sp|P35237|SPB6_HUMAN	SERPINB6	Serpin B6 OS=Homo sapiens OX=9606 GN=SERPINB6 PE=1 SV=3	701	3	C	UR	4.89458	5.22678	4.98073	5.12108	5.33142	5.22533	5.19122	5.45437	5.30748	5.21187	5.47734	5.47161	4.66372	4.68268	5.10362	3.82761
sp|I6L899|GOG8R_HUMAN	GOLGA8R	Golgin subfamily A member 8R OS=Homo sapiens OX=9606 GN=GOLGA8R PE=3 SV=1	702	1	C	UR	5.7209	5.92837	7.10676	6.64317	7.35048	7.55376	7.37376	7.33517	5.38815	6.08718	6.85026	5.39982	5.83078	5.47494	7.21063	2.74585
sp|Q9H3Q1|BORG4_HUMAN	CDC42EP4	Cdc42 effector protein 4 OS=Homo sapiens OX=9606 GN=CDC42EP4 PE=1 SV=1	703	15	C	UR	5.49651	5.73971	5.84813	5.91609	5.99957	6.1629	5.90588	6.03638	6.69157	6.47076	6.66365	6.68354	6.10602	5.93922	6.06883	5.45951
sp|Q13045|FLII_HUMAN	FLII	Protein flightless-1 homolog OS=Homo sapiens OX=9606 GN=FLII PE=1 SV=2	704	25	C	UR	5.97242	6.03052	6.16735	6.25717	6.03317	6.45296	6.42797	6.41524	6.06745	5.83411	6.15043	6.46345	6.28975	5.94486	6.32887	6.64062
sp|P31930|QCR1_HUMAN	UQCRC1	Cytochrome b-c1 complex subunit 1, mitochondrial OS=Homo sapiens OX=9606 GN=UQCRC1 PE=1 SV=3	705	30	C	UR	6.36952	6.12782	6.11105	5.78401	6.05404	5.90053	5.44745	5.49109	5.38786	5.63287	5.47909	5.16628	5.50837	5.51957	5.93086	5.67417
sp|O75439|MPPB_HUMAN	PMPCB	Mitochondrial-processing peptidase subunit beta OS=Homo sapiens OX=9606 GN=PMPCB PE=1 SV=2	705	14	C	UR	6.5306	6.33975	6.3099	6.50596	6.12489	6.48559	6.25212	6.13676	5.8887	5.95208	5.921	6.04217	6.13662	5.95218	5.87357	7.54814
sp|Q14232|EI2BA_HUMAN	EIF2B1	Translation initiation factor eIF2B subunit alpha OS=Homo sapiens OX=9606 GN=EIF2B1 PE=1 SV=1	706	17	C	UR	5.27587	5.50677	5.34471	4.85359	5.31422	5.69094	5.57967	5.40935	5.31257	5.17662	5.54463	5.37661	5.04078	4.39652	5.27666	4.98462
sp|Q06481|APLP2_HUMAN	APLP2	Amyloid beta precursor like protein 2 OS=Homo sapiens OX=9606 GN=APLP2 PE=1 SV=2	707	11	C	UR	7.43539	6.52093	5.61718	5.60172	6.72415	6.97419	7.2368	6.34043	5.68577	5.38255	5.65138	5.63438	5.33997	5.08879	6.03682	5.19337
sp|P05067|A4_HUMAN	APP	Amyloid-beta precursor protein OS=Homo sapiens OX=9606 GN=APP PE=1 SV=3	707	32	C	UR	6.6194	5.66531	5.48571	5.46527	5.77166	5.98107	5.37022	5.21036	5.00504	5.03671	5.02921	4.97153	5.03177	5.2514	5.37617	4.29511
sp|P26639|SYTC_HUMAN	TARS1	Threonine--tRNA ligase 1, cytoplasmic OS=Homo sapiens OX=9606 GN=TARS1 PE=1 SV=3	708	45	C	UR	5.9041	6.33756	6.21593	6.07097	5.94741	6.0672	6.1726	6.03636	5.9999	5.68946	6.08435	5.86801	6.05235	5.76485	6.09307	5.48431
sp|A2RTX5|SYTC2_HUMAN	TARS3	Threonine--tRNA ligase 2, cytoplasmic OS=Homo sapiens OX=9606 GN=TARS3 PE=1 SV=1	708	7	C	UR	5.75979	6.15033	6.47749	6.25199	5.52141	5.95112	6.05873	6.29142	5.79814	5.81529	6.07791	6.20306	6.1153	5.67753	5.873	5.47517
sp|Q9Y6D9|MD1L1_HUMAN	MAD1L1	Mitotic spindle assembly checkpoint protein MAD1 OS=Homo sapiens OX=9606 GN=MAD1L1 PE=1 SV=2	709	20	C	UR	6.11513	7.17955	6.10616	4.66505	6.88159	5.94492	6.42575	6.16065	6.39141	7.08778	5.61833	7.03718	6.48234	5.50963	6.80622	5.58832
sp|Q9BX70|BTBD2_HUMAN	BTBD2	BTB/POZ domain-containing protein 2 OS=Homo sapiens OX=9606 GN=BTBD2 PE=1 SV=1	710	4	C	UR	3.08557	2.90556	2.77784	2.79252	3.19584	2.93534	2.93871	2.88645	2.98476	3.07821	3.1202	2.55446	3.03482	2.95908	3.22483	2.30899
sp|Q9NTI2|AT8A2_HUMAN	ATP8A2	Phospholipid-transporting ATPase IB OS=Homo sapiens OX=9606 GN=ATP8A2 PE=1 SV=3	711	20	C	UR	6.24656	6.18098	6.27789	5.76767	6.27845	6.17311	6.66716	6.66079	6.58256	5.98488	6.44809	6.47807	6.02665	5.71513	6.1502	6.36179
sp|Q9Y2Q0|AT8A1_HUMAN	ATP8A1	Phospholipid-transporting ATPase IA OS=Homo sapiens OX=9606 GN=ATP8A1 PE=1 SV=1	711	35	C	UR	4.83167	5.62107	6.5456	5.95661	5.05494	5.21023	6.03203	6.51731	6.24564	6.05208	6.42709	6.55758	5.76258	5.47605	5.83414	9.23204
sp|P36871|PGM1_HUMAN	PGM1	Phosphoglucomutase-1 OS=Homo sapiens OX=9606 GN=PGM1 PE=1 SV=3	712	29	C	UR	5.34157	5.98054	5.93632	5.66646	5.80178	6.11327	5.88615	6.03867	5.9865	5.99692	5.98614	5.90819	5.74616	5.66277	5.77532	5.49663
sp|Q17RY0|CPEB4_HUMAN	CPEB4	Cytoplasmic polyadenylation element-binding protein 4 OS=Homo sapiens OX=9606 GN=CPEB4 PE=1 SV=1	713	12	C	UR	5.93765	5.80126	6.09337	5.68752	6.15792	6.32872	7.06842	6.49378	6.56262	6.1008	6.76052	6.90494	5.92846	5.78169	6.30732	6.085
sp|Q8NE35|CPEB3_HUMAN	CPEB3	Cytoplasmic polyadenylation element-binding protein 3 OS=Homo sapiens OX=9606 GN=CPEB3 PE=1 SV=2	713	4	C	UR	5.82999	6.14269	6.4324	6.42146	6.41604	6.74911	4.9376	5.87198	5.62653	6.92883	5.88771	5.2911	7.10141	7.97163	6.72587	5.66564
sp|Q7Z5Q1|CPEB2_HUMAN	CPEB2	Cytoplasmic polyadenylation element-binding protein 2 OS=Homo sapiens OX=9606 GN=CPEB2 PE=2 SV=3	713	4	C	UR	5.81552	5.87718	6.0854	6.23638	6.08057	5.90112	5.81919	5.58775	6.35634	6.39586	5.94241	5.53051	6.25942	6.79862	5.68566	5.29234
sp|Q9NPH2|INO1_HUMAN	ISYNA1	Inositol-3-phosphate synthase 1 OS=Homo sapiens OX=9606 GN=ISYNA1 PE=1 SV=1	714	4	C	UR	4.58743	5.37954	5.25676	5.03268	4.90168	4.6075	5.32153	5.5164	5.07995	4.77674	4.84425	5.0454	4.84069	4.61366	4.87363	6.5066
sp|Q9C0F0|ASXL3_HUMAN	ASXL3	Putative Polycomb group protein ASXL3 OS=Homo sapiens OX=9606 GN=ASXL3 PE=2 SV=3	715	4	C	UR	5.21847	5.06867	4.9486	5.19611	7.00431	6.31083	7.08635	6.33504	7.08668	6.76389	6.68752	6.25708	6.99005	6.53539	6.6304	5.88059
sp|P38935|SMBP2_HUMAN	IGHMBP2	DNA-binding protein SMUBP-2 OS=Homo sapiens OX=9606 GN=IGHMBP2 PE=1 SV=3	716	3	C	UR	2.5275	2.74601	3.03496	4.85683	2.8261	2.88625	1.83703	1.9515	3.28312	4.15974	2.75543	2.18801	4.34005	6.51295	3.34508	2.79273
sp|P18615|NELFE_HUMAN	NELFE	Negative elongation factor E OS=Homo sapiens OX=9606 GN=NELFE PE=1 SV=3	716	8	C	UR	4.26993	4.48865	4.38749	4.40259	4.60401	4.23198	4.15252	4.48337	4.68078	4.66237	4.45564	4.60351	4.34802	4.4936	4.49053	3.68051
sp|Q8N556|AFAP1_HUMAN	AFAP1	Actin filament-associated protein 1 OS=Homo sapiens OX=9606 GN=AFAP1 PE=1 SV=2	717	17	C	UR	6.68221	5.81889	6.19165	6.03484	6.45799	6.37393	6.59005	7.06749	6.15751	6.28333	6.33903	6.31402	5.80614	5.42949	6.06	6.39342
sp|Q9UJS0|S2513_HUMAN	SLC25A13	Electrogenic aspartate/glutamate antiporter SLC25A13, mitochondrial OS=Homo sapiens OX=9606 GN=SLC25A13 PE=1 SV=2	718	20	C	UR	6.86422	5.89165	5.89275	6.14672	6.87118	7.03612	5.9955	5.88315	6.27757	6.59361	6.37393	5.79086	6.22163	6.26304	6.3871	5.51098
sp|O75746|S2512_HUMAN	SLC25A12	Electrogenic aspartate/glutamate antiporter SLC25A12, mitochondrial OS=Homo sapiens OX=9606 GN=SLC25A12 PE=1 SV=2	718	27	C	UR	6.61133	5.82075	5.88161	5.94573	6.46323	6.58257	6.48729	6.1687	5.87659	6.24884	6.03411	6.06903	5.64796	5.57739	5.97928	5.96067
sp|Q8TAQ2|SMRC2_HUMAN	SMARCC2	SWI/SNF complex subunit SMARCC2 OS=Homo sapiens OX=9606 GN=SMARCC2 PE=1 SV=1	719	54	C	UR	5.96688	5.65652	5.63367	5.93822	5.14702	5.12878	5.29501	6.09643	5.29805	5.7023	5.2586	5.65911	5.53507	6.04731	5.31549	5.32233
sp|Q92922|SMRC1_HUMAN	SMARCC1	SWI/SNF complex subunit SMARCC1 OS=Homo sapiens OX=9606 GN=SMARCC1 PE=1 SV=3	719	13	C	UR	6.54363	5.99269	6.05721	5.70094	5.80506	5.61225	6.05238	6.74096	6.00712	5.978	5.79279	6.28422	5.80705	5.27198	5.9428	5.78403
sp|Q92667|AKAP1_HUMAN	AKAP1	A-kinase anchor protein 1, mitochondrial OS=Homo sapiens OX=9606 GN=AKAP1 PE=1 SV=1	720	16	C	UR	5.10889	4.80088	5.14531	5.12329	5.1165	5.1531	5.34516	5.36306	5.40132	5.10688	5.29515	5.29479	5.26904	5.10593	5.50803	5.18949
sp|Q8N111|CEND_HUMAN	CEND1	Cell cycle exit and neuronal differentiation protein 1 OS=Homo sapiens OX=9606 GN=CEND1 PE=1 SV=1	721	12	C	UR	5.48345	6.15592	6.03673	7.05612	6.21731	5.93827	6.63289	6.06096	5.7517	6.74535	5.65765	6.41388	6.53769	8.08639	6.00396	5.22173
sp|Q96PV6|LENG8_HUMAN	LENG8	Leukocyte receptor cluster member 8 OS=Homo sapiens OX=9606 GN=LENG8 PE=1 SV=3	722	6	C	UR	4.72771	4.88152	4.37635	4.41748	5.40145	5.81154	5.6453	4.98525	5.73733	6.01467	5.88307	6.2097	4.66586	5.60409	5.78958	6.38485
sp|Q9NX24|NHP2_HUMAN	NHP2	H/ACA ribonucleoprotein complex subunit 2 OS=Homo sapiens OX=9606 GN=NHP2 PE=1 SV=1	723	3	C	UR	7.33616	7.19884	6.41286	6.72528	5.73645	5.89251	5.68023	7.13854	6.43925	6.76433	7.30071	6.3796	5.07958	5.00994	5.48921	5.41652
sp|Q9UBT2|SAE2_HUMAN	UBA2	SUMO-activating enzyme subunit 2 OS=Homo sapiens OX=9606 GN=UBA2 PE=1 SV=2	724	36	C	UR	5.56394	5.74439	5.77976	6.10925	5.38161	5.62597	5.69058	5.63835	5.3244	5.50855	5.58279	5.93931	5.79097	6.22603	5.38218	5.9705
sp|Q5T7W0|ZN618_HUMAN	ZNF618	Zinc finger protein 618 OS=Homo sapiens OX=9606 GN=ZNF618 PE=1 SV=1	725	12	C	UR	6.58589	6.04741	6.45007	6.01918	6.32939	6.17864	6.04375	6.55864	6.04463	6.38445	5.82017	6.25905	6.01974	6.24348	6.40712	6.6084
sp|P46199|IF2M_HUMAN	MTIF2	Translation initiation factor IF-2, mitochondrial OS=Homo sapiens OX=9606 GN=MTIF2 PE=1 SV=2	727	7	C	UR	6.66332	6.7016	6.49803	6.21168	6.61837	6.57614	6.69384	6.07451	6.41976	5.7846	6.28866	5.93173	6.31479	5.42964	6.3803	5.41304
sp|Q9HAV7|GRPE1_HUMAN	GRPEL1	GrpE protein homolog 1, mitochondrial OS=Homo sapiens OX=9606 GN=GRPEL1 PE=1 SV=2	728	11	C	UR	5.30322	6.2773	6.63292	6.89088	7.03781	6.82598	6.42515	5.82618	5.88768	6.55246	5.49256	5.78334	6.31255	6.88353	5.94037	5.23966
sp|O95785|WIZ_HUMAN	WIZ	Protein Wiz OS=Homo sapiens OX=9606 GN=WIZ PE=1 SV=2	729	6	C	UR	6.25665	5.05343	5.86469	6.24842	6.25294	6.15418	6.56004	7.11682	5.42122	6.54741	5.76827	5.96111	6.57639	6.55294	6.50797	5.46862
sp|Q567U6|CCD93_HUMAN	CCDC93	Coiled-coil domain-containing protein 93 OS=Homo sapiens OX=9606 GN=CCDC93 PE=1 SV=2	730	15	C	UR	6.07039	6.36159	6.41711	6.42819	6.07575	6.29379	6.25786	6.14421	6.05822	6.0565	6.23304	6.03025	6.70307	6.82789	6.49019	5.55193
sp|Q93063|EXT2_HUMAN	EXT2	Exostosin-2 OS=Homo sapiens OX=9606 GN=EXT2 PE=1 SV=1	731	5	C	UR	5.47029	4.88874	5.00907	4.6248	4.64691	4.75582	5.12944	5.13849	5.1837	4.13487	4.80844	4.62541	4.59198	4.49013	5.04702	4.4196
sp|O75879|GATB_HUMAN	GATB	Glutamyl-tRNA(Gln) amidotransferase subunit B, mitochondrial OS=Homo sapiens OX=9606 GN=GATB PE=1 SV=1	732	4	C	UR	6.74048	6.99627	6.42922	6.303	6.00735	6.64333	6.29949	6.32396	5.78826	5.72625	5.74172	5.94217	6.35911	6.01665	6.93271	5.75004
sp|Q9UHB6|LIMA1_HUMAN	LIMA1	LIM domain and actin-binding protein 1 OS=Homo sapiens OX=9606 GN=LIMA1 PE=1 SV=1	733	18	C	UR	6.11647	5.17091	6.21942	5.91511	6.28384	5.31587	5.6901	6.53111	6.81004	7.14224	6.80959	6.33539	6.49854	6.93073	6.66449	5.56615
##sp|Q8TF30|WHAMM_HUMAN	##WHAMM	####WASP homolog-associated protein with actin, membranes and microtubules OS=Homo sapiens OX=9606 GN=WHAMM PE=1 SV=2	734	2	C	UR	7.49817	6.35944	6.42566	6.74427	6.35211	6.99619	6.59113	6.26014	4.95336	6.933	6.39121	5.36217	5.88603	6.14122	7.15079	3.95509
sp|P52434|RPAB3_HUMAN	POLR2H	DNA-directed RNA polymerases I, II, and III subunit RPABC3 OS=Homo sapiens OX=9606 GN=POLR2H PE=1 SV=4	735	2	C	UR	6.73784	7.00136	6.71698	5.34929	7.04359	6.65059	7.07413	6.83704	6.37282	5.9853	6.61101	6.10285	6.06103	4.30957	5.90311	5.24349
sp|Q9HC35|EMAL4_HUMAN	EML4	Echinoderm microtubule-associated protein-like 4 OS=Homo sapiens OX=9606 GN=EML4 PE=1 SV=3	736	32	C	UR	2.96797	3.12358	3.23921	3.09376	3.11408	3.05337	3.38699	3.42208	3.18302	3.12579	3.19963	3.33592	3.20517	3.08632	3.23919	3.80307
sp|Q9NZN3|EHD3_HUMAN	EHD3	EH domain-containing protein 3 OS=Homo sapiens OX=9606 GN=EHD3 PE=1 SV=2	737	14	C	UR	4.20458	4.32273	4.36016	3.64892	4.12025	4.0951	4.37293	4.28293	4.92334	4.21624	4.70041	4.59142	4.093	3.47519	4.33868	4.13643
sp|Q9H4M9|EHD1_HUMAN	EHD1	EH domain-containing protein 1 OS=Homo sapiens OX=9606 GN=EHD1 PE=1 SV=2	737	24	C	UR	5.0246	5.27168	5.66414	5.58748	5.09849	5.17554	5.03927	5.04145	5.62734	5.63515	5.52009	5.33356	5.60121	5.89342	5.50283	4.48671
sp|Q9H223|EHD4_HUMAN	EHD4	EH domain-containing protein 4 OS=Homo sapiens OX=9606 GN=EHD4 PE=1 SV=1	737	7	C	UR	3.67506	3.99064	4.04236	5.05593	3.72557	3.76305	3.51177	3.61547	4.23865	4.47255	4.19313	3.94398	4.72596	7.40158	4.21616	3.79259
sp|P60880|SNP25_HUMAN	SNAP25	Synaptosomal-associated protein 25 OS=Homo sapiens OX=9606 GN=SNAP25 PE=1 SV=1	738	11	C	UR	5.24003	6.36479	7.10343	5.49499	7.25256	6.53838	6.06745	5.70869	6.99392	6.15783	6.26182	5.18478	6.6314	5.39474	7.6881	5.9171
sp|Q8NI27|THOC2_HUMAN	THOC2	THO complex subunit 2 OS=Homo sapiens OX=9606 GN=THOC2 PE=1 SV=2	739	13	C	UR	7.50106	6.2741	5.99827	5.38117	5.59056	5.59536	6.33089	7.03143	6.33828	5.88627	6.52502	6.76965	5.50417	4.89024	5.88441	5.77024
sp|Q99996|AKAP9_HUMAN	AKAP9	A-kinase anchor protein 9 OS=Homo sapiens OX=9606 GN=AKAP9 PE=1 SV=4	739	120	C	UR	5.64999	4.89887	5.57715	5.85489	5.57022	5.43822	5.72549	5.96312	5.70453	6.17622	5.54145	5.7955	6.26232	6.25825	6.32943	5.5855
sp|P62263|RS14_HUMAN	RPS14	Small ribosomal subunit protein uS11 OS=Homo sapiens OX=9606 GN=RPS14 PE=1 SV=3	740	9	C	UR	3.38751	3.52219	3.45368	4.27716	4.31742	4.9504	4.50853	3.66156	4.80932	5.25974	5.13849	5.19619	5.37313	5.62269	5.05483	4.39619
sp|P02787|TRFE_HUMAN	TF	Serotransferrin OS=Homo sapiens OX=9606 GN=TF PE=1 SV=4	741	41	C	UR	6.46354	5.75835	5.5315	5.21602	7.16387	6.25686	5.46308	5.3995	6.17672	4.72815	4.85562	5.13202	6.51069	5.31081	4.89874	5.61724
sp|O60828|PQBP1_HUMAN	PQBP1	Polyglutamine-binding protein 1 OS=Homo sapiens OX=9606 GN=PQBP1 PE=1 SV=1	742	13	C	UR	6.45184	7.09235	6.82206	6.39057	5.85452	5.37375	5.1488	5.563	5.91829	5.74793	5.10408	5.27416	6.02212	5.85473	5.6307	5.24149
sp|O60841|IF2P_HUMAN	EIF5B	Eukaryotic translation initiation factor 5B OS=Homo sapiens OX=9606 GN=EIF5B PE=1 SV=4	743	46	C	UR	5.50536	5.7683	5.59398	5.79807	5.65861	5.77414	5.5963	5.80606	5.89766	5.95041	5.66906	5.72663	5.55112	5.85738	5.59341	5.78004
sp|Q709C8|VP13C_HUMAN	VPS13C	Intermembrane lipid transfer protein VPS13C OS=Homo sapiens OX=9606 GN=VPS13C PE=1 SV=1	744	49	C	UR	6.52067	6.17836	5.93484	5.82636	6.40715	6.30718	6.38445	6.01715	6.16588	5.66307	5.78674	5.66561	6.03514	5.58203	5.97077	5.75184
sp|O43295|SRGP3_HUMAN	SRGAP3	SLIT-ROBO Rho GTPase-activating protein 3 OS=Homo sapiens OX=9606 GN=SRGAP3 PE=1 SV=3	745	40	C	UR	6.47565	6.09761	6.4388	6.33153	6.19958	6.41514	6.29349	6.20332	6.25477	5.96054	5.9782	5.93012	6.2381	6.39204	6.59145	6.19966
sp|Q7Z6B7|SRGP1_HUMAN	SRGAP1	SLIT-ROBO Rho GTPase-activating protein 1 OS=Homo sapiens OX=9606 GN=SRGAP1 PE=1 SV=1	745	16	C	UR	5.8846	6.1898	6.93812	6.95092	6.12121	6.12305	6.11585	6.52878	5.83045	5.83145	6.29624	6.1871	6.38493	6.39869	6.43937	5.77944
sp|O75044|SRGP2_HUMAN	SRGAP2	SLIT-ROBO Rho GTPase-activating protein 2 OS=Homo sapiens OX=9606 GN=SRGAP2 PE=1 SV=3	745	25	C	UR	6.2038	6.22277	6.31765	6.13345	5.86243	5.81894	6.30454	6.2278	6.07799	5.47906	5.80465	5.926	5.92044	5.43867	5.98987	5.001
sp|O14576|DC1I1_HUMAN	DYNC1I1	Cytoplasmic dynein 1 intermediate chain 1 OS=Homo sapiens OX=9606 GN=DYNC1I1 PE=1 SV=2	746	12	C	UR	4.39025	5.19287	5.4323	5.39459	4.32227	4.28268	4.37894	4.68433	4.14267	4.396	4.11532	4.19976	5.13575	5.55211	5.26513	4.01279
sp|Q8TDM6|DLG5_HUMAN	DLG5	Disks large homolog 5 OS=Homo sapiens OX=9606 GN=DLG5 PE=1 SV=4	747	32	C	UR	5.8775	5.48726	5.54952	6.18993	6.13515	6.39859	6.17896	6.24209	6.55778	6.66983	6.79015	6.71246	6.21169	6.5007	6.7243	5.77409
sp|Q5T1V6|DDX59_HUMAN	DDX59	Probable ATP-dependent RNA helicase DDX59 OS=Homo sapiens OX=9606 GN=DDX59 PE=1 SV=1	748	3	C	UR	6.48121	6.14715	6.58812	6.73462	5.89913	6.2939	6.40086	6.11244	6.29771	6.50848	6.54581	5.7836	6.11859	6.29019	6.37063	5.42757
sp|O75116|ROCK2_HUMAN	ROCK2	Rho-associated protein kinase 2 OS=Homo sapiens OX=9606 GN=ROCK2 PE=1 SV=4	749	30	C	UR	6.48472	6.19028	6.07415	6.31859	6.45356	6.29883	6.2365	6.18946	6.41832	6.3581	6.10932	5.87706	6.36865	6.47563	6.54929	5.59753
sp|Q13464|ROCK1_HUMAN	ROCK1	Rho-associated protein kinase 1 OS=Homo sapiens OX=9606 GN=ROCK1 PE=1 SV=1	749	18	C	UR	5.68594	5.01254	4.76209	4.9378	5.71156	5.75213	5.43498	5.25562	5.26505	5.09241	5.05216	5.06258	5.09333	5.16045	5.43876	4.31471
sp|O15027|SC16A_HUMAN	SEC16A	Protein transport protein Sec16A OS=Homo sapiens OX=9606 GN=SEC16A PE=1 SV=4	750	39	C	UR	5.87262	5.28348	5.75351	6.36417	5.82711	5.8973	5.84808	5.84599	6.13943	5.99474	5.93032	5.75962	6.34445	6.51898	6.4268	5.66427
sp|Q9NXE4|NSMA3_HUMAN	SMPD4	Sphingomyelin phosphodiesterase 4 OS=Homo sapiens OX=9606 GN=SMPD4 PE=1 SV=3	751	8	C	UR	5.79001	4.90365	5.16684	5.57968	5.74186	4.89405	5.20137	5.68211	5.63574	5.77725	5.19768	5.36873	5.09772	5.17227	5.25975	5.75431
sp|Q8N4M1|CTL3_HUMAN	SLC44A3	Choline transporter-like protein 3 OS=Homo sapiens OX=9606 GN=SLC44A3 PE=1 SV=4	752	1	C	UR	6.73317	6.20658	5.126	5.99656	6.72296	7.08963	6.32416	5.74456	6.50799	7.07661	6.6778	6.95671	5.98101	5.50739	5.5543	5.79457
sp|Q14151|SAFB2_HUMAN	SAFB2	Scaffold attachment factor B2 OS=Homo sapiens OX=9606 GN=SAFB2 PE=1 SV=1	753	12	C	UR	5.0344	4.97105	4.59392	4.54091	4.07722	3.62467	3.92596	4.46308	3.86503	4.00153	3.48941	4.18186	3.71601	3.66989	3.71854	3.45569
sp|Q15424|SAFB1_HUMAN	SAFB	Scaffold attachment factor B1 OS=Homo sapiens OX=9606 GN=SAFB PE=1 SV=4	753	15	C	UR	6.19663	6.54627	5.81347	5.1849	4.69375	4.68532	4.5861	5.71731	4.71046	4.80889	4.54163	5.47493	4.39079	4.35208	4.49917	4.90183
sp|Q8N1G2|CMTR1_HUMAN	CMTR1	Cap-specific mRNA (nucleoside-2'-O-)-methyltransferase 1 OS=Homo sapiens OX=9606 GN=CMTR1 PE=1 SV=1	754	13	C	UR	6.00966	6.13264	6.04803	6.18058	6.22444	6.28272	5.61813	5.73592	6.2113	6.44762	6.13573	5.69681	6.07143	5.92487	5.96966	5.6616
sp|Q02952|AKA12_HUMAN	AKAP12	A-kinase anchor protein 12 OS=Homo sapiens OX=9606 GN=AKAP12 PE=1 SV=4	755	74	C	UR	5.51632	5.61415	5.86871	5.75004	5.35273	5.62822	5.4161	5.56318	6.464	6.41337	6.41051	6.35202	5.86044	6.00353	5.71738	5.31583
sp|Q13433|S39A6_HUMAN	SLC39A6	Zinc transporter ZIP6 OS=Homo sapiens OX=9606 GN=SLC39A6 PE=1 SV=3	756	7	C	UR	4.58459	4.31394	4.73104	4.68121	4.67376	4.85219	4.4921	4.71688	4.69177	4.43392	4.53739	4.40845	4.80275	4.69571	4.89114	4.55915
sp|Q66K14|TBC9B_HUMAN	TBC1D9B	TBC1 domain family member 9B OS=Homo sapiens OX=9606 GN=TBC1D9B PE=1 SV=3	757	19	C	UR	6.1568	5.81223	6.31014	6.0147	6.13911	6.0415	6.40968	6.22293	6.33986	6.07027	6.34609	6.27497	6.08006	6.15914	6.47823	5.90045
sp|Q6ZT07|TBCD9_HUMAN	TBC1D9	TBC1 domain family member 9 OS=Homo sapiens OX=9606 GN=TBC1D9 PE=2 SV=2	757	7	C	UR	5.94501	5.54709	5.1889	5.32477	6.01248	6.01715	5.82448	5.87686	6.15946	5.95374	6.19226	6.1503	5.43344	5.38907	5.86071	5.00382
sp|P35659|DEK_HUMAN	DEK	Protein DEK OS=Homo sapiens OX=9606 GN=DEK PE=1 SV=1	758	23	C	UR	6.51674	6.5245	6.12784	5.94062	6.31269	6.28297	6.4061	6.50767	6.13464	6.23889	6.18478	6.79495	5.99327	5.95306	5.99559	6.08569
sp|Q53F19|NCBP3_HUMAN	NCBP3	Nuclear cap-binding protein subunit 3 OS=Homo sapiens OX=9606 GN=NCBP3 PE=1 SV=2	759	11	C	UR	6.33825	6.98672	6.6078	6.20141	6.35316	5.75858	6.29506	6.70595	5.66376	6.47322	6.00192	6.74109	5.8403	5.40755	5.95261	5.6634
sp|P08582|TRFM_HUMAN	MELTF	Melanotransferrin OS=Homo sapiens OX=9606 GN=MELTF PE=1 SV=2	760	4	C	UR	7.66026	6.93286	5.52527	5.95192	7.84885	8.22254	7.62119	6.48268	5.03079	5.63328	5.44936	5.82553	5.64532	5.2743	5.74016	5.15569
sp|P49959|MRE11_HUMAN	MRE11	Double-strand break repair protein MRE11 OS=Homo sapiens OX=9606 GN=MRE11 PE=1 SV=3	761	18	C	UR	4.20129	3.93064	4.05957	3.77083	4.30526	4.05227	4.04943	4.05403	4.27033	3.89307	4.16914	4.00512	4.15298	3.74207	4.27523	3.60252
sp|P43686|PRS6B_HUMAN	PSMC4	26S proteasome regulatory subunit 6B OS=Homo sapiens OX=9606 GN=PSMC4 PE=1 SV=2	762	31	C	UR	5.28276	5.49832	5.35459	5.42326	5.23445	5.43333	5.29422	5.10741	5.27328	5.48144	5.38924	5.39938	5.30524	5.49877	5.22684	5.39033
sp|P62191|PRS4_HUMAN	PSMC1	26S proteasome regulatory subunit 4 OS=Homo sapiens OX=9606 GN=PSMC1 PE=1 SV=1	762	36	C	UR	5.92211	6.08354	6.06662	6.27667	5.97032	5.93533	5.55237	5.52256	5.86386	6.04212	5.83325	5.57565	6.43418	6.53687	6.06972	6.44595
sp|P35998|PRS7_HUMAN	PSMC2	26S proteasome regulatory subunit 7 OS=Homo sapiens OX=9606 GN=PSMC2 PE=1 SV=3	762	34	C	UR	5.42526	5.35912	5.47305	5.37534	5.58247	5.40139	5.32701	5.34745	5.57495	5.37916	5.53046	5.48436	5.33866	5.34966	5.47449	5.53345
sp|P62195|PRS8_HUMAN	PSMC5	26S proteasome regulatory subunit 8 OS=Homo sapiens OX=9606 GN=PSMC5 PE=1 SV=1	762	37	C	UR	6.11777	6.00162	6.21635	6.26832	6.24352	6.11971	5.91491	5.95146	6.13704	6.17418	5.97868	5.9761	6.04115	6.05902	6.03076	5.33344
sp|Q8NB90|AFG2A_HUMAN	AFG2A	ATPase family gene 2 protein homolog A OS=Homo sapiens OX=9606 GN=AFG2A PE=1 SV=3	762	9	C	UR	5.55674	5.33649	5.28576	5.43679	5.73504	5.73093	5.44275	5.3558	5.75506	5.73402	5.26679	5.48085	5.12566	5.25059	5.45695	4.73771
sp|Q86TX2|ACOT1_HUMAN	ACOT1	Acyl-coenzyme A thioesterase 1 OS=Homo sapiens OX=9606 GN=ACOT1 PE=1 SV=1	763	10	C	UR	3.46855	3.53285	3.3482	3.10165	3.44792	3.54687	3.46812	3.31529	3.50388	3.13678	3.32705	3.47263	3.34078	3.24626	3.2347	3.65574
sp|Q9UHD8|SEPT9_HUMAN	SEPTIN9	Septin-9 OS=Homo sapiens OX=9606 GN=SEPTIN9 PE=1 SV=2	764	32	C	UR	5.72264	6.09186	6.17752	6.1586	6.04504	6.06413	6.19769	6.28121	6.46026	6.36354	6.42471	6.4604	6.21265	6.49853	6.26369	5.74696
sp|Q15019|SEPT2_HUMAN	SEPTIN2	Septin-2 OS=Homo sapiens OX=9606 GN=SEPTIN2 PE=1 SV=1	765	27	C	UR	5.61466	6.02257	6.14388	5.92012	5.47267	5.70008	5.43273	5.73633	5.53145	5.68062	5.77398	5.58559	5.98648	5.91939	5.75138	5.04495
sp|Q9UH03|SEPT3_HUMAN	SEPTIN3	Neuronal-specific septin-3 OS=Homo sapiens OX=9606 GN=SEPTIN3 PE=1 SV=3	766	36	C	UR	6.09958	6.66967	6.83458	6.72539	5.91148	6.12904	5.95895	6.22035	6.04386	6.21372	6.16561	6.14712	6.43224	6.40293	6.33783	5.64292
sp|P84090|ERH_HUMAN	ERH	Enhancer of rudimentary homolog OS=Homo sapiens OX=9606 GN=ERH PE=1 SV=1	767	4	C	UR	5.50877	5.94226	6.30963	6.92542	6.74394	6.02173	6.26622	5.87408	4.55839	7.023	5.5948	6.56869	5.97557	7.84386	5.96591	6.87772
sp|Q9H9B1|EHMT1_HUMAN	EHMT1	Histone-lysine N-methyltransferase EHMT1 OS=Homo sapiens OX=9606 GN=EHMT1 PE=1 SV=4	768	7	C	UR	6.74803	5.85373	6.989	6.07126	5.64476	5.80726	6.6672	6.83741	5.6285	6.08883	5.5187	6.6494	6.48412	6.65339	6.24625	6.11217
sp|Q9UPM8|AP4E1_HUMAN	AP4E1	AP-4 complex subunit epsilon-1 OS=Homo sapiens OX=9606 GN=AP4E1 PE=1 SV=2	769	8	C	UR	6.37941	6.23206	6.00296	5.73679	6.27864	6.64228	6.66008	6.5463	6.76561	6.33206	6.35766	6.32939	6.07491	5.71493	6.30224	5.64471
sp|O00214|LEG8_HUMAN	LGALS8	Galectin-8 OS=Homo sapiens OX=9606 GN=LGALS8 PE=1 SV=4	770	2	C	UR	7.75786	5.91034	4.79197	5.14933	6.2253	6.85083	5.82241	5.90562	7.44378	6.93059	7.18326	6.79892	6.25717	4.79079	7.0012	5.18062
sp|Q6R327|RICTR_HUMAN	RICTOR	Rapamycin-insensitive companion of mTOR OS=Homo sapiens OX=9606 GN=RICTOR PE=1 SV=1	771	13	C	UR	6.46782	5.94562	5.7405	5.73632	6.81881	6.81597	6.58616	6.23297	6.41987	6.15618	6.78997	6.33614	6.06994	5.7314	6.37623	5.77611
sp|P26374|RAE2_HUMAN	CHML	Rab proteins geranylgeranyltransferase component A 2 OS=Homo sapiens OX=9606 GN=CHML PE=1 SV=2	772	10	C	UR	5.93781	6.11174	5.78725	5.75005	5.58018	5.89059	5.62313	5.80193	5.59402	5.76369	5.6315	5.59238	5.54874	5.73395	5.52271	5.04507
sp|P24386|RAE1_HUMAN	CHM	Rab proteins geranylgeranyltransferase component A 1 OS=Homo sapiens OX=9606 GN=CHM PE=1 SV=3	772	1	C	UR	6.66227	7.17042	6.30198	6.09819	6.78585	5.40452	5.9344	6.67196	6.38973	6.41628	6.99414	6.13428	5.88208	5.73972	6.35559	5.05857
sp|Q01814|AT2B2_HUMAN	ATP2B2	Plasma membrane calcium-transporting ATPase 2 OS=Homo sapiens OX=9606 GN=ATP2B2 PE=1 SV=2	773	29	C	UR	5.45659	5.72431	6.20043	5.72917	5.77939	5.78856	6.10424	6.35266	6.35036	6.28588	6.67937	6.41251	6.53316	6.06853	6.34332	5.60551
sp|P23634|AT2B4_HUMAN	ATP2B4	Plasma membrane calcium-transporting ATPase 4 OS=Homo sapiens OX=9606 GN=ATP2B4 PE=1 SV=2	773	10	C	UR	5.64791	5.00974	5.50482	5.51512	5.59884	5.48258	5.86052	5.62343	5.59365	5.32215	5.65929	5.51228	5.40004	5.1977	5.93749	5.56849
sp|P20020|AT2B1_HUMAN	ATP2B1	Plasma membrane calcium-transporting ATPase 1 OS=Homo sapiens OX=9606 GN=ATP2B1 PE=1 SV=4	773	26	C	UR	5.51016	5.82195	6.09263	5.8684	5.72679	5.71073	5.96813	6.1216	6.20701	6.25046	6.23499	6.16153	6.10976	5.86508	6.16259	5.93106
sp|Q16720|AT2B3_HUMAN	ATP2B3	Plasma membrane calcium-transporting ATPase 3 OS=Homo sapiens OX=9606 GN=ATP2B3 PE=1 SV=3	773	19	C	UR	5.6602	6.0298	6.67061	6.25743	5.73418	5.83135	6.20264	6.53236	6.12494	6.16705	6.66632	6.62876	6.70413	6.36092	6.30031	6.12901
sp|A6NE02|BTBDH_HUMAN	BTBD17	BTB/POZ domain-containing protein 17 OS=Homo sapiens OX=9606 GN=BTBD17 PE=3 SV=1	774	13	C	UR	6.39077	5.83572	5.8429	5.56752	6.34934	5.95155	5.53527	5.98875	6.9821	7.6109	7.07896	6.83361	5.05356	5.39128	5.7054	5.27543
sp|Q9NQX3|GEPH_HUMAN	GPHN	Gephyrin OS=Homo sapiens OX=9606 GN=GPHN PE=1 SV=1	775	27	C	UR	6.12655	6.08997	6.3004	6.30904	6.3013	6.44623	6.43777	6.32925	5.79974	5.76756	5.98605	5.71087	6.24538	5.99111	6.2491	5.53002
sp|P29144|TPP2_HUMAN	TPP2	Tripeptidyl-peptidase 2 OS=Homo sapiens OX=9606 GN=TPP2 PE=1 SV=4	776	41	C	UR	6.2768	6.25556	5.85757	5.73198	6.24558	6.23929	6.40764	6.00938	6.1297	6.0423	6.12459	6.42079	5.82886	5.49597	6.0356	7.66864
sp|Q92542|NICA_HUMAN	NCSTN	Nicastrin OS=Homo sapiens OX=9606 GN=NCSTN PE=1 SV=2	777	4	C	UR	8.23221	6.32462	5.8261	5.21763	7.02929	7.49604	7.07344	5.88997	6.13763	6.1411	6.94104	6.38167	5.06876	4.8562	5.74894	5.63535
sp|Q9Y6E2|5MP1_HUMAN	BZW2	eIF5-mimic protein 1 OS=Homo sapiens OX=9606 GN=BZW2 PE=1 SV=1	778	21	C	UR	5.87387	6.17375	6.17597	5.63285	6.11515	6.30629	6.62629	6.45158	6.21458	5.72912	6.3006	6.17899	5.75466	5.24903	5.91562	5.51948
sp|Q7L1Q6|5MP2_HUMAN	BZW1	eIF5-mimic protein 2 OS=Homo sapiens OX=9606 GN=BZW1 PE=1 SV=1	778	17	C	UR	5.11196	5.39499	5.42644	5.55823	5.13195	5.16464	5.25558	5.09509	5.32739	5.26802	5.89753	5.15712	5.81013	6.10837	5.67772	5.04446
sp|P04040|CATA_HUMAN	CAT	Catalase OS=Homo sapiens OX=9606 GN=CAT PE=1 SV=3	779	8	C	UR	2.80571	2.8517	2.51702	2.72611	2.7323	2.44358	2.40465	2.45196	2.71827	2.65621	2.51086	2.37717	2.69447	2.91125	2.69415	2.07277
sp|Q9NTG7|SIR3_HUMAN	SIRT3	NAD-dependent protein deacetylase sirtuin-3, mitochondrial OS=Homo sapiens OX=9606 GN=SIRT3 PE=1 SV=2	780	2	C	UR	6.57095	6.51165	5.77164	6.25145	6.59063	6.55195	6.11494	6.37636	7.39395	5.40217	6.28487	5.6917	6.57361	6.65717	6.04294	5.21403
sp|Q08AD1|CAMP2_HUMAN	CAMSAP2	Calmodulin-regulated spectrin-associated protein 2 OS=Homo sapiens OX=9606 GN=CAMSAP2 PE=1 SV=3	781	40	C	UR	6.08936	5.98394	6.20824	6.40045	5.93812	5.83123	5.89325	6.17186	6.27378	6.5347	5.85141	5.96382	6.52579	6.49503	6.61397	6.09161
sp|P11137|MTAP2_HUMAN	MAP2	Microtubule-associated protein 2 OS=Homo sapiens OX=9606 GN=MAP2 PE=1 SV=4	782	153	C	UR	6.08304	6.1105	6.59894	6.24371	5.49473	4.98264	5.50327	6.00117	5.28417	6.11868	4.93989	5.73035	6.44854	6.55657	6.26479	5.22221
sp|Q13263|TIF1B_HUMAN	TRIM28	Transcription intermediary factor 1-beta OS=Homo sapiens OX=9606 GN=TRIM28 PE=1 SV=5	783	73	C	UR	5.65183	5.55586	5.55445	5.36279	5.85635	5.60866	5.51846	5.51302	5.58232	5.86622	5.50498	5.65711	5.97719	5.99391	5.83455	5.47902
sp|Q9GZR7|DDX24_HUMAN	DDX24	ATP-dependent RNA helicase DDX24 OS=Homo sapiens OX=9606 GN=DDX24 PE=1 SV=1	784	15	C	UR	5.0551	5.16884	4.92533	5.4448	5.84014	5.5378	5.8098	5.42656	6.15329	6.59871	5.93925	6.00514	6.21249	5.91366	6.13722	5.51177
sp|Q9Y6Q9|NCOA3_HUMAN	NCOA3	Nuclear receptor coactivator 3 OS=Homo sapiens OX=9606 GN=NCOA3 PE=1 SV=1	785	3	C	UR	2.78475	3.04422	2.99853	3.24444	3.39532	2.91019	2.85927	2.94799	3.02288	3.23152	2.93623	2.97787	3.11889	3.57461	3.55608	2.46417
sp|Q9H300|PARL_HUMAN	PARL	Presenilin-associated rhomboid-like protein, mitochondrial OS=Homo sapiens OX=9606 GN=PARL PE=1 SV=2	786	6	C	UR	6.33216	5.87232	5.68909	5.91634	6.79263	7.08949	6.62657	6.61955	6.036	6.51731	6.27457	6.76634	6.1627	5.43785	6.04092	5.82615
sp|Q6P2Q9|PRP8_HUMAN	PRPF8	Pre-mRNA-processing-splicing factor 8 OS=Homo sapiens OX=9606 GN=PRPF8 PE=1 SV=2	787	79	C	UR	6.11464	5.97306	5.89637	5.26569	5.98144	5.62198	5.88879	6.07086	5.84549	5.62022	5.77016	5.95445	5.20964	4.62507	5.33064	4.97123
sp|Q9NQX5|NPDC1_HUMAN	NPDC1	Neural proliferation differentiation and control protein 1 OS=Homo sapiens OX=9606 GN=NPDC1 PE=1 SV=2	788	3	C	UR	5.28058	6.68392	6.71137	6.59591	5.42441	5.7211	5.94298	6.02408	6.23973	6.82051	5.66224	5.76104	6.74883	7.05868	7.03745	6.28718
sp|Q9Y383|LC7L2_HUMAN	LUC7L2	Putative RNA-binding protein Luc7-like 2 OS=Homo sapiens OX=9606 GN=LUC7L2 PE=1 SV=2	789	17	C	UR	5.93569	5.94757	5.99156	6.05274	5.74778	6.0043	6.2033	6.31108	6.18092	5.62583	6.23706	6.6724	5.46629	5.77293	5.54936	5.61921
sp|Q9NQ29|LUC7L_HUMAN	LUC7L	Putative RNA-binding protein Luc7-like 1 OS=Homo sapiens OX=9606 GN=LUC7L PE=1 SV=1	789	11	C	UR	5.71454	6.03414	6.1482	5.81211	5.76285	5.73796	5.96566	6.23184	5.92247	5.75446	6.12794	6.34396	5.75053	5.73624	5.99211	5.92036
sp|P50747|BPL1_HUMAN	HLCS	Biotin--protein ligase OS=Homo sapiens OX=9606 GN=HLCS PE=1 SV=1	790	7	C	UR	5.1078	5.23144	5.04723	4.80879	5.16659	5.17349	5.17165	5.14057	5.45859	5.04172	4.9971	5.12415	5.10163	4.66903	5.03781	4.90981
sp|Q9Y216|MTMR7_HUMAN	MTMR7	Myotubularin-related protein 7 OS=Homo sapiens OX=9606 GN=MTMR7 PE=1 SV=3	791	12	C	UR	6.17503	6.40236	6.11984	5.93074	6.09007	6.21473	6.49676	6.51692	6.40905	6.05395	6.53327	6.37428	6.20002	5.9054	6.32467	6.2529
sp|Q9Y217|MTMR6_HUMAN	MTMR6	Myotubularin-related protein 6 OS=Homo sapiens OX=9606 GN=MTMR6 PE=1 SV=3	791	13	C	UR	5.90925	6.21048	6.38504	6.64394	5.94696	5.88477	6.13156	6.47436	6.28107	6.49545	6.08405	6.35068	6.20875	6.64139	6.46266	5.88959
sp|Q96EF0|MTMR8_HUMAN	MTMR8	Myotubularin-related protein 8 OS=Homo sapiens OX=9606 GN=MTMR8 PE=1 SV=1	791	2	C	UR	6.04841	6.95343	6.49832	6.47229	5.73606	5.71228	5.72961	6.08961	6.0927	6.6537	6.15899	5.23511	7.22097	7.13001	6.5714	5.69711
sp|Q96RU3|FNBP1_HUMAN	FNBP1	Formin-binding protein 1 OS=Homo sapiens OX=9606 GN=FNBP1 PE=1 SV=2	792	13	C	UR	5.87803	6.04373	6.22494	6.01488	6.32467	6.36427	6.30348	6.35133	6.87428	6.40018	6.50595	6.71625	6.31096	6.33392	5.92737	5.42576
sp|Q9NV79|PCMD2_HUMAN	PCMTD2	Protein-L-isoaspartate O-methyltransferase domain-containing protein 2 OS=Homo sapiens OX=9606 GN=PCMTD2 PE=1 SV=2	793	4	C	UR	4.47081	4.43095	4.57248	4.87722	4.94353	4.79778	5.04855	4.67478	5.27158	4.99795	4.38561	4.25745	4.91441	5.17775	4.90423	4.37637
sp|O43633|CHM2A_HUMAN	CHMP2A	Charged multivesicular body protein 2a OS=Homo sapiens OX=9606 GN=CHMP2A PE=1 SV=1	794	15	C	UR	5.71883	6.10966	5.87598	5.53043	5.73101	5.7627	5.80232	5.65266	6.17528	5.90486	6.00135	5.88769	5.94746	5.43865	5.7725	5.19742
sp|Q96PC5|MIA2_HUMAN	MIA2	Melanoma inhibitory activity protein 2 OS=Homo sapiens OX=9606 GN=MIA2 PE=1 SV=4	794	14	C	UR	5.38756	5.22924	5.34057	5.5189	5.42123	5.21766	5.09515	5.12957	5.13245	4.93788	5.05333	4.79234	5.56498	5.11152	5.70607	4.5551
sp|Q9NPB0|SMDC1_HUMAN	SAYSD1	SAYSvFN domain-containing protein 1 OS=Homo sapiens OX=9606 GN=SAYSD1 PE=2 SV=1	795	1	C	UR	5.65159	6.80016	6.07225	5.89808	6.23058	6.82949	6.04404	5.66989	6.27447	6.88074	5.59559	5.97997	6.95489	7.42148	6.22624	5.47054
sp|Q969G3|SMCE1_HUMAN	SMARCE1	SWI/SNF-related matrix-associated actin-dependent regulator of chromatin subfamily E member 1 OS=Homo sapiens OX=9606 GN=SMARCE1 PE=1 SV=2	796	14	C	UR	6.9869	7.04215	6.86258	6.20479	5.94709	5.92161	6.03932	7.20761	6.00369	6.1217	6.06817	6.5206	6.18169	5.34451	6.19832	5.34929
sp|Q96DZ5|CLIP3_HUMAN	CLIP3	CAP-Gly domain-containing linker protein 3 OS=Homo sapiens OX=9606 GN=CLIP3 PE=1 SV=3	797	5	C	UR	7.03652	5.94022	5.19035	5.49756	6.8252	7.19933	6.6467	6.16111	6.18637	6.66173	6.51045	6.70614	5.7937	6.01553	6.26985	5.35923
sp|Q9UHJ6|SHPK_HUMAN	SHPK	Sedoheptulokinase OS=Homo sapiens OX=9606 GN=SHPK PE=1 SV=4	798	4	C	UR	6.83128	7.30723	6.44119	6.17734	6.39093	6.47746	6.79215	6.29924	5.73312	5.58243	6.14636	5.94228	6.19995	5.67595	6.35582	5.64729
sp|Q8IZQ5|SELH_HUMAN	SELENOH	Selenoprotein H OS=Homo sapiens OX=9606 GN=SELENOH PE=1 SV=2	799	8	C	UR	6.09303	6.0966	6.10564	7.96737	5.61015	5.34796	4.8215	5.17892	5.30101	6.70983	5.38195	4.71468	7.09639	10.7357	6.31785	4.98806
sp|Q86X10|RLGPB_HUMAN	RALGAPB	Ral GTPase-activating protein subunit beta OS=Homo sapiens OX=9606 GN=RALGAPB PE=1 SV=1	800	18	C	UR	5.99782	5.86538	5.84984	5.71658	5.81173	5.91043	5.65428	5.86271	5.85566	5.55416	5.87332	5.80352	5.8725	5.6965	6.0584	9.85164
sp|Q5T8P6|RBM26_HUMAN	RBM26	RNA-binding protein 26 OS=Homo sapiens OX=9606 GN=RBM26 PE=1 SV=3	801	31	C	UR	6.45624	6.48463	6.54631	6.21645	6.03072	5.45558	5.84726	6.27228	5.7918	6.11023	5.35478	5.8543	6.25865	5.93319	6.09259	5.38322
sp|Q9P2N5|RBM27_HUMAN	RBM27	RNA-binding protein 27 OS=Homo sapiens OX=9606 GN=RBM27 PE=1 SV=2	801	12	C	UR	6.42109	6.0485	5.80321	6.04268	6.32415	6.02062	6.28364	6.53991	6.49358	6.63516	6.0729	6.2028	6.44564	6.1896	6.70282	5.7737
sp|Q96GV9|MACIR_HUMAN	MACIR	Macrophage immunometabolism regulator OS=Homo sapiens OX=9606 GN=MACIR PE=1 SV=1	802	2	C	UR	1.14029	1.24335	1.10668	1.23162	1.07366	1.19253	1.13721	1.18097	1.14074	1.24653	1.13255	1.03914	1.23733	1.24201	1.26689	0.930269
sp|Q9NUP1|BL1S4_HUMAN	BLOC1S4	Biogenesis of lysosome-related organelles complex 1 subunit 4 OS=Homo sapiens OX=9606 GN=BLOC1S4 PE=1 SV=1	803	1	C	UR	6.52682	6.65366	6.89227	5.7983	7.65166	6.82772	6.76092	5.28998	5.25589	6.85406	6.58282	5.24586	6.59417	5.88945	6.48839	4.68802
sp|Q16512|PKN1_HUMAN	PKN1	Serine/threonine-protein kinase N1 OS=Homo sapiens OX=9606 GN=PKN1 PE=1 SV=2	804	10	C	UR	5.94944	6.27726	6.5919	6.48691	6.484	6.13862	6.0266	6.31975	6.08867	6.41763	6.47029	5.89751	6.70629	6.56543	6.39675	5.18294
sp|Q9P2R3|ANFY1_HUMAN	ANKFY1	Rabankyrin-5 OS=Homo sapiens OX=9606 GN=ANKFY1 PE=1 SV=2	804	30	C	UR	5.16303	5.51836	5.54073	5.66138	5.07755	5.46102	5.29535	5.23739	5.12366	5.15246	5.34106	5.01205	5.61159	5.53326	5.57891	5.46989
sp|Q16513|PKN2_HUMAN	PKN2	Serine/threonine-protein kinase N2 OS=Homo sapiens OX=9606 GN=PKN2 PE=1 SV=1	804	5	C	UR	5.71152	6.18373	5.92182	5.33654	6.08111	5.85612	6.22729	6.07718	5.95175	5.75507	5.76739	6.40996	5.74857	5.12821	5.80953	8.40325
sp|Q96CV9|OPTN_HUMAN	OPTN	Optineurin OS=Homo sapiens OX=9606 GN=OPTN PE=1 SV=3	805	26	C	UR	5.78233	6.18147	6.42923	6.44058	5.58199	6.00549	5.81733	6.08304	6.35321	6.48237	6.33904	5.9839	6.21657	6.55008	6.41921	5.59239
sp|Q5H9R4|ARMX4_HUMAN	ARMCX4	Armadillo repeat-containing X-linked protein 4 OS=Homo sapiens OX=9606 GN=ARMCX4 PE=1 SV=3	806	1	C	UR	6.92409	4.59736	6.25629	5.36102	7.73259	7.29316	5.61098	5.38029	8.63813	6.17903	4.28917	6.04502	7.58218	5.48029	7.69992	4.9305
sp|P49411|EFTU_HUMAN	TUFM	Elongation factor Tu, mitochondrial OS=Homo sapiens OX=9606 GN=TUFM PE=1 SV=3	807	53	C	UR	6.69057	6.79161	6.20679	6.17795	6.23967	6.44584	6.47798	6.08267	5.75353	5.80273	5.9644	5.98693	5.79072	5.76309	5.91161	5.41956
sp|O95671|ASML_HUMAN	ASMTL	Probable bifunctional dTTP/UTP pyrophosphatase/methyltransferase protein OS=Homo sapiens OX=9606 GN=ASMTL PE=1 SV=3	808	16	C	UR	5.52032	6.0049	6.10713	5.97462	5.90209	6.10024	6.38573	6.40159	6.02379	5.78545	6.15951	6.45471	6.01484	5.85986	5.93885	9.36636
sp|Q9NR77|PXMP2_HUMAN	PXMP2	Peroxisomal membrane protein 2 OS=Homo sapiens OX=9606 GN=PXMP2 PE=1 SV=3	809	3	C	UR	5.81654	6.14214	6.02372	5.67373	6.06375	6.98803	6.83047	7.01365	6.46231	6.19205	7.27446	6.95068	6.08557	5.21048	6.19177	5.08066
sp|Q6P1M9|ARMX5_HUMAN	ARMCX5	Armadillo repeat-containing X-linked protein 5 OS=Homo sapiens OX=9606 GN=ARMCX5 PE=1 SV=1	810	2	C	UR	6.22874	6.60256	5.9878	5.62467	6.54304	6.63074	6.09056	6.39563	6.4488	6.67072	5.75657	6.89887	6.42796	7.03058	6.38618	4.27658
sp|Q9Y4L1|HYOU1_HUMAN	HYOU1	Hypoxia up-regulated protein 1 OS=Homo sapiens OX=9606 GN=HYOU1 PE=1 SV=1	811	63	C	UR	6.02716	6.42126	6.55254	6.6754	6.01743	6.2637	5.80938	5.90592	5.79888	6.11405	5.93335	5.76273	6.46898	6.62248	6.25099	6.76781
sp|Q9H7J1|PPR3E_HUMAN	PPP1R3E	Protein phosphatase 1 regulatory subunit 3E OS=Homo sapiens OX=9606 GN=PPP1R3E PE=1 SV=2	812	2	C	UR	6.14942	6.19906	6.31298	6.65274	6.14776	7.03284	6.7356	6.6306	6.19096	5.92414	6.21851	6.33145	6.29654	5.30356	6.48424	5.3896
sp|P25686|DNJB2_HUMAN	DNAJB2	DnaJ homolog subfamily B member 2 OS=Homo sapiens OX=9606 GN=DNAJB2 PE=1 SV=3	813	5	C	UR	4.67132	4.81035	5.13727	4.57259	4.74357	4.96938	4.72943	4.71795	5.44288	5.19259	5.55504	5.0583	5.1107	4.49379	5.03545	4.30965
sp|O75190|DNJB6_HUMAN	DNAJB6	DnaJ homolog subfamily B member 6 OS=Homo sapiens OX=9606 GN=DNAJB6 PE=1 SV=2	813	7	C	UR	6.35623	6.62672	6.50998	5.48847	6.07378	6.17821	7.07138	7.0054	6.70645	5.96654	7.04692	6.97642	5.75399	4.31571	6.19071	5.7331
sp|Q99470|SDF2_HUMAN	SDF2	Stromal cell-derived factor 2 OS=Homo sapiens OX=9606 GN=SDF2 PE=1 SV=2	814	6	C	UR	6.16048	5.60104	5.4507	5.21622	5.75402	5.96907	5.29964	5.15091	5.27442	5.21336	5.19299	5.12724	5.6436	5.48567	5.34513	4.54611
sp|Q8TC07|TBC15_HUMAN	TBC1D15	TBC1 domain family member 15 OS=Homo sapiens OX=9606 GN=TBC1D15 PE=1 SV=2	815	9	C	UR	6.04931	6.08233	6.14249	5.79048	6.1398	6.15438	6.83042	6.40505	6.7426	6.09661	6.35074	6.34297	6.42905	5.78078	6.35185	5.95779
sp|P82933|RT09_HUMAN	MRPS9	Small ribosomal subunit protein uS9m OS=Homo sapiens OX=9606 GN=MRPS9 PE=1 SV=2	816	11	C	UR	6.09201	5.87062	6.24286	7.19917	5.97756	6.07753	4.60154	4.86414	4.87744	6.03385	5.09068	4.54966	7.10758	7.90399	6.94662	6.05363
sp|Q9NVT9|ARMC1_HUMAN	ARMC1	Armadillo repeat-containing protein 1 OS=Homo sapiens OX=9606 GN=ARMC1 PE=1 SV=1	817	4	C	UR	6.49194	5.97941	6.05813	5.65786	6.66059	6.67542	8.22748	7.22262	5.90387	5.1562	5.92818	7.42454	5.35278	4.30533	5.31393	7.64172
sp|Q9BPX7|CG025_HUMAN	C7orf25	UPF0415 protein C7orf25 OS=Homo sapiens OX=9606 GN=C7orf25 PE=1 SV=1	818	3	C	UR	6.78152	6.48402	5.76818	6.35276	5.83708	6.38152	6.50644	6.36119	6.15545	6.33977	6.65988	6.40177	5.81048	6.12954	6.38835	5.64203
sp|Q9Y6W3|CAN7_HUMAN	CAPN7	Calpain-7 OS=Homo sapiens OX=9606 GN=CAPN7 PE=1 SV=1	819	10	C	UR	5.60907	6.52748	6.8387	6.30142	5.7646	5.9885	6.0583	6.23949	6.5602	6.41983	6.43646	6.25087	6.34389	6.44879	6.30022	5.91217
sp|O14802|RPC1_HUMAN	POLR3A	DNA-directed RNA polymerase III subunit RPC1 OS=Homo sapiens OX=9606 GN=POLR3A PE=1 SV=2	820	13	C	UR	5.63018	5.84209	5.56571	5.4804	5.52208	5.78109	5.88882	5.94232	5.93677	6.02965	6.18948	5.73698	5.91108	5.46481	6.02971	5.19328
sp|Q86XZ4|SPAS2_HUMAN	SPATS2	Spermatogenesis-associated serine-rich protein 2 OS=Homo sapiens OX=9606 GN=SPATS2 PE=1 SV=1	821	7	C	UR	4.02768	4.54615	4.42306	4.75889	4.73598	4.73922	5.03097	5.09656	5.1132	4.89133	5.25699	5.17483	5.28698	4.75732	5.30073	4.95448
sp|O75962|TRIO_HUMAN	TRIO	Triple functional domain protein OS=Homo sapiens OX=9606 GN=TRIO PE=1 SV=2	822	54	C	UR	6.07574	5.88673	6.27022	6.31292	6.2015	6.2928	6.16557	6.07452	6.48161	6.30123	6.36662	6.15561	6.41262	6.2476	6.34753	5.71178
sp|O60229|KALRN_HUMAN	KALRN	Kalirin OS=Homo sapiens OX=9606 GN=KALRN PE=1 SV=3	822	54	C	UR	5.55077	5.16875	5.59681	5.6093	5.70014	5.8259	6.25169	6.13073	6.06527	5.81585	6.11544	6.14073	5.66244	5.35721	5.93418	5.96322
sp|Q9UEG4|ZN629_HUMAN	ZNF629	Zinc finger protein 629 OS=Homo sapiens OX=9606 GN=ZNF629 PE=1 SV=2	823	11	C	UR	5.78575	5.50664	5.26316	5.6325	6.11769	6.55006	6.45475	5.94212	7.01001	6.7474	6.82102	6.40383	6.76674	6.30523	6.61959	6.07349
sp|Q9BX95|SGPP1_HUMAN	SGPP1	Sphingosine-1-phosphate phosphatase 1 OS=Homo sapiens OX=9606 GN=SGPP1 PE=1 SV=2	824	2	C	UR	6.54405	5.82948	5.6861	5.71304	5.98984	6.76883	6.85178	6.6052	5.74525	6.16689	6.34669	7.34097	6.22205	5.96375	6.1017	6.12439
sp|Q9BWG6|SCNM1_HUMAN	SCNM1	Sodium channel modifier 1 OS=Homo sapiens OX=9606 GN=SCNM1 PE=1 SV=1	825	1	C	UR	5.45047	5.92777	5.19898	6.7239	5.81308	5.87484	6.21652	6.06144	6.88449	6.67479	6.97654	6.79441	6.55849	6.06064	6.7571	6.02657
sp|Q9UHG2|PCS1N_HUMAN	PCSK1N	ProSAAS OS=Homo sapiens OX=9606 GN=PCSK1N PE=1 SV=1	826	4	C	UR	4.43655	6.03378	7.52501	6.49378	6.17715	5.49634	5.77918	5.99695	6.246	6.92762	6.39284	6.49134	7.30539	7.37781	5.77321	5.54705
sp|P00505|AATM_HUMAN	GOT2	Aspartate aminotransferase, mitochondrial OS=Homo sapiens OX=9606 GN=GOT2 PE=1 SV=3	827	64	C	UR	5.20135	5.17627	5.14487	5.09842	4.93627	5.15429	4.95376	4.84162	4.64771	4.62311	4.64974	4.78338	4.70322	4.78064	4.68249	5.94513
sp|Q9UBE0|SAE1_HUMAN	SAE1	SUMO-activating enzyme subunit 1 OS=Homo sapiens OX=9606 GN=SAE1 PE=1 SV=1	828	39	C	UR	5.19641	5.3656	5.3937	5.55512	5.07012	5.20819	5.09912	5.01847	4.99075	5.09553	5.02962	4.93501	5.28156	5.61226	5.01275	5.32854
sp|Q9BT67|NFIP1_HUMAN	NDFIP1	NEDD4 family-interacting protein 1 OS=Homo sapiens OX=9606 GN=NDFIP1 PE=1 SV=1	829	5	C	UR	8.63617	6.40349	5.71364	5.7463	7.69067	7.16263	7.11568	5.89272	6.31041	5.74369	5.70778	6.07651	5.49052	5.33534	6.3855	4.58896
sp|Q8IZH2|XRN1_HUMAN	XRN1	5'-3' exoribonuclease 1 OS=Homo sapiens OX=9606 GN=XRN1 PE=1 SV=1	830	17	C	UR	6.05107	5.79317	6.03081	6.19591	5.94374	6.42043	6.22917	6.43322	6.69911	6.41399	6.49502	6.31984	6.53419	6.26578	6.26441	5.91013
sp|P17677|NEUM_HUMAN	GAP43	Neuromodulin OS=Homo sapiens OX=9606 GN=GAP43 PE=1 SV=1	831	44	C	UR	4.24002	5.63913	6.19506	7.13539	5.48628	5.19888	5.81458	4.21057	5.20801	6.19114	4.61798	5.35261	5.33126	7.90408	4.03616	5.16089
sp|Q9BWF3|RBM4_HUMAN	RBM4	RNA-binding protein 4 OS=Homo sapiens OX=9606 GN=RBM4 PE=1 SV=1	832	12	C	UR	5.82848	5.68915	5.80715	6.13142	5.91825	5.70421	5.38557	5.76008	5.70017	5.3985	5.33238	5.65978	5.51267	5.87658	5.31605	6.22558
sp|Q9BQ04|RBM4B_HUMAN	RBM4B	RNA-binding protein 4B OS=Homo sapiens OX=9606 GN=RBM4B PE=1 SV=1	832	2	C	UR	1.95969	1.97809	2.24922	2.28234	2.31515	1.97606	2.23026	2.28881	2.51416	1.86104	2.12009	2.10919	2.08187	2.10288	2.19265	1.64646
sp|Q96RE7|NACC1_HUMAN	NACC1	Nucleus accumbens-associated protein 1 OS=Homo sapiens OX=9606 GN=NACC1 PE=1 SV=1	833	6	C	UR	4.92703	4.67138	4.62913	4.1979	5.11061	5.23366	5.53669	5.20972	4.66972	4.73336	4.84091	5.05919	4.79379	4.48847	4.83073	4.93213
sp|Q8ND04|SMG8_HUMAN	SMG8	Nonsense-mediated mRNA decay factor SMG8 OS=Homo sapiens OX=9606 GN=SMG8 PE=1 SV=1	834	14	C	UR	6.08363	6.07533	6.16156	6.49755	6.11556	6.02424	5.83297	6.08368	6.39289	6.41359	6.17743	5.95824	6.69275	6.97759	6.78759	5.72541
sp|P0DMV8|HS71A_HUMAN	HSPA1A	Heat shock 70 kDa protein 1A OS=Homo sapiens OX=9606 GN=HSPA1A PE=1 SV=1	835	67	C	UR	5.92736	6.37026	6.39287	6.41893	6.05208	6.07237	5.7271	5.99753	6.1002	6.26145	6.20171	5.80063	6.30818	6.72483	6.31088	5.50127
sp|P34931|HS71L_HUMAN	HSPA1L	Heat shock 70 kDa protein 1-like OS=Homo sapiens OX=9606 GN=HSPA1L PE=1 SV=2	835	3	C	UR	7.24966	5.81257	6.41865	6.15675	6.50007	6.47451	5.62732	6.4108	6.36086	6.28763	5.78245	5.56606	6.58718	6.21273	6.69949	5.85325
sp|P11021|BIP_HUMAN	HSPA5	Endoplasmic reticulum chaperone BiP OS=Homo sapiens OX=9606 GN=HSPA5 PE=1 SV=2	835	78	C	UR	5.88895	6.11286	6.28266	6.7473	5.58287	5.85055	5.44894	5.64995	5.8159	6.0539	5.88456	5.57034	6.28007	7.16831	6.1433	5.26506
sp|P38646|GRP75_HUMAN	HSPA9	Stress-70 protein, mitochondrial OS=Homo sapiens OX=9606 GN=HSPA9 PE=1 SV=2	835	79	C	UR	5.85505	5.73197	5.53381	5.61655	5.65581	5.74907	5.49585	5.48847	5.41167	5.24245	5.33093	5.3953	5.50805	5.56451	5.49153	5.55938
sp|P11142|HSP7C_HUMAN	HSPA8	Heat shock cognate 71 kDa protein OS=Homo sapiens OX=9606 GN=HSPA8 PE=1 SV=1	835	143	C	UR	4.83922	5.06324	5.21142	5.36752	4.87469	4.91894	4.63179	4.78377	4.90371	4.8389	4.91475	4.79773	5.17671	5.81492	5.18776	4.55734
sp|P54652|HSP72_HUMAN	HSPA2	Heat shock-related 70 kDa protein 2 OS=Homo sapiens OX=9606 GN=HSPA2 PE=1 SV=1	835	7	C	UR	5.67493	5.83995	5.67788	5.84482	6.02728	5.76891	5.71827	5.44285	6.96188	6.80075	7.07415	6.74928	6.87886	6.88493	7.12085	5.53441
sp|O75347|TBCA_HUMAN	TBCA	Tubulin-specific chaperone A OS=Homo sapiens OX=9606 GN=TBCA PE=1 SV=3	836	11	C	UR	5.24242	5.98626	6.91502	7.60901	6.12715	5.77505	6.45349	5.33841	4.88584	6.3498	6.195	6.46235	5.53812	7.11205	5.10122	8.90881
sp|P07355|ANXA2_HUMAN	ANXA2	Annexin A2 OS=Homo sapiens OX=9606 GN=ANXA2 PE=1 SV=2	837	27	C	UR	4.03198	4.55844	4.79378	4.46166	4.95804	4.93973	4.89692	5.20259	4.97332	4.72905	5.15512	4.89953	4.79351	4.67624	4.7857	4.58972
sp|Q75T13|PGAP1_HUMAN	PGAP1	GPI inositol-deacylase OS=Homo sapiens OX=9606 GN=PGAP1 PE=1 SV=1	838	8	C	UR	5.95945	5.55342	5.33828	4.79509	5.38814	5.85756	5.92027	5.58825	4.89817	5.01171	5.27192	5.15693	4.94914	4.255	5.57755	5.1126
sp|Q5VW36|FOCAD_HUMAN	FOCAD	Focadhesin OS=Homo sapiens OX=9606 GN=FOCAD PE=1 SV=2	839	13	C	UR	6.05535	5.34597	5.81397	5.02884	5.89732	6.13324	6.87216	6.3232	6.51998	5.52846	6.33303	6.44657	5.34993	4.40862	5.73625	6.22871
sp|Q96SZ5|AEDO_HUMAN	ADO	2-aminoethanethiol dioxygenase OS=Homo sapiens OX=9606 GN=ADO PE=1 SV=2	840	10	C	UR	6.33468	6.34256	6.1405	6.15236	6.21452	6.2139	6.51565	6.28224	6.49695	6.51645	6.60278	6.74416	5.92081	5.78714	5.96438	5.77093
sp|Q9Y3Q3|TMED3_HUMAN	TMED3	Transmembrane emp24 domain-containing protein 3 OS=Homo sapiens OX=9606 GN=TMED3 PE=1 SV=1	841	2	C	UR	6.62904	7.20732	6.80793	5.3911	6.47398	6.65544	6.9306	6.85047	6.04684	6.17451	6.14412	5.86967	5.64336	4.9882	6.12955	6.05787
sp|Q9BSJ8|ESYT1_HUMAN	ESYT1	Extended synaptotagmin-1 OS=Homo sapiens OX=9606 GN=ESYT1 PE=1 SV=1	842	19	C	UR	6.00709	6.19991	6.00929	6.68522	6.2008	6.27724	5.85494	5.83292	5.85512	6.12812	5.83355	5.80805	6.79692	7.17738	6.7196	6.61384
sp|O75923|DYSF_HUMAN	DYSF	Dysferlin OS=Homo sapiens OX=9606 GN=DYSF PE=1 SV=1	843	1	C	UR	6.39257	6.45704	6.18433	6.35196	8.65469	6.74959	6.05784	6.12849	7.38539	5.67849	5.25397	4.74853	7.68427	5.25089	6.6532	4.36876
sp|Q9Y6G9|DC1L1_HUMAN	DYNC1LI1	Cytoplasmic dynein 1 light intermediate chain 1 OS=Homo sapiens OX=9606 GN=DYNC1LI1 PE=1 SV=3	844	42	C	UR	5.97813	6.2405	6.28924	6.38598	6.2892	6.09601	5.93147	6.07692	6.17352	6.36744	6.0932	6.04919	6.51587	6.41834	6.506	6.01396
sp|O76075|DFFB_HUMAN	DFFB	DNA fragmentation factor subunit beta OS=Homo sapiens OX=9606 GN=DFFB PE=1 SV=1	845	3	C	UR	6.28536	6.3507	6.40455	6.2027	6.30909	6.34363	5.81944	5.8368	6.60843	6.54128	6.49125	6.09849	6.81292	6.2037	6.49871	5.19296
sp|Q8WUH1|CHUR_HUMAN	CHURC1	Protein Churchill OS=Homo sapiens OX=9606 GN=CHURC1 PE=1 SV=3	847	1	C	UR	6.26745	6.87703	7.64526	5.6158	6.46035	5.27976	7.52442	6.70164	5.04856	6.48084	6.43711	7.22434	5.17383	6.2534	6.11571	4.8945
sp|Q9NY72|SCN3B_HUMAN	SCN3B	Sodium channel subunit beta-3 OS=Homo sapiens OX=9606 GN=SCN3B PE=1 SV=1	848	2	C	UR	7.2213	6.7955	6.0737	5.8055	7.37923	6.87217	5.86696	6.03974	6.97631	6.33259	5.74301	5.9009	6.16946	5.88919	6.09358	4.84087
sp|O75145|LIPA3_HUMAN	PPFIA3	Liprin-alpha-3 OS=Homo sapiens OX=9606 GN=PPFIA3 PE=1 SV=3	849	48	C	UR	5.20006	4.97276	5.20754	5.1358	5.2315	5.29822	5.21229	5.21586	5.55205	5.35966	5.49043	5.22817	5.42348	5.27369	5.39171	5.03982
sp|Q13136|LIPA1_HUMAN	PPFIA1	Liprin-alpha-1 OS=Homo sapiens OX=9606 GN=PPFIA1 PE=1 SV=1	849	16	C	UR	5.63302	5.78385	6.17963	7.16321	5.7407	5.91334	5.18021	5.42086	6.19802	6.84384	6.09116	5.55458	7.26588	8.0795	7.04682	5.90536
sp|O75334|LIPA2_HUMAN	PPFIA2	Liprin-alpha-2 OS=Homo sapiens OX=9606 GN=PPFIA2 PE=1 SV=2	849	20	C	UR	3.80215	3.50282	3.74557	3.92573	3.67434	3.63364	3.96975	3.8811	3.8892	3.58481	3.71311	3.86114	3.80957	3.92453	3.736	3.85462
sp|O75335|LIPA4_HUMAN	PPFIA4	Liprin-alpha-4 OS=Homo sapiens OX=9606 GN=PPFIA4 PE=2 SV=3	849	1	C	UR	5.19987	6.30557	6.65971	6.5944	5.67168	5.88339	6.55105	6.49695	6.2849	6.93801	5.77295	6.36874	6.20747	6.38935	7.0695	5.60647
sp|Q96QC0|PP1RA_HUMAN	PPP1R10	Serine/threonine-protein phosphatase 1 regulatory subunit 10 OS=Homo sapiens OX=9606 GN=PPP1R10 PE=1 SV=1	850	16	C	UR	6.39842	5.60324	5.79551	5.75726	5.17522	5.3026	5.43099	6.56657	5.04264	5.25233	5.24082	5.88994	5.09607	4.81686	4.91686	4.50985
sp|O15031|PLXB2_HUMAN	PLXNB2	Plexin-B2 OS=Homo sapiens OX=9606 GN=PLXNB2 PE=1 SV=3	851	18	C	UR	6.43688	6.04763	6.29452	6.30599	6.38878	6.47946	6.18924	5.98254	6.32805	6.42319	6.20422	5.94269	6.24636	6.56729	6.25685	5.9063
sp|O43157|PLXB1_HUMAN	PLXNB1	Plexin-B1 OS=Homo sapiens OX=9606 GN=PLXNB1 PE=1 SV=3	851	16	C	UR	5.67176	5.6102	5.7152	5.45755	5.19925	5.44255	5.57813	5.73941	5.27753	4.96454	5.17544	5.39064	5.60729	5.04561	6.42768	5.46233
sp|Q06455|MTG8_HUMAN	RUNX1T1	Protein CBFA2T1 OS=Homo sapiens OX=9606 GN=RUNX1T1 PE=1 SV=2	852	8	C	UR	5.53268	5.04114	5.32275	5.0916	5.43567	5.41523	5.368	5.66777	5.40124	5.43314	5.0358	5.52379	5.39263	5.27978	5.41477	5.12142
sp|P27824|CALX_HUMAN	CANX	Calnexin OS=Homo sapiens OX=9606 GN=CANX PE=1 SV=2	853	72	C	UR	6.04121	5.99205	5.90843	5.52154	5.70437	5.77776	5.72948	5.5783	5.3331	5.12931	5.33762	5.35552	5.35878	5.01675	5.38463	5.24962
sp|Q9UJU6|DBNL_HUMAN	DBNL	Drebrin-like protein OS=Homo sapiens OX=9606 GN=DBNL PE=1 SV=1	854	23	C	UR	4.61581	5.30065	5.48896	5.29387	4.67728	4.75024	5.00282	5.16436	5.93508	6.01353	6.02178	6.00837	5.52394	5.49493	5.35303	5.0409
sp|O00425|IF2B3_HUMAN	IGF2BP3	Insulin-like growth factor 2 mRNA-binding protein 3 OS=Homo sapiens OX=9606 GN=IGF2BP3 PE=1 SV=2	855	37	C	UR	5.97422	5.39199	5.4634	5.6796	6.55205	6.3216	6.67576	6.10164	6.20179	6.05432	6.41892	6.45885	6.29083	6.11627	6.45752	6.79861
sp|Q9NZI8|IF2B1_HUMAN	IGF2BP1	Insulin-like growth factor 2 mRNA-binding protein 1 OS=Homo sapiens OX=9606 GN=IGF2BP1 PE=1 SV=2	855	49	C	UR	5.63119	5.0903	5.18428	5.82558	6.18589	6.357	5.74809	5.39443	5.89694	6.24757	6.04905	6.0519	6.51749	6.77462	6.48499	7.72153
sp|Q9Y6M1|IF2B2_HUMAN	IGF2BP2	Insulin-like growth factor 2 mRNA-binding protein 2 OS=Homo sapiens OX=9606 GN=IGF2BP2 PE=1 SV=2	855	30	C	UR	5.85778	5.55806	5.53937	6.30694	6.35562	6.58767	6.11387	5.76169	5.89952	6.44161	6.30432	6.21587	6.83903	7.46561	6.75464	5.88991
sp|Q9Y2J2|E41L3_HUMAN	EPB41L3	Band 4.1-like protein 3 OS=Homo sapiens OX=9606 GN=EPB41L3 PE=1 SV=2	856	66	C	UR	5.59425	5.60746	5.81723	5.57874	5.72868	5.89074	5.7211	5.72402	6.09381	6.09661	6.2182	6.23397	5.80429	5.61382	5.90558	6.05681
sp|O43491|E41L2_HUMAN	EPB41L2	Band 4.1-like protein 2 OS=Homo sapiens OX=9606 GN=EPB41L2 PE=1 SV=1	856	18	C	UR	6.29988	6.49253	6.20056	6.03792	6.27268	6.20593	6.32077	6.4589	5.87806	6.12238	5.86021	6.04566	5.95611	5.79894	6.23956	5.74737
sp|P11171|EPB41_HUMAN	EPB41	Protein 4.1 OS=Homo sapiens OX=9606 GN=EPB41 PE=1 SV=4	856	45	C	UR	6.14414	6.34752	6.14197	6.88873	5.70555	5.87876	5.63431	6.04024	5.11366	5.81091	5.1509	5.52498	6.23576	7.55663	5.3328	5.87977
sp|Q9H4G0|E41L1_HUMAN	EPB41L1	Band 4.1-like protein 1 OS=Homo sapiens OX=9606 GN=EPB41L1 PE=1 SV=2	856	33	C	UR	5.71597	6.34454	6.50045	6.51538	5.70434	5.86084	6.14133	6.2378	5.90141	6.00427	5.9282	5.87168	6.35158	6.61928	6.31374	6.31046
sp|Q15771|RAB30_HUMAN	RAB30	Ras-related protein Rab-30 OS=Homo sapiens OX=9606 GN=RAB30 PE=1 SV=2	857	3	C	UR	6.04225	5.96879	6.88637	6.41742	6.43976	6.41588	6.01911	6.10543	6.576	6.46843	6.99538	6.28967	6.20942	6.09966	6.36635	4.70007
sp|P61026|RAB10_HUMAN	RAB10	Ras-related protein Rab-10 OS=Homo sapiens OX=9606 GN=RAB10 PE=1 SV=1	857	14	C	UR	5.80878	6.16829	6.5614	6.06038	6.0535	6.21658	6.37816	6.11687	5.97633	5.81462	6.5384	6.83333	6.03158	5.88384	6.02806	7.5299
sp|Q6IQ22|RAB12_HUMAN	RAB12	Ras-related protein Rab-12 OS=Homo sapiens OX=9606 GN=RAB12 PE=1 SV=3	857	14	C	UR	6.30096	6.44224	6.48354	6.09544	5.85216	6.08932	6.76482	6.6766	6.01178	5.60605	5.84626	6.14807	5.77881	5.31082	5.84754	7.11792
sp|Q9H082|RB33B_HUMAN	RAB33B	Ras-related protein Rab-33B OS=Homo sapiens OX=9606 GN=RAB33B PE=1 SV=1	857	4	C	UR	6.48635	6.21099	5.99299	6.15244	6.04554	6.18946	6.34154	6.30054	6.37862	6.08657	6.58915	6.41063	6.10707	6.21528	6.35041	6.14242
sp|Q96E17|RAB3C_HUMAN	RAB3C	Ras-related protein Rab-3C OS=Homo sapiens OX=9606 GN=RAB3C PE=1 SV=1	857	14	C	UR	5.82656	6.31256	6.12905	5.65818	5.64908	5.8365	6.40408	5.88289	5.73298	5.37969	5.83088	5.97398	5.51176	5.20142	5.74692	8.4623
sp|P20336|RAB3A_HUMAN	RAB3A	Ras-related protein Rab-3A OS=Homo sapiens OX=9606 GN=RAB3A PE=1 SV=1	857	10	C	UR	5.4646	5.0105	5.50148	5.0919	5.17987	5.18828	5.66163	5.44295	5.47813	4.84691	5.45827	5.24794	4.6954	4.71119	4.80631	8.83284
sp|P20337|RAB3B_HUMAN	RAB3B	Ras-related protein Rab-3B OS=Homo sapiens OX=9606 GN=RAB3B PE=1 SV=2	857	7	C	UR	6.31809	5.89487	5.89334	5.59484	6.42581	6.2417	6.25282	6.2564	6.22456	5.84935	6.19152	6.64983	6.40125	5.49795	5.54144	8.76623
sp|Q92930|RAB8B_HUMAN	RAB8B	Ras-related protein Rab-8B OS=Homo sapiens OX=9606 GN=RAB8B PE=1 SV=2	857	16	C	UR	5.63399	6.08669	5.77233	6.023	5.34873	5.69174	6.31605	6.20242	5.57056	5.86304	6.21711	7.28334	5.97209	5.44524	5.41192	11.1617
sp|O95716|RAB3D_HUMAN	RAB3D	Ras-related protein Rab-3D OS=Homo sapiens OX=9606 GN=RAB3D PE=1 SV=1	857	3	C	UR	5.84162	6.66247	6.16537	5.6389	5.85984	6.75042	6.45916	5.93214	6.1097	6.1335	6.71199	7.39941	5.81499	5.98559	5.90373	6.63117
sp|Q96DA2|RB39B_HUMAN	RAB39B	Ras-related protein Rab-39B OS=Homo sapiens OX=9606 GN=RAB39B PE=1 SV=1	857	6	C	UR	6.16975	5.99368	6.1466	6.23074	6.00341	5.62758	6.03999	5.68981	6.07315	5.78299	5.85425	5.5941	6.29147	6.02585	6.25164	5.14111
sp|Q14964|RB39A_HUMAN	RAB39A	Ras-related protein Rab-39A OS=Homo sapiens OX=9606 GN=RAB39A PE=1 SV=2	857	7	C	UR	4.95753	4.54347	4.74394	4.4204	4.58438	4.75881	5.18814	4.55433	5.0409	4.96887	5.26693	4.77701	4.60644	4.41706	5.18778	4.74236
sp|P20338|RAB4A_HUMAN	RAB4A	Ras-related protein Rab-4A OS=Homo sapiens OX=9606 GN=RAB4A PE=1 SV=3	857	13	C	UR	5.71142	5.78423	5.7082	5.20636	5.82479	5.92761	6.23415	5.80957	5.7996	5.58362	6.14603	6.1176	5.32019	5.12652	5.6541	6.88253
sp|P61018|RAB4B_HUMAN	RAB4B	Ras-related protein Rab-4B OS=Homo sapiens OX=9606 GN=RAB4B PE=1 SV=1	857	9	C	UR	5.48403	5.17546	5.47029	5.42159	5.14559	5.52366	5.18165	5.12636	5.21718	5.31098	5.67377	5.30274	4.98108	5.31981	5.48608	5.24157
sp|P20340|RAB6A_HUMAN	RAB6A	Ras-related protein Rab-6A OS=Homo sapiens OX=9606 GN=RAB6A PE=1 SV=3	857	18	C	UR	6.67366	6.76054	6.47135	6.28009	6.40132	6.7298	6.32485	6.17324	6.01622	5.84751	5.98166	5.68294	6.52074	6.23478	6.36428	5.53702
sp|P61106|RAB14_HUMAN	RAB14	Ras-related protein Rab-14 OS=Homo sapiens OX=9606 GN=RAB14 PE=1 SV=4	857	20	C	UR	5.69284	5.73766	5.92186	5.64644	5.45624	5.61442	6.10084	5.91944	5.95653	5.58829	5.72264	6.26706	5.31541	4.99681	5.2674	7.793
sp|Q15286|RAB35_HUMAN	RAB35	Ras-related protein Rab-35 OS=Homo sapiens OX=9606 GN=RAB35 PE=1 SV=1	857	12	C	UR	5.94329	6.41862	6.51053	6.75528	5.93753	6.13671	5.68974	6.12954	6.54421	6.3927	6.43265	6.37073	6.56929	6.46753	6.24623	5.45542
sp|Q9NRW1|RAB6B_HUMAN	RAB6B	Ras-related protein Rab-6B OS=Homo sapiens OX=9606 GN=RAB6B PE=1 SV=1	857	11	C	UR	6.61844	6.55789	6.22919	6.16829	6.79872	6.68136	6.0934	5.85929	6.42218	6.0935	5.94608	5.62229	6.48572	6.22536	6.63132	5.56697
sp|P59190|RAB15_HUMAN	RAB15	Ras-related protein Rab-15 OS=Homo sapiens OX=9606 GN=RAB15 PE=1 SV=1	857	5	C	UR	6.36515	6.11996	6.60989	5.84705	5.96104	6.2064	6.49212	6.23192	6.38886	6.20427	6.30437	6.5959	6.00425	5.32619	5.99916	7.34346
sp|Q14088|RB33A_HUMAN	RAB33A	Ras-related protein Rab-33A OS=Homo sapiens OX=9606 GN=RAB33A PE=1 SV=2	857	12	C	UR	6.47814	6.37122	6.01478	5.47547	6.30799	6.44137	6.93848	6.35847	6.66069	6.12236	6.6321	6.84594	5.80047	5.21272	6.06585	6.27395
sp|P62820|RAB1A_HUMAN	RAB1A	Ras-related protein Rab-1A OS=Homo sapiens OX=9606 GN=RAB1A PE=1 SV=3	857	28	C	UR	6.32754	6.4803	6.67504	6.52137	6.07433	6.38337	6.26897	6.06308	6.17232	6.12475	6.42778	6.39394	6.14301	6.27474	6.17355	5.49591
sp|Q9H0U4|RAB1B_HUMAN	RAB1B	Ras-related protein Rab-1B OS=Homo sapiens OX=9606 GN=RAB1B PE=1 SV=1	857	8	C	UR	5.66516	5.64205	6.39069	8.30464	5.36628	5.8134	4.07159	4.11989	4.93142	6.60182	5.16033	4.16802	6.76437	9.66623	6.20555	5.21814
sp|P51153|RAB13_HUMAN	RAB13	Ras-related protein Rab-13 OS=Homo sapiens OX=9606 GN=RAB13 PE=1 SV=1	857	4	C	UR	5.71784	6.12692	6.30217	5.55964	5.91617	6.13583	6.66464	6.7733	6.88787	6.64606	6.86566	7.37294	6.10344	5.66259	5.6092	5.65574
sp|P61006|RAB8A_HUMAN	RAB8A	Ras-related protein Rab-8A OS=Homo sapiens OX=9606 GN=RAB8A PE=1 SV=1	857	4	C	UR	5.78101	6.53277	6.7952	6.05966	5.61599	6.081	5.5405	6.22989	6.45208	7.2804	6.41836	5.72732	5.86279	6.44904	6.66857	6.50542
sp|Q53S08|RAB6D_HUMAN	RAB6D	Ras-related protein Rab-6D OS=Homo sapiens OX=9606 GN=RAB6D PE=2 SV=1	857	4	C	UR	6.18296	6.31569	6.31125	6.32703	6.23099	6.59985	5.34212	5.82201	6.16995	5.8859	5.8444	5.19917	6.55678	6.57979	6.24008	5.09803
sp|O43719|HTSF1_HUMAN	HTATSF1	17S U2 SnRNP complex component HTATSF1 OS=Homo sapiens OX=9606 GN=HTATSF1 PE=1 SV=1	858	36	C	UR	6.13067	5.91209	5.58184	5.68039	5.61306	6.01031	6.05365	5.73137	5.68926	5.73127	5.93127	6.20984	5.31754	5.41935	5.4542	5.67285
sp|Q9UPU7|TBD2B_HUMAN	TBC1D2B	TBC1 domain family member 2B OS=Homo sapiens OX=9606 GN=TBC1D2B PE=1 SV=2	859	3	C	UR	6.80897	6.29124	6.72691	6.56217	6.16092	6.18148	5.88252	6.59312	6.38774	6.3117	6.44725	6.32615	5.55268	6.60109	6.11775	5.04831
sp|P36543|VATE1_HUMAN	ATP6V1E1	V-type proton ATPase subunit E 1 OS=Homo sapiens OX=9606 GN=ATP6V1E1 PE=1 SV=1	860	23	C	UR	6.7827	6.50727	6.78554	6.85252	6.64401	6.43865	5.93825	5.93728	5.84414	6.23264	6.10828	5.48161	6.41994	6.54148	6.50848	4.97722
sp|P62913|RL11_HUMAN	RPL11	Large ribosomal subunit protein uL5 OS=Homo sapiens OX=9606 GN=RPL11 PE=1 SV=2	861	9	C	UR	3.90896	4.74632	4.6102	6.17548	5.50647	5.65161	4.25429	4.2395	5.13491	6.36042	5.63304	4.96066	6.63895	7.17725	6.50786	6.20358
sp|Q9Y4A5|TRRAP_HUMAN	TRRAP	Transformation/transcription domain-associated protein OS=Homo sapiens OX=9606 GN=TRRAP PE=1 SV=3	862	39	C	UR	5.929	4.5561	4.90112	4.42914	5.31534	5.43486	6.17601	6.33022	5.50299	5.47253	5.70921	6.16882	5.07325	4.41104	5.44672	5.71986
sp|Q04323|UBXN1_HUMAN	UBXN1	UBX domain-containing protein 1 OS=Homo sapiens OX=9606 GN=UBXN1 PE=1 SV=2	863	10	C	UR	4.90631	5.59987	5.43683	5.55324	5.66644	5.65601	5.47562	5.45837	5.50104	5.67535	5.6357	5.36772	5.38687	5.20964	5.49014	4.95755
sp|O14828|SCAM3_HUMAN	SCAMP3	Secretory carrier-associated membrane protein 3 OS=Homo sapiens OX=9606 GN=SCAMP3 PE=1 SV=3	864	10	C	UR	5.43653	6.34512	6.84387	6.29097	5.22222	5.10361	6.28019	6.71947	6.65643	6.77724	7.14819	7.16427	5.73024	5.89296	6.48699	5.90171
sp|Q9UEE9|CFDP1_HUMAN	CFDP1	Craniofacial development protein 1 OS=Homo sapiens OX=9606 GN=CFDP1 PE=1 SV=1	865	11	C	UR	5.43912	5.66679	5.73813	5.92836	4.93324	5.16593	4.93005	5.07011	4.91183	5.37687	5.11127	5.08694	5.34589	5.77633	5.36421	4.48949
sp|Q14257|RCN2_HUMAN	RCN2	Reticulocalbin-2 OS=Homo sapiens OX=9606 GN=RCN2 PE=1 SV=1	866	12	C	UR	6.37251	5.58545	5.91074	8.05459	6.23138	6.54698	4.56764	4.53109	5.49141	6.58783	5.06085	3.97028	7.74477	10.4614	7.16231	5.72081
sp|O00429|DNM1L_HUMAN	DNM1L	Dynamin-1-like protein OS=Homo sapiens OX=9606 GN=DNM1L PE=1 SV=2	867	44	C	UR	5.70331	6.04685	5.93996	6.06035	5.8636	6.08751	5.94242	5.94822	5.59323	5.70325	5.77248	5.75222	6.0015	5.7327	5.78081	6.04393
sp|Q8N0Z6|TTC5_HUMAN	TTC5	Tetratricopeptide repeat protein 5 OS=Homo sapiens OX=9606 GN=TTC5 PE=1 SV=2	868	11	C	UR	6.03492	6.32828	6.56665	6.24467	6.2854	6.29197	6.22032	6.01839	6.41416	6.31576	6.32086	6.08862	6.365	6.16956	6.80741	5.52803
sp|Q8WYA0|IFT81_HUMAN	IFT81	Intraflagellar transport protein 81 homolog OS=Homo sapiens OX=9606 GN=IFT81 PE=1 SV=1	869	6	C	UR	5.88684	5.72017	5.68844	6.28168	6.91005	6.92493	5.73758	6.42229	6.37529	5.91073	6.53235	6.22331	6.81022	6.6827	6.42043	5.47299
sp|Q96TC7|RMD3_HUMAN	RMDN3	Regulator of microtubule dynamics protein 3 OS=Homo sapiens OX=9606 GN=RMDN3 PE=1 SV=2	870	6	C	UR	5.82927	5.51854	5.51762	5.31828	5.58285	5.66677	5.91342	5.77829	5.71571	5.29117	5.55283	5.19554	5.30349	4.87191	5.63917	4.95465
sp|Q24JP5|T132A_HUMAN	TMEM132A	Transmembrane protein 132A OS=Homo sapiens OX=9606 GN=TMEM132A PE=1 SV=1	871	14	C	UR	5.68346	5.15519	4.53942	4.75703	5.31258	5.27735	4.95179	4.59154	4.55194	4.3345	4.45691	4.19593	4.54108	4.19608	4.86716	3.97068
sp|P62993|GRB2_HUMAN	GRB2	Growth factor receptor-bound protein 2 OS=Homo sapiens OX=9606 GN=GRB2 PE=1 SV=1	872	21	C	UR	5.77402	6.15447	6.12892	6.27864	6.24291	6.28575	5.71851	5.70272	6.36851	6.30675	6.34147	6.16132	6.32704	6.34399	5.95033	5.23203
sp|Q9NPE2|NGRN_HUMAN	NGRN	Neugrin OS=Homo sapiens OX=9606 GN=NGRN PE=1 SV=2	873	1	C	UR	6.36897	5.64033	6.94791	6.7804	6.7439	6.35718	6.37475	5.96229	6.29482	5.69416	6.24907	5.26049	5.57106	6.08663	6.98338	6.68466
sp|Q9Y2H5|PKHA6_HUMAN	PLEKHA6	Pleckstrin homology domain-containing family A member 6 OS=Homo sapiens OX=9606 GN=PLEKHA6 PE=1 SV=4	874	15	C	UR	6.32532	5.57328	5.71763	5.38617	6.40338	6.15047	6.08723	6.15083	5.95064	5.78938	6.17287	5.76252	6.21904	5.69422	6.16546	6.11279
sp|Q14152|EIF3A_HUMAN	EIF3A	Eukaryotic translation initiation factor 3 subunit A OS=Homo sapiens OX=9606 GN=EIF3A PE=1 SV=1	875	99	C	UR	4.50287	4.72206	4.34847	4.94278	4.96781	4.9522	4.66157	4.65118	5.01313	5.27035	5.07422	4.97591	5.03848	5.25317	4.97257	5.11418
sp|Q9HCJ6|VAT1L_HUMAN	VAT1L	Synaptic vesicle membrane protein VAT-1 homolog-like OS=Homo sapiens OX=9606 GN=VAT1L PE=1 SV=2	876	17	C	UR	5.35098	5.66151	5.57394	5.19906	5.79344	5.80244	5.53663	5.45812	4.72567	4.43789	4.69971	4.54122	5.15303	4.90683	5.10113	4.46144
sp|P11387|TOP1_HUMAN	TOP1	DNA topoisomerase 1 OS=Homo sapiens OX=9606 GN=TOP1 PE=1 SV=2	877	29	C	UR	6.0299	5.27918	5.23309	5.70291	6.15004	6.02366	5.37476	5.78928	5.22851	5.69132	5.1479	5.03496	5.59815	5.70029	5.31466	5.40563
sp|Q8NBN3|TM87A_HUMAN	TMEM87A	Transmembrane protein 87A OS=Homo sapiens OX=9606 GN=TMEM87A PE=1 SV=3	878	11	C	UR	6.96441	6.77125	6.2262	5.9102	7.60829	6.38317	5.81828	5.72817	7.07033	5.99682	5.80145	5.45652	7.03203	5.92702	5.9511	4.44117
sp|Q9H0B6|KLC2_HUMAN	KLC2	Kinesin light chain 2 OS=Homo sapiens OX=9606 GN=KLC2 PE=1 SV=1	879	38	C	UR	6.05585	5.99213	6.28054	6.15561	5.89928	5.9593	6.10542	6.03484	5.96354	5.65862	5.95446	6.21396	5.90315	6.03062	5.92826	6.66923
sp|Q9NSK0|KLC4_HUMAN	KLC4	Kinesin light chain 4 OS=Homo sapiens OX=9606 GN=KLC4 PE=1 SV=3	879	24	C	UR	6.27069	6.07083	6.22808	6.19853	6.0366	6.05245	6.14959	6.10905	6.32305	5.98633	6.1099	6.12084	6.22344	5.89536	6.06438	7.15809
sp|Q07866|KLC1_HUMAN	KLC1	Kinesin light chain 1 OS=Homo sapiens OX=9606 GN=KLC1 PE=1 SV=2	879	54	C	UR	5.46832	5.40951	5.69435	5.71407	5.53984	5.6963	5.66048	5.54169	5.56378	5.66764	5.46462	5.41062	5.4428	5.84577	5.59445	4.87561
sp|Q9BWH2|FUND2_HUMAN	FUNDC2	FUN14 domain-containing protein 2 OS=Homo sapiens OX=9606 GN=FUNDC2 PE=1 SV=2	880	3	C	UR	7.0198	5.92771	6.73919	5.83782	6.41085	6.08869	5.88808	6.70924	7.2565	5.8362	7.06634	6.70644	6.07149	5.03201	6.19336	5.21627
sp|Q5T0F9|C2D1B_HUMAN	CC2D1B	Coiled-coil and C2 domain-containing protein 1B OS=Homo sapiens OX=9606 GN=CC2D1B PE=1 SV=1	881	5	C	UR	5.70174	6.25946	6.01153	6.37552	6.08551	6.14653	5.82172	6.15228	6.20553	6.55618	7.58742	5.7648	6.70961	6.81426	6.21162	5.59628
sp|Q9H1B7|I2BPL_HUMAN	IRF2BPL	Probable E3 ubiquitin-protein ligase IRF2BPL OS=Homo sapiens OX=9606 GN=IRF2BPL PE=1 SV=1	882	10	C	UR	6.01537	6.36735	6.2475	6.2613	6.05553	6.23477	6.71419	6.5774	6.06983	5.8241	5.97117	6.59191	6.42796	6.30228	6.40211	5.93722
sp|Q7Z5L9|I2BP2_HUMAN	IRF2BP2	Interferon regulatory factor 2-binding protein 2 OS=Homo sapiens OX=9606 GN=IRF2BP2 PE=1 SV=2	882	5	C	UR	5.19663	5.26521	6.30622	5.94744	6.93328	5.66963	6.16498	5.43537	7.30297	7.45494	6.77037	5.93119	5.92498	6.98605	6.68067	6.03007
sp|P11234|RALB_HUMAN	RALB	Ras-related protein Ral-B OS=Homo sapiens OX=9606 GN=RALB PE=1 SV=1	883	14	C	UR	5.94671	6.24065	6.18282	6.58765	6.63002	6.40036	5.86508	5.85521	6.43905	6.60171	6.31963	5.97442	6.63417	6.596	6.10266	5.62384
sp|P11233|RALA_HUMAN	RALA	Ras-related protein Ral-A OS=Homo sapiens OX=9606 GN=RALA PE=1 SV=1	883	9	C	UR	4.70335	4.67739	4.95368	5.69575	5.35534	5.76078	4.24594	4.10642	4.74763	5.59729	4.72143	4.16765	5.78861	6.65172	5.46043	4.70627
sp|P52565|GDIR1_HUMAN	ARHGDIA	Rho GDP-dissociation inhibitor 1 OS=Homo sapiens OX=9606 GN=ARHGDIA PE=1 SV=3	884	13	C	UR	6.11714	6.305	6.35424	6.43337	6.08774	6.29467	6.37441	5.90046	6.4637	6.48707	6.49166	6.29649	6.49161	6.82565	5.9374	5.13942
sp|Q9Y2W1|TR150_HUMAN	THRAP3	Thyroid hormone receptor-associated protein 3 OS=Homo sapiens OX=9606 GN=THRAP3 PE=1 SV=2	885	37	C	UR	5.91496	5.59269	5.15868	5.2983	6.33363	5.7124	5.95176	5.96807	5.90696	6.28085	5.83764	6.38216	5.67142	5.86317	5.94252	5.68263
sp|Q9NYF8|BCLF1_HUMAN	BCLAF1	Bcl-2-associated transcription factor 1 OS=Homo sapiens OX=9606 GN=BCLAF1 PE=1 SV=2	885	29	C	UR	6.25743	5.89187	5.70976	5.80146	6.72821	5.97776	5.66969	6.11592	6.1792	6.32441	6.14275	6.36618	6.4526	6.31387	6.44664	5.93763
sp|Q96B26|EXOS8_HUMAN	EXOSC8	Exosome complex component RRP43 OS=Homo sapiens OX=9606 GN=EXOSC8 PE=1 SV=1	886	6	C	UR	5.63804	6.06151	6.2778	6.95829	6.30618	6.21966	5.39049	5.60834	6.09171	7.07224	6.04103	6.29094	6.76792	7.39166	5.95961	5.92458
sp|Q9NWQ8|PHAG1_HUMAN	PAG1	Phosphoprotein associated with glycosphingolipid-enriched microdomains 1 OS=Homo sapiens OX=9606 GN=PAG1 PE=1 SV=2	887	8	C	UR	8.10035	7.52525	6.57968	6.25544	6.25991	7.18977	5.90273	5.71875	5.42456	5.4394	5.64785	5.03947	6.01208	5.87077	6.21302	5.09474
sp|Q9NQZ6|ZC4H2_HUMAN	ZC4H2	Zinc finger C4H2 domain-containing protein OS=Homo sapiens OX=9606 GN=ZC4H2 PE=1 SV=1	888	7	C	UR	6.67074	5.96417	6.08838	6.16215	6.83795	6.70935	6.65581	6.19145	6.24237	5.95131	6.30779	5.89393	6.47417	6.10381	6.40646	5.34016
sp|Q9UFW8|CGBP1_HUMAN	CGGBP1	CGG triplet repeat-binding protein 1 OS=Homo sapiens OX=9606 GN=CGGBP1 PE=1 SV=2	889	6	C	UR	5.56337	5.20892	4.99374	4.9607	5.54141	5.21668	5.63569	5.49772	5.59319	5.47924	5.58475	6.01336	5.12529	4.95893	5.07989	5.21135
sp|Q9UQ80|PA2G4_HUMAN	PA2G4	Proliferation-associated protein 2G4 OS=Homo sapiens OX=9606 GN=PA2G4 PE=1 SV=3	890	40	C	UR	5.8019	6.20757	6.38567	6.60123	5.85153	5.89239	5.97669	6.13275	5.825	5.89935	5.95969	5.99258	6.16986	6.46686	6.1499	8.45123
sp|Q9UHY7|ENOPH_HUMAN	ENOPH1	Enolase-phosphatase E1 OS=Homo sapiens OX=9606 GN=ENOPH1 PE=1 SV=1	891	4	C	UR	6.51206	6.85081	6.62761	5.24877	6.31774	6.46829	7.13884	6.65299	6.3228	5.59859	6.54358	7.0196	5.92029	4.68991	6.42881	5.5005
sp|O95487|SC24B_HUMAN	SEC24B	Protein transport protein Sec24B OS=Homo sapiens OX=9606 GN=SEC24B PE=1 SV=2	892	17	C	UR	5.17888	5.04858	5.74835	5.04085	4.73322	4.79195	5.26146	5.05845	4.83279	4.60291	5.01514	5.09359	4.83741	4.97552	4.91691	5.60676
sp|O95486|SC24A_HUMAN	SEC24A	Protein transport protein Sec24A OS=Homo sapiens OX=9606 GN=SEC24A PE=1 SV=2	892	17	C	UR	6.12998	6.3983	6.2999	5.6468	6.2244	6.24274	6.72208	6.39348	6.33739	5.93206	6.32962	6.29176	5.97212	5.17724	6.1629	7.29052
sp|Q8IWS0|PHF6_HUMAN	PHF6	PHD finger protein 6 OS=Homo sapiens OX=9606 GN=PHF6 PE=1 SV=1	893	4	C	UR	5.52803	5.80326	5.66797	5.8377	6.40139	6.25218	7.33906	6.25867	6.49092	6.29265	6.71658	6.94093	5.86618	6.27947	5.90283	6.42219
sp|Q9H4A4|AMPB_HUMAN	RNPEP	Aminopeptidase B OS=Homo sapiens OX=9606 GN=RNPEP PE=1 SV=2	894	17	C	UR	5.18869	4.8432	5.12464	5.12353	5.29192	5.21205	5.0817	4.87405	5.48751	5.31219	5.53673	5.14801	5.26691	5.19241	5.15665	5.15604
sp|Q9Y2H9|MAST1_HUMAN	MAST1	Microtubule-associated serine/threonine-protein kinase 1 OS=Homo sapiens OX=9606 GN=MAST1 PE=1 SV=2	895	26	C	UR	5.1145	4.82564	4.86372	4.97864	5.12582	5.23844	5.19965	4.97639	5.25718	5.22561	5.2376	5.20328	5.1267	5.07126	5.28681	4.53189
sp|Q15418|KS6A1_HUMAN	RPS6KA1	Ribosomal protein S6 kinase alpha-1 OS=Homo sapiens OX=9606 GN=RPS6KA1 PE=1 SV=2	895	7	C	UR	5.80602	5.90125	6.22747	6.40156	6.021	5.77762	5.60937	5.84266	6.29448	6.36897	6.04992	5.79846	5.88142	6.32004	6.00914	5.37554
sp|Q15349|KS6A2_HUMAN	RPS6KA2	Ribosomal protein S6 kinase alpha-2 OS=Homo sapiens OX=9606 GN=RPS6KA2 PE=1 SV=2	895	2	C	UR	6.18596	5.77135	4.83511	5.61419	6.00575	5.83475	6.38153	6.40904	6.46949	6.64932	6.23554	6.60169	6.73843	6.6947	7.5104	6.06274
sp|Q9UKI8|TLK1_HUMAN	TLK1	Serine/threonine-protein kinase tousled-like 1 OS=Homo sapiens OX=9606 GN=TLK1 PE=1 SV=2	895	2	C	UR	6.06204	6.04856	6.21388	6.49349	5.8831	6.07486	6.66867	6.49295	6.19954	6.54403	7.17676	5.98172	6.17522	5.77674	6.54151	5.66693
sp|P51812|KS6A3_HUMAN	RPS6KA3	Ribosomal protein S6 kinase alpha-3 OS=Homo sapiens OX=9606 GN=RPS6KA3 PE=1 SV=1	895	16	C	UR	5.98099	6.55847	6.43594	6.25401	6.34899	6.46515	6.37791	6.33036	6.15731	5.78319	6.39296	6.29164	6.43475	5.92934	5.92634	6.33265
sp|Q8IW41|MAPK5_HUMAN	MAPKAPK5	MAP kinase-activated protein kinase 5 OS=Homo sapiens OX=9606 GN=MAPKAPK5 PE=1 SV=2	895	4	C	UR	5.88745	6.48615	5.80243	5.94337	6.53309	6.40125	5.81922	6.46705	6.45744	6.37385	6.10121	6.23038	6.91562	6.66013	6.62388	5.29747
sp|Q86UE8|TLK2_HUMAN	TLK2	Serine/threonine-protein kinase tousled-like 2 OS=Homo sapiens OX=9606 GN=TLK2 PE=1 SV=2	895	4	C	UR	4.45599	3.42122	3.57012	3.55128	4.42305	3.99665	3.69909	3.86871	4.17503	3.73768	3.92806	3.93621	4.00267	3.98044	3.89511	3.17621
sp|Q8N6S5|AR6P6_HUMAN	ARL6IP6	ADP-ribosylation factor-like protein 6-interacting protein 6 OS=Homo sapiens OX=9606 GN=ARL6IP6 PE=1 SV=1	896	1	C	UR	7.48539	6.94603	6.79423	6.99018	5.92325	5.84241	5.89761	6.25401	6.23514	5.93857	6.0123	6.1485	6.06961	5.97721	6.39602	5.08955
sp|O95219|SNX4_HUMAN	SNX4	Sorting nexin-4 OS=Homo sapiens OX=9606 GN=SNX4 PE=1 SV=1	897	20	C	UR	5.46621	5.5408	5.53235	5.71002	5.63565	5.71577	5.58239	5.66648	5.80365	5.82852	5.61202	5.80621	5.24503	5.86238	6.33087	6.82423
sp|P05204|HMGN2_HUMAN	HMGN2	Non-histone chromosomal protein HMG-17 OS=Homo sapiens OX=9606 GN=HMGN2 PE=1 SV=3	898	5	C	UR	4.18644	4.10787	3.56646	4.25201	2.96004	2.64857	2.62489	3.47255	2.80293	3.34737	2.71796	2.67464	3.20393	3.5974	2.93639	2.51594
sp|O00479|HMGN4_HUMAN	HMGN4	High mobility group nucleosome-binding domain-containing protein 4 OS=Homo sapiens OX=9606 GN=HMGN4 PE=1 SV=3	898	3	C	UR	8.64821	8.163	7.36285	7.06326	6.09524	5.58746	5.26946	7.07978	6.0917	5.71085	5.85064	5.63639	5.78248	5.53302	5.49134	4.63432
sp|Q15651|HMGN3_HUMAN	HMGN3	High mobility group nucleosome-binding domain-containing protein 3 OS=Homo sapiens OX=9606 GN=HMGN3 PE=1 SV=2	898	4	C	UR	8.39853	8.21034	7.15568	6.23411	6.44687	5.89398	5.75191	7.67183	5.86589	5.79547	5.81705	6.18932	5.41226	4.77061	5.6633	4.72285
sp|Q8NCW6|GLT11_HUMAN	GALNT11	Polypeptide N-acetylgalactosaminyltransferase 11 OS=Homo sapiens OX=9606 GN=GALNT11 PE=1 SV=2	899	2	C	UR	6.14263	6.0278	6.09922	5.56217	5.43724	7.07997	6.58139	6.85228	6.15552	6.19731	6.6378	6.67431	6.05247	5.42626	7.10276	5.97087
sp|Q9UBB4|ATX10_HUMAN	ATXN10	Ataxin-10 OS=Homo sapiens OX=9606 GN=ATXN10 PE=1 SV=1	900	29	C	UR	3.79743	4.16978	4.31026	4.09584	3.83982	3.98488	4.43961	4.41995	3.80274	3.70445	3.96832	4.08616	3.95886	3.73304	3.87933	4.71448
sp|Q13394|MB211_HUMAN	MAB21L1	Putative nucleotidyltransferase MAB21L1 OS=Homo sapiens OX=9606 GN=MAB21L1 PE=1 SV=1	901	11	C	UR	6.2221	6.21151	6.42418	6.01176	5.77009	5.79054	6.21382	6.39569	6.08624	5.87376	6.38567	6.99622	6.04058	5.72716	5.9738	7.87688
sp|Q9Y586|MB212_HUMAN	MAB21L2	Protein mab-21-like 2 OS=Homo sapiens OX=9606 GN=MAB21L2 PE=1 SV=1	901	4	C	UR	5.53966	5.80294	5.33137	5.51119	5.75391	5.93013	5.39598	5.62204	5.56566	5.874	5.53801	5.5177	5.71274	5.35366	5.84181	5.22475
sp|Q3B7J2|GFOD2_HUMAN	GFOD2	Glucose-fructose oxidoreductase domain-containing protein 2 OS=Homo sapiens OX=9606 GN=GFOD2 PE=2 SV=1	902	5	C	UR	6.50207	6.13562	6.34627	5.95151	6.23018	5.99443	6.04371	6.39068	6.65347	5.96547	6.51534	6.17962	7.05305	6.22871	6.23279	5.57709
sp|Q9Y4D8|HECD4_HUMAN	HECTD4	Probable E3 ubiquitin-protein ligase HECTD4 OS=Homo sapiens OX=9606 GN=HECTD4 PE=1 SV=5	903	55	C	UR	5.65984	5.14164	5.50032	5.44874	5.79506	5.78205	6.04612	5.99042	5.75364	5.68176	5.94275	5.89626	5.72688	5.51102	5.7652	6.41382
sp|Q00839|HNRPU_HUMAN	HNRNPU	Heterogeneous nuclear ribonucleoprotein U OS=Homo sapiens OX=9606 GN=HNRNPU PE=1 SV=6	904	66	C	UR	5.22628	5.77703	5.41112	5.68966	5.73622	5.4356	6.02511	5.6033	5.42391	6.04378	5.61026	6.91756	6.12024	6.28215	5.6938	8.80263
sp|Q9UDR5|AASS_HUMAN	AASS	Alpha-aminoadipic semialdehyde synthase, mitochondrial OS=Homo sapiens OX=9606 GN=AASS PE=1 SV=1	905	17	C	UR	7.12713	6.26995	5.65901	6.00505	7.0915	7.19971	6.07511	5.7121	6.29977	6.51798	6.24044	6.04851	6.24227	6.21066	6.02564	5.27518
sp|Q9UKK3|PARP4_HUMAN	PARP4	Protein mono-ADP-ribosyltransferase PARP4 OS=Homo sapiens OX=9606 GN=PARP4 PE=1 SV=3	906	12	C	UR	5.99746	5.78895	5.8581	5.95317	5.84308	5.85124	5.84171	6.07735	6.66744	6.50831	6.53863	6.83507	5.92232	6.12433	6.06156	8.13127
sp|Q9BX68|HINT2_HUMAN	HINT2	Adenosine 5'-monophosphoramidase HINT2 OS=Homo sapiens OX=9606 GN=HINT2 PE=1 SV=1	907	7	C	UR	4.69231	5.02586	4.7407	4.63122	4.87523	4.70706	4.80212	4.15053	4.59883	4.82599	4.38126	3.99086	4.09347	4.72941	4.66851	3.88012
sp|Q9UGN5|PARP2_HUMAN	PARP2	Poly [ADP-ribose] polymerase 2 OS=Homo sapiens OX=9606 GN=PARP2 PE=1 SV=2	908	3	C	UR	5.76027	5.31311	5.44479	5.82293	6.44376	7.04029	7.02833	6.00206	6.09755	6.78857	6.50939	6.72915	6.05212	6.34312	6.59833	6.02622
sp|Q8WWM7|ATX2L_HUMAN	ATXN2L	Ataxin-2-like protein OS=Homo sapiens OX=9606 GN=ATXN2L PE=1 SV=2	909	34	C	UR	4.77427	4.77345	4.97893	5.20867	5.08189	4.98367	4.9375	5.00011	5.32524	5.08302	5.1141	5.01796	5.31135	5.3222	5.16739	4.82261
sp|Q99700|ATX2_HUMAN	ATXN2	Ataxin-2 OS=Homo sapiens OX=9606 GN=ATXN2 PE=1 SV=2	909	18	C	UR	5.18316	5.17869	5.26988	4.73245	5.34397	5.20472	6.02331	5.63706	5.35395	5.18018	5.37463	5.49149	5.1304	4.78874	5.38789	5.18368
sp|Q9NVI7|ATD3A_HUMAN	ATAD3A	ATPase family AAA domain-containing protein 3A OS=Homo sapiens OX=9606 GN=ATAD3A PE=1 SV=2	910	11	C	UR	5.31664	4.48021	4.49777	5.00496	5.60952	5.34648	4.89022	5.03924	5.14474	5.30348	5.08408	4.89597	5.03444	5.27041	5.44691	4.88951
sp|Q5T9A4|ATD3B_HUMAN	ATAD3B	ATPase family AAA domain-containing protein 3B OS=Homo sapiens OX=9606 GN=ATAD3B PE=1 SV=1	910	19	C	UR	6.19667	5.47	5.4751	6.09924	6.12497	6.26777	5.78376	5.65847	5.79912	6.07912	5.83852	5.85144	6.07303	6.55106	6.30038	5.50629
sp|P14618|KPYM_HUMAN	PKM	Pyruvate kinase PKM OS=Homo sapiens OX=9606 GN=PKM PE=1 SV=4	911	122	C	UR	4.85503	4.915	4.79344	4.62595	4.84059	5.00672	5.23116	4.96374	4.83758	4.66392	5.01501	5.15616	4.60054	4.58323	4.69089	5.29317
sp|P30613|KPYR_HUMAN	PKLR	Pyruvate kinase PKLR OS=Homo sapiens OX=9606 GN=PKLR PE=1 SV=2	911	3	C	UR	6.63769	6.93943	6.00188	4.69564	6.00143	6.93566	7.74409	7.35377	6.60891	6.19408	7.08457	7.16547	5.38798	4.60356	6.1312	4.51464
sp|Q96GY0|ZC21A_HUMAN	ZC2HC1A	Zinc finger C2HC domain-containing protein 1A OS=Homo sapiens OX=9606 GN=ZC2HC1A PE=1 SV=2	912	25	C	UR	5.28888	5.05467	5.32745	5.5839	5.26333	5.51436	5.71259	5.77492	5.69867	5.58232	5.84477	6.06712	5.75443	5.8595	5.73146	5.73082
sp|P14854|CX6B1_HUMAN	COX6B1	Cytochrome c oxidase subunit 6B1 OS=Homo sapiens OX=9606 GN=COX6B1 PE=1 SV=2	913	4	C	UR	5.99523	5.77799	6.17568	6.05718	6.25447	6.02875	7.03538	6.03234	6.48744	6.70594	6.6045	7.17515	5.05637	6.07276	6.89721	5.64362
sp|O14617|AP3D1_HUMAN	AP3D1	AP-3 complex subunit delta-1 OS=Homo sapiens OX=9606 GN=AP3D1 PE=1 SV=1	914	36	C	UR	4.52406	5.52547	4.85172	5.12166	5.96505	6.19901	5.98713	5.43994	7.66652	7.46875	8.06731	7.88057	5.9339	5.45499	6.0007	6.73194
sp|P29590|PML_HUMAN	PML	Protein PML OS=Homo sapiens OX=9606 GN=PML PE=1 SV=3	915	11	C	UR	6.69565	6.03319	6.4547	5.7899	6.24748	5.92822	6.578	6.8308	6.20374	6.58996	6.26926	6.40816	5.93385	5.83209	6.31399	5.89102
sp|Q66LE6|2ABD_HUMAN	PPP2R2D	Serine/threonine-protein phosphatase 2A 55 kDa regulatory subunit B delta isoform OS=Homo sapiens OX=9606 GN=PPP2R2D PE=1 SV=1	916	8	C	UR	6.08707	6.18879	5.72087	5.03365	6.39874	6.24518	7.05285	6.2829	6.5113	5.71216	6.5383	6.32818	5.4455	4.83091	5.90486	5.18282
sp|P63151|2ABA_HUMAN	PPP2R2A	Serine/threonine-protein phosphatase 2A 55 kDa regulatory subunit B alpha isoform OS=Homo sapiens OX=9606 GN=PPP2R2A PE=1 SV=1	916	14	C	UR	4.52815	4.49377	4.40065	4.46083	4.58658	4.58416	4.20931	4.30854	4.55397	4.24328	4.3986	4.51747	4.38728	4.43344	4.30618	4.87643
sp|Q00005|2ABB_HUMAN	PPP2R2B	Serine/threonine-protein phosphatase 2A 55 kDa regulatory subunit B beta isoform OS=Homo sapiens OX=9606 GN=PPP2R2B PE=1 SV=1	916	1	C	UR	6.21949	6.37031	6.99699	6.09292	7.269	5.95074	5.64266	6.19447	6.8408	5.62586	6.58369	6.3665	5.97848	6.23066	6.52073	5.11669
sp|Q9Y2T4|2ABG_HUMAN	PPP2R2C	Serine/threonine-protein phosphatase 2A 55 kDa regulatory subunit B gamma isoform OS=Homo sapiens OX=9606 GN=PPP2R2C PE=1 SV=4	916	1	C	UR	5.15438	5.24628	8.03794	5.04904	6.38178	5.78014	6.88018	5.60836	6.67322	6.29076	6.43752	6.52425	6.02157	5.73243	7.10584	7.07632
sp|Q14999|CUL7_HUMAN	CUL7	Cullin-7 OS=Homo sapiens OX=9606 GN=CUL7 PE=1 SV=2	917	14	C	UR	6.03989	5.98475	5.55303	5.60803	6.27488	6.38384	6.84178	5.96948	6.24182	6.15386	6.55367	6.2325	5.93526	5.87607	6.35207	5.87489
sp|Q8IWT3|CUL9_HUMAN	CUL9	Cullin-9 OS=Homo sapiens OX=9606 GN=CUL9 PE=1 SV=2	917	3	C	UR	7.21977	5.98599	6.12375	5.72784	6.24194	6.3393	6.31431	6.14829	6.70226	5.58799	6.47965	5.31445	6.18428	5.84287	7.95083	5.83647
sp|Q9Y520|PRC2C_HUMAN	PRRC2C	Protein PRRC2C OS=Homo sapiens OX=9606 GN=PRRC2C PE=1 SV=4	918	60	C	UR	5.34844	5.05368	5.27194	5.62815	5.82633	5.79657	5.85022	5.70332	5.58962	5.74408	5.7975	5.86955	5.76856	5.82004	5.96498	5.2524
sp|P48634|PRC2A_HUMAN	PRRC2A	Protein PRRC2A OS=Homo sapiens OX=9606 GN=PRRC2A PE=1 SV=3	918	35	C	UR	5.47719	5.27969	5.48564	5.92718	5.89395	6.11535	5.80872	5.87566	5.80146	5.95999	5.96133	6.1463	6.16559	6.06896	6.15306	5.40381
sp|Q8NE71|ABCF1_HUMAN	ABCF1	ATP-binding cassette sub-family F member 1 OS=Homo sapiens OX=9606 GN=ABCF1 PE=1 SV=2	918	27	C	UR	5.29622	5.27399	5.19303	5.32892	5.47606	5.83348	5.15049	5.15106	5.55291	5.70936	5.34929	5.23547	5.4033	5.60708	5.41228	4.80964
sp|Q5JSZ5|PRC2B_HUMAN	PRRC2B	Protein PRRC2B OS=Homo sapiens OX=9606 GN=PRRC2B PE=1 SV=2	918	44	C	UR	5.04593	5.14329	5.17932	5.54665	5.86636	5.69869	5.61774	5.58332	5.97998	5.91664	6.01551	5.71855	6.06526	6.0989	6.23307	5.41863
sp|Q12800|TFCP2_HUMAN	TFCP2	Alpha-globin transcription factor CP2 OS=Homo sapiens OX=9606 GN=TFCP2 PE=1 SV=2	918	7	C	UR	6.56632	5.90289	5.50314	5.37707	5.49915	5.78359	6.27245	5.98071	5.92309	5.56427	5.73878	6.23123	5.65709	5.42156	5.506	8.62776
sp|Q9NZI7|UBIP1_HUMAN	UBP1	Upstream-binding protein 1 OS=Homo sapiens OX=9606 GN=UBP1 PE=1 SV=1	918	7	C	UR	6.44286	6.23097	6.33245	6.08169	6.12318	6.07624	6.13049	6.09721	5.64388	5.42013	5.6078	5.53394	5.75052	5.7159	6.18691	4.92245
sp|O95394|AGM1_HUMAN	PGM3	Phosphoacetylglucosamine mutase OS=Homo sapiens OX=9606 GN=PGM3 PE=1 SV=1	919	21	C	UR	5.55972	5.77863	5.7477	5.59012	5.39961	5.69785	5.44191	5.38175	5.72816	5.76335	5.56852	5.42704	5.72618	5.85227	5.62902	5.95865
sp|Q9Y6X6|MYO16_HUMAN	MYO16	Unconventional myosin-XVI OS=Homo sapiens OX=9606 GN=MYO16 PE=1 SV=3	920	5	C	UR	5.9401	5.98782	6.37093	5.72872	5.68287	6.30128	5.8161	5.83141	7.07053	6.66372	7.16372	6.39075	6.28642	6.16605	6.31267	6.2869
sp|Q16254|E2F4_HUMAN	E2F4	Transcription factor E2F4 OS=Homo sapiens OX=9606 GN=E2F4 PE=1 SV=2	921	3	C	UR	6.01107	6.22617	6.49177	5.76002	6.1303	6.90319	6.13974	6.38854	6.27468	6.45632	6.26253	6.37586	6.23001	5.75894	6.78936	5.80151
sp|Q99805|TM9S2_HUMAN	TM9SF2	Transmembrane 9 superfamily member 2 OS=Homo sapiens OX=9606 GN=TM9SF2 PE=1 SV=1	922	10	C	UR	5.23899	4.71506	4.55599	4.5214	5.25917	5.41272	5.75235	5.09211	4.7004	4.80643	4.68361	4.95767	4.36087	4.13019	4.61299	4.53236
sp|P16615|AT2A2_HUMAN	ATP2A2	Sarcoplasmic/endoplasmic reticulum calcium ATPase 2 OS=Homo sapiens OX=9606 GN=ATP2A2 PE=1 SV=1	923	57	C	UR	6.0964	5.96217	6.31404	6.31357	5.83754	5.71958	6.12798	6.46643	6.01912	6.08907	6.21969	6.50234	6.2912	6.17777	6.00898	6.77208
sp|Q93084|AT2A3_HUMAN	ATP2A3	Sarcoplasmic/endoplasmic reticulum calcium ATPase 3 OS=Homo sapiens OX=9606 GN=ATP2A3 PE=1 SV=3	923	2	C	UR	6.89893	6.42283	6.5386	5.50752	5.37829	6.66898	6.83626	6.35728	5.80358	6.74791	6.11322	6.64347	6.04321	5.59161	7.15962	5.28869
sp|Q13151|ROA0_HUMAN	HNRNPA0	Heterogeneous nuclear ribonucleoprotein A0 OS=Homo sapiens OX=9606 GN=HNRNPA0 PE=1 SV=1	924	9	C	UR	6.51421	6.51892	6.52985	6.6882	6.43733	5.71658	5.68454	5.7587	5.71463	6.52619	6.02684	6.16878	6.64162	6.93468	6.14477	5.99414
sp|P22626|ROA2_HUMAN	HNRNPA2B1	Heterogeneous nuclear ribonucleoproteins A2/B1 OS=Homo sapiens OX=9606 GN=HNRNPA2B1 PE=1 SV=2	924	37	C	UR	6.18337	6.4541	6.1687	5.58594	5.54457	4.80302	5.13617	5.53083	4.9502	5.10042	4.87867	5.4816	4.87635	4.59362	4.71876	5.12027
sp|P09651|ROA1_HUMAN	HNRNPA1	Heterogeneous nuclear ribonucleoprotein A1 OS=Homo sapiens OX=9606 GN=HNRNPA1 PE=1 SV=5	924	25	C	UR	6.19817	6.32904	6.3392	6.37276	5.62488	5.252	5.17399	5.62702	5.2562	5.91026	5.30844	5.63153	5.70821	6.05238	5.33228	5.57864
sp|A0A2R8Y4L2|RA1L3_HUMAN	HNRNPA1L3	Heterogeneous nuclear ribonucleoprotein A1-like 3 OS=Homo sapiens OX=9606 GN=HNRNPA1L3 PE=4 SV=2	924	1	C	UR	5.03553	5.12993	6.20071	6.65948	6.64934	5.03515	5.85781	6.52135	4.82373	5.85222	7.22353	6.04365	8.96488	7.56343	5.90443	6.53482
sp|P51991|ROA3_HUMAN	HNRNPA3	Heterogeneous nuclear ribonucleoprotein A3 OS=Homo sapiens OX=9606 GN=HNRNPA3 PE=1 SV=2	924	27	C	UR	5.71761	6.11188	5.68929	5.10814	5.38692	4.83958	5.72406	5.79225	5.0237	5.17024	5.01882	5.99726	4.5791	4.30861	4.71861	5.07311
sp|Q9BXP5|SRRT_HUMAN	SRRT	Serrate RNA effector molecule homolog OS=Homo sapiens OX=9606 GN=SRRT PE=1 SV=1	925	35	C	UR	5.73608	5.68282	5.66506	5.4075	5.41436	5.21873	5.6734	5.74859	5.35515	5.20303	5.30769	5.90488	4.96641	4.68078	4.9381	6.70062
sp|Q9BRG1|VPS25_HUMAN	VPS25	Vacuolar protein-sorting-associated protein 25 OS=Homo sapiens OX=9606 GN=VPS25 PE=1 SV=1	926	11	C	UR	5.91302	6.50305	6.8162	6.14282	6.14853	6.43952	6.39425	6.13775	6.3883	6.19535	6.40693	6.4205	6.46141	6.05984	5.94736	5.62517
sp|Q15276|RABE1_HUMAN	RABEP1	Rab GTPase-binding effector protein 1 OS=Homo sapiens OX=9606 GN=RABEP1 PE=1 SV=2	927	46	C	UR	5.61827	5.87531	5.9613	5.85638	5.87134	5.86035	5.68273	5.70452	5.77524	5.73621	5.9218	5.56243	6.04456	5.64516	5.91968	5.46948
sp|Q8ND24|RN214_HUMAN	RNF214	RING finger protein 214 OS=Homo sapiens OX=9606 GN=RNF214 PE=1 SV=2	928	27	C	UR	4.30516	4.20373	4.54864	4.76272	4.3451	4.28613	4.3794	4.33871	4.5049	4.56082	4.37669	4.41148	4.64804	4.91811	4.65354	4.04619
sp|O00258|GET1_HUMAN	GET1	Guided entry of tail-anchored proteins factor 1 OS=Homo sapiens OX=9606 GN=GET1 PE=1 SV=2	929	6	C	UR	2.57122	2.38011	2.47428	2.2756	2.42315	2.47166	2.51835	2.45279	2.45519	2.49457	2.44997	2.42562	2.54917	2.47458	2.65993	2.49555
sp|Q9BVA0|KTNB1_HUMAN	KATNB1	Katanin p80 WD40 repeat-containing subunit B1 OS=Homo sapiens OX=9606 GN=KATNB1 PE=1 SV=1	930	20	C	UR	5.30642	5.41694	5.48145	5.10757	5.24812	5.37286	5.59707	5.42289	5.31839	5.08996	5.51349	5.62331	5.31199	5.16594	5.36508	5.56294
sp|Q9NSK7|CS012_HUMAN	C19orf12	Protein C19orf12 OS=Homo sapiens OX=9606 GN=C19orf12 PE=1 SV=3	931	1	C	UR	7.12594	7.04413	7.86714	5.96801	6.62336	6.10934	6.64466	5.69449	6.10237	6.70332	5.66279	5.92859	5.85453	6.00647	5.82607	4.83878
sp|Q14203|DCTN1_HUMAN	DCTN1	Dynactin subunit 1 OS=Homo sapiens OX=9606 GN=DCTN1 PE=1 SV=3	932	72	C	UR	5.90581	6.14341	6.39989	6.30342	5.8796	5.97849	5.88286	6.1502	6.23715	6.31595	6.21115	6.20584	6.46657	6.4913	6.33252	6.11117
sp|O75382|TRIM3_HUMAN	TRIM3	Tripartite motif-containing protein 3 OS=Homo sapiens OX=9606 GN=TRIM3 PE=1 SV=2	933	18	C	UR	5.66454	5.79157	5.49462	6.1939	5.9525	5.81914	5.83804	6.26913	6.63644	7.28445	6.56604	6.80633	6.26091	7.48745	6.4003	5.53464
sp|Q9C040|TRIM2_HUMAN	TRIM2	Tripartite motif-containing protein 2 OS=Homo sapiens OX=9606 GN=TRIM2 PE=1 SV=1	933	32	C	UR	5.91539	5.97156	6.09542	6.00486	5.85741	5.98779	5.81917	5.88999	5.75336	5.76016	5.67605	5.75921	5.70475	5.99545	5.8483	5.0951
sp|Q9NQ48|LZTL1_HUMAN	LZTFL1	Leucine zipper transcription factor-like protein 1 OS=Homo sapiens OX=9606 GN=LZTFL1 PE=1 SV=1	934	7	C	UR	6.53556	6.81331	6.57965	6.62123	6.2795	6.56098	6.22129	6.39595	5.71286	6.37221	5.8718	5.6017	6.32566	6.41018	6.19985	5.49828
sp|Q14697|GANAB_HUMAN	GANAB	Neutral alpha-glucosidase AB OS=Homo sapiens OX=9606 GN=GANAB PE=1 SV=3	935	56	C	UR	6.65638	6.36353	6.26831	5.8789	6.33865	6.57801	6.52025	6.2709	5.95213	5.65575	5.9076	5.79987	5.93276	5.78571	5.97799	5.48824
sp|Q9NTJ4|MA2C1_HUMAN	MAN2C1	Alpha-mannosidase 2C1 OS=Homo sapiens OX=9606 GN=MAN2C1 PE=1 SV=1	936	10	C	UR	5.39683	5.46596	5.77355	5.244	5.51678	5.24926	5.63841	5.76803	5.55807	5.0204	5.99046	5.37754	5.33386	5.64551	5.44663	5.10499
sp|Q12797|ASPH_HUMAN	ASPH	Aspartyl/asparaginyl beta-hydroxylase OS=Homo sapiens OX=9606 GN=ASPH PE=1 SV=3	937	15	C	UR	6.98287	6.57069	6.43544	6.4204	6.50985	6.61758	6.00535	5.95686	5.92987	5.92142	5.798	5.75545	6.25918	6.31783	6.33787	6.18134
sp|O43824|GTPB6_HUMAN	GTPBP6	Putative GTP-binding protein 6 OS=Homo sapiens OX=9606 GN=GTPBP6 PE=1 SV=4	938	4	C	UR	6.78053	6.22869	5.21575	5.70625	6.15992	7.21042	6.81815	6.19953	6.28199	6.26939	6.53639	6.7066	6.21682	6.04595	6.20138	5.42223
sp|P23246|SFPQ_HUMAN	SFPQ	Splicing factor, proline- and glutamine-rich OS=Homo sapiens OX=9606 GN=SFPQ PE=1 SV=2	939	48	C	UR	7.97839	6.37291	5.98082	5.80749	5.6736	5.72349	5.56139	6.36495	5.72279	6.01024	5.95829	6.04861	5.4052	5.72127	5.79174	5.00401
sp|Q5T7W7|TSTD2_HUMAN	TSTD2	Thiosulfate sulfurtransferase/rhodanese-like domain-containing protein 2 OS=Homo sapiens OX=9606 GN=TSTD2 PE=1 SV=1	940	3	C	UR	6.65902	6.23837	5.7134	5.23044	6.07071	6.2805	7.14818	6.29937	6.46958	6.00289	6.15864	6.73611	6.5564	5.26425	6.58355	6.58859
sp|Q5JWR5|DOP1_HUMAN	DOP1A	Protein dopey-1 OS=Homo sapiens OX=9606 GN=DOP1A PE=2 SV=1	941	7	C	UR	6.1056	5.95825	6.03512	6.37771	5.8989	6.13131	6.13925	6.29237	6.45994	6.32322	6.41927	6.15224	6.36667	6.508	6.95609	5.87607
sp|Q9P0V3|SH3B4_HUMAN	SH3BP4	SH3 domain-binding protein 4 OS=Homo sapiens OX=9606 GN=SH3BP4 PE=1 SV=1	942	4	C	UR	3.00159	2.25839	3.07063	2.84949	3.12653	2.93478	3.07406	3.19784	3.29926	3.16001	3.46012	3.54005	2.57699	2.87703	3.19618	3.42337
sp|Q8N511|TM199_HUMAN	TMEM199	Transmembrane protein 199 OS=Homo sapiens OX=9606 GN=TMEM199 PE=1 SV=1	943	6	C	UR	4.66959	4.58054	4.53835	4.0766	4.21037	4.68712	4.76877	4.54616	4.34375	3.98093	4.51423	4.61194	4.21243	3.82972	4.4216	3.48939
sp|Q9BW71|HIRP3_HUMAN	HIRIP3	HIRA-interacting protein 3 OS=Homo sapiens OX=9606 GN=HIRIP3 PE=1 SV=3	944	5	C	UR	6.22749	6.099	6.3027	6.01455	6.44198	6.33009	6.39149	5.94722	6.308	6.53427	6.64919	6.35875	6.47274	5.98277	6.15591	5.78387
sp|Q3KQU3|MA7D1_HUMAN	MAP7D1	MAP7 domain-containing protein 1 OS=Homo sapiens OX=9606 GN=MAP7D1 PE=1 SV=1	945	19	C	UR	6.3486	6.05271	6.38672	6.5826	6.38102	5.58092	5.88073	6.40106	5.90334	6.3248	5.83401	6.16535	6.17132	5.9313	6.24535	5.21052
sp|Q13907|IDI1_HUMAN	IDI1	Isopentenyl-diphosphate Delta-isomerase 1 OS=Homo sapiens OX=9606 GN=IDI1 PE=1 SV=2	946	6	C	UR	6.9964	6.15384	5.43885	5.21048	6.03248	6.15295	6.67098	6.03042	6.30733	5.67277	5.95929	6.33882	4.68901	4.4655	4.90326	9.18217
sp|Q9NR19|ACSA_HUMAN	ACSS2	Acetyl-coenzyme A synthetase, cytoplasmic OS=Homo sapiens OX=9606 GN=ACSS2 PE=1 SV=1	947	9	C	UR	6.54147	5.71368	5.82202	5.37362	6.60254	6.40038	6.23017	5.81501	6.38595	5.88892	6.12571	6.17228	5.54018	5.10259	5.77894	4.80645
sp|O75113|N4BP1_HUMAN	N4BP1	NEDD4-binding protein 1 OS=Homo sapiens OX=9606 GN=N4BP1 PE=1 SV=4	948	9	C	UR	5.68631	5.90173	5.79891	5.70362	5.64875	5.39152	5.56499	5.69402	5.77018	5.75607	5.78616	5.27262	6.00016	5.72952	5.76067	4.90633
sp|O15069|NACAD_HUMAN	NACAD	NAC-alpha domain-containing protein 1 OS=Homo sapiens OX=9606 GN=NACAD PE=1 SV=3	949	18	C	UR	6.0028	5.49612	6.06389	6.48632	6.03944	5.71741	5.8576	6.11796	6.41372	6.48978	6.31347	6.1586	6.78791	7.03468	6.51491	6.50539
sp|Q12981|SEC20_HUMAN	BNIP1	Vesicle transport protein SEC20 OS=Homo sapiens OX=9606 GN=BNIP1 PE=1 SV=3	950	10	C	UR	6.57709	6.36352	6.28917	6.0969	6.29344	6.57961	6.52149	6.41799	6.11167	6.05514	6.04408	5.98395	6.0561	6.00312	5.96958	5.72306
sp|Q86US8|EST1A_HUMAN	SMG6	Telomerase-binding protein EST1A OS=Homo sapiens OX=9606 GN=SMG6 PE=1 SV=2	951	15	C	UR	5.47685	5.78912	5.77455	5.4943	6.03364	6.29395	6.17062	6.41005	6.20484	6.0893	6.4457	6.82712	5.65774	4.99154	5.94839	5.1766
sp|P14373|TRI27_HUMAN	TRIM27	Zinc finger protein RFP OS=Homo sapiens OX=9606 GN=TRIM27 PE=1 SV=1	952	2	C	UR	6.97267	5.68453	5.36424	5.86863	6.63598	6.75802	6.29511	5.80736	5.91477	5.78135	5.78001	6.04704	5.84993	6.42892	6.22704	8.58439
sp|P48051|KCNJ6_HUMAN	KCNJ6	G protein-activated inward rectifier potassium channel 2 OS=Homo sapiens OX=9606 GN=KCNJ6 PE=1 SV=1	953	1	C	UR	7.22613	6.51389	6.42982	6.47334	7.71272	6.04558	4.72174	7.03164	6.65557	6.07462	6.01181	5.29375	7.01385	6.28873	5.58642	4.92039
sp|Q9ULH7|MRTFB_HUMAN	MRTFB	Myocardin-related transcription factor B OS=Homo sapiens OX=9606 GN=MRTFB PE=1 SV=3	954	10	C	UR	6.25137	5.90583	6.27596	6.15642	6.08749	6.22087	6.5469	6.68877	6.31726	6.26721	6.08806	6.17042	6.62767	6.32898	6.33	5.73679
sp|Q969V6|MRTFA_HUMAN	MRTFA	Myocardin-related transcription factor A OS=Homo sapiens OX=9606 GN=MRTFA PE=1 SV=1	954	6	C	UR	5.41503	5.40405	6.39395	7.035	5.57775	5.56308	5.84302	5.55769	6.17448	6.34776	5.89124	5.86227	6.4665	9.40411	6.22596	6.83809
sp|Q08378|GOGA3_HUMAN	GOLGA3	Golgin subfamily A member 3 OS=Homo sapiens OX=9606 GN=GOLGA3 PE=1 SV=2	955	38	C	UR	5.76235	5.18828	5.45551	5.8033	5.8239	5.8206	5.70317	5.85484	5.56229	5.87749	5.7411	5.51944	5.91976	6.08754	6.29924	5.56563
sp|Q8WTW3|COG1_HUMAN	COG1	Conserved oligomeric Golgi complex subunit 1 OS=Homo sapiens OX=9606 GN=COG1 PE=1 SV=1	956	8	C	UR	5.51414	4.92892	5.40851	5.48598	5.99768	5.72829	5.51201	5.45519	5.66318	5.21874	5.34858	5.32659	5.90972	5.45452	5.84407	6.49574
sp|O00231|PSD11_HUMAN	PSMD11	26S proteasome non-ATPase regulatory subunit 11 OS=Homo sapiens OX=9606 GN=PSMD11 PE=1 SV=3	957	35	C	UR	5.86948	5.93997	5.93307	6.2698	5.85602	6.02797	5.9349	5.7149	5.6707	6.0507	5.85849	5.82525	5.8344	6.23415	5.76775	6.33961
sp|Q6IEE7|T132E_HUMAN	TMEM132E	Transmembrane protein 132E OS=Homo sapiens OX=9606 GN=TMEM132E PE=1 SV=2	958	11	C	UR	5.94222	6.32968	6.62395	6.53787	6.21522	6.2442	6.71731	6.36951	6.19739	5.60186	6.11671	6.18988	6.40248	5.99193	6.52442	5.99536
sp|Q7Z3U7|MON2_HUMAN	MON2	Protein MON2 homolog OS=Homo sapiens OX=9606 GN=MON2 PE=1 SV=3	959	18	C	UR	5.89184	5.77632	5.87234	5.63199	5.84602	6.02872	6.65747	6.68449	6.36939	5.89358	6.32306	6.34847	5.91137	5.73063	6.23466	6.24728
sp|P34741|SDC2_HUMAN	SDC2	Syndecan-2 OS=Homo sapiens OX=9606 GN=SDC2 PE=1 SV=2	960	4	C	UR	7.47858	6.99864	7.50606	6.53238	6.97202	5.7954	6.18975	6.95484	6.27799	4.82399	6.12955	5.59842	6.13572	4.75141	6.06413	5.79113
sp|P42566|EPS15_HUMAN	EPS15	Epidermal growth factor receptor substrate 15 OS=Homo sapiens OX=9606 GN=EPS15 PE=1 SV=2	961	7	C	UR	5.0264	5.06591	5.76253	5.53896	5.54021	5.42224	5.56365	5.77534	6.26303	6.50558	6.07589	6.26452	5.60915	5.91472	5.38	4.80821
sp|Q04724|TLE1_HUMAN	TLE1	Transducin-like enhancer protein 1 OS=Homo sapiens OX=9606 GN=TLE1 PE=1 SV=2	962	12	C	UR	4.08462	4.14562	4.38806	4.24429	4.59247	4.69173	4.54885	4.64285	4.86968	4.85446	4.9537	4.93727	4.44346	4.41318	4.3423	4.92394
sp|Q04726|TLE3_HUMAN	TLE3	Transducin-like enhancer protein 3 OS=Homo sapiens OX=9606 GN=TLE3 PE=1 SV=2	962	17	C	UR	6.01976	6.59913	6.36785	6.00074	6.2941	6.09959	6.45684	6.25921	6.07464	5.74957	6.17495	6.06086	6.20401	5.67726	6.17367	7.43479
sp|Q9H008|LHPP_HUMAN	LHPP	Phospholysine phosphohistidine inorganic pyrophosphate phosphatase OS=Homo sapiens OX=9606 GN=LHPP PE=1 SV=2	963	7	C	UR	5.982	6.62794	6.6314	6.26541	5.9268	6.54997	6.56048	6.69599	6.23335	5.92697	5.97271	6.88844	5.33775	5.55394	5.85975	6.98709
sp|Q0D2I5|IFFO1_HUMAN	IFFO1	Non-homologous end joining factor IFFO1 OS=Homo sapiens OX=9606 GN=IFFO1 PE=1 SV=2	964	3	C	UR	6.16209	5.59817	6.39606	5.84008	6.90938	6.08252	6.06061	6.22259	6.7696	6.70655	6.41699	6.3525	6.19679	5.89688	7.02911	5.36008
sp|Q7L7X3|TAOK1_HUMAN	TAOK1	Serine/threonine-protein kinase TAO1 OS=Homo sapiens OX=9606 GN=TAOK1 PE=1 SV=1	965	22	C	UR	4.51982	4.75167	4.76403	5.00008	4.5431	4.69674	4.4385	4.58628	4.97622	5.04108	4.61708	4.44218	4.84245	5.20778	4.88124	4.42772
sp|Q9H2K8|TAOK3_HUMAN	TAOK3	Serine/threonine-protein kinase TAO3 OS=Homo sapiens OX=9606 GN=TAOK3 PE=1 SV=2	965	1	C	UR	6.11655	6.88603	6.31122	6.23898	5.02026	6.4593	6.16149	7.26209	7.14954	6.09494	7.38661	6.72017	5.44342	6.0882	4.68511	5.97609
sp|Q9UL54|TAOK2_HUMAN	TAOK2	Serine/threonine-protein kinase TAO2 OS=Homo sapiens OX=9606 GN=TAOK2 PE=1 SV=2	965	7	C	UR	4.74116	4.91422	4.80981	5.14701	5.18831	5.40405	5.33579	5.42096	5.58435	5.3488	5.37835	5.49708	5.03183	4.99761	5.27738	4.71414
sp|P04424|ARLY_HUMAN	ASL	Argininosuccinate lyase OS=Homo sapiens OX=9606 GN=ASL PE=1 SV=4	966	9	C	UR	4.94509	5.04857	4.99318	4.96253	4.89484	4.74438	4.6681	4.79897	5.30975	5.0015	5.0411	4.88748	5.07926	4.96534	4.91344	4.2327
sp|Q8WUM9|S20A1_HUMAN	SLC20A1	Sodium-dependent phosphate transporter 1 OS=Homo sapiens OX=9606 GN=SLC20A1 PE=1 SV=1	967	3	C	UR	7.19859	6.34266	5.73256	5.04789	6.32245	6.72727	6.5041	6.12754	6.66882	5.96608	6.07671	6.26533	5.36859	5.52412	8.99336	5.13391
sp|P57087|JAM2_HUMAN	JAM2	Junctional adhesion molecule B OS=Homo sapiens OX=9606 GN=JAM2 PE=1 SV=1	968	3	C	UR	6.08357	5.67804	6.68798	5.44221	6.85773	7.45734	6.49606	6.17776	6.98149	6.27807	7.11461	6.2167	6.08565	5.04601	6.77432	4.62246
sp|P61601|NCALD_HUMAN	NCALD	Neurocalcin-delta OS=Homo sapiens OX=9606 GN=NCALD PE=1 SV=2	969	4	C	UR	5.19337	5.61006	5.34182	6.01852	6.70384	6.43553	6.28377	5.59763	6.18331	6.24195	5.52103	6.10557	5.77417	6.29218	6.04331	6.30274
sp|P84074|HPCA_HUMAN	HPCA	Neuron-specific calcium-binding protein hippocalcin OS=Homo sapiens OX=9606 GN=HPCA PE=1 SV=2	969	1	C	UR	3.10809	3.36898	3.50173	3.44786	3.58067	3.59501	4.43092	3.9185	4.1544	4.47289	3.84829	6.17447	2.98504	3.89876	3.40395	7.39724
sp|P37235|HPCL1_HUMAN	HPCAL1	Hippocalcin-like protein 1 OS=Homo sapiens OX=9606 GN=HPCAL1 PE=1 SV=3	969	16	C	UR	5.71934	6.5006	6.45609	6.53885	7.0681	6.81033	6.22445	5.54497	6.0488	6.57577	5.88327	5.62963	6.20343	6.77649	5.9624	6.05747
sp|P59998|ARPC4_HUMAN	ARPC4	Actin-related protein 2/3 complex subunit 4 OS=Homo sapiens OX=9606 GN=ARPC4 PE=1 SV=3	970	10	C	UR	6.18938	6.27379	6.64304	5.60955	6.42404	6.05486	6.6445	6.43399	6.7051	6.23732	6.86146	6.74733	6.18679	5.01759	6.23998	5.73127
sp|P08069|IGF1R_HUMAN	IGF1R	Insulin-like growth factor 1 receptor OS=Homo sapiens OX=9606 GN=IGF1R PE=1 SV=1	971	11	C	UR	6.40141	5.75371	5.52012	5.47991	6.06207	6.03119	5.78127	5.73357	5.80339	5.54332	6.10943	5.83321	5.5216	5.2476	5.44166	5.90154
sp|P06213|INSR_HUMAN	INSR	Insulin receptor OS=Homo sapiens OX=9606 GN=INSR PE=1 SV=4	971	7	C	UR	7.16628	6.34557	6.18226	5.89492	6.81557	6.71192	6.41769	6.10671	6.23316	5.93427	6.12127	5.8739	6.36841	5.92182	6.51642	5.38984
sp|Q8NFP4|MDGA1_HUMAN	MDGA1	MAM domain-containing glycosylphosphatidylinositol anchor protein 1 OS=Homo sapiens OX=9606 GN=MDGA1 PE=1 SV=1	972	13	C	UR	6.77215	5.76503	6.0117	6.00851	5.26967	5.41457	4.81655	4.63593	4.55888	4.54809	4.22459	4.34999	5.13938	5.7173	5.4431	4.3342
sp|Q5JSL3|DOC11_HUMAN	DOCK11	Dedicator of cytokinesis protein 11 OS=Homo sapiens OX=9606 GN=DOCK11 PE=1 SV=2	973	27	C	UR	6.25971	5.93641	6.07096	5.93047	6.30522	6.54947	6.7913	6.52081	6.2748	6.33101	6.56875	6.33654	5.94514	5.82024	6.03729	5.62481
sp|Q9BZ29|DOCK9_HUMAN	DOCK9	Dedicator of cytokinesis protein 9 OS=Homo sapiens OX=9606 GN=DOCK9 PE=1 SV=2	973	2	C	UR	5.88426	5.61912	5.44327	5.4039	6.9177	6.4889	6.8486	6.9427	6.27695	6.34524	6.57998	6.02854	6.11512	5.28097	7.3735	6.45125
sp|Q8IXT5|RB12B_HUMAN	RBM12B	RNA-binding protein 12B OS=Homo sapiens OX=9606 GN=RBM12B PE=1 SV=2	974	9	C	UR	5.45441	5.10202	4.94671	5.01823	4.95005	4.76661	4.56469	4.54638	4.57837	4.52808	4.38717	4.67671	4.44472	4.6038	4.38898	4.43137
sp|P42704|LPPRC_HUMAN	LRPPRC	Leucine-rich PPR motif-containing protein, mitochondrial OS=Homo sapiens OX=9606 GN=LRPPRC PE=1 SV=3	975	85	C	UR	6.62127	6.10911	6.13043	6.25223	6.36059	6.46692	6.3705	6.37749	5.65849	5.98284	5.89692	5.95174	6.17374	6.1731	6.16477	6.61113
sp|Q9NP80|PLPL8_HUMAN	PNPLA8	Calcium-independent phospholipase A2-gamma OS=Homo sapiens OX=9606 GN=PNPLA8 PE=1 SV=1	975	10	C	UR	6.4771	6.27016	6.14794	6.3455	6.3639	6.76645	6.08319	5.9479	6.13501	6.25566	6.29387	5.78293	6.14301	6.43609	6.56114	5.99016
sp|P51572|BAP31_HUMAN	BCAP31	B-cell receptor-associated protein 31 OS=Homo sapiens OX=9606 GN=BCAP31 PE=1 SV=3	976	26	C	UR	6.64263	6.1818	6.01317	6.21685	6.6116	6.52027	6.15039	5.9038	5.39547	5.35569	5.52724	5.25437	6.05348	5.85525	6.09312	5.29345
sp|Q8IWZ3|ANKH1_HUMAN	ANKHD1	Ankyrin repeat and KH domain-containing protein 1 OS=Homo sapiens OX=9606 GN=ANKHD1 PE=1 SV=1	977	14	C	UR	5.46705	4.95967	5.21092	5.49852	5.63703	5.6963	5.61103	5.7371	5.7872	5.79721	5.74167	5.68334	5.89511	5.69119	6.01035	5.799
sp|O75179|ANR17_HUMAN	ANKRD17	Ankyrin repeat domain-containing protein 17 OS=Homo sapiens OX=9606 GN=ANKRD17 PE=1 SV=3	977	29	C	UR	5.85231	5.62691	5.78996	6.17346	6.17187	6.20467	6.22351	6.20128	6.70913	6.37527	6.39191	6.28238	6.3993	6.37487	6.40936	6.4598
sp|P30519|HMOX2_HUMAN	HMOX2	Heme oxygenase 2 OS=Homo sapiens OX=9606 GN=HMOX2 PE=1 SV=2	978	18	C	UR	6.4592	6.26588	6.56276	6.82085	6.19664	6.46762	5.90033	5.9443	6.03741	6.0265	5.92436	5.80385	6.37962	6.9113	6.66883	5.63054
sp|Q13164|MK07_HUMAN	MAPK7	Mitogen-activated protein kinase 7 OS=Homo sapiens OX=9606 GN=MAPK7 PE=1 SV=2	979	7	C	UR	6.00309	6.03741	6.12124	6.40907	6.13745	6.60788	6.12155	6.06418	6.41635	6.79149	6.4179	6.26097	6.38663	6.57834	6.34013	5.30633
sp|P14649|MYL6B_HUMAN	MYL6B	Myosin light chain 6B OS=Homo sapiens OX=9606 GN=MYL6B PE=1 SV=1	980	15	C	UR	4.93006	5.34567	5.63586	5.62848	5.89462	5.38978	5.52102	5.17719	4.95851	5.44136	5.22431	5.01185	5.53144	5.61549	5.35	5.06467
sp|P60660|MYL6_HUMAN	MYL6	Myosin light polypeptide 6 OS=Homo sapiens OX=9606 GN=MYL6 PE=1 SV=2	980	9	C	UR	5.80628	6.24345	6.51733	6.32266	7.23465	6.26901	6.22026	5.48081	6.57729	6.55322	5.93564	5.52961	7.06894	6.82034	6.30301	5.11749
sp|Q9UPR0|PLCL2_HUMAN	PLCL2	Inactive phospholipase C-like protein 2 OS=Homo sapiens OX=9606 GN=PLCL2 PE=1 SV=2	980	18	C	UR	5.63004	5.82071	6.12764	5.68125	5.52619	5.80779	5.50564	5.82045	6.30843	6.21663	6.00817	6.10814	6.03159	6.24483	5.97946	5.48409
sp|Q15111|PLCL1_HUMAN	PLCL1	Inactive phospholipase C-like protein 1 OS=Homo sapiens OX=9606 GN=PLCL1 PE=1 SV=3	980	36	C	UR	6.08538	6.27508	6.46998	6.30902	6.10128	6.15438	6.14986	6.02562	5.79591	5.87195	5.79859	5.78604	6.27994	6.28016	6.16727	6.74338
sp|Q5JXB2|UE2NL_HUMAN	UBE2NL	Putative ubiquitin-conjugating enzyme E2 N-like OS=Homo sapiens OX=9606 GN=UBE2NL PE=1 SV=1	981	18	C	UR	4.5708	5.43623	5.57613	5.58048	5.41192	5.38285	5.31322	4.87985	5.423	5.90982	5.29142	5.13496	5.73568	6.16814	5.49701	4.97981
sp|P61088|UBE2N_HUMAN	UBE2N	Ubiquitin-conjugating enzyme E2 N OS=Homo sapiens OX=9606 GN=UBE2N PE=1 SV=1	981	5	C	UR	4.21834	4.73803	5.05435	4.73154	5.41389	4.81862	5.08008	4.73414	5.29095	4.39858	4.62014	4.75322	5.09635	4.86003	4.60637	3.99551
sp|P41252|SYIC_HUMAN	IARS1	Isoleucine--tRNA ligase, cytoplasmic OS=Homo sapiens OX=9606 GN=IARS1 PE=1 SV=2	982	51	C	UR	5.22943	4.94874	5.26729	5.37031	5.39937	5.26291	5.37187	5.53426	5.13777	5.43472	5.37241	5.20467	5.5295	5.51815	5.66607	4.93047
sp|P61158|ARP3_HUMAN	ACTR3	Actin-related protein 3 OS=Homo sapiens OX=9606 GN=ACTR3 PE=1 SV=3	983	23	C	UR	4.57352	4.59194	4.79159	4.66988	4.57343	4.19505	5.04337	5.02773	5.06105	4.7885	5.1297	5.76891	4.40574	4.14921	4.39271	7.47213
sp|Q9P1U1|ARP3B_HUMAN	ACTR3B	Actin-related protein 3B OS=Homo sapiens OX=9606 GN=ACTR3B PE=2 SV=1	983	13	C	UR	1.40058	1.39782	1.35736	1.3719	1.38214	1.29987	1.23532	1.35322	1.48167	1.3884	1.39331	1.33605	1.38445	1.39941	1.39843	1.31424
sp|Q8IWE5|PKHM2_HUMAN	PLEKHM2	Pleckstrin homology domain-containing family M member 2 OS=Homo sapiens OX=9606 GN=PLEKHM2 PE=1 SV=2	984	7	C	UR	6.1816	6.63449	6.25748	6.59347	6.21529	6.06298	6.37422	6.27108	6.63962	6.15559	6.20703	5.81853	6.59332	6.29531	6.07449	5.6255
sp|Q96MC5|MERB1_HUMAN	BMERB1	bMERB domain-containing protein 1 OS=Homo sapiens OX=9606 GN=BMERB1 PE=1 SV=1	985	9	C	UR	2.90931	3.96285	4.83503	4.43793	3.31433	3.46375	3.32556	4.12871	4.8962	5.49079	4.93368	4.01329	5.38546	5.12001	4.82509	3.41933
sp|Q12906|ILF3_HUMAN	ILF3	Interleukin enhancer-binding factor 3 OS=Homo sapiens OX=9606 GN=ILF3 PE=1 SV=3	986	56	C	UR	5.15569	5.72222	5.56901	5.63513	5.34002	5.47755	5.26402	5.3538	5.43157	5.85628	5.5877	6.0327	5.40399	5.39066	5.18744	4.83705
sp|Q96SI9|STRBP_HUMAN	STRBP	Spermatid perinuclear RNA-binding protein OS=Homo sapiens OX=9606 GN=STRBP PE=1 SV=1	986	21	C	UR	5.08351	5.78838	5.44329	5.14568	4.58711	4.56085	4.9888	5.21066	4.65522	4.9241	4.69139	5.29693	4.57446	4.22569	4.67511	5.31682
sp|P18850|ATF6A_HUMAN	ATF6	Cyclic AMP-dependent transcription factor ATF-6 alpha OS=Homo sapiens OX=9606 GN=ATF6 PE=1 SV=3	987	1	C	UR	8.99498	5.70578	6.0973	6.03637	6.84726	6.67871	6.15407	6.88195	6.45689	5.13295	6.45726	5.71511	7.80518	5.13906	5.26222	4.63491
sp|Q6IA69|NADE_HUMAN	NADSYN1	Glutamine-dependent NAD(+) synthetase OS=Homo sapiens OX=9606 GN=NADSYN1 PE=1 SV=3	988	6	C	UR	4.78481	4.54222	4.97067	4.77027	5.28501	5.49566	5.70257	5.65401	5.12531	4.62186	5.20453	5.12998	4.75364	4.758	5.56345	4.31155
sp|Q86YP4|P66A_HUMAN	GATAD2A	Transcriptional repressor p66-alpha OS=Homo sapiens OX=9606 GN=GATAD2A PE=1 SV=1	989	21	C	UR	6.07051	5.38107	5.55318	5.49388	5.60543	5.3821	5.68009	6.30964	5.53974	5.60252	5.72621	5.96971	5.50006	5.55795	6.92871	5.5186
sp|Q8WXI9|P66B_HUMAN	GATAD2B	Transcriptional repressor p66-beta OS=Homo sapiens OX=9606 GN=GATAD2B PE=1 SV=1	989	9	C	UR	6.9147	5.87581	6.12618	6.9489	5.93728	6.09154	5.90588	6.57555	5.90228	6.52797	6.00216	6.00534	6.25085	6.54072	6.20354	6.19131
sp|O75448|MED24_HUMAN	MED24	Mediator of RNA polymerase II transcription subunit 24 OS=Homo sapiens OX=9606 GN=MED24 PE=1 SV=1	990	5	C	UR	5.96482	5.44069	5.43865	5.50266	5.90096	5.81086	6.83689	7.0092	6.17394	6.01837	6.10879	7.05813	5.74035	5.46589	5.95554	9.57426
sp|Q8NC56|LEMD2_HUMAN	LEMD2	LEM domain-containing protein 2 OS=Homo sapiens OX=9606 GN=LEMD2 PE=1 SV=1	991	12	C	UR	6.68844	6.15772	6.2329	6.27172	6.41398	6.43498	6.13546	6.32344	6.41804	6.17632	6.15626	5.72966	6.33138	6.35924	6.45753	5.71295
sp|P10588|NR2F6_HUMAN	NR2F6	Nuclear receptor subfamily 2 group F member 6 OS=Homo sapiens OX=9606 GN=NR2F6 PE=1 SV=2	992	3	C	UR	5.39127	5.55677	5.39092	4.96533	5.96888	5.49329	5.64176	5.27104	5.84622	5.02687	5.23788	5.24676	5.68046	5.11782	5.03363	5.19591
sp|Q9Y6V0|PCLO_HUMAN	PCLO	Protein piccolo OS=Homo sapiens OX=9606 GN=PCLO PE=1 SV=5	993	42	C	UR	5.81904	5.60746	5.99735	6.43669	5.77152	5.91357	6.0108	6.0914	5.51262	5.79343	5.68068	5.52488	6.24506	6.23661	6.57057	6.08597
sp|Q9UPA5|BSN_HUMAN	BSN	Protein bassoon OS=Homo sapiens OX=9606 GN=BSN PE=1 SV=4	993	18	C	UR	4.91132	4.55176	5.00127	5.18767	4.87915	4.99747	4.4769	4.9971	5.16548	5.15626	4.84148	4.70034	5.4753	5.6135	5.32994	5.08839
sp|Q9Y608|LRRF2_HUMAN	LRRFIP2	Leucine-rich repeat flightless-interacting protein 2 OS=Homo sapiens OX=9606 GN=LRRFIP2 PE=1 SV=1	994	8	C	UR	5.93555	6.02574	6.07389	6.34018	6.31432	6.40365	6.0904	6.33009	6.49814	5.87046	6.35833	5.7057	6.65058	6.82768	7.02843	5.54685
sp|Q32MZ4|LRRF1_HUMAN	LRRFIP1	Leucine-rich repeat flightless-interacting protein 1 OS=Homo sapiens OX=9606 GN=LRRFIP1 PE=1 SV=2	994	13	C	UR	5.09752	5.24292	5.15897	5.20285	4.87502	5.26754	5.16256	5.12902	4.88479	4.90497	5.05253	4.9236	5.09354	5.01168	5.33517	4.38197
sp|Q02218|ODO1_HUMAN	OGDH	2-oxoglutarate dehydrogenase complex component E1 OS=Homo sapiens OX=9606 GN=OGDH PE=1 SV=3	995	33	C	UR	6.69273	6.38244	5.95164	5.71748	6.19559	5.98652	5.93727	5.90396	5.55568	5.65602	5.59806	5.71155	5.58552	5.45309	5.74177	6.12235
sp|Q9UJZ1|STML2_HUMAN	STOML2	Stomatin-like protein 2, mitochondrial OS=Homo sapiens OX=9606 GN=STOML2 PE=1 SV=1	996	21	C	UR	5.83779	5.73246	5.77263	6.11633	5.66106	5.71676	5.2217	5.40724	5.10145	5.83631	5.31147	4.99905	5.55851	6.03663	5.35013	4.91067
sp|Q9HCS7|SYF1_HUMAN	XAB2	Pre-mRNA-splicing factor SYF1 OS=Homo sapiens OX=9606 GN=XAB2 PE=1 SV=2	997	9	C	UR	6.7866	5.93571	5.94655	5.07859	7.06121	6.65754	7.51449	6.68979	6.59929	5.68996	6.17211	7.09077	5.64136	5.05404	6.63041	5.45157
sp|Q9H1E5|TMX4_HUMAN	TMX4	Thioredoxin-related transmembrane protein 4 OS=Homo sapiens OX=9606 GN=TMX4 PE=1 SV=1	998	3	C	UR	6.23204	7.23675	6.48426	6.22342	7.08403	6.78713	6.70362	6.58466	6.75961	5.69286	5.81728	5.79322	6.0286	5.05327	6.44622	5.07302
sp|P30622|CLIP1_HUMAN	CLIP1	CAP-Gly domain-containing linker protein 1 OS=Homo sapiens OX=9606 GN=CLIP1 PE=1 SV=2	1000	45	C	UR	5.68023	6.07344	6.17514	5.99242	5.68592	5.53842	5.67077	6.02997	5.98847	5.95478	6.01015	5.82694	5.79669	5.75937	6.05025	5.19633
sp|Q9UDT6|CLIP2_HUMAN	CLIP2	CAP-Gly domain-containing linker protein 2 OS=Homo sapiens OX=9606 GN=CLIP2 PE=1 SV=1	1000	48	C	UR	5.17882	5.65133	5.67945	5.78041	5.25766	5.50712	5.42892	5.57695	5.58477	5.70165	5.68895	5.63378	5.68401	5.72036	5.49679	5.05478
sp|Q96SZ6|CK5P1_HUMAN	CDK5RAP1	Mitochondrial tRNA methylthiotransferase CDK5RAP1 OS=Homo sapiens OX=9606 GN=CDK5RAP1 PE=1 SV=2	1001	4	C	UR	6.46665	6.14816	6.69011	6.36254	6.12111	6.26108	6.17191	6.22253	6.42657	6.1972	5.92457	5.97163	6.68262	6.31778	6.45987	5.57567
sp|Q96DB5|RMD1_HUMAN	RMDN1	Regulator of microtubule dynamics protein 1 OS=Homo sapiens OX=9606 GN=RMDN1 PE=1 SV=1	1002	8	C	UR	3.80649	3.73997	3.65782	3.63493	3.82062	3.89277	3.99223	3.70801	3.5759	3.44271	3.48719	3.57147	3.51269	3.39104	3.68337	2.96561
sp|O95819|M4K4_HUMAN	MAP4K4	Mitogen-activated protein kinase kinase kinase kinase 4 OS=Homo sapiens OX=9606 GN=MAP4K4 PE=1 SV=2	1002	22	C	UR	6.26832	6.04599	6.23759	6.36856	6.16562	6.22622	6.26317	6.21054	6.43811	6.56256	6.54465	6.3229	6.38875	6.31113	6.15642	5.48947
sp|Q9UKE5|TNIK_HUMAN	TNIK	TRAF2 and NCK-interacting protein kinase OS=Homo sapiens OX=9606 GN=TNIK PE=1 SV=1	1002	20	C	UR	5.60865	6.11648	5.95872	6.02278	5.8271	6.28034	6.62594	6.51612	6.61573	6.37144	6.63223	6.81067	5.9671	5.84951	6.49287	5.53008
sp|Q9NRD5|PICK1_HUMAN	PICK1	PRKCA-binding protein OS=Homo sapiens OX=9606 GN=PICK1 PE=1 SV=2	1002	11	C	UR	6.24557	6.25293	6.60725	5.88723	6.07521	5.84414	6.60241	6.68651	5.76283	5.65238	6.17305	6.02742	6.53404	6.39429	6.39832	6.81069
sp|Q6ZXV5|TMTC3_HUMAN	TMTC3	Protein O-mannosyl-transferase TMTC3 OS=Homo sapiens OX=9606 GN=TMTC3 PE=1 SV=2	1002	6	C	UR	6.47107	6.43313	6.05404	6.13344	6.07802	6.22477	6.44586	6.12127	6.26191	6.2549	6.31435	6.26549	6.33949	6.03224	6.35961	6.21041
sp|Q8N4C8|MINK1_HUMAN	MINK1	Misshapen-like kinase 1 OS=Homo sapiens OX=9606 GN=MINK1 PE=1 SV=2	1002	11	C	UR	5.7363	6.17609	6.1565	5.80062	5.81033	6.12781	6.58875	6.50066	6.77351	6.51128	6.93643	6.94575	6.0549	6.09432	6.18045	5.60629
sp|Q92692|NECT2_HUMAN	NECTIN2	Nectin-2 OS=Homo sapiens OX=9606 GN=NECTIN2 PE=1 SV=1	1003	10	C	UR	6.43587	6.40011	6.68651	6.1062	6.5463	6.7051	6.27374	6.21102	6.26655	6.02374	6.11329	5.79672	6.42505	6.38005	6.37559	5.25417
sp|O95674|CDS2_HUMAN	CDS2	Phosphatidate cytidylyltransferase 2 OS=Homo sapiens OX=9606 GN=CDS2 PE=1 SV=1	1004	16	C	UR	6.64882	6.39274	5.63379	5.33859	6.15533	6.57388	6.45304	6.3565	5.86622	5.24652	5.73555	5.86961	5.65925	4.40362	6.07153	5.53098
sp|Q9NQC3|RTN4_HUMAN	RTN4	Reticulon-4 OS=Homo sapiens OX=9606 GN=RTN4 PE=1 SV=2	1005	83	C	UR	6.25992	6.05089	6.25983	6.09544	6.13163	6.37123	6.35528	6.18731	5.73792	5.48594	5.8395	5.79094	6.09191	6.03437	6.1093	5.19037
sp|Q92581|SL9A6_HUMAN	SLC9A6	Sodium/hydrogen exchanger 6 OS=Homo sapiens OX=9606 GN=SLC9A6 PE=1 SV=3	1006	8	C	UR	4.70573	4.29074	3.95802	4.08455	4.43479	4.74089	4.32417	4.08786	4.22864	4.18264	4.11346	3.99471	3.90514	3.91213	4.3619	3.56533
sp|Q5MIZ7|P4R3B_HUMAN	PPP4R3B	Serine/threonine-protein phosphatase 4 regulatory subunit 3B OS=Homo sapiens OX=9606 GN=PPP4R3B PE=1 SV=2	1007	7	C	UR	6.3974	6.31944	6.33865	5.96162	6.04049	6.11763	6.32739	6.25661	6.49151	6.35758	6.29454	6.27575	6.2866	6.02853	6.39804	6.1082
sp|Q6IN85|P4R3A_HUMAN	PPP4R3A	Serine/threonine-protein phosphatase 4 regulatory subunit 3A OS=Homo sapiens OX=9606 GN=PPP4R3A PE=1 SV=1	1007	10	C	UR	5.25704	4.85733	5.31433	4.60629	5.42335	5.07042	5.63361	5.24847	5.25883	4.8483	5.63298	5.40838	4.41986	4.39957	5.11633	5.33014
sp|Q15437|SC23B_HUMAN	SEC23B	Protein transport protein Sec23B OS=Homo sapiens OX=9606 GN=SEC23B PE=1 SV=2	1008	12	C	UR	4.78754	5.0215	5.2351	4.98857	5.11061	4.80056	5.05614	5.25083	4.92863	4.87878	4.80194	5.03475	4.77024	4.67312	4.94893	5.29019
sp|Q15436|SC23A_HUMAN	SEC23A	Protein transport protein Sec23A OS=Homo sapiens OX=9606 GN=SEC23A PE=1 SV=2	1008	16	C	UR	3.74715	3.79753	3.84981	3.43678	3.56235	3.80876	4.17716	4.07462	3.76097	3.57756	3.74943	4.07221	3.54424	3.19893	3.6398	5.02276
sp|P34932|HSP74_HUMAN	HSPA4	Heat shock 70 kDa protein 4 OS=Homo sapiens OX=9606 GN=HSPA4 PE=1 SV=4	1009	109	C	UR	5.60595	6.05559	5.9392	5.78474	5.61599	5.81184	5.77037	5.64074	5.51121	5.36446	5.67231	5.72225	5.79441	5.56796	5.71142	7.84809
sp|O95757|HS74L_HUMAN	HSPA4L	Heat shock 70 kDa protein 4L OS=Homo sapiens OX=9606 GN=HSPA4L PE=1 SV=3	1009	20	C	UR	5.78739	6.09549	6.33107	6.36589	6.02002	6.05014	5.82802	6.14116	5.92841	5.86265	5.88204	5.55223	6.16263	6.10095	5.89621	5.26429
sp|Q92598|HS105_HUMAN	HSPH1	Heat shock protein 105 kDa OS=Homo sapiens OX=9606 GN=HSPH1 PE=1 SV=1	1009	35	C	UR	5.63772	6.23224	5.94901	5.62167	5.66239	6.12151	6.24684	6.30201	5.64607	5.38447	5.92925	6.15539	5.56029	5.16673	5.91087	6.53259
sp|Q9NR28|DBLOH_HUMAN	DIABLO	Diablo IAP-binding mitochondrial protein OS=Homo sapiens OX=9606 GN=DIABLO PE=1 SV=1	1010	8	C	UR	5.11641	5.46935	6.47278	5.58041	5.96846	5.21875	6.34221	4.71174	5.41149	4.79492	4.99054	5.27517	4.6203	4.39933	4.48488	4.72569
sp|Q9Y4F1|FARP1_HUMAN	FARP1	FERM, ARHGEF and pleckstrin domain-containing protein 1 OS=Homo sapiens OX=9606 GN=FARP1 PE=1 SV=1	1011	19	C	UR	5.27896	5.53543	5.69776	5.84509	5.65042	5.71681	6.11351	6.07266	6.30021	6.2652	6.2615	6.26171	5.60599	5.51875	5.77174	5.01748
sp|A0MZ66|SHOT1_HUMAN	SHTN1	Shootin-1 OS=Homo sapiens OX=9606 GN=SHTN1 PE=1 SV=4	1012	39	C	UR	5.48242	5.82105	6.2435	6.08716	5.65941	5.4969	5.85652	5.98183	5.7448	5.86639	5.6569	5.52453	5.92618	6.16095	6.16079	5.2202
sp|P13798|ACPH_HUMAN	APEH	Acylamino-acid-releasing enzyme OS=Homo sapiens OX=9606 GN=APEH PE=1 SV=4	1013	17	C	UR	6.07707	5.90307	6.16447	6.27823	5.48602	5.6301	6.0519	5.13352	5.31158	5.08284	6.01332	6.03109	5.36365	5.12691	5.03751	9.9419
sp|Q13126|MTAP_HUMAN	MTAP	S-methyl-5'-thioadenosine phosphorylase OS=Homo sapiens OX=9606 GN=MTAP PE=1 SV=2	1014	10	C	UR	5.37853	6.33513	6.1476	6.57417	6.62659	6.18665	6.8465	5.61443	5.54437	6.62001	6.47989	6.29283	5.55092	6.17014	6.0225	7.60973
sp|Q9H9A5|CNO10_HUMAN	CNOT10	CCR4-NOT transcription complex subunit 10 OS=Homo sapiens OX=9606 GN=CNOT10 PE=1 SV=1	1015	11	C	UR	6.1048	6.1969	5.94706	6.03023	6.34045	5.94729	6.19388	6.60736	6.29288	6.66539	6.29913	6.0181	6.59583	6.04652	6.70281	6.01138
sp|Q7Z3E2|CC186_HUMAN	CCDC186	Coiled-coil domain-containing protein 186 OS=Homo sapiens OX=9606 GN=CCDC186 PE=1 SV=2	1015	6	C	UR	5.83939	5.82368	6.15514	6.26565	5.99058	6.17344	5.66988	5.80188	5.65311	6.03221	5.55564	5.204	6.02598	5.89447	6.25347	4.8937
sp|Q00975|CAC1B_HUMAN	CACNA1B	Voltage-dependent N-type calcium channel subunit alpha-1B OS=Homo sapiens OX=9606 GN=CACNA1B PE=1 SV=1	1016	15	C	UR	5.38539	5.40009	5.31666	5.45639	5.77672	6.2949	5.95457	6.03755	6.11817	6.43257	6.28423	6.39996	5.85012	6.09072	6.13758	5.40571
sp|Q9NWS0|PIHD1_HUMAN	PIH1D1	PIH1 domain-containing protein 1 OS=Homo sapiens OX=9606 GN=PIH1D1 PE=1 SV=1	1017	7	C	UR	5.91116	6.56744	6.27602	6.27184	6.27497	5.90975	6.20175	6.3057	6.32909	6.18203	6.08287	6.20577	6.29476	6.0625	6.45932	6.66503
sp|P22830|HEMH_HUMAN	FECH	Ferrochelatase, mitochondrial OS=Homo sapiens OX=9606 GN=FECH PE=1 SV=2	1018	10	C	UR	6.31508	6.90116	6.88436	6.8106	6.23367	6.20937	5.98668	6.70025	6.08023	5.68221	5.73612	5.98486	6.33294	6.08816	6.23552	5.81879
sp|P37275|ZEB1_HUMAN	ZEB1	Zinc finger E-box-binding homeobox 1 OS=Homo sapiens OX=9606 GN=ZEB1 PE=1 SV=2	1019	3	C	UR	5.28765	4.81853	4.79748	4.7853	4.60674	4.52895	4.80225	5.19985	4.53585	5.19196	4.49616	4.55564	5.06726	5.11051	4.81551	4.91094
sp|Q5JSH3|WDR44_HUMAN	WDR44	WD repeat-containing protein 44 OS=Homo sapiens OX=9606 GN=WDR44 PE=1 SV=1	1020	36	C	UR	5.90134	6.08933	5.95326	5.99227	6.10269	6.24631	5.97549	6.00114	5.95819	5.70246	5.98581	5.85403	5.89056	5.93026	5.95826	5.50737
sp|Q9Y6G5|COMDA_HUMAN	COMMD10	COMM domain-containing protein 10 OS=Homo sapiens OX=9606 GN=COMMD10 PE=1 SV=1	1021	8	C	UR	4.44659	5.01131	5.32768	4.86343	5.22071	5.13234	5.28301	4.76119	5.30161	5.26495	5.24101	4.96484	5.025	4.61588	4.99629	4.51911
sp|Q68EM7|RHG17_HUMAN	ARHGAP17	Rho GTPase-activating protein 17 OS=Homo sapiens OX=9606 GN=ARHGAP17 PE=1 SV=1	1022	9	C	UR	5.31824	5.99919	6.04701	5.98758	5.96179	5.64974	5.68007	6.15128	6.38753	6.45196	6.59254	6.46232	5.91294	5.81367	5.30751	5.58054
sp|P54278|PMS2_HUMAN	PMS2	Mismatch repair endonuclease PMS2 OS=Homo sapiens OX=9606 GN=PMS2 PE=1 SV=2	1023	11	C	UR	5.50932	6.04947	6.32822	6.18839	6.15459	5.84704	6.14412	6.19065	6.28263	6.45567	6.48015	6.41323	6.54211	6.58981	6.69662	6.12799
sp|Q13670|PM2PB_HUMAN	PMS2P11	Putative postmeiotic segregation increased 2-like protein 11 OS=Homo sapiens OX=9606 GN=PMS2P11 PE=5 SV=1	1023	1	C	UR	6.12819	5.51545	5.16041	5.33755	8.53611	5.78841	5.29729	5.59195	6.6929	6.57373	7.22584	6.32903	7.18795	6.79493	5.87422	5.96604
sp|P50749|RASF2_HUMAN	RASSF2	Ras association domain-containing protein 2 OS=Homo sapiens OX=9606 GN=RASSF2 PE=1 SV=1	1024	9	C	UR	3.72602	3.69819	3.48882	3.6976	3.67272	3.70705	3.4085	3.40251	3.42904	3.27181	3.3094	3.0686	3.49544	3.49521	3.41591	2.65862
sp|Q13098|CSN1_HUMAN	GPS1	COP9 signalosome complex subunit 1 OS=Homo sapiens OX=9606 GN=GPS1 PE=1 SV=4	1025	16	C	UR	5.9191	6.12608	6.15083	5.86198	5.8375	5.93967	6.3767	6.36457	6.1044	5.91115	6.22494	6.66081	6.2357	5.45911	5.93507	8.8924
sp|Q5VT25|MRCKA_HUMAN	CDC42BPA	Serine/threonine-protein kinase MRCK alpha OS=Homo sapiens OX=9606 GN=CDC42BPA PE=1 SV=1	1026	27	C	UR	4.27134	4.08965	4.16283	4.51104	4.29374	4.36799	4.57367	4.22983	4.12761	4.35935	4.12818	4.05928	4.27857	4.58544	4.5892	4.03656
sp|Q9Y5S2|MRCKB_HUMAN	CDC42BPB	Serine/threonine-protein kinase MRCK beta OS=Homo sapiens OX=9606 GN=CDC42BPB PE=1 SV=2	1026	48	C	UR	5.0152	4.87595	5.16627	5.48458	5.13226	5.25606	4.89366	5.1043	5.05682	5.29957	5.01231	4.80078	5.2624	5.53709	5.27085	5.07091
sp|Q13618|CUL3_HUMAN	CUL3	Cullin-3 OS=Homo sapiens OX=9606 GN=CUL3 PE=1 SV=2	1026	44	C	UR	5.42514	5.68905	5.69602	5.62594	5.38544	5.62777	5.83466	5.77196	5.87298	5.62051	5.71077	5.92359	5.57774	5.39965	6.00457	5.85898
sp|Q7Z6J4|FGD2_HUMAN	FGD2	FYVE, RhoGEF and PH domain-containing protein 2 OS=Homo sapiens OX=9606 GN=FGD2 PE=1 SV=1	1027	2	C	UR	7.46326	6.88271	6.52784	6.17559	8.78932	7.11004	5.30327	5.51222	6.9653	4.80344	5.00886	5.38947	8.8877	5.85539	5.09461	4.23096
sp|Q8NDI1|EHBP1_HUMAN	EHBP1	EH domain-binding protein 1 OS=Homo sapiens OX=9606 GN=EHBP1 PE=1 SV=3	1028	23	C	UR	5.80642	5.59196	5.81222	5.74501	5.47922	5.47316	5.44018	5.61547	5.58746	6.10108	5.6161	5.51101	5.86888	5.94763	5.54341	4.93891
sp|Q15334|L2GL1_HUMAN	LLGL1	Lethal(2) giant larvae protein homolog 1 OS=Homo sapiens OX=9606 GN=LLGL1 PE=1 SV=3	1029	18	C	UR	5.77612	6.0018	6.15875	6.27116	5.77835	5.75086	5.70409	5.953	5.97496	5.87175	6.01863	5.85128	6.05526	6.35953	6.11335	5.65455
sp|Q9NP81|SYSM_HUMAN	SARS2	Serine--tRNA ligase, mitochondrial OS=Homo sapiens OX=9606 GN=SARS2 PE=1 SV=1	1030	18	C	UR	6.68814	6.43128	6.17368	6.03828	6.31935	6.50753	5.87485	5.93183	6.3302	6.53063	6.02945	5.75673	6.15401	6.49114	6.29683	6.44606
sp|P18858|DNLI1_HUMAN	LIG1	DNA ligase 1 OS=Homo sapiens OX=9606 GN=LIG1 PE=1 SV=1	1031	9	C	UR	6.3804	6.73749	6.24267	6.47886	6.52567	5.96922	5.76057	6.39064	6.64766	5.89413	6.07579	5.78378	6.46711	6.11136	6.53991	5.99475
sp|Q96MW5|COG8_HUMAN	COG8	Conserved oligomeric Golgi complex subunit 8 OS=Homo sapiens OX=9606 GN=COG8 PE=1 SV=2	1032	5	C	UR	6.43308	5.78242	6.01955	6.24776	6.22775	6.65865	6.53093	6.44089	6.33645	6.35816	6.82131	6.24065	5.99179	6.30796	6.21231	5.39034
sp|Q9H6B4|CLMP_HUMAN	CLMP	CXADR-like membrane protein OS=Homo sapiens OX=9606 GN=CLMP PE=1 SV=1	1033	4	C	UR	7.53826	7.09714	6.36338	6.97189	6.51426	6.71333	5.97298	6.08987	5.84076	5.78238	5.68574	5.47416	5.91435	6.47584	6.21985	5.34582
sp|Q8TBC4|UBA3_HUMAN	UBA3	NEDD8-activating enzyme E1 catalytic subunit OS=Homo sapiens OX=9606 GN=UBA3 PE=1 SV=2	1034	16	C	UR	6.17063	6.42843	6.05328	5.92385	6.28502	6.21221	6.56214	6.21946	6.50689	6.23077	6.54142	6.61021	5.9392	5.73466	6.35116	6.23068
sp|P17252|KPCA_HUMAN	PRKCA	Protein kinase C alpha type OS=Homo sapiens OX=9606 GN=PRKCA PE=1 SV=4	1035	4	C	UR	6.1624	6.74064	6.50063	6.56736	6.80432	6.20049	6.73577	6.55253	5.76284	5.67893	5.83784	5.9558	6.22339	5.92969	6.2121	6.13525
sp|P05771|KPCB_HUMAN	PRKCB	Protein kinase C beta type OS=Homo sapiens OX=9606 GN=PRKCB PE=1 SV=4	1035	8	C	UR	6.28515	6.26611	5.93419	5.8184	5.77358	5.68036	6.11889	5.72561	5.1082	4.75401	4.92299	4.79291	5.45064	5.30248	5.80485	4.72872
sp|O76083|PDE9A_HUMAN	PDE9A	High affinity cGMP-specific 3',5'-cyclic phosphodiesterase 9A OS=Homo sapiens OX=9606 GN=PDE9A PE=1 SV=1	1036	1	C	UR	6.94961	5.67131	6.27845	6.27746	5.48998	6.37301	6.33706	6.24055	5.89141	7.12854	6.87232	6.65367	6.14355	5.1949	7.23481	5.26338
sp|Q9Y2X7|GIT1_HUMAN	GIT1	ARF GTPase-activating protein GIT1 OS=Homo sapiens OX=9606 GN=GIT1 PE=1 SV=2	1037	18	C	UR	5.84545	6.08705	6.2112	6.27881	6.02234	5.78538	6.5911	6.69654	6.20716	6.02593	6.50264	6.81694	6.10589	6.3024	5.97646	6.54471
sp|Q14161|GIT2_HUMAN	GIT2	ARF GTPase-activating protein GIT2 OS=Homo sapiens OX=9606 GN=GIT2 PE=1 SV=2	1037	9	C	UR	6.04792	6.12399	6.32688	6.49329	6.00415	6.13421	6.18349	6.34606	5.93278	6.10973	6.48964	6.29904	6.44659	6.66873	6.28225	6.11124
sp|Q6PML9|ZNT9_HUMAN	SLC30A9	Proton-coupled zinc antiporter SLC30A9, mitochondrial OS=Homo sapiens OX=9606 GN=SLC30A9 PE=1 SV=1	1038	10	C	UR	6.36745	5.84037	5.76268	5.86628	6.42523	6.54911	6.4559	6.39103	6.05233	6.07183	6.15602	6.20401	5.83644	5.98675	6.52867	5.69654
sp|Q96FC7|PHIPL_HUMAN	PHYHIPL	Phytanoyl-CoA hydroxylase-interacting protein-like OS=Homo sapiens OX=9606 GN=PHYHIPL PE=1 SV=3	1039	9	C	UR	6.32495	6.72995	7.55814	6.72159	5.99635	6.27803	6.37518	6.43775	5.57024	5.82973	5.76019	5.56282	6.74543	6.28919	6.3769	5.44357
sp|Q15393|SF3B3_HUMAN	SF3B3	Splicing factor 3B subunit 3 OS=Homo sapiens OX=9606 GN=SF3B3 PE=1 SV=4	1040	51	C	UR	5.89266	6.20058	5.94435	5.82113	5.79377	5.57168	5.69184	5.74021	5.66411	5.71792	5.55524	5.57971	5.7526	5.59352	5.64948	6.59771
sp|P05165|PCCA_HUMAN	PCCA	Propionyl-CoA carboxylase alpha chain, mitochondrial OS=Homo sapiens OX=9606 GN=PCCA PE=1 SV=4	1041	27	C	UR	5.3675	4.83196	4.78842	5.02795	4.91425	5.03273	4.78948	4.52722	4.53337	4.49464	4.44593	4.45026	4.62156	4.95919	4.6831	4.39623
sp|Q5TCQ9|MAGI3_HUMAN	MAGI3	Membrane-associated guanylate kinase, WW and PDZ domain-containing protein 3 OS=Homo sapiens OX=9606 GN=MAGI3 PE=1 SV=3	1042	17	C	UR	6.13624	6.26429	6.25643	6.30888	6.39292	6.23978	6.22515	6.15616	6.08933	5.9668	6.01784	6.14807	6.26669	6.31043	6.10097	6.0991
sp|Q86UL8|MAGI2_HUMAN	MAGI2	Membrane-associated guanylate kinase, WW and PDZ domain-containing protein 2 OS=Homo sapiens OX=9606 GN=MAGI2 PE=1 SV=3	1042	9	C	UR	6.0556	6.88484	6.96706	6.27346	6.11598	6.47538	6.3436	6.3059	6.27663	6.31867	6.08897	5.63248	6.14546	6.01715	6.44641	5.65239
sp|Q96QZ7|MAGI1_HUMAN	MAGI1	Membrane-associated guanylate kinase, WW and PDZ domain-containing protein 1 OS=Homo sapiens OX=9606 GN=MAGI1 PE=1 SV=3	1042	11	C	UR	5.17329	5.39696	5.48328	5.56791	5.10393	5.38045	5.01179	5.13441	4.92339	5.08833	4.92423	4.92441	5.34067	5.34344	5.1705	4.72389
sp|Q9H3K2|GHITM_HUMAN	GHITM	Growth hormone-inducible transmembrane protein OS=Homo sapiens OX=9606 GN=GHITM PE=1 SV=2	1043	6	C	UR	4.48608	4.14316	3.92213	3.40619	4.49505	4.31204	4.91953	4.558	4.095	3.99457	4.03912	4.24913	3.58121	3.62567	4.25588	3.77348
sp|Q13769|THOC5_HUMAN	THOC5	THO complex subunit 5 homolog OS=Homo sapiens OX=9606 GN=THOC5 PE=1 SV=2	1044	7	C	UR	6.89971	6.19957	6.13693	6.04957	6.09838	6.36698	6.40125	6.98588	6.43705	6.05516	6.4214	6.69846	5.88896	5.82881	6.13512	5.39676
sp|Q8IZ07|AN13A_HUMAN	ANKRD13A	Ankyrin repeat domain-containing protein 13A OS=Homo sapiens OX=9606 GN=ANKRD13A PE=1 SV=3	1045	7	C	UR	2.612	2.46609	2.69686	2.49674	2.6423	2.661	2.58662	2.59177	2.83563	2.59735	2.69846	2.6096	2.58987	2.75383	2.66828	2.26902
sp|Q9NRN7|ADPPT_HUMAN	AASDHPPT	L-aminoadipate-semialdehyde dehydrogenase-phosphopantetheinyl transferase OS=Homo sapiens OX=9606 GN=AASDHPPT PE=1 SV=2	1046	16	C	UR	6.25027	6.70485	6.60747	6.7064	6.15158	6.47341	6.43441	6.46979	5.88081	5.81024	6.12701	6.16527	6.20442	6.14921	6.14476	5.7201
sp|Q96Q15|SMG1_HUMAN	SMG1	Serine/threonine-protein kinase SMG1 OS=Homo sapiens OX=9606 GN=SMG1 PE=1 SV=3	1047	43	C	UR	5.44148	5.55865	5.66302	5.53299	5.4493	5.42339	5.54701	5.7831	5.78974	5.60173	5.72465	5.55902	5.85856	5.54944	5.74354	5.5716
sp|Q0VG06|FP100_HUMAN	FAAP100	Fanconi anemia core complex-associated protein 100 OS=Homo sapiens OX=9606 GN=FAAP100 PE=1 SV=3	1048	7	C	UR	5.2216	5.2498	5.68898	5.20291	4.97545	5.4152	5.57407	5.96439	5.68779	5.22901	5.35415	5.79944	5.54083	5.33515	5.33918	5.26022
sp|Q09472|EP300_HUMAN	EP300	Histone acetyltransferase p300 OS=Homo sapiens OX=9606 GN=EP300 PE=1 SV=2	1049	14	C	UR	5.71303	5.46045	5.76338	5.96383	6.06914	5.70654	5.60525	5.69181	6.35961	6.14997	5.83995	5.34359	6.10502	6.48848	6.13087	5.59233
sp|Q9UPN9|TRI33_HUMAN	TRIM33	E3 ubiquitin-protein ligase TRIM33 OS=Homo sapiens OX=9606 GN=TRIM33 PE=1 SV=3	1049	20	C	UR	5.48307	5.0543	5.23742	5.06431	5.51295	5.59279	5.79441	5.72116	5.2455	5.22232	5.32523	5.75916	5.39398	5.19865	5.36128	5.72281
sp|O15164|TIF1A_HUMAN	TRIM24	Transcription intermediary factor 1-alpha OS=Homo sapiens OX=9606 GN=TRIM24 PE=1 SV=3	1049	14	C	UR	6.82002	5.32179	5.69907	5.61913	7.12782	6.63653	6.11074	5.98476	5.90391	6.05515	5.59612	5.74634	6.52938	6.71103	6.70344	6.35481
sp|Q92793|CBP_HUMAN	CREBBP	CREB-binding protein OS=Homo sapiens OX=9606 GN=CREBBP PE=1 SV=3	1049	15	C	UR	5.56451	5.40112	5.74219	5.40148	5.72916	5.7404	5.50612	5.5157	6.22331	5.69158	5.66366	5.60602	5.86233	5.48016	5.68069	4.6828
sp|Q8IZQ1|WDFY3_HUMAN	WDFY3	WD repeat and FYVE domain-containing protein 3 OS=Homo sapiens OX=9606 GN=WDFY3 PE=1 SV=2	1050	46	C	UR	6.53529	5.88285	5.79965	6.04407	6.35188	6.59158	6.81375	6.48321	6.23024	5.99014	6.29587	6.54984	6.07838	5.7663	6.18073	6.4062
sp|Q9NSY0|NRBP2_HUMAN	NRBP2	Nuclear receptor-binding protein 2 OS=Homo sapiens OX=9606 GN=NRBP2 PE=1 SV=2	1051	5	C	UR	6.10031	5.91843	6.09863	5.74892	5.58354	5.82133	5.57272	6.23857	6.33564	5.66961	5.785	5.52412	5.55649	5.96284	6.11035	5.50349
sp|P50991|TCPD_HUMAN	CCT4	T-complex protein 1 subunit delta OS=Homo sapiens OX=9606 GN=CCT4 PE=1 SV=4	1052	47	C	UR	5.33181	5.6916	5.65364	5.56057	5.2795	5.53215	5.94384	5.72921	5.15985	5.12572	5.4817	6.01457	5.48406	5.44226	5.17895	8.74945
sp|P51649|SSDH_HUMAN	ALDH5A1	Succinate-semialdehyde dehydrogenase, mitochondrial OS=Homo sapiens OX=9606 GN=ALDH5A1 PE=1 SV=2	1053	11	C	UR	5.96575	6.63798	6.71888	6.73347	6.05023	5.91664	6.14325	6.42598	5.88867	5.58205	5.84814	5.84795	6.24869	6.54005	6.44292	7.00936
sp|Q9H000|MKRN2_HUMAN	MKRN2	E3 ubiquitin-protein ligase makorin-2 OS=Homo sapiens OX=9606 GN=MKRN2 PE=1 SV=2	1054	4	C	UR	6.05092	5.95881	5.78547	6.40037	5.99415	6.04454	5.98273	5.54784	6.96898	6.56897	6.64202	6.47357	6.4942	6.65494	6.50112	5.93138
sp|Q86XL3|ANKL2_HUMAN	ANKLE2	Ankyrin repeat and LEM domain-containing protein 2 OS=Homo sapiens OX=9606 GN=ANKLE2 PE=1 SV=4	1055	19	C	UR	6.14315	6.09085	5.87548	6.31481	6.21947	6.14551	6.08035	6.14841	6.16912	6.14936	6.16514	6.1598	6.26871	6.41358	6.19157	6.13997
sp|Q9H2U2|IPYR2_HUMAN	PPA2	Inorganic pyrophosphatase 2, mitochondrial OS=Homo sapiens OX=9606 GN=PPA2 PE=1 SV=2	1056	10	C	UR	6.37252	6.16331	6.04743	6.36286	6.27362	6.73588	5.82152	5.77973	6.1004	5.90011	6.02319	5.51341	6.38667	6.09194	6.17159	4.97757
sp|Q5VZE5|NAA35_HUMAN	NAA35	N-alpha-acetyltransferase 35, NatC auxiliary subunit OS=Homo sapiens OX=9606 GN=NAA35 PE=1 SV=1	1057	15	C	UR	4.41769	4.59162	4.92942	4.45615	4.59756	4.55273	4.99757	5.20625	5.03245	4.72589	4.93537	5.00226	4.78212	4.47146	4.91879	4.82725
sp|Q14166|TTL12_HUMAN	TTLL12	Tubulin--tyrosine ligase-like protein 12 OS=Homo sapiens OX=9606 GN=TTLL12 PE=1 SV=2	1058	15	C	UR	5.18546	5.52317	5.386	4.95265	5.05328	5.09065	5.13976	4.96221	5.3699	5.21798	5.45295	5.18842	4.99517	4.92706	5.26048	4.6288
sp|P57721|PCBP3_HUMAN	PCBP3	Poly(rC)-binding protein 3 OS=Homo sapiens OX=9606 GN=PCBP3 PE=1 SV=2	1059	18	C	UR	5.42224	5.35993	5.59597	5.71175	5.23979	5.3178	5.69675	5.46948	5.54725	5.4048	5.58395	5.90412	5.53082	5.46253	5.3461	6.91859
sp|Q15366|PCBP2_HUMAN	PCBP2	Poly(rC)-binding protein 2 OS=Homo sapiens OX=9606 GN=PCBP2 PE=1 SV=1	1059	29	C	UR	5.64981	6.49483	6.29599	6.56124	6.21509	6.20706	6.42853	6.82708	4.95832	6.55711	6.25412	6.29507	6.4721	7.5854	4.34854	6.69208
sp|Q15365|PCBP1_HUMAN	PCBP1	Poly(rC)-binding protein 1 OS=Homo sapiens OX=9606 GN=PCBP1 PE=1 SV=2	1059	25	C	UR	5.83798	5.6047	5.66044	5.47338	5.89119	5.70923	5.80815	5.7377	5.97385	5.6369	5.78661	6.02935	5.72654	5.55364	5.73747	6.6235
sp|P57723|PCBP4_HUMAN	PCBP4	Poly(rC)-binding protein 4 OS=Homo sapiens OX=9606 GN=PCBP4 PE=2 SV=1	1059	11	C	UR	4.0415	4.02158	4.17928	4.12351	4.22397	4.36542	4.61091	4.48136	4.23631	4.59786	4.37759	5.0292	4.41764	4.22434	4.0978	4.91683
sp|Q8NAF0|ZN579_HUMAN	ZNF579	Zinc finger protein 579 OS=Homo sapiens OX=9606 GN=ZNF579 PE=1 SV=2	1060	6	C	UR	5.39352	5.18458	5.33251	5.64596	5.68995	5.56646	6.46733	6.37428	6.69019	6.48327	6.71548	7.37436	6.40455	6.76054	6.11843	7.79859
sp|Q5TGY3|AHDC1_HUMAN	AHDC1	Transcription factor Gibbin OS=Homo sapiens OX=9606 GN=AHDC1 PE=1 SV=1	1061	15	C	UR	5.40729	5.02388	4.98875	5.76438	6.35173	6.35002	6.37449	6.00165	6.52394	6.54683	6.30702	6.64459	6.7452	7.22152	6.59653	6.61955
sp|Q6UX07|DHR13_HUMAN	DHRS13	Dehydrogenase/reductase SDR family member 13 OS=Homo sapiens OX=9606 GN=DHRS13 PE=2 SV=1	1062	3	C	UR	5.20492	5.81636	6.43174	6.15837	6.61496	7.13449	5.79035	6.06791	5.91612	6.26712	6.25862	5.83528	7.32658	6.61098	6.50385	6.06236
sp|P52747|ZN143_HUMAN	ZNF143	Zinc finger protein 143 OS=Homo sapiens OX=9606 GN=ZNF143 PE=1 SV=2	1063	2	C	UR	6.69873	6.60752	7.12963	6.33256	5.91161	6.48705	5.88046	6.41192	6.35989	6.16971	5.53287	6.48238	6.40336	6.56949	6.29689	4.72595
sp|Q96IW2|SHD_HUMAN	SHD	SH2 domain-containing adapter protein D OS=Homo sapiens OX=9606 GN=SHD PE=1 SV=1	1064	5	C	UR	4.47848	4.40565	4.45009	4.81514	4.99089	4.55037	4.89699	4.71893	5.15443	5.60838	5.15037	4.99288	4.68473	4.67704	5.1939	3.67414
sp|Q14692|BMS1_HUMAN	BMS1	Ribosome biogenesis protein BMS1 homolog OS=Homo sapiens OX=9606 GN=BMS1 PE=1 SV=1	1065	4	C	UR	5.65726	6.48951	5.56786	5.55724	6.50576	5.86437	5.87632	6.38906	7.26559	7.04753	6.49167	6.92016	5.84293	6.55469	6.31906	5.65098
sp|Q684P5|RPGP2_HUMAN	RAP1GAP2	Rap1 GTPase-activating protein 2 OS=Homo sapiens OX=9606 GN=RAP1GAP2 PE=1 SV=2	1066	8	C	UR	5.58765	5.77371	5.65689	5.82371	6.19893	6.5236	6.3748	6.24911	6.2751	6.00635	6.44728	6.6793	5.83051	5.89074	6.07698	8.60535
sp|P47736|RPGP1_HUMAN	RAP1GAP	Rap1 GTPase-activating protein 1 OS=Homo sapiens OX=9606 GN=RAP1GAP PE=1 SV=2	1066	4	C	UR	5.96566	6.45987	6.0624	6.35007	6.3647	6.34838	5.94923	6.1191	6.48141	5.81375	6.04865	5.45699	6.38837	6.67995	7.18638	6.32511
sp|O43847|NRDC_HUMAN	NRDC	Nardilysin OS=Homo sapiens OX=9606 GN=NRDC PE=1 SV=3	1067	23	C	UR	5.9554	6.47725	6.37175	5.42827	6.1829	6.0655	6.75056	6.39657	6.05633	5.55097	5.9308	6.18611	5.77454	4.96377	5.79883	5.99201
sp|Q7Z460|CLAP1_HUMAN	CLASP1	CLIP-associating protein 1 OS=Homo sapiens OX=9606 GN=CLASP1 PE=1 SV=1	1068	57	C	UR	3.9339	3.80322	3.93397	4.0322	4.15042	4.36851	4.28061	4.26302	4.25858	4.29364	4.47851	4.52634	4.12408	4.16107	4.18291	3.87322
sp|O75122|CLAP2_HUMAN	CLASP2	CLIP-associating protein 2 OS=Homo sapiens OX=9606 GN=CLASP2 PE=1 SV=3	1068	57	C	UR	5.50969	5.28114	5.39234	5.46404	5.53142	5.70573	5.54403	5.47965	5.70883	5.60466	5.72209	5.72248	5.5538	5.62245	5.70155	5.21794
sp|Q7L945|ZN627_HUMAN	ZNF627	Zinc finger protein 627 OS=Homo sapiens OX=9606 GN=ZNF627 PE=1 SV=1	1069	3	C	UR	5.19866	5.85115	5.43855	5.79389	5.67455	6.42895	6.32026	6.02875	5.83858	6.40634	6.47359	6.744	6.57667	6.67449	7.34164	7.20993
sp|P11047|LAMC1_HUMAN	LAMC1	Laminin subunit gamma-1 OS=Homo sapiens OX=9606 GN=LAMC1 PE=1 SV=3	1070	22	C	UR	6.00815	4.568	4.50229	4.39684	5.38165	3.81487	4.08188	4.41537	6.51861	6.4127	5.91766	6.03282	6.47326	7.83093	7.72929	6.43035
sp|Q96EK2|PF21B_HUMAN	PHF21B	PHD finger protein 21B OS=Homo sapiens OX=9606 GN=PHF21B PE=1 SV=1	1070	6	C	UR	6.32132	5.24151	5.12314	5.31664	5.71643	5.0877	5.10449	5.90136	5.3141	5.43353	5.00078	5.66628	5.54319	5.49497	5.22187	5.08742
sp|O96000|NDUBA_HUMAN	NDUFB10	NADH dehydrogenase [ubiquinone] 1 beta subcomplex subunit 10 OS=Homo sapiens OX=9606 GN=NDUFB10 PE=1 SV=3	1071	12	C	UR	6.55721	6.27714	6.51692	6.00148	6.35782	6.52952	6.40935	6.48043	5.89844	5.67455	6.16903	5.92838	5.69709	5.94221	6.2108	7.34962
sp|Q9H3G5|CPVL_HUMAN	CPVL	Probable serine carboxypeptidase CPVL OS=Homo sapiens OX=9606 GN=CPVL PE=1 SV=2	1072	13	C	UR	6.13642	6.55623	6.64954	5.96611	5.37905	5.71121	6.52724	6.46957	6.55394	6.34526	6.56153	7.15498	5.82021	5.8481	5.94586	5.15001
sp|O14908|GIPC1_HUMAN	GIPC1	PDZ domain-containing protein GIPC1 OS=Homo sapiens OX=9606 GN=GIPC1 PE=1 SV=2	1073	5	C	UR	5.7614	5.95143	6.17222	5.81418	6.10549	5.69918	5.62068	5.48892	6.02966	5.66811	5.67591	5.60926	5.58591	5.01894	5.78548	5.10345
sp|Q9UDW1|QCR9_HUMAN	UQCR10	Cytochrome b-c1 complex subunit 9 OS=Homo sapiens OX=9606 GN=UQCR10 PE=1 SV=3	1074	3	C	UR	7.05915	6.46335	6.13951	5.65209	7.12197	6.68289	6.99164	6.43103	6.65118	5.85092	6.60634	6.34475	5.64148	4.47255	6.07354	5.81763
sp|P13056|NR2C1_HUMAN	NR2C1	Nuclear receptor subfamily 2 group C member 1 OS=Homo sapiens OX=9606 GN=NR2C1 PE=1 SV=2	1075	1	C	UR	7.41869	6.27975	6.49365	6.98476	7.34024	6.25592	6.03282	6.90309	5.59466	5.57302	5.21439	5.65845	7.00429	6.1889	5.95673	5.10064
sp|P49116|NR2C2_HUMAN	NR2C2	Nuclear receptor subfamily 2 group C member 2 OS=Homo sapiens OX=9606 GN=NR2C2 PE=1 SV=1	1075	4	C	UR	7.12142	6.57616	6.16803	6.5159	6.15679	6.12231	5.85979	7.12577	5.78798	5.85734	5.79252	5.53194	5.63314	6.13081	6.06235	5.4843
sp|Q96S66|CLCC1_HUMAN	CLCC1	Chloride channel CLIC-like protein 1 OS=Homo sapiens OX=9606 GN=CLCC1 PE=1 SV=1	1076	13	C	UR	6.6723	5.90442	6.09554	5.9302	6.39394	6.24512	6.64578	6.29981	5.82196	5.50788	5.92023	5.86314	5.51077	5.33982	6.13594	5.02257
sp|O75937|DNJC8_HUMAN	DNAJC8	DnaJ homolog subfamily C member 8 OS=Homo sapiens OX=9606 GN=DNAJC8 PE=1 SV=2	1077	16	C	UR	6.0329	6.76397	6.44161	6.74756	6.08049	6.28285	5.74047	5.97062	6.25118	6.47299	6.30209	6.19193	6.23561	6.58599	6.40319	5.49655
sp|O95163|ELP1_HUMAN	ELP1	Elongator complex protein 1 OS=Homo sapiens OX=9606 GN=ELP1 PE=1 SV=3	1078	18	C	UR	5.75411	6.09515	6.40278	5.74576	6.11443	6.29117	7.26222	6.86552	6.18951	5.94222	6.46598	6.68871	5.24955	5.09363	6.36376	5.90904
sp|Q8N6T3|ARFG1_HUMAN	ARFGAP1	ADP-ribosylation factor GTPase-activating protein 1 OS=Homo sapiens OX=9606 GN=ARFGAP1 PE=1 SV=2	1079	9	C	UR	5.66488	5.5751	5.90122	5.87567	5.73621	5.75287	5.45039	5.6939	5.35888	5.72665	5.69371	5.45216	5.63548	5.7907	5.72314	4.86496
sp|P55072|TERA_HUMAN	VCP	Transitional endoplasmic reticulum ATPase OS=Homo sapiens OX=9606 GN=VCP PE=1 SV=4	1080	82	C	UR	5.70386	6.10895	6.25649	6.44688	5.85426	5.95284	5.63347	5.68648	5.73514	5.90185	5.85153	5.70881	6.28428	6.83263	5.9646	6.67252
sp|Q01484|ANK2_HUMAN	ANK2	Ankyrin-2 OS=Homo sapiens OX=9606 GN=ANK2 PE=1 SV=4	1080	149	C	UR	6.77201	5.35098	5.93626	6.26452	6.18745	5.81522	6.08593	6.32999	5.69783	6.26432	5.67917	6.07305	5.83482	6.14721	6.27754	5.76279
sp|Q12955|ANK3_HUMAN	ANK3	Ankyrin-3 OS=Homo sapiens OX=9606 GN=ANK3 PE=1 SV=3	1080	94	C	UR	5.80509	5.69272	6.34491	6.48716	5.73253	5.47913	6.13749	6.41721	5.44337	5.78735	5.46662	5.63072	6.81768	6.87341	6.8014	6.27024
sp|P16157|ANK1_HUMAN	ANK1	Ankyrin-1 OS=Homo sapiens OX=9606 GN=ANK1 PE=1 SV=3	1080	20	C	UR	5.84692	6.08338	6.12725	5.99316	6.02605	5.92966	6.16423	6.16936	6.40551	6.38322	6.40394	6.47743	6.20474	6.3133	6.9061	6.56575
sp|Q9Y4W6|AFG32_HUMAN	AFG3L2	AFG3-like protein 2 OS=Homo sapiens OX=9606 GN=AFG3L2 PE=1 SV=2	1080	40	C	UR	6.13414	5.86813	5.87429	5.91433	5.77638	5.95304	5.83749	5.70435	5.41981	5.55031	5.37555	5.56543	5.68191	5.4608	5.71924	5.4559
sp|O15381|NVL_HUMAN	NVL	Nuclear valosin-containing protein-like OS=Homo sapiens OX=9606 GN=NVL PE=1 SV=1	1080	4	C	UR	5.77806	4.76212	5.48591	5.47911	7.24681	7.13666	6.45461	5.99973	6.8019	6.74025	7.06985	6.26178	6.21417	6.08955	7.35008	5.1294
sp|O43933|PEX1_HUMAN	PEX1	Peroxisomal ATPase PEX1 OS=Homo sapiens OX=9606 GN=PEX1 PE=1 SV=1	1080	5	C	UR	4.33497	4.62479	4.71643	4.43836	4.4085	4.45628	4.37213	4.54485	4.45615	4.69992	4.52782	4.3651	4.51794	4.08703	4.82252	4.07539
sp|Q13608|PEX6_HUMAN	PEX6	Peroxisomal ATPase PEX6 OS=Homo sapiens OX=9606 GN=PEX6 PE=1 SV=2	1080	2	C	UR	6.14567	5.51663	5.74018	5.81821	5.96565	6.76232	6.28596	6.14463	6.1614	6.03177	6.34539	6.68228	5.50561	6.45267	8.86647	5.57518
sp|P42892|ECE1_HUMAN	ECE1	Endothelin-converting enzyme 1 OS=Homo sapiens OX=9606 GN=ECE1 PE=1 SV=2	1081	7	C	UR	5.96926	5.38111	5.54116	5.26053	5.59224	5.80413	5.35168	5.59428	6.04131	5.9054	6.04936	5.54335	5.21514	5.21179	5.36	4.94769
sp|P11169|GTR3_HUMAN	SLC2A3	Solute carrier family 2, facilitated glucose transporter member 3 OS=Homo sapiens OX=9606 GN=SLC2A3 PE=1 SV=1	1082	7	C	UR	6.16322	5.6994	5.63476	4.92137	6.54473	6.59855	6.82323	6.39598	7.59768	6.56488	7.42222	7.31159	5.60762	5.16007	5.65922	5.89547
sp|O43929|ORC4_HUMAN	ORC4	Origin recognition complex subunit 4 OS=Homo sapiens OX=9606 GN=ORC4 PE=1 SV=2	1083	7	C	UR	4.98342	4.8259	4.92327	4.90804	4.9814	5.00098	4.64284	5.06762	4.68712	5.75537	5.11106	5.26318	5.16212	6.3254	5.39438	5.03662
sp|P05166|PCCB_HUMAN	PCCB	Propionyl-CoA carboxylase beta chain, mitochondrial OS=Homo sapiens OX=9606 GN=PCCB PE=1 SV=3	1084	17	C	UR	5.17024	4.80107	4.49849	4.55946	4.87263	4.83291	4.38342	4.63605	4.58287	4.5089	4.57607	4.38124	4.53005	4.47692	4.54499	4.23482
sp|P49189|AL9A1_HUMAN	ALDH9A1	4-trimethylaminobutyraldehyde dehydrogenase OS=Homo sapiens OX=9606 GN=ALDH9A1 PE=1 SV=3	1085	16	C	UR	6.16699	6.31215	5.98162	6.08701	6.20259	6.25668	6.32881	6.03844	6.28836	6.11942	6.05768	6.33585	5.84643	6.08948	6.17604	7.71245
sp|Q8WUQ7|CATIN_HUMAN	CACTIN	Splicing factor Cactin OS=Homo sapiens OX=9606 GN=CACTIN PE=1 SV=3	1086	3	C	UR	6.27611	6.22794	5.80977	6.2675	5.95268	6.1139	6.06063	6.30381	7.32575	6.44513	7.09459	6.31345	5.45743	6.30361	6.08771	5.95999
sp|Q9Y3Q4|HCN4_HUMAN	HCN4	Potassium/sodium hyperpolarization-activated cyclic nucleotide-gated channel 4 OS=Homo sapiens OX=9606 GN=HCN4 PE=1 SV=1	1087	10	C	UR	6.75824	6.05824	5.92047	5.8347	6.57641	6.91484	6.98726	6.41689	6.15712	6.28792	6.43063	6.34883	6.06463	5.54988	6.27074	5.42319
sp|Q9UL51|HCN2_HUMAN	HCN2	Potassium/sodium hyperpolarization-activated cyclic nucleotide-gated channel 2 OS=Homo sapiens OX=9606 GN=HCN2 PE=1 SV=3	1087	1	C	UR	6.46135	6.47495	4.56536	1.39484	3.81297	14.5173	5.24701	0.0817179	23.5788	3.64089	3.75365	3.86172	4.64084	7.81664	7.13652	3.01541
sp|P55786|PSA_HUMAN	NPEPPS	Puromycin-sensitive aminopeptidase OS=Homo sapiens OX=9606 GN=NPEPPS PE=1 SV=2	1088	72	C	UR	4.8715	4.94541	4.95982	4.80355	4.81573	4.93727	4.75659	4.64477	4.71707	4.55373	4.81442	4.57368	4.83789	4.71611	4.70235	4.33916
sp|Q9ULU8|CAPS1_HUMAN	CADPS	Calcium-dependent secretion activator 1 OS=Homo sapiens OX=9606 GN=CADPS PE=1 SV=3	1089	52	C	UR	6.45477	6.35503	6.49362	6.26202	6.24767	6.48388	6.66126	6.3689	5.86929	5.79237	5.92167	6.15777	6.07446	5.80075	6.10667	6.6495
sp|Q6ZRP7|QSOX2_HUMAN	QSOX2	Sulfhydryl oxidase 2 OS=Homo sapiens OX=9606 GN=QSOX2 PE=1 SV=3	1090	7	C	UR	4.01227	4.2185	4.36165	3.90948	4.05124	4.13954	4.2227	4.06791	4.19451	4.26348	4.10735	4.07031	3.71129	3.74964	3.80626	3.70345
sp|Q9P2T1|GMPR2_HUMAN	GMPR2	GMP reductase 2 OS=Homo sapiens OX=9606 GN=GMPR2 PE=1 SV=1	1091	7	C	UR	6.4608	6.63649	6.37601	5.71175	6.69235	6.61192	6.88293	6.48438	6.63097	5.9903	6.70995	6.43939	5.83094	5.15659	6.10658	5.27866
sp|P61457|PHS_HUMAN	PCBD1	Pterin-4-alpha-carbinolamine dehydratase OS=Homo sapiens OX=9606 GN=PCBD1 PE=1 SV=2	1092	5	C	UR	3.63246	4.44989	4.23475	3.4366	4.30477	4.39485	6.23318	4.47068	4.01655	3.83952	4.46805	4.42629	3.60981	3.26265	3.72956	3.13657
sp|Q96QD8|S38A2_HUMAN	SLC38A2	Sodium-coupled neutral amino acid symporter 2 OS=Homo sapiens OX=9606 GN=SLC38A2 PE=1 SV=2	1093	4	C	UR	9.45364	6.72251	5.58141	5.26288	7.66374	7.74843	7.34242	5.71336	6.43164	5.7902	6.0991	6.15937	5.61893	3.65864	6.15193	4.6018
sp|Q8TF47|ZFP90_HUMAN	ZFP90	Zinc finger protein 90 homolog OS=Homo sapiens OX=9606 GN=ZFP90 PE=1 SV=2	1094	1	C	UR	5.75974	5.78595	5.78306	4.74816	6.26169	6.83464	6.93858	5.79504	6.53996	6.70787	6.47461	6.90821	6.02404	5.987	6.82319	6.62827
sp|Q9NW07|ZN358_HUMAN	ZNF358	Zinc finger protein 358 OS=Homo sapiens OX=9606 GN=ZNF358 PE=1 SV=2	1095	3	C	UR	1.00406	0.853783	0.835941	0.788399	0.878647	1.06349	1.01047	1.03789	0.882621	0.995488	0.948545	1.045	0.832937	0.841379	0.924485	1.05881
sp|Q96JG8|MAGD4_HUMAN	MAGED4B	Melanoma-associated antigen D4 OS=Homo sapiens OX=9606 GN=MAGED4B PE=1 SV=3	1096	10	C	UR	6.11993	5.96294	6.27253	6.17219	6.1763	6.44317	6.21329	6.39471	6.73671	6.57741	5.86048	6.33546	6.15593	6.14093	6.58815	5.84987
sp|Q9UNF1|MAGD2_HUMAN	MAGED2	Melanoma-associated antigen D2 OS=Homo sapiens OX=9606 GN=MAGED2 PE=1 SV=2	1096	17	C	UR	5.70898	6.24464	6.12307	5.85716	5.94842	5.90524	6.3819	6.43282	6.63294	6.39775	6.91615	6.62141	6.22528	5.87483	6.48383	5.75841
sp|Q12816|TROP_HUMAN	TRO	Trophinin OS=Homo sapiens OX=9606 GN=TRO PE=1 SV=3	1096	7	C	UR	5.22378	4.95146	4.87302	4.2857	5.38784	5.38428	5.95362	5.66088	5.70056	4.95128	6.03228	5.78388	4.54418	4.52959	5.11968	4.85698
sp|Q9Y5V3|MAGD1_HUMAN	MAGED1	Melanoma-associated antigen D1 OS=Homo sapiens OX=9606 GN=MAGED1 PE=1 SV=3	1096	13	C	UR	5.61459	5.76442	6.40579	7.66007	5.97549	5.96823	4.92867	5.34036	5.65141	6.57565	5.53076	5.04292	7.37046	8.40964	7.56549	6.19604
sp|P32004|L1CAM_HUMAN	L1CAM	Neural cell adhesion molecule L1 OS=Homo sapiens OX=9606 GN=L1CAM PE=1 SV=2	1097	66	C	UR	5.39932	5.42801	5.02106	5.06299	5.38732	5.29609	5.27859	5.05027	5.25434	5.30193	5.33043	5.09722	4.908	4.94381	5.34348	4.79951
sp|Q13620|CUL4B_HUMAN	CUL4B	Cullin-4B OS=Homo sapiens OX=9606 GN=CUL4B PE=1 SV=4	1098	40	C	UR	6.31235	6.40823	6.38262	6.00633	6.34625	6.40519	6.64894	6.52291	6.22572	6.07509	6.16625	6.30335	6.059	5.68803	6.37506	6.07468
sp|Q13619|CUL4A_HUMAN	CUL4A	Cullin-4A OS=Homo sapiens OX=9606 GN=CUL4A PE=1 SV=3	1098	10	C	UR	6.02505	6.18055	6.37141	5.87111	5.87284	6.3035	6.31669	6.80264	5.9941	5.73721	7.15506	6.38436	5.53911	5.81722	5.81553	7.81361
sp|Q8N428|GLT16_HUMAN	GALNT16	Polypeptide N-acetylgalactosaminyltransferase 16 OS=Homo sapiens OX=9606 GN=GALNT16 PE=1 SV=2	1099	4	C	UR	1.68832	1.63116	1.57959	1.69462	1.67131	1.81168	1.50806	1.66298	1.72708	1.88262	1.65338	1.67616	1.80661	1.86172	1.67854	1.63648
sp|Q9BTV5|FSD1_HUMAN	FSD1	Fibronectin type III and SPRY domain-containing protein 1 OS=Homo sapiens OX=9606 GN=FSD1 PE=1 SV=1	1100	17	C	UR	5.21282	5.52852	5.59092	5.49421	5.34232	5.33374	5.49999	5.41079	5.67644	5.59304	5.66156	5.69908	5.4507	5.40472	5.59925	5.33254
sp|P84103|SRSF3_HUMAN	SRSF3	Serine/arginine-rich splicing factor 3 OS=Homo sapiens OX=9606 GN=SRSF3 PE=1 SV=1	1101	13	C	UR	5.76683	5.71807	5.75849	6.34436	5.47017	5.47318	5.03574	5.21449	5.18605	5.62416	5.05576	4.98767	6.07995	6.96811	5.73051	4.84359
sp|Q16629|SRSF7_HUMAN	SRSF7	Serine/arginine-rich splicing factor 7 OS=Homo sapiens OX=9606 GN=SRSF7 PE=1 SV=1	1101	13	C	UR	6.7177	7.66304	6.92052	5.95376	6.41439	5.38172	7.33329	7.806	5.59424	5.18099	5.84805	7.90439	5.28074	4.6908	5.14347	6.03219
sp|Q9BPX5|ARP5L_HUMAN	ARPC5L	Actin-related protein 2/3 complex subunit 5-like protein OS=Homo sapiens OX=9606 GN=ARPC5L PE=1 SV=1	1102	10	C	UR	5.4986	6.87219	6.36547	6.3919	5.72093	5.15392	5.41267	5.81163	7.64909	6.87452	6.69453	7.72788	6.05838	6.5113	5.87375	5.38323
sp|O15511|ARPC5_HUMAN	ARPC5	Actin-related protein 2/3 complex subunit 5 OS=Homo sapiens OX=9606 GN=ARPC5 PE=1 SV=3	1102	16	C	UR	4.82763	5.24152	5.35975	4.86157	5.0574	4.62094	4.8084	5.21712	5.52551	5.49268	5.57384	5.47582	4.89614	4.4702	5.10664	4.91826
sp|P17987|TCPA_HUMAN	TCP1	T-complex protein 1 subunit alpha OS=Homo sapiens OX=9606 GN=TCP1 PE=1 SV=1	1103	59	C	UR	5.6874	6.13685	5.98334	5.56128	5.82926	5.84229	6.11927	6.06664	5.81707	5.59302	5.95898	6.06266	5.65935	5.39294	5.74365	6.69184
sp|O95864|FADS2_HUMAN	FADS2	Acyl-CoA 6-desaturase OS=Homo sapiens OX=9606 GN=FADS2 PE=1 SV=1	1104	7	C	UR	6.99514	6.54378	5.66853	5.18405	7.115	7.25525	7.45418	6.82091	6.44406	5.78208	6.57808	6.88254	5.26547	4.78741	6.13087	5.09266
sp|O60427|FADS1_HUMAN	FADS1	Acyl-CoA (8-3)-desaturase OS=Homo sapiens OX=9606 GN=FADS1 PE=1 SV=3	1104	6	C	UR	6.34334	6.10388	5.54201	7.26554	7.02058	5.92247	4.94959	4.9207	5.85247	6.86346	5.93283	5.02191	7.13812	7.85037	7.18211	6.0906
sp|P21675|TAF1_HUMAN	TAF1	Transcription initiation factor TFIID subunit 1 OS=Homo sapiens OX=9606 GN=TAF1 PE=1 SV=3	1105	2	C	UR	5.98839	6.30221	6.11471	6.12411	6.43517	6.1006	6.4266	7.08254	6.61097	6.20312	6.50088	6.23993	5.85046	6.54126	6.19126	5.28779
sp|Q9UIJ7|KAD3_HUMAN	AK3	GTP:AMP phosphotransferase AK3, mitochondrial OS=Homo sapiens OX=9606 GN=AK3 PE=1 SV=4	1106	31	C	UR	6.97179	6.62856	6.17297	6.40358	6.60519	6.77325	6.32	6.01552	5.93928	5.79774	5.77968	5.62432	6.06959	5.9898	6.12801	5.22375
sp|Q9UK11|ZN223_HUMAN	ZNF223	Zinc finger protein 223 OS=Homo sapiens OX=9606 GN=ZNF223 PE=1 SV=2	1107	1	C	UR	6.16887	6.13487	5.87039	5.80719	6.08769	5.72066	6.00783	5.86782	6.31656	6.28678	6.97914	7.32998	5.75243	6.74422	6.27003	6.65553
sp|Q9Y4I1|MYO5A_HUMAN	MYO5A	Unconventional myosin-Va OS=Homo sapiens OX=9606 GN=MYO5A PE=1 SV=2	1108	101	C	UR	6.04696	5.25238	5.82882	5.75713	6.19886	5.97163	5.99198	5.86714	5.71916	5.46087	5.75486	5.6967	5.68761	5.84619	5.95625	5.41678
sp|Q9H169|STMN4_HUMAN	STMN4	Stathmin-4 OS=Homo sapiens OX=9606 GN=STMN4 PE=1 SV=1	1108	9	C	UR	5.23605	4.95933	4.78423	8.93228	5.37647	5.2771	4.684	3.2588	4.50097	7.57399	4.71883	4.43718	6.17181	13.1337	5.01697	4.62398
sp|Q93045|STMN2_HUMAN	STMN2	Stathmin-2 OS=Homo sapiens OX=9606 GN=STMN2 PE=1 SV=3	1108	15	C	UR	4.49965	5.55387	5.6018	7.58623	5.99263	6.34705	5.26676	4.47488	6.85372	7.79227	5.85366	6.11666	6.31496	10.7999	5.56	5.38596
sp|P16949|STMN1_HUMAN	STMN1	Stathmin OS=Homo sapiens OX=9606 GN=STMN1 PE=1 SV=3	1108	25	C	UR	3.75911	5.48962	5.55579	8.20216	5.82229	5.53605	5.13363	3.68037	4.53982	7.73639	4.75097	4.45034	5.86791	9.43693	4.93476	5.21423
sp|Q9NZ72|STMN3_HUMAN	STMN3	Stathmin-3 OS=Homo sapiens OX=9606 GN=STMN3 PE=1 SV=3	1108	5	C	UR	6.61344	6.39694	5.91501	6.66884	5.91819	5.94162	5.90577	5.79494	5.23899	6.1344	5.73103	6.1523	6.17418	7.09598	6.40838	5.68179
sp|H7BZ55|CRCC2_HUMAN	CROCC2	Ciliary rootlet coiled-coil protein 2 OS=Homo sapiens OX=9606 GN=CROCC2 PE=1 SV=4	1108	2	C	UR	4.6427	6.27779	5.74664	7.94816	6.56451	6.58541	7.33191	4.9261	5.11145	7.79066	5.51804	5.58673	5.48858	8.48466	6.07535	5.9213
sp|Q16656|NRF1_HUMAN	NRF1	Nuclear respiratory factor 1 OS=Homo sapiens OX=9606 GN=NRF1 PE=1 SV=1	1109	3	C	UR	6.87188	6.82617	6.50242	6.36519	6.16835	6.04031	6.32541	6.65993	6.1981	5.85174	5.95728	6.054	6.01377	6.27875	6.06879	5.81791
sp|P14735|IDE_HUMAN	IDE	Insulin-degrading enzyme OS=Homo sapiens OX=9606 GN=IDE PE=1 SV=4	1110	20	C	UR	6.15325	6.37738	6.36893	6.4089	6.40154	6.43299	6.5048	6.31164	6.3811	6.01714	6.18092	5.91633	6.44244	6.17302	6.29775	5.63187
sp|Q14008|CKAP5_HUMAN	CKAP5	Cytoskeleton-associated protein 5 OS=Homo sapiens OX=9606 GN=CKAP5 PE=1 SV=3	1111	75	C	UR	6.0266	5.51656	5.65347	5.86922	5.94059	6.3139	6.34331	6.48137	6.3041	6.43115	6.50916	6.65201	5.96226	5.93802	6.10605	5.96633
sp|Q9NYK5|RM39_HUMAN	MRPL39	Large ribosomal subunit protein mL39 OS=Homo sapiens OX=9606 GN=MRPL39 PE=1 SV=3	1112	12	C	UR	6.56846	6.19484	6.24513	6.03881	6.82999	6.68871	6.45724	6.44647	5.9572	6.06878	5.98343	6.10504	6.19214	5.88552	6.59296	5.64015
sp|Q9Y4J8|DTNA_HUMAN	DTNA	Dystrobrevin alpha OS=Homo sapiens OX=9606 GN=DTNA PE=1 SV=2	1113	8	C	UR	5.89795	5.75804	5.94551	6.17376	5.798	6.01458	5.94271	5.77469	7.07035	7.03315	7.07126	7.31123	5.728	6.24207	5.93057	6.30815
sp|O60941|DTNB_HUMAN	DTNB	Dystrobrevin beta OS=Homo sapiens OX=9606 GN=DTNB PE=1 SV=1	1113	1	C	UR	6.24834	6.49267	6.96659	5.65436	6.09836	6.18075	6.59728	7.03982	5.95757	5.35156	6.59355	6.09762	6.61001	5.59431	6.36517	6.15205
sp|P09211|GSTP1_HUMAN	GSTP1	Glutathione S-transferase P OS=Homo sapiens OX=9606 GN=GSTP1 PE=1 SV=2	1114	25	C	UR	5.83936	6.1132	5.93928	4.94087	6.66602	6.50229	7.7206	6.92529	7.18335	5.79109	7.28001	7.54914	5.45655	4.45886	5.87037	5.76373
sp|Q13009|TIAM1_HUMAN	TIAM1	Rho guanine nucleotide exchange factor TIAM1 OS=Homo sapiens OX=9606 GN=TIAM1 PE=1 SV=2	1115	3	C	UR	6.53906	6.59181	6.10059	5.7787	7.38207	6.17359	5.56922	5.64207	8.06859	6.18908	5.91688	5.22591	7.31233	7.11869	6.3392	4.05221
sp|P78344|IF4G2_HUMAN	EIF4G2	Eukaryotic translation initiation factor 4 gamma 2 OS=Homo sapiens OX=9606 GN=EIF4G2 PE=1 SV=1	1116	43	C	UR	5.36637	5.42698	5.52994	5.24486	5.40504	5.38061	5.7392	5.77128	5.43151	5.43177	5.67433	5.59795	5.33307	5.02992	5.46136	5.21508
sp|O15294|OGT1_HUMAN	OGT	UDP-N-acetylglucosamine--peptide N-acetylglucosaminyltransferase 110 kDa subunit OS=Homo sapiens OX=9606 GN=OGT PE=1 SV=3	1117	25	C	UR	5.86077	5.51913	5.78268	5.7506	5.78675	5.64586	5.92456	5.95622	6.07876	5.80158	6.1495	6.03678	6.11319	5.93954	6.08697	6.86904
sp|Q9NXG2|THUM1_HUMAN	THUMPD1	THUMP domain-containing protein 1 OS=Homo sapiens OX=9606 GN=THUMPD1 PE=1 SV=2	1118	16	C	UR	6.07232	6.58136	6.22634	6.05139	6.23179	6.33707	6.31892	6.25851	6.58981	6.32309	6.3475	6.66158	6.30842	5.79	6.20848	5.6934
sp|O60294|TYW4_HUMAN	LCMT2	tRNA wybutosine-synthesizing protein 4 OS=Homo sapiens OX=9606 GN=LCMT2 PE=1 SV=3	1119	3	C	UR	3.75602	3.63551	3.41583	3.22856	3.84127	3.85928	4.07643	3.895	3.9639	3.45191	3.78595	4.03744	3.73568	3.39837	3.61434	4.20975
sp|Q9HB90|RRAGC_HUMAN	RRAGC	Ras-related GTP-binding protein C OS=Homo sapiens OX=9606 GN=RRAGC PE=1 SV=1	1120	5	C	UR	6.5596	6.37467	6.69646	5.94915	6.60057	6.20934	6.37636	5.98067	6.24934	6.46478	6.16573	6.2248	6.24821	5.87309	5.99	6.03721
sp|Q99435|NELL2_HUMAN	NELL2	Protein kinase C-binding protein NELL2 OS=Homo sapiens OX=9606 GN=NELL2 PE=1 SV=1	1121	4	C	UR	6.6008	6.06374	5.83394	6.2425	6.17734	6.38584	6.20959	5.6189	6.78663	6.06384	6.26516	6.4047	6.0407	6.50916	6.34465	6.45252
sp|Q2M296|MTHSD_HUMAN	MTHFSD	Methenyltetrahydrofolate synthase domain-containing protein OS=Homo sapiens OX=9606 GN=MTHFSD PE=1 SV=2	1122	1	C	UR	5.96084	6.71733	5.32724	5.95452	7.34084	6.49663	6.35754	5.88908	6.70497	5.64931	6.22757	6.67178	6.82544	6.34927	5.87304	5.65458
sp|P49207|RL34_HUMAN	RPL34	Large ribosomal subunit protein eL34 OS=Homo sapiens OX=9606 GN=RPL34 PE=1 SV=3	1123	18	C	UR	4.68905	5.07977	4.89268	5.79474	5.74172	6.05321	6.86516	6.07856	6.37579	6.72354	7.08434	7.75875	6.4951	6.56721	6.16386	7.63651
sp|Q9BTY7|HGH1_HUMAN	HGH1	Protein HGH1 homolog OS=Homo sapiens OX=9606 GN=HGH1 PE=1 SV=1	1124	4	C	UR	6.21886	6.12659	6.76942	6.43545	5.82961	5.94442	5.15612	5.31049	7.33258	6.40058	7.03063	5.97834	6.44648	7.10905	5.69654	6.21483
sp|Q9H6V9|LDAH_HUMAN	LDAH	Lipid droplet-associated hydrolase OS=Homo sapiens OX=9606 GN=LDAH PE=1 SV=1	1125	4	C	UR	6.75403	6.48026	6.71264	5.69071	6.21938	6.63979	6.64847	6.88643	5.7818	5.73621	5.95478	5.96392	5.80932	5.76095	6.63309	6.3282
sp|Q7Z3E5|ARMC9_HUMAN	ARMC9	LisH domain-containing protein ARMC9 OS=Homo sapiens OX=9606 GN=ARMC9 PE=1 SV=3	1126	12	C	UR	5.77112	5.85719	6.13571	6.23203	6.02789	5.79198	5.94694	6.04722	6.04819	6.46136	6.12897	5.66906	6.53603	6.17311	6.06315	5.73842
sp|Q8IV08|PLD3_HUMAN	PLD3	5'-3' exonuclease PLD3 OS=Homo sapiens OX=9606 GN=PLD3 PE=1 SV=1	1127	12	C	UR	5.81837	6.26202	6.42475	6.0539	6.28173	5.92753	5.74884	6.26372	7.47531	6.5532	7.18079	6.70284	6.49055	5.11004	5.7604	5.946
sp|Q9Y463|DYR1B_HUMAN	DYRK1B	Dual specificity tyrosine-phosphorylation-regulated kinase 1B OS=Homo sapiens OX=9606 GN=DYRK1B PE=1 SV=1	1128	5	C	UR	6.39505	6.07404	6.15881	6.12884	5.96328	6.4335	6.4852	6.36449	6.61536	6.37877	6.38836	6.06935	6.40541	6.00956	6.33409	5.79591
sp|Q13627|DYR1A_HUMAN	DYRK1A	Dual specificity tyrosine-phosphorylation-regulated kinase 1A OS=Homo sapiens OX=9606 GN=DYRK1A PE=1 SV=2	1128	14	C	UR	4.21409	3.96355	4.1593	4.48598	4.29038	4.14744	3.99651	4.05781	4.22558	4.25901	4.14509	4.01781	4.32174	4.48537	4.23399	3.51693
sp|Q8NBQ5|DHB11_HUMAN	HSD17B11	Estradiol 17-beta-dehydrogenase 11 OS=Homo sapiens OX=9606 GN=HSD17B11 PE=1 SV=4	1129	3	C	UR	5.62519	5.5633	5.88026	5.5491	6.25628	6.50816	7.26131	6.44007	6.55768	6.1005	6.55461	6.63183	6.38452	5.77264	6.77823	6.13634
sp|Q9UJ04|TSYL4_HUMAN	TSPYL4	Testis-specific Y-encoded-like protein 4 OS=Homo sapiens OX=9606 GN=TSPYL4 PE=1 SV=2	1130	4	C	UR	6.67248	5.86419	5.76935	6.13193	6.19784	6.29041	6.54698	6.47615	6.22836	6.32156	6.47036	6.38819	5.71361	6.46384	6.44265	6.02211
sp|O43361|ZN749_HUMAN	ZNF749	Zinc finger protein 749 OS=Homo sapiens OX=9606 GN=ZNF749 PE=1 SV=2	1131	1	C	UR	1.97589	2.02337	1.84166	1.87432	1.896	1.88447	1.76234	1.84445	2.15481	2.19715	1.99221	1.88407	2.0446	2.2982	2.05993	2.08156
sp|P39023|RL3_HUMAN	RPL3	Large ribosomal subunit protein uL3 OS=Homo sapiens OX=9606 GN=RPL3 PE=1 SV=2	1132	31	C	UR	4.56309	4.93104	4.65603	5.39204	6.03244	6.20818	5.95978	5.33875	6.06771	6.25595	6.52758	6.53643	6.45199	6.06664	6.04299	5.88544
sp|O95983|MBD3_HUMAN	MBD3	Methyl-CpG-binding domain protein 3 OS=Homo sapiens OX=9606 GN=MBD3 PE=1 SV=1	1133	8	C	UR	6.76097	5.72959	6.48069	5.62895	6.42588	6.06112	6.55842	6.94968	6.28622	6.07063	6.26727	6.50412	6.02724	5.89586	6.5295	5.82387
sp|Q9UBB5|MBD2_HUMAN	MBD2	Methyl-CpG-binding domain protein 2 OS=Homo sapiens OX=9606 GN=MBD2 PE=1 SV=1	1133	2	C	UR	6.93985	5.89036	6.56493	5.99778	5.97691	6.07554	6.16592	7.28944	6.20118	6.3115	5.83097	6.29442	6.13751	6.4193	6.18568	5.71871
sp|O94818|NOL4_HUMAN	NOL4	Nucleolar protein 4 OS=Homo sapiens OX=9606 GN=NOL4 PE=1 SV=2	1134	3	C	UR	6.54728	5.70352	5.86103	6.20648	6.90252	6.1706	4.81424	6.01999	5.93808	5.60113	5.50442	5.41486	6.58135	7.431	9.81448	5.48899
sp|Q96MY1|NOL4L_HUMAN	NOL4L	Nucleolar protein 4-like OS=Homo sapiens OX=9606 GN=NOL4L PE=1 SV=2	1134	6	C	UR	6.46954	5.97917	5.95849	5.6499	5.98519	6.01508	6.7883	6.66837	5.95963	6.02157	6.27076	6.7034	6.03117	6.07706	6.11674	7.30562
sp|P17098|ZNF8_HUMAN	ZNF8	Zinc finger protein 8 OS=Homo sapiens OX=9606 GN=ZNF8 PE=1 SV=2	1135	2	C	UR	5.70833	4.9665	6.64765	6.27729	6.02343	6.25556	5.73075	6.05426	7.54392	6.4609	6.76061	6.37359	6.2703	6.21459	6.60395	6.10837
sp|P35789|ZNF93_HUMAN	ZNF93	Zinc finger protein 93 OS=Homo sapiens OX=9606 GN=ZNF93 PE=1 SV=4	1136	1	C	UR	6.68342	5.41952	5.24268	5.94647	5.98736	5.79297	6.81084	5.57145	6.8015	6.63898	7.24269	6.5927	5.85177	6.31827	6.47514	6.62423
sp|P17029|ZKSC1_HUMAN	ZKSCAN1	Zinc finger protein with KRAB and SCAN domains 1 OS=Homo sapiens OX=9606 GN=ZKSCAN1 PE=1 SV=3	1136	3	C	UR	6.24442	5.63119	5.82642	6.19138	6.04834	6.34382	6.21978	6.4336	6.55372	6.21828	6.92948	6.49296	6.26261	6.59459	6.29173	5.7177
sp|Q05481|ZNF91_HUMAN	ZNF91	Zinc finger protein 91 OS=Homo sapiens OX=9606 GN=ZNF91 PE=2 SV=2	1136	4	C	UR	5.15735	5.50078	5.1718	5.22424	6.4295	6.22842	6.84412	5.98269	6.60979	6.56491	6.61069	7.14096	6.87186	6.33937	6.64445	6.67906
sp|P59923|ZN445_HUMAN	ZNF445	Zinc finger protein 445 OS=Homo sapiens OX=9606 GN=ZNF445 PE=1 SV=1	1136	3	C	UR	5.85373	4.49109	5.70896	5.14856	6.35659	6.40257	7.7123	6.58739	6.59772	5.92441	6.8392	7.00251	6.03023	6.55769	6.62804	6.15902
sp|A6NN14|ZN729_HUMAN	ZNF729	Zinc finger protein 729 OS=Homo sapiens OX=9606 GN=ZNF729 PE=2 SV=4	1136	5	C	UR	5.04172	4.76732	4.69556	4.69716	6.1632	6.19533	6.49595	5.85338	5.98914	6.34289	6.48944	7.12747	5.84918	5.50087	6.40211	12.3893
sp|Q96IR2|ZN845_HUMAN	ZNF845	Zinc finger protein 845 OS=Homo sapiens OX=9606 GN=ZNF845 PE=1 SV=3	1136	2	C	UR	5.54063	5.36004	5.49232	5.4024	5.86758	6.83774	7.09906	6.09576	6.63824	6.16561	6.66413	7.17712	6.19569	6.43556	7.23085	5.79726
sp|Q08AN1|ZN616_HUMAN	ZNF616	Zinc finger protein 616 OS=Homo sapiens OX=9606 GN=ZNF616 PE=2 SV=2	1136	1	C	UR	6.73873	4.76579	6.05281	5.57709	6.524	6.94177	6.23838	5.99601	6.74855	5.6201	6.91956	6.42866	6.25633	5.61313	7.01233	6.56674
sp|Q8N782|ZN525_HUMAN	ZNF525	Zinc finger protein 525 OS=Homo sapiens OX=9606 GN=ZNF525 PE=2 SV=3	1136	1	C	UR	6.68739	6.42915	6.98925	6.95114	5.94208	6.15458	7.13221	7.3945	6.368	6.13691	6.45989	6.74503	5.15629	5.31853	5.32772	4.80731
sp|Q8NE65|ZN738_HUMAN	ZNF738	Zinc finger protein 738 OS=Homo sapiens OX=9606 GN=ZNF738 PE=2 SV=2	1136	1	C	UR	4.53115	4.6382	5.22983	5.25362	5.3162	5.19258	5.07235	4.48364	5.72022	5.17451	4.26237	4.88086	5.03546	4.55163	5.10042	4.88466
sp|Q9Y6D6|BIG1_HUMAN	ARFGEF1	Brefeldin A-inhibited guanine nucleotide-exchange protein 1 OS=Homo sapiens OX=9606 GN=ARFGEF1 PE=1 SV=2	1137	44	C	UR	5.9794	5.5101	5.44534	5.18703	6.1264	6.18324	6.6461	6.28285	5.89531	5.58732	6.02552	6.19289	5.66425	4.86288	5.98549	5.83939
sp|Q9Y6D5|BIG2_HUMAN	ARFGEF2	Brefeldin A-inhibited guanine nucleotide-exchange protein 2 OS=Homo sapiens OX=9606 GN=ARFGEF2 PE=1 SV=3	1137	11	C	UR	6.23389	5.9279	5.75144	6.15545	6.31716	6.40952	6.48901	6.35184	6.01794	6.34745	6.08496	6.06719	6.15167	6.02949	6.44198	5.42968
sp|O43739|CYH3_HUMAN	CYTH3	Cytohesin-3 OS=Homo sapiens OX=9606 GN=CYTH3 PE=1 SV=2	1137	5	C	UR	5.3632	6.33739	6.5953	6.62726	6.00175	5.89775	6.06181	6.16701	6.2501	6.52761	6.53659	6.29001	6.18149	6.75745	6.38009	6.0252
sp|Q15438|CYH1_HUMAN	CYTH1	Cytohesin-1 OS=Homo sapiens OX=9606 GN=CYTH1 PE=1 SV=1	1137	2	C	UR	5.15422	6.30571	6.79142	6.72132	5.73941	6.46522	6.03653	5.40066	6.88009	6.71813	6.94926	6.20381	6.78747	6.28352	5.73608	5.82714
sp|Q99418|CYH2_HUMAN	CYTH2	Cytohesin-2 OS=Homo sapiens OX=9606 GN=CYTH2 PE=1 SV=2	1137	4	C	UR	5.68363	5.61683	5.85026	5.65582	5.76859	5.99237	6.17506	6.55744	6.32907	5.49055	6.53758	5.84004	5.79398	4.95857	5.9997	5.5581
sp|Q99543|DNJC2_HUMAN	DNAJC2	DnaJ homolog subfamily C member 2 OS=Homo sapiens OX=9606 GN=DNAJC2 PE=1 SV=4	1138	7	C	UR	6.34658	6.68063	6.40416	6.22041	5.93537	6.15596	6.25597	6.32526	6.29148	6.44797	6.46261	6.07862	6.33965	6.00065	6.32296	5.73173
sp|Q8ND23|CARL3_HUMAN	CARMIL3	Capping protein, Arp2/3 and myosin-I linker protein 3 OS=Homo sapiens OX=9606 GN=CARMIL3 PE=2 SV=2	1139	19	C	UR	5.7794	5.78525	5.72694	5.89009	5.92115	6.27545	6.46169	6.53955	5.99107	5.77205	6.13725	6.23135	6.21242	6.20203	6.6718	5.95516
sp|Q330K2|NDUF6_HUMAN	NDUFAF6	NADH dehydrogenase (ubiquinone) complex I, assembly factor 6 OS=Homo sapiens OX=9606 GN=NDUFAF6 PE=1 SV=2	1140	2	C	UR	6.51054	5.41417	6.94283	6.24311	6.0881	6.92901	6.10575	6.495	6.48619	6.56737	6.07973	6.16823	6.37365	5.83478	6.29385	5.46768
sp|Q9UQB8|BAIP2_HUMAN	BAIAP2	Brain-specific angiogenesis inhibitor 1-associated protein 2 OS=Homo sapiens OX=9606 GN=BAIAP2 PE=1 SV=1	1141	26	C	UR	4.77278	5.41184	5.95546	5.61494	5.32201	5.56517	5.39485	5.85542	5.87201	5.66521	5.77093	5.55172	5.82354	5.88565	5.70157	5.40179
sp|Q02252|MMSA_HUMAN	ALDH6A1	Methylmalonate-semialdehyde/malonate-semialdehyde dehydrogenase [acylating], mitochondrial OS=Homo sapiens OX=9606 GN=ALDH6A1 PE=1 SV=2	1142	13	C	UR	6.36634	6.25869	5.5826	5.63256	6.81255	6.54863	6.57691	6.16123	5.94532	5.565	5.93838	5.85843	5.69189	5.5311	5.97213	4.97001
sp|P13807|GYS1_HUMAN	GYS1	Glycogen [starch] synthase, muscle OS=Homo sapiens OX=9606 GN=GYS1 PE=1 SV=2	1143	12	C	UR	6.79211	6.44269	5.8758	5.55127	6.92062	6.55218	7.13383	6.2851	6.50397	6.36731	6.60617	6.65777	5.62787	4.95889	6.12187	5.60256
sp|Q02153|GCYB1_HUMAN	GUCY1B1	Guanylate cyclase soluble subunit beta-1 OS=Homo sapiens OX=9606 GN=GUCY1B1 PE=1 SV=1	1144	3	C	UR	6.74153	6.96683	6.85068	6.28019	6.38284	6.74436	6.77668	6.85636	5.22504	5.73746	5.43851	5.30375	6.25532	6.2264	6.62305	5.59101
sp|Q96S19|MTL26_HUMAN	METTL26	Methyltransferase-like 26 OS=Homo sapiens OX=9606 GN=METTL26 PE=1 SV=2	1145	3	C	UR	4.80982	6.19054	6.87417	6.21491	5.88145	5.85355	5.37571	6.25593	6.69245	6.52114	6.86941	6.29934	6.269	8.47521	6.30125	5.1161
sp|Q8NDH3|PEPL1_HUMAN	NPEPL1	Probable aminopeptidase NPEPL1 OS=Homo sapiens OX=9606 GN=NPEPL1 PE=1 SV=3	1146	5	C	UR	6.18812	6.66335	6.49524	6.48368	6.39199	6.04291	5.8274	6.42023	5.90578	5.83802	6.28776	5.85601	6.3991	6.29758	6.09442	5.69456
sp|Q9BQI7|PSD2_HUMAN	PSD2	PH and SEC7 domain-containing protein 2 OS=Homo sapiens OX=9606 GN=PSD2 PE=2 SV=3	1147	16	C	UR	5.33306	5.53045	5.7756	5.49189	5.40876	5.64681	5.79933	5.76293	5.38902	5.28237	5.53743	5.46197	5.24847	5.07351	5.72671	4.72306
sp|Q7Z4S6|KI21A_HUMAN	KIF21A	Kinesin-like protein KIF21A OS=Homo sapiens OX=9606 GN=KIF21A PE=1 SV=2	1148	60	C	UR	5.5786	6.05538	6.02581	6.26675	5.64176	5.79661	5.55131	5.77654	5.63848	5.6779	5.60572	5.43426	6.06608	6.44849	6.12277	5.88088
sp|O75037|KI21B_HUMAN	KIF21B	Kinesin-like protein KIF21B OS=Homo sapiens OX=9606 GN=KIF21B PE=1 SV=2	1148	39	C	UR	5.81763	5.98696	6.20043	6.15505	5.67602	5.88569	6.10588	6.2303	6.26441	6.01706	6.21794	6.16826	5.99709	5.96004	5.95104	5.55438
sp|Q2M1P5|KIF7_HUMAN	KIF7	Kinesin-like protein KIF7 OS=Homo sapiens OX=9606 GN=KIF7 PE=1 SV=2	1148	3	C	UR	5.59236	6.04258	6.55977	6.54284	5.79202	5.59596	6.17349	6.63828	6.51104	6.44411	6.25563	5.89663	7.22642	6.31437	6.39747	6.01703
sp|O43813|LANC1_HUMAN	LANCL1	Glutathione S-transferase LANCL1 OS=Homo sapiens OX=9606 GN=LANCL1 PE=1 SV=1	1149	12	C	UR	6.44734	6.72711	6.345	5.97055	6.24144	6.47564	6.74479	6.68003	6.69913	5.83296	6.37924	6.67236	5.74856	5.32919	6.03196	5.6747
sp|Q8IWD4|CC117_HUMAN	CCDC117	Coiled-coil domain-containing protein 117 OS=Homo sapiens OX=9606 GN=CCDC117 PE=1 SV=1	1150	5	C	UR	6.74424	6.67518	6.56361	6.47495	6.41795	6.37782	6.40619	6.01419	6.21676	6.10327	6.18208	6.38346	6.20486	5.48978	6.29825	5.44741
sp|O95372|LYPA2_HUMAN	LYPLA2	Acyl-protein thioesterase 2 OS=Homo sapiens OX=9606 GN=LYPLA2 PE=1 SV=1	1151	17	C	UR	4.40126	5.68755	5.80528	6.28901	5.97887	5.77401	5.88968	5.35172	6.23822	6.74207	5.80062	6.78616	6.39541	7.02572	5.84985	6.38319
[truncated: 6,070 more rows]

## Sheet: 2_Raw_Phos_MS
Protein Id	Gene Symbol	Description	Group ID	Number of peptides	Collapsed	Parsimony	sgNT-3	sgNT-4	sgNT-5	sgNT-6	sgAKAP11-1-1	sgAKAP11-1-2	sgAKAP11-1-3	sgAKAP11-1-4	sgAKAP11-3-1	sgAKAP11-3-2	sgAKAP11-3-3	sgAKAP11-3-4	sgAKAP11-5-1	sgAKAP11-5-2	sgAKAP11-5-3	sgAKAP11-5-4
[truncated: 7,690 more rows]

[truncated: 6 more sheets: 3_Processed_PhosData, 4_HypophosSites, 5_HyperPhosSites, 6_enrichmentanalysis_hyperphosp, 7_enrichmentanalysis_hypophospr, 8_enrichmentsgAKAP11_ribosomalp]
