# Supplementary material for: Autophagosomes anchor an AKAP11-dependent regulatory checkpoint that shapes neuronal PKA signaling
Source: EMBO J. 2025 Apr 22;44(11):3150–79. doi: 10.1038/s44318-025-00436-x (PMC12130464; doi:10.1038/s44318-025-00436-x)
Supplement: Supplementary file 4 — Dataset EV3 [file 44318_2025_436_MOESM4_ESM.xlsx]

## Sheet: TableofContents
MassSpec from HEK239T with either sgNT or sgAKAP11 or sgAKAP11 + rsV5-WT-AKAP11 or sgAKAP11 + rsV5-4LIRA-AKAP11
	Sheet Name	Description
	1_Raw_WholeProteome_MS	Raw data.
	2_Raw_Phos_MS	Raw data.
	3_Processed_PhosData	Phos data normalized by WP MS with Average, FC, and p-values calculated for phos data.
	4_FCFiltered_sgAKAP11vssgNT	Processed data filtered for sites where -0.2 > FC > 0.2 for FC between sgAKAP11 vs sgNT
	5_FCFiltered_rsAKAP11vssgAKAP11	Processed data filtered for sites where -0.2 > FC > 0.2 for FC between rsWT AKAP11 vs sgAKAP11
		Abbreviates/Guide
		FC = log2(Ratio)
		PKA Substrate =True in final colum indicateds predicted PKA phosphorylation site
		rs = rescue

## Sheet: 1_Raw_WholeProteome_MS
MosaicID	UniprotID	GeneSymbol	Description	Peptides	sgNT_1	sgAKAP11_1	sgAKAP11+WT_1	sgAKAP11+dLIR_1	sgNT_2	sgAKAP11_2	sgAKAP11+WT_2	sgAKAP11+dLIR_2	sgNT_3	sgAKAP11_3	sgAKAP11+WT_3	sgAKAP11+dLIR_3
**NORMALIZATION_FACTORS**	NA	NA	NA	NA	1.09362	1.1108	1.09265	1.0815	1.04831	1.1282	1.10327	1	1.07251	1.15819	1.09911	1.16184
SLC12A2__P55011	P55011	SLC12A2	Solute carrier family 12 member 2	16	8.20565	8.52272	8.26474	8.42812	8.33899	8.40461	8.39147	8.24582	8.46359	8.37864	8.28985	8.06581
IRS4__O14654	O14654	IRS4	Insulin receptor substrate 4	40	8.62556	8.17167	8.13856	8.15119	8.27254	8.14151	8.65039	7.97267	8.37239	8.45872	8.68091	8.36387
RPL4__P36578	P36578	RPL4	60S ribosomal protein L4	36	8.19546	8.38185	8.47523	7.93188	8.15993	8.5228	8.78122	7.95392	8.12615	8.26093	8.7917	8.41895
CACTIN__Q8WUQ7	Q8WUQ7	CACTIN	Cactin	5	8.46132	8.09631	8.30173	8.32507	8.42198	8.24209	8.29698	8.44483	8.39277	8.61852	8.01905	8.37935
MRPS15__P82914	P82914	MRPS15	28S ribosomal protein S15, mitochondrial	11	8.55936	7.99657	8.37622	8.30591	8.21548	8.16159	8.45634	8.51465	8.39652	8.334	8.21301	8.47034
RCC2__Q9P258	Q9P258	RCC2	Protein RCC2	19	8.30915	8.36481	8.38477	8.12864	8.25863	8.16527	8.24768	8.13686	8.08486	8.68884	8.69228	8.53823
UNC45A__Q9H3U1	Q9H3U1	UNC45A	Protein unc-45 homolog A	25	8.30166	8.36328	8.26035	8.35117	8.0206	8.56611	8.32575	8.48861	8.26985	8.46229	8.21631	8.37401
NCOA2__Q15596	Q15596	NCOA2	Nuclear receptor coactivator 2	7	8.24984	8.38013	8.40521	8.60818	8.25144	8.22336	8.28594	8.55331	8.14487	8.23233	8.6698	7.99559
MSH6__P52701	P52701	MSH6	DNA mismatch repair protein Msh6	27	8.13527	8.35538	8.18168	8.32164	8.13522	8.6885	8.42842	8.25831	8.07957	8.39594	8.61542	8.40464
SELENOS__Q9BQE4	Q9BQE4	SELENOS	Selenoprotein S	5	8.12146	8.31647	7.60887	8.95289	8.62449	7.75315	8.17617	8.44857	7.9535	9.11442	8.41192	8.5181
TRUB1__Q8WWH5	Q8WWH5	TRUB1	Probable tRNA pseudouridine synthase 1	10	8.00954	8.1326	8.18397	8.65574	7.98223	8.63612	8.2302	8.59011	8.31361	8.13431	8.73257	8.39902
PDCD7__Q8N8D1	Q8N8D1	PDCD7	Programmed cell death protein 7	1	7.92592	7.60648	8.40574	9.11619	7.59377	8.66455	7.74955	8.69082	8.37158	8.80201	8.36566	8.70775
MAGED2__Q9UNF1	Q9UNF1	MAGED2	Melanoma-associated antigen D2	18	8.71019	8.31299	8.30016	8.34102	8.21712	8.23653	8.27659	8.36684	8.4246	8.16941	7.99441	8.65014
PFDN4__Q9NQP4	Q9NQP4	PFDN4	Prefoldin subunit 4	2	9.06725	8.72155	8.00185	9.26687	8.93762	9.20505	7.0674	8.53556	9.30808	8.81403	7.3598	5.71493
IPO9__Q96P70	Q96P70	IPO9	Importin-9	18	8.33078	8.55893	8.42933	8.0257	8.40999	8.35481	8.39066	8.17592	8.40209	8.30599	8.5221	8.09372
SINHCAF__Q9NP50	Q9NP50	SINHCAF	SIN3-HDAC complex-associated factor	1	8.52178	9.38245	7.48282	7.90766	9.3394	9.67343	8.86057	8.50345	7.50617	6.12928	8.82461	7.86836
EXOSC10__Q01780	Q01780	EXOSC10	Exosome component 10	27	8.21368	8.09774	8.21849	8.28319	8.26817	8.37631	8.45338	8.23837	8.2612	8.53142	8.57521	8.48283
FH__P07954	P07954	FH	Fumarate hydratase, mitochondrial	14	8.38704	8.09293	8.56502	8.47255	8.44604	8.27477	8.28667	8.09946	8.19986	8.37407	8.3714	8.43018
TLN1__Q9Y490	Q9Y490	TLN1	Talin-1	63	8.34665	8.40119	8.51684	8.32514	8.37792	8.20769	8.49294	8.34395	8.32131	8.31997	8.24204	8.10437
TLN2__Q9Y4G6	Q9Y4G6	TLN2	Talin-2	27	8.29862	8.22085	8.34406	8.19812	8.37419	8.33684	8.18422	8.42723	8.40407	8.2018	8.21015	8.79986
RPL17__P18621	P18621	RPL17	60S ribosomal protein L17	35	8.48254	8.27059	8.25823	8.54967	8.20982	8.45477	8.26958	8.45341	8.37803	8.30427	8.08096	8.28813
TOMM70__O94826	O94826	TOMM70	Mitochondrial import receptor subunit TOM70	17	7.84316	8.07575	8.60648	8.36377	8.48964	8.49076	8.88121	8.35467	7.77753	7.98757	8.63894	8.49051
SH3BP4__Q9P0V3	Q9P0V3	SH3BP4	SH3 domain-binding protein 4	6	8.80809	8.32661	8.27487	8.23678	7.99409	7.83106	8.26276	8.71501	8.55189	8.4697	7.83839	8.69075
CBR4__Q8N4T8	Q8N4T8	CBR4	3-oxoacyl-[acyl-carrier-protein] reductase	2	7.77787	8.10283	8.53572	8.71738	8.39696	8.26404	8.3184	8.20024	8.90042	7.66798	8.71016	8.40798
CTNNA1__P35221	P35221	CTNNA1	Catenin alpha-1	16	8.3518	8.13902	8.87277	8.27687	8.11181	8.29273	8.5396	8.01075	8.24511	8.37481	8.42872	8.35601
EFHD2__Q96C19	Q96C19	EFHD2	EF-hand domain-containing protein D2	8	8.90973	9.03272	7.78626	8.47176	9.10345	7.83694	8.08446	8.17967	8.36384	7.57716	8.84826	7.80575
EFHD1__Q9BUP0	Q9BUP0	EFHD1	EF-hand domain-containing protein D1	3	9.19736	9.0314	7.64327	8.46327	10.6818	7.34599	8.54971	7.94348	8.69309	6.89789	8.09301	7.45974
EGLN1__Q9GZT9	Q9GZT9	EGLN1	Egl nine homolog 1	7	8.82837	8.43693	8.97306	7.77501	8.17727	8.33685	8.36795	7.95342	7.73705	8.57865	8.60255	8.23288
STRIP1__Q5VSL9	Q5VSL9	STRIP1	Striatin-interacting protein 1	10	8.54837	8.81425	8.09202	7.96988	8.27178	7.9061	7.91733	8.52005	8.40989	8.49136	8.68921	8.36978
STRIP2__Q9ULQ0	Q9ULQ0	STRIP2	Striatin-interacting protein 2	1	8.22406	7.95664	7.17201	8.87482	8.4228	8.35477	8.16189	9.05156	7.23146	8.317	8.93504	9.29795
CDC27__G5EA36	G5EA36	CDC27	Isoform of P30260, Cell division cycle 27, isoform CRA_c	10	8.34579	8.10094	8.05176	8.71029	7.79979	8.63707	7.8348	8.4944	8.61143	9.48318	7.36188	8.56866
NCOR2__Q9Y618	Q9Y618	NCOR2	Nuclear receptor corepressor 2	4	9.1511	8.77803	9.7194	9.00386	7.56296	7.74051	7.6315	8.74869	8.15465	7.91001	8.0665	7.53278
GADD45GIP1__Q8TAE8	Q8TAE8	GADD45GIP1	Growth arrest and DNA damage-inducible proteins-interacting protein 1	6	9.00196	8.27313	8.1523	8.20642	8.31455	8.49424	8.41991	8.18154	8.24984	8.18789	8.0227	8.4955
CKAP5__Q14008	Q14008	CKAP5	Cytoskeleton-associated protein 5	42	8.27484	8.13574	8.37741	8.20006	8.49361	8.30043	8.46115	8.14252	8.29076	8.3413	8.41273	8.56944
ACAD10__Q6JQN1	Q6JQN1	ACAD10	Acyl-CoA dehydrogenase family member 10	7	8.62548	8.14608	8.31891	8.78631	8.3893	8.09767	8.10083	8.48096	8.42571	8.0489	8.3728	8.20704
ALDH2__P05091	P05091	ALDH2	Aldehyde dehydrogenase, mitochondrial	12	7.98294	8.66929	8.37344	8.26085	8.4769	8.32648	8.22131	8.23082	8.65746	8.24201	8.32891	8.22959
ALDH1A2__O94788	O94788	ALDH1A2	Retinal dehydrogenase 2	8	8.28143	7.86484	8.38907	8.42155	8.20281	7.87124	8.59077	8.39252	8.59392	8.18509	8.58718	8.61957
ALDH1B1__P30837	P30837	ALDH1B1	Aldehyde dehydrogenase X, mitochondrial	10	8.19039	8.79142	8.31207	8.47097	8.36404	8.30714	8.9977	8.19355	8.08082	7.92943	8.03149	8.33098
TTC5__Q8N0Z6	Q8N0Z6	TTC5	Tetratricopeptide repeat protein 5	10	8.33732	8.8619	8.2142	8.05243	8.1167	7.89829	8.88149	8.29836	8.25971	8.42748	8.4385	8.21362
NSRP1__Q9H0G5	Q9H0G5	NSRP1	Nuclear speckle splicing regulatory protein 1	5	8.16909	8.24277	8.61257	8.54902	7.93466	8.39899	8.3487	8.14763	8.42836	8.83966	8.24526	8.0833
STIP1__P31948	P31948	STIP1	Stress-induced-phosphoprotein 1	59	8.34686	8.4033	8.26428	8.19304	8.46879	8.32716	8.19344	8.26219	8.2627	8.48656	8.50327	8.28841
NNT__Q13423	Q13423	NNT	NAD(P) transhydrogenase, mitochondrial	19	8.2346	8.62594	8.3822	8.34802	8.2202	8.24832	8.1513	8.78656	8.4782	8.28797	7.93947	8.29723
NDST1__P52848	P52848	NDST1	Bifunctional heparan sulfate N-deacetylase/N-sulfotransferase 1	3	8.55809	8.70753	8.01389	8.59248	8.19584	8.68513	7.74051	8.18213	8.651	8.29439	8.08378	8.29522
EFNB1__P98172	P98172	EFNB1	Ephrin-B1	1	9.446	7.36681	8.39905	8.46351	9.52243	8.53174	7.81662	8.27145	7.92685	8.09028	9.06053	7.10473
RBM39__Q14498	Q14498	RBM39	RNA-binding protein 39	12	7.84081	8.33237	8.14347	8.42977	8.27831	8.67034	8.57191	8.25399	7.98505	8.51172	8.38722	8.59504
RAB3GAP1__Q15042	Q15042	RAB3GAP1	Rab3 GTPase-activating protein catalytic subunit	19	8.44536	8.32313	8.45112	8.24293	8.41509	8.14342	8.75832	8.37075	8.49541	8.25095	7.96551	8.13802
CHCHD3__Q9NX63	Q9NX63	CHCHD3	MICOS complex subunit MIC19	6	5.59305	6.35731	9.16628	7.03098	6.02963	10.0577	10.0675	9.12178	9.03198	9.73912	9.09517	8.70954
EEF1G__P26641	P26641	EEF1G	Elongation factor 1-gamma	45	8.342	8.19825	8.4948	8.40381	8.32337	8.51732	8.33721	8.19195	8.24022	8.35308	8.25798	8.34002
CAST__P20810	P20810	CAST	Calpastatin	10	8.46339	8.57413	8.45322	8.69295	8.23222	8.56527	8.09751	8.55002	8.15826	8.39263	8.3137	7.50671
RRM2__P31350	P31350	RRM2	Ribonucleoside-diphosphate reductase subunit M2	10	8.40265	8.54171	8.40515	8.48611	8.12787	8.41431	8.06951	8.27142	8.4684	8.3854	8.09025	8.33722
NSD1__Q96L73	Q96L73	NSD1	Histone-lysine N-methyltransferase, H3 lysine-36 specific	10	7.96759	8.29802	8.10587	8.64735	8.28583	8.51316	8.35586	8.41621	8.35406	8.58353	8.29256	8.17997
SEPTIN11__Q9NVA2	Q9NVA2	SEPTIN11	Septin-11	7	7.95692	8.41505	9.02079	8.52274	8.06515	8.35069	8.36338	8.2569	8.04789	8.22908	8.32816	8.44325
SEPTIN7__Q16181	Q16181	SEPTIN7	Septin-7	21	8.09492	8.23114	8.44042	7.59858	8.50384	8.59351	10.4781	7.86683	7.62221	7.68368	8.81315	8.07362
SEPTIN2__Q15019	Q15019	SEPTIN2	Septin-2	11	7.83992	8.31862	8.76438	8.78961	8.40048	8.33352	8.11944	8.27242	7.76426	8.00556	8.59512	8.79669
SEPTIN2__B5MCX3	B5MCX3	SEPTIN2_1	Isoform of Q15019, Septin-2	1	8.14275	8.93712	7.98528	7.55009	7.82151	8.50222	9.22252	8.04817	9.14309	8.6196	8.52418	7.50347
SEPTIN3__Q9UH03	Q9UH03	SEPTIN3	Neuronal-specific septin-3	6	8.12253	8.00258	8.53362	8.40287	8.31658	8.52663	8.34467	8.50712	8.27628	7.93594	8.6567	8.37449
SEPTIN10__Q9P0V9	Q9P0V9	SEPTIN10	Septin-10	3	7.96235	7.72521	8.4736	8.36807	7.93901	8.16453	8.62648	8.28624	8.46955	7.94931	8.75829	9.27737
SEPTIN9__Q9UHD8	Q9UHD8	SEPTIN9	Septin-9	25	8.55928	8.49112	8.20843	8.2357	8.26516	8.05753	8.13832	8.55396	8.50666	8.21511	8.45164	8.31709
SEPTIN6__Q14141	Q14141	SEPTIN6	Septin-6	14	7.96433	8.21148	8.66389	8.47371	8.16281	8.50922	8.83771	8.02385	7.82217	8.04674	8.76345	8.52065
SEPTIN8__Q92599	Q92599	SEPTIN8	Septin-8	11	8.34222	8.55504	8.428	8.3695	8.62564	8.14739	7.86641	8.23965	8.27406	8.6194	8.24052	8.29218
SEPTIN5__Q99719	Q99719	SEPTIN5	Septin-5	4	8.58879	8.55657	8.86143	8.23419	8.11395	7.63599	8.82228	7.91667	8.24353	8.09211	8.53852	8.39598
BTAF1__O14981	O14981	BTAF1	TATA-binding protein-associated factor 172	10	8.15045	7.87183	8.16237	8.26598	8.5952	8.40804	7.96132	8.78233	8.01122	8.43838	8.25495	9.09793
TTC4__O95801	O95801	TTC4	Tetratricopeptide repeat protein 4	11	7.38353	7.71043	8.27705	7.31644	8.52159	9.21909	12.0059	7.34527	7.13399	7.6359	9.53913	7.91172
RAB3GAP2__Q9H2M9	Q9H2M9	RAB3GAP2	Rab3 GTPase-activating protein non-catalytic subunit	20	8.45073	8.43159	8.46578	8.28009	8.32978	8.27852	8.46777	8.36558	8.41153	8.13826	8.25962	8.12076
XPC__Q01831	Q01831	XPC	DNA repair protein complementing XP-C cells	5	8.09981	8.23688	7.74376	7.90827	8.56265	8.79881	8.71338	8.36542	8.56607	8.17851	7.96696	8.85947
IRF2BP2__Q7Z5L9	Q7Z5L9	IRF2BP2	Interferon regulatory factor 2-binding protein 2	9	8.44719	8.20577	8.4679	8.27011	8.74723	7.86365	8.76223	8.16524	8.73561	8.25077	8.18226	7.90204
IRF2BPL__Q9H1B7	Q9H1B7	IRF2BPL	Probable E3 ubiquitin-protein ligase IRF2BPL	6	8.00873	8.26778	8.29323	7.8586	8.7032	8.25774	8.99183	8.04726	8.03458	8.04288	9.00787	8.48631
TIMELESS__Q9UNS1	Q9UNS1	TIMELESS	Protein timeless homolog	26	8.10047	8.26429	8.34279	8.27555	8.45179	8.17413	8.25864	8.18825	8.78014	8.69144	8.25303	8.21949
MED17__Q9NVC6	Q9NVC6	MED17	Mediator of RNA polymerase II transcription subunit 17	6	8.29821	8.13457	7.98857	8.56241	8.19304	8.36835	8.12715	8.24256	8.23888	8.81116	8.2319	8.80321
NCL__P19338	P19338	NCL	Nucleolin	111	8.2408	8.14749	8.48967	8.30255	8.36658	8.25497	8.70053	8.20315	8.22264	8.30015	8.41039	8.36109
MARCKSL1__P49006	P49006	MARCKSL1	MARCKS-related protein	6	11.2023	8.32574	7.45464	9.25371	9.0015	8.6175	7.69541	9.22845	7.93528	7.71739	7.31413	6.25399
SND1__Q7KZF4	Q7KZF4	SND1	Staphylococcal nuclease domain-containing protein 1	29	8.24178	8.26074	8.30207	8.40004	8.43193	8.37786	8.67475	8.16104	8.27674	8.16108	8.29059	8.42138
VCL__P18206	P18206	VCL	Vinculin	65	8.07548	8.32254	8.5246	8.23505	8.32435	8.33877	8.53339	8.25325	8.34159	8.18848	8.30498	8.55752
HTT__P42858	P42858	HTT	Huntingtin	29	8.32994	8.47267	8.47757	8.28317	8.31834	8.2664	8.35336	8.0942	8.38446	8.40278	8.35867	8.25843
INTS1__Q8N201	Q8N201	INTS1	Integrator complex subunit 1	14	8.39808	8.25388	8.21941	8.53916	8.34963	8.32341	8.26463	8.47599	8.12504	8.3333	8.30853	8.40893
PDHX__O00330	O00330	PDHX	Pyruvate dehydrogenase protein X component, mitochondrial	9	8.55241	8.56585	8.6318	8.5925	8.08123	7.96126	8.20828	8.31256	8.41269	8.24474	8.26064	8.17605
MTHFD2__P13995	P13995	MTHFD2	Bifunctional methylenetetrahydrofolate dehydrogenase/cyclohydrolase, mitochondrial	14	8.19734	8.12395	8.64359	8.58734	8.51465	8.38476	8.67124	8.0706	8.19157	8.30052	8.14842	8.16603
PCYT1A__P49585	P49585	PCYT1A	Choline-phosphate cytidylyltransferase A	7	8.17276	8.03386	8.12129	8.81798	8.46088	8.09175	8.07979	8.16276	8.36901	8.4562	8.58664	8.64706
PCYT1B__Q9Y5K3	Q9Y5K3	PCYT1B	Choline-phosphate cytidylyltransferase B	4	7.99864	8.18588	9.0572	9.01535	7.5131	8.76562	8.71986	7.96396	8.11155	8.83646	9.25905	6.5733
C8orf33__Q9H7E9	Q9H7E9	C8orf33	UPF0488 protein C8orf33	4	8.24249	7.88678	8.3372	7.94775	8.67565	8.74144	8.77159	8.05075	7.8209	8.81165	7.97694	8.73687
CSE1L__P55060	P55060	CSE1L	Exportin-2	44	8.38555	8.48923	8.27851	8.16047	8.17024	8.33125	8.15433	7.9994	8.47537	8.53203	8.50737	8.51626
AGK__Q53H12	Q53H12	AGK	Acylglycerol kinase, mitochondrial	16	8.09762	8.46124	8.51344	8.13849	7.88747	8.88584	8.39272	8.29741	8.41716	8.35197	8.14675	8.40989
MTMR4__Q9NYA4	Q9NYA4	MTMR4	Myotubularin-related protein 4	3	7.4952	9.12999	8.82292	8.20845	8.34321	8.104	7.9956	7.91674	8.4362	9.24025	8.23644	8.07099
TIAM1__Q13009	Q13009	TIAM1	Rho guanine nucleotide exchange factor TIAM1	6	8.15403	8.16136	8.05638	8.52141	8.01714	8.92207	8.91055	8.02521	8.39293	8.36212	8.37664	8.10015
TPM4__P67936	P67936	TPM4	Tropomyosin alpha-4 chain	16	8.9615	8.7222	8.85001	8.73027	9.17901	8.88328	9.62515	8.44048	8.04609	7.85051	8.83364	3.87786
TPM1__P09493_4	P09493-4	TPM1	Isoform of P09493, Isoform 4 of Tropomyosin alpha-1 chain	9	8.82722	9.43483	8.68893	8.58361	9.01204	8.64767	9.06213	8.41575	7.90197	7.61512	8.43159	5.37915
TPM3__P06753_2	P06753-2	TPM3	Isoform of P06753, Isoform 2 of Tropomyosin alpha-3 chain	20	9.00077	8.87181	8.31422	8.64078	8.94491	8.94098	9.15588	8.42411	8.23868	8.05017	8.75782	4.65989
CDC73__Q6P1J9	Q6P1J9	CDC73	Parafibromin	12	8.56429	8.22541	8.63293	8.46395	8.23768	8.06364	8.29692	8.33013	8.15854	8.34441	8.29057	8.39153
DNAJC6__O75061	O75061	DNAJC6	Putative tyrosine-protein phosphatase auxilin	1	8.50463	9.52481	7.15007	8.97414	7.27764	8.77719	9.66986	8.98034	8.09839	6.77476	7.88774	8.38044
VDAC3__Q9Y277	Q9Y277	VDAC3	Voltage-dependent anion-selective channel protein 3	17	5.55398	6.18732	9.69427	7.77514	5.67128	9.87411	9.55101	9.05622	9.23352	9.53109	8.69956	9.1725
PRPF3__O43395	O43395	PRPF3	U4/U6 small nuclear ribonucleoprotein Prp3	10	8.21904	8.5052	8.13623	8.68068	8.40059	8.16422	8.39256	8.8878	7.90938	8.42972	7.90833	8.36625
ZBTB41__Q5SVQ8	Q5SVQ8	ZBTB41	Zinc finger and BTB domain-containing protein 41	1	9.39251	6.97691	7.90069	9.97859	8.51925	8.07816	9.0522	8.33084	7.40825	8.30269	8.50443	7.55549
BOD1L1__Q8NFC6	Q8NFC6	BOD1L1	Biorientation of chromosomes in cell division protein 1-like 1	20	8.58617	8.26978	8.24759	8.20629	8.69721	8.53053	8.11094	8.22063	8.45065	8.22403	8.16157	8.2946
BOD1__Q96IK1	Q96IK1	BOD1	Biorientation of chromosomes in cell division protein 1	1	8.28771	8.59881	8.7028	8.8342	6.89294	8.45541	8.21974	8.98224	9.16209	8.61268	7.18185	8.06954
RCN1__Q15293	Q15293	RCN1	Reticulocalbin-1	14	8.15283	8.24273	8.45525	8.35734	8.50256	8.42372	8.20374	7.95532	8.24477	8.01551	8.38095	9.06528
PLXNA1__Q9UIW2	Q9UIW2	PLXNA1	Plexin-A1	15	8.30271	8.25673	8.33838	8.34754	8.34925	8.16675	8.26406	8.12293	8.70542	8.38989	8.62608	8.13027
PLXNA2__O75051	O75051	PLXNA2	Plexin-A2	1	8.16852	8.08936	9.07059	8.27394	6.95634	8.0038	8.57291	7.68622	8.8369	8.32156	8.88426	9.13561
SEL1L__Q9UBV2	Q9UBV2	SEL1L	Protein sel-1 homolog 1	3	8.24096	8.6597	8.46888	8.11456	7.60081	9.19951	8.59551	7.97678	8.34657	9.3463	8.23143	7.21899
RFC1__P35251	P35251	RFC1	Replication factor C subunit 1	17	8.40569	8.14413	8.34684	8.61171	8.37071	8.04596	8.23872	8.42735	8.14266	8.63319	8.13803	8.49501
KNOP1__Q1ED39	Q1ED39	KNOP1	Lysine-rich nucleolar protein 1	10	8.45784	8.18891	8.6048	8.43085	7.85006	8.4154	8.41481	8.55908	7.80627	8.67453	8.27609	8.32134
TPR__P12270	P12270	TPR	Nucleoprotein TPR	50	8.83294	8.88644	8.27456	8.08857	9.01317	8.77859	7.94529	7.70158	8.59216	8.35387	7.9546	7.57821
MDN1__Q9NU22	Q9NU22	MDN1	Midasin	61	8.31349	8.46744	8.34928	8.34416	8.36334	8.24609	8.4002	8.39997	8.21972	8.20331	8.48352	8.20948
PRKRA__O75569	O75569	PRKRA	Interferon-inducible double-stranded RNA-dependent protein kinase activator A	6	8.5837	8.93609	8.78809	7.65126	7.95602	8.50525	8.41639	8.19875	8.28574	7.78897	8.61843	8.27129
CCAR2__Q8N163	Q8N163	CCAR2	Cell cycle and apoptosis regulator protein 2	18	8.46285	8.4045	8.57667	8.85245	8.358	8.15632	8.02637	8.26552	8.05076	8.1413	8.34031	8.36497
MTA2__O94776	O94776	MTA2	Metastasis-associated protein MTA2	19	8.16119	8.40176	8.25766	8.36722	8.83495	8.52932	7.95181	8.04944	8.38154	8.61933	8.13758	8.3082
MTA3__Q9BTC8	Q9BTC8	MTA3	Metastasis-associated protein MTA3	5	8.74732	8.03387	8.57702	8.04174	8.09658	8.14675	8.77504	8.15606	8.75326	8.11237	8.02746	8.53253
MTA1__Q13330_3	Q13330-3	MTA1	Isoform of Q13330, Isoform 3 of Metastasis-associated protein MTA1	10	8.27238	8.11612	8.44658	8.29647	8.06738	8.76997	8.44336	8.57778	7.84655	8.51621	8.03226	8.61493
ALDH16A1__Q8IZ83	Q8IZ83	ALDH16A1	Aldehyde dehydrogenase family 16 member A1	6	8.04404	8.43675	8.00284	8.25807	8.45181	8.31239	8.20151	8.39115	8.72124	8.35822	8.65195	8.17002
MAP1B__P46821	P46821	MAP1B	Microtubule-associated protein 1B	19	8.26725	8.21529	7.91908	8.29016	8.90343	8.38123	8.283	8.24161	8.38484	8.57931	8.03499	8.49982
ERCC6L__Q2NKX8	Q2NKX8	ERCC6L	DNA excision repair protein ERCC-6-like	25	8.5934	8.66063	8.23335	8.28247	8.38328	8.31979	7.94887	8.05772	8.6065	8.48344	8.07854	8.352
DHX9__Q08211	Q08211	DHX9	ATP-dependent RNA helicase A	40	8.74784	8.76357	8.493	8.41378	8.34276	8.00111	8.22831	8.39091	8.09696	7.93	8.24539	8.34635
PTMA__P06454	P06454	PTMA	Prothymosin alpha	4	7.97833	5.6957	6.92884	8.93402	7.47134	14.9814	14.2738	9.92683	6.43761	4.88767	6.56407	5.92032
WDR70__Q9NW82	Q9NW82	WDR70	WD repeat-containing protein 70	11	8.03235	8.46342	7.90974	8.40881	8.69235	7.9119	8.4761	8.18062	8.76021	8.31409	8.22731	8.6231
CLTA__P09496_2	P09496-2	CLTA	Isoform of P09496, Isoform Non-brain of Clathrin light chain A	7	9.72455	7.73714	8.21992	8.72867	8.24065	8.41722	8.87335	9.785	8.91965	7.22911	7.53465	6.59009
TBC1D8B__Q0IIM8	Q0IIM8	TBC1D8B	TBC1 domain family member 8B	2	10.099	7.78277	8.47759	9.48089	8.20252	9.24741	8.80786	9.65797	8.89889	6.12532	6.64586	6.57395
PTMS__P20962	P20962	PTMS	Parathymosin	5	8.92864	7.01073	8.61792	8.32472	7.8572	9.49197	8.67383	9.25756	8.46767	7.85696	8.54859	6.9642
MTHFD1__P11586	P11586	MTHFD1	C-1-tetrahydrofolate synthase, cytoplasmic	55	8.19762	8.1582	8.36395	8.17377	8.22138	8.49976	8.4093	8.16113	8.30283	8.50248	8.60769	8.40189
PDCD6IP__Q8WUM4	Q8WUM4	PDCD6IP	Programmed cell death 6-interacting protein	48	8.15038	8.31456	8.40897	8.45426	8.28702	8.69675	8.15134	8.26519	8.29742	8.28314	8.27717	8.41379
PRKCD__Q05655	Q05655	PRKCD	Protein kinase C delta type	12	8.23987	8.43866	8.20658	8.10227	8.37783	8.40632	8.14937	8.36246	8.56722	8.44588	8.3763	8.32724
PRKCQ__Q04759	Q04759	PRKCQ	Protein kinase C theta type	3	8.08276	8.40803	7.93251	7.35279	8.57983	8.32749	8.86006	8.54808	7.85633	8.2971	9.76788	7.98714
HNRNPUL2__Q1KMD3	Q1KMD3	HNRNPUL2	Heterogeneous nuclear ribonucleoprotein U-like protein 2	18	8.18771	8.09279	8.3542	8.0616	8.26621	8.32643	8.54953	8.15575	8.17114	8.45046	8.69342	8.69075
VPS18__Q9P253	Q9P253	VPS18	Vacuolar protein sorting-associated protein 18 homolog	12	8.15218	8.36611	8.15658	8.12266	8.14413	8.25264	8.1319	8.39305	8.52896	8.55782	8.4598	8.73417
POP1__Q99575	Q99575	POP1	Ribonucleases P/MRP protein subunit POP1	11	8.48986	8.55811	8.19766	8.42185	7.90623	8.32555	8.48429	8.31651	7.92085	8.28338	8.42781	8.66789
SRP9__P49458	P49458	SRP9	Signal recognition particle 9 kDa protein	7	8.64055	8.39468	8.45648	8.15303	8.43326	8.14019	7.56899	8.11773	8.9151	8.53686	8.36363	8.27951
MSTO1__Q9BUK6	Q9BUK6	MSTO1	Protein misato homolog 1	6	7.85137	8.44765	8.28813	8.50182	8.18833	8.29019	8.38355	8.2145	8.22366	8.36071	8.39229	8.85779
WDHD1__O75717	O75717	WDHD1	WD repeat and HMG-box DNA-binding protein 1	25	8.30439	8.36595	8.29442	8.44255	8.55141	8.18303	8.37342	8.15593	8.4731	8.24084	8.19147	8.42348
GOLGA2__Q08379	Q08379	GOLGA2	Golgin subfamily A member 2	11	8.25538	8.53959	8.09961	8.39129	8.37102	8.28776	8.25221	8.54842	8.33274	8.55318	8.06668	8.30211
SYVN1__Q86TM6	Q86TM6	SYVN1	E3 ubiquitin-protein ligase synoviolin	6	8.67912	8.6746	8.33955	8.28722	8.34716	7.97415	8.17524	8.22492	8.37111	8.14281	8.32467	8.45945
IGBP1__P78318	P78318	IGBP1	Immunoglobulin-binding protein 1	6	8.23408	8.73472	8.11542	7.66954	7.99953	8.3214	8.77646	8.38687	8.53279	8.03255	8.60367	8.59298
KIF5B__P33176	P33176	KIF5B	Kinesin-1 heavy chain	23	7.9777	8.31795	8.39483	8.4769	8.35825	8.42679	8.59602	8.23256	8.10629	8.22932	8.44172	8.44168
KIF5C__O60282	O60282	KIF5C	Kinesin heavy chain isoform 5C	5	7.93394	7.89822	8.3628	8.58476	8.15055	8.11702	8.12945	8.52154	8.90214	7.89277	8.18354	9.32327
KIF5A__Q12840	Q12840	KIF5A	Kinesin heavy chain isoform 5A	7	8.05817	8.73124	8.30905	8.49547	8.30997	8.64557	8.1178	8.48234	8.12654	8.27474	8.55654	7.89259
TNKS1BP1__Q9C0C2	Q9C0C2	TNKS1BP1	182 kDa tankyrase-1-binding protein	19	8.38072	8.45374	8.22178	8.06313	8.18175	8.34047	8.49415	8.51424	8.46131	8.2741	8.20825	8.40636
NEK4__P51957	P51957	NEK4	Serine/threonine-protein kinase Nek4	7	8.22484	8.31103	8.3227	8.41685	7.81889	8.39022	8.39812	8.56311	8.12748	8.76038	8.5691	8.0973
FASN__P49327	P49327	FASN	Fatty acid synthase	140	8.33745	8.29906	8.34305	8.20835	8.217	8.32332	8.51763	8.20057	8.41114	8.38566	8.34387	8.41291
RSL1D1__O76021	O76021	RSL1D1	Ribosomal L1 domain-containing protein 1	6	6.94597	8.22003	7.89479	8.73559	7.10139	8.98988	8.64507	8.53144	7.4999	8.646	9.41846	9.37147
FNBP1__Q96RU3	Q96RU3	FNBP1	Formin-binding protein 1	10	8.0196	8.43261	8.40712	7.88056	8.50927	8.39209	8.25906	8.61247	8.2008	8.18337	8.58436	8.51867
SLC16A1__P53985	P53985	SLC16A1	Monocarboxylate transporter 1	9	8.45945	8.62128	8.43336	8.62171	8.35942	7.8414	7.6059	8.52053	8.58489	8.54002	7.98744	8.42461
POLR1E__Q9GZS1	Q9GZS1	POLR1E	DNA-directed RNA polymerase I subunit RPA49	11	8.44026	8.38239	8.08222	9.00371	8.30725	8.18799	8.42687	8.22172	8.34098	8.13871	8.35301	8.11489
MARS1__P56192	P56192	MARS1	Methionine--tRNA ligase, cytoplasmic	34	8.21806	8.31508	8.21397	9.00223	9.02783	8.66306	8.86623	8.04575	8.12261	7.81266	7.95274	7.75977
HNRNPM__P52272	P52272	HNRNPM	Heterogeneous nuclear ribonucleoprotein M	50	8.64722	8.77275	8.29745	8.46907	8.56244	8.16774	8.38126	8.22832	7.93313	7.86984	8.54187	8.12892
HNRNPM__M0R019	M0R019	HNRNPM_1	Isoform of P52272, Heterogeneous nuclear ribonucleoprotein M (Fragment)	1	7.83156	8.44211	5.75442	7.60963	8.56911	7.84472	11.1188	8.83589	8.92318	7.09009	8.69061	9.28989
HNRNPM__M0QZM1	M0QZM1	HNRNPM_2	Isoform of P52272, Heterogeneous nuclear ribonucleoprotein M (Fragment)	1	9.3572	9.34256	7.90099	8.65448	8.96571	8.20137	8.22937	7.93536	7.35354	7.40366	8.28181	8.37395
TEPSIN__Q96N21_2	Q96N21-2	TEPSIN	Isoform of Q96N21, Isoform 2 of AP-4 complex accessory subunit Tepsin	3	8.44874	8.23478	8.25328	8.26122	7.54949	8.76761	8.12449	9.09	9.11732	8.47636	8.08294	7.59377
GALNT4__Q8N4A0	Q8N4A0	GALNT4	Polypeptide N-acetylgalactosaminyltransferase 4	4	8.3169	8.35959	7.87823	7.8818	8.5531	8.64049	8.0145	8.92176	8.30341	8.49982	7.73566	8.89475
GALNT2__Q10471	Q10471	GALNT2	Polypeptide N-acetylgalactosaminyltransferase 2	8	8.45922	8.58789	8.54242	8.18484	8.12042	8.19833	8.16097	8.49979	8.03417	8.27093	8.13964	8.80137
NECAP2__Q9NVZ3	Q9NVZ3	NECAP2	Adaptin ear-binding coat-associated protein 2	4	8.58651	8.17538	8.678	7.58676	7.95069	8.73658	8.14391	8.12614	8.53215	9.13073	8.87945	7.4737
YWHAE__P62258	P62258	YWHAE	14-3-3 protein epsilon	149	8.2495	8.36504	8.39842	8.3392	8.40418	8.28859	8.3953	8.39267	8.29973	8.34941	8.26869	8.24927
YWHAG__P61981	P61981	YWHAG	14-3-3 protein gamma	22	8.36858	8.0363	8.3648	8.41405	8.24448	8.46392	8.21911	8.37727	8.33263	8.34758	8.4719	8.35938
YWHAH__Q04917	Q04917	YWHAH	14-3-3 protein eta	13	7.68844	8.45818	8.24055	8.28817	8.0559	8.71481	8.35477	8.26934	7.78241	8.68104	9.01612	8.45026
YWHAQ__P27348	P27348	YWHAQ	14-3-3 protein theta	15	7.91229	8.08532	8.29846	7.84815	8.32556	8.57006	8.71815	8.03778	8.30987	9.01663	8.7943	8.08342
YWHAZ__P63104	P63104	YWHAZ	14-3-3 protein zeta/delta	32	8.2564	8.30614	8.46549	8.13049	8.57736	8.23608	8.37332	8.45073	8.21145	8.45597	8.462	8.07457
YWHAB__P31946	P31946	YWHAB	14-3-3 protein beta/alpha	8	7.90937	7.50601	8.4487	7.92042	8.03599	8.05335	8.50495	7.87789	9.44949	8.67773	9.29358	8.3225
LRSAM1__Q6UWE0	Q6UWE0	LRSAM1	E3 ubiquitin-protein ligase LRSAM1	7	8.36339	8.34859	8.02214	8.38272	8.31707	8.40352	8.34972	8.11504	8.5621	8.50509	8.33542	8.29521
GOLGA4__Q13439	Q13439	GOLGA4	Golgin subfamily A member 4	47	8.54809	8.30862	8.18798	8.28267	8.29919	8.58884	8.42551	8.43577	8.26272	8.09803	8.28353	8.27906
MYH10__P35580	P35580	MYH10	Myosin-10	92	8.28471	8.30794	8.48007	8.34678	8.50741	8.47578	8.45608	8.10732	8.21297	8.18656	8.36561	8.26879
MYH9__P35579	P35579	MYH9	Myosin-9	81	8.30936	8.32037	8.37146	8.28617	8.48577	8.39537	8.5555	8.14701	8.311	8.28053	8.36349	8.17398
MYH14__Q7Z406	Q7Z406	MYH14	Myosin-14	38	8.58626	8.26608	8.37189	8.4941	8.53018	8.26198	8.05937	8.4496	8.29587	8.34162	8.2004	8.14265
MYH11__P35749	P35749	MYH11	Myosin-11	6	8.16598	8.09268	8.46868	8.54311	8.5641	8.38447	7.73746	8.72375	8.26365	8.6856	8.12239	8.24814
LRBA__P50851_2	P50851-2	LRBA	Isoform of P50851, Isoform 2 of Lipopolysaccharide-responsive and beige-like anchor protein	31	8.47322	8.46368	8.23659	8.25266	8.35818	8.20227	8.07939	8.40188	8.49103	8.3807	8.3655	8.29492
NBEA__Q8NFP9	Q8NFP9	NBEA	Neurobeachin	4	7.87888	8.63926	8.21776	8.06819	8.08123	8.27424	8.26662	8.29562	8.75486	8.56276	8.28752	8.67306
LGALS3BP__K7EN99	K7EN99	LGALS3BP	Isoform of Q08380, Galectin-3-binding protein	1	8.96462	8.2528	8.07744	7.17798	9.28692	10.4904	7.84693	7.90887	7.66184	8.7708	8.19753	7.36385
CBX8__Q9HC52	Q9HC52	CBX8	Chromobox protein homolog 8	7	8.22336	8.33274	8.08272	8.41313	8.38323	8.15414	8.34657	8.6303	8.87528	8.11718	8.07438	8.36696
CAMSAP1__Q5T5Y3	Q5T5Y3	CAMSAP1	Calmodulin-regulated spectrin-associated protein 1	8	7.94983	8.12591	8.59523	8.2414	8.25301	8.39447	8.7388	8.28134	8.65667	8.15322	8.41728	8.19284
GAPDH__P04406	P04406	GAPDH	Glyceraldehyde-3-phosphate dehydrogenase	98	8.09792	8.33506	8.56827	8.00528	8.44842	8.05245	8.54434	8.19668	8.55272	8.25614	8.24616	8.69655
DDX42__Q86XP3	Q86XP3	DDX42	ATP-dependent RNA helicase DDX42	13	8.06533	8.21713	8.60379	8.65817	8.19328	8.22097	8.21632	8.43609	8.45695	8.76476	8.02009	8.14714
DDX42__Q86XP3_2	Q86XP3-2	DDX42_1	Isoform of Q86XP3, Isoform 2 of ATP-dependent RNA helicase DDX42	1	8.81556	7.71997	9.01603	8.63797	8.3499	7.53959	7.94977	9.27975	9.38678	8.75483	6.76901	7.78083
IK__Q13123	Q13123	IK	Protein Red	9	8.18375	8.23974	8.24257	8.82593	8.24651	7.81947	7.97655	8.92099	8.2353	8.11618	8.52739	8.66561
CCDC124__Q96CT7	Q96CT7	CCDC124	Coiled-coil domain-containing protein 124	8	8.16512	8.4291	8.50218	8.24383	7.9263	8.70576	8.00687	8.75632	8.27295	8.22416	7.88777	8.87962
SRM__P19623	P19623	SRM	Spermidine synthase	23	8.2365	8.61702	8.29157	8.2926	8.36532	8.28001	8.41126	8.3541	8.2498	8.43528	8.12781	8.33873
PATZ1__Q9HBE1	Q9HBE1	PATZ1	POZ-, AT hook-, and zinc finger-containing protein 1	4	8.73938	7.32592	8.85788	8.38055	8.65464	8.57977	8.68859	8.16381	8.52805	7.97033	8.76588	7.3452
WDR81__Q562E7	Q562E7	WDR81	WD repeat-containing protein 81	8	8.45671	8.3234	8.33112	8.50078	8.00664	8.26299	8.39242	8.44618	8.35596	8.23624	8.16155	8.52602
CNOT3__O75175	O75175	CNOT3	CCR4-NOT transcription complex subunit 3	11	8.26173	8.62572	8.44491	8.28104	8.57446	8.25613	8.20245	8.23555	8.31078	8.44264	7.99024	8.37436
RNF40__O75150	O75150	RNF40	E3 ubiquitin-protein ligase BRE1B	20	8.09003	8.33132	8.06681	8.15665	8.43376	8.81009	8.94026	8.16527	8.17926	8.31136	8.41018	8.10502
RNF20__Q5VTR2	Q5VTR2	RNF20	E3 ubiquitin-protein ligase BRE1A	26	8.2244	8.51839	8.10376	8.45468	8.2721	8.43648	8.38491	8.43513	8.38666	8.412	8.11783	8.25365
CEP104__O60308	O60308	CEP104	Centrosomal protein of 104 kDa	1	8.43834	8.4211	5.38488	9.75597	8.13725	7.97921	7.7201	9.08381	9.92991	8.61726	7.79023	8.74194
GART__P22102	P22102	GART	Trifunctional purine biosynthetic protein adenosine-3	26	8.09398	8.18452	8.35479	8.10886	8.39892	8.50223	8.88955	8.14628	8.09282	8.19642	8.60536	8.42626
HSPA14__Q0VDF9	Q0VDF9	HSPA14	Heat shock 70 kDa protein 14	8	8.30787	8.41487	8.5423	8.57346	7.95369	8.2233	8.35432	8.27206	8.17082	8.63698	7.92678	8.62355
RRP1__P56182	P56182	RRP1	Ribosomal RNA processing protein 1 homolog A	12	8.09085	8.19967	8.41585	8.75558	8.04252	8.17541	8.02575	8.19933	7.94501	8.53663	8.43698	9.17641
DDX1__Q92499	Q92499	DDX1	ATP-dependent RNA helicase DDX1	34	8.06644	8.30945	8.49504	8.51757	8.28521	8.70785	8.35468	8.3482	8.16109	8.30442	8.1989	8.25116
METTL26__Q96S19	Q96S19	METTL26	Methyltransferase-like 26	2	8.37814	8.37889	8.00131	8.8927	8.45431	7.79079	8.07036	8.18662	8.50349	8.89537	7.96944	8.47859
LAP3__P28838	P28838	LAP3	Cytosol aminopeptidase	26	8.77694	8.72258	8.77686	8.73146	8.64835	8.70084	8.66507	8.62051	8.75736	8.53248	8.25057	4.81697
SAP30__O75446	O75446	SAP30	Histone deacetylase complex subunit SAP30	2	7.88356	8.55225	7.56539	8.44728	8.14432	8.26512	8.98538	8.52875	8.08703	8.97917	7.91958	8.64217
IQGAP3__Q86VI3	Q86VI3	IQGAP3	Ras GTPase-activating-like protein IQGAP3	14	8.1214	8.16493	8.24683	8.1387	8.48946	8.6019	8.69733	8.23776	8.46873	8.53586	7.98538	8.3117
IQGAP1__P46940	P46940	IQGAP1	Ras GTPase-activating-like protein IQGAP1	58	8.18466	8.16108	8.50429	8.28713	8.56915	8.54967	8.37134	8.29563	8.10838	8.09986	8.26022	8.60858
IQGAP2__Q13576	Q13576	IQGAP2	Ras GTPase-activating-like protein IQGAP2	30	8.53316	8.2178	8.4531	8.37788	8.47844	8.04403	8.34071	8.3383	8.43042	7.8284	8.31823	8.63952
MACROD1__Q9BQ69	Q9BQ69	MACROD1	ADP-ribose glycohydrolase MACROD1	3	7.89631	7.77503	8.53023	7.91034	8.34107	8.80417	8.62676	8.02953	8.21286	8.8272	8.67061	8.3759
CYB5R4__Q7L1T6	Q7L1T6	CYB5R4	Cytochrome b5 reductase 4	4	7.80492	8.76166	8.2228	7.97911	8.08253	8.46528	8.36198	8.3666	8.42245	9.04197	8.08744	8.40324
ASPSCR1__Q9BZE9	Q9BZE9	ASPSCR1	Tether containing UBX domain for GLUT4	5	8.51992	7.95882	8.09136	8.77464	8.41075	8.00642	8.12416	8.66807	9.16111	8.4117	7.891	7.98204
RUVBL2__Q9Y230	Q9Y230	RUVBL2	RuvB-like 2	39	8.3005	8.22889	8.34156	8.20896	8.22794	8.33142	8.46589	8.20644	8.39708	8.46883	8.42102	8.40146
DUT__P33316	P33316	DUT	Deoxyuridine 5'-triphosphate nucleotidohydrolase, mitochondrial	8	8.27477	8.6481	8.03451	7.80199	8.059	8.19061	8.271	8.25074	8.35396	8.8763	8.74226	8.49676
IPO4__Q8TEX9	Q8TEX9	IPO4	Importin-4	22	8.28565	8.62457	8.38426	8.01746	8.48288	8.31472	7.89894	8.12329	8.26238	8.73341	8.58342	8.28901
IRGQ__Q8WZA9	Q8WZA9	IRGQ	Immunity-related GTPase family Q protein	7	8.39237	8.44255	7.71039	8.24742	8.52287	8.30784	8.78133	8.409	8.38042	8.55557	7.96625	8.284
CCT2__P78371	P78371	CCT2	T-complex protein 1 subunit beta	59	8.34569	8.42489	8.48895	8.31274	8.40632	8.29177	8.18095	8.27114	8.38113	8.33307	8.10399	8.45935
SMU1__Q2TAY7	Q2TAY7	SMU1	WD40 repeat-containing protein SMU1	6	7.69326	8.27196	8.05274	8.80137	8.07412	8.70141	9.18646	8.90283	8.13657	8.1773	7.90925	8.09272
RBM14__Q96PK6	Q96PK6	RBM14	RNA-binding protein 14	14	8.45796	8.66715	8.0259	8.49884	8.42057	8.30655	8.33185	8.15958	8.29719	8.23221	8.32123	8.28096
CENPU__Q71F23	Q71F23	CENPU	Centromere protein U	5	8.01413	8.41359	8.85039	8.52392	8.66824	7.70543	8.04001	8.29733	8.94135	8.40306	7.87043	8.27212
TAF15__Q92804	Q92804	TAF15	TATA-binding protein-associated factor 2N	9	8.45343	8.32104	8.80625	8.54678	8.6044	7.93335	8.21878	8.10626	8.22149	7.71879	8.32101	8.74842
FUS__P35637	P35637	FUS	RNA-binding protein FUS	7	7.2193	7.37345	8.84881	7.77897	8.48322	9.04532	10.7584	7.78437	6.82249	7.66844	9.37595	8.84129
APRT__P07741	P07741	APRT	Adenine phosphoribosyltransferase	9	8.44543	8.40999	8.43781	8.07852	8.21627	8.53257	7.77116	8.35011	8.56561	8.41738	8.48725	8.2879
EIF4G3__A0A0U1RQK7	A0A0U1RQK7	EIF4G3	Isoform of O43432, Eukaryotic translation initiation factor 4 gamma 3	16	8.50621	8.41244	8.30752	8.14996	7.98598	8.20907	8.36193	8.38832	8.45957	8.43465	8.41537	8.36897
EIF4G3__A0A804HJV5	A0A804HJV5	EIF4G3_1	Isoform of O43432, Eukaryotic translation initiation factor 4 gamma 3	2	8.22771	7.56939	8.01247	9.69682	8.82466	7.92657	7.94632	7.81654	9.15034	8.04561	8.65356	8.13002
EIF4G1__Q04637	Q04637	EIF4G1	Eukaryotic translation initiation factor 4 gamma 1	60	8.24088	8.0718	8.394	8.31058	8.30249	8.43281	8.95881	8.1514	8.07948	8.19196	8.49446	8.37132
GCLC__P48506	P48506	GCLC	Glutamate--cysteine ligase catalytic subunit	5	8.31764	8.14979	8.12736	8.93383	8.66223	8.22609	8.50936	8.02308	8.17557	8.80669	7.80185	8.26651
CCDC91__Q7Z6B0	Q7Z6B0	CCDC91	Coiled-coil domain-containing protein 91	4	8.81582	7.43602	7.81912	8.48742	8.24441	8.36571	7.78152	8.99156	8.92542	8.65551	7.87647	8.60102
EEA1__Q15075	Q15075	EEA1	Early endosome antigen 1	34	8.29877	8.26065	8.39696	8.538	8.26326	8.22059	8.36866	8.43001	8.30713	8.31563	8.09945	8.5009
RRBP1__Q9P2E9	Q9P2E9	RRBP1	Ribosome-binding protein 1	35	8.35826	8.12512	8.48526	8.54392	8.33574	8.06089	8.14005	8.4773	8.57045	8.31352	8.03392	8.55557
RRBP1__F8W7S5	F8W7S5	RRBP1_1	Isoform of Q9P2E9, Ribosome-binding protein 1	1	5.26838	5.47834	4.6683	5.83517	5.84578	7.58126	8.2381	9.29887	13.1994	12.4654	13.2003	8.92063
NPRL3__Q12980	Q12980	NPRL3	GATOR complex protein NPRL3	2	8.40508	8.12658	7.50078	8.57163	8.10813	8.19592	8.54755	8.41433	9.45156	8.70648	7.30909	8.66287
REXO5__Q96IC2	Q96IC2	REXO5	RNA exonuclease 5	2	8.22461	7.84457	8.00996	8.93478	8.99647	9.03271	8.17527	7.70645	8.28772	8.25053	8.00095	8.53598
RBM17__Q96I25	Q96I25	RBM17	Splicing factor 45	8	7.85768	8.55879	8.27484	8.52646	8.7228	8.05597	8.28193	8.87997	8.12166	8.01801	8.41618	8.2857
PRC1__O43663	O43663	PRC1	Protein regulator of cytokinesis 1	6	8.26514	8.64572	8.23532	8.8283	8.43866	7.8754	8.06576	8.49358	8.22344	8.01686	7.95575	8.95608
APOB__P04114	P04114	APOB	Apolipoprotein B-100	6	8.18857	9.13211	7.97314	8.08565	8.41613	8.44861	7.96324	8.39354	8.48214	8.369	8.08056	8.46731
CHMP4A__Q9BY43	Q9BY43	CHMP4A	Charged multivesicular body protein 4a	6	8.25691	8.61169	8.35945	8.60975	7.62636	8.59628	8.66386	8.37943	8.32565	8.22328	7.95883	8.3885
E9PSI1__E9PSI1	E9PSI1	E9PSI1	readthrough, Transmembrane 9 superfamily member	3	8.50631	8.16132	8.4755	7.87963	8.43904	8.59497	8.24992	7.52994	8.77226	8.27818	8.55392	8.55903
EXOC3__O60645	O60645	EXOC3	Exocyst complex component 3	7	8.42348	8.22652	8.21593	7.84528	8.63534	8.25655	7.63349	8.04399	9.34151	8.23387	7.95381	9.19023
VWA5A__O00534	O00534	VWA5A	von Willebrand factor A domain-containing protein 5A	1	7.21001	8.24987	8.47887	10.1706	7.06729	8.22637	6.37096	9.42487	10.2281	9.23162	7.07247	8.26904
FEM1B__Q9UK73	Q9UK73	FEM1B	Protein fem-1 homolog B	4	7.64829	7.95706	8.63161	8.28076	8.24894	8.48359	8.26728	8.73802	8.43254	8.1762	8.21679	8.91893
GHDC__Q8N2G8	Q8N2G8	GHDC	GH3 domain-containing protein	2	8.03385	7.85205	8.84823	8.80893	7.81395	8.97532	7.91903	7.84152	9.70961	8.17627	8.36328	7.65795
SPECC1L__Q69YQ0	Q69YQ0	SPECC1L	Cytospin-A	9	8.41421	8.98858	8.03323	8.28596	8.46207	8.02801	8.50205	8.33509	8.47095	8.11836	7.96813	8.39336
RDX__P35241	P35241	RDX	Radixin	15	8.50828	8.10419	8.40213	8.67533	8.16107	8.1137	8.13262	8.56824	8.70695	8.32401	8.25797	8.04551
MSN__P26038	P26038	MSN	Moesin	24	8.58962	8.27649	8.37661	8.17138	8.28828	8.14479	8.10468	8.15982	8.6592	8.4165	8.46364	8.34899
EZR__P15311	P15311	EZR	Ezrin	31	8.08737	8.27689	8.34765	8.13451	8.32961	8.05339	8.15903	8.18728	8.27326	8.30123	8.67863	9.17114
CCHCR1__Q8TD31	Q8TD31	CCHCR1	Coiled-coil alpha-helical rod protein 1	2	8.74292	7.97381	7.73386	8.25302	8.38035	7.83763	7.94455	7.99088	9.06029	8.89435	8.12664	9.06171
PLEC__Q15149	Q15149	PLEC	Plectin	82	8.54794	8.85971	8.07136	8.09493	8.87694	8.2646	8.04149	8.13862	8.50603	8.30246	8.25593	8.04
RPS10__P46783	P46783	RPS10	40S ribosomal protein S10	33	8.41886	8.42401	8.33303	8.33799	8.13887	8.35585	8.43338	8.40138	8.34456	8.37731	8.34122	8.09355
EPPK1__P58107	P58107	EPPK1	Epiplakin	15	8.81875	8.56804	8.2882	8.04183	8.18101	8.16128	7.98137	8.663	8.62804	8.07544	8.12577	8.46727
NUDT3__O95989	O95989	NUDT3	Diphosphoinositol polyphosphate phosphohydrolase 1	6	8.17185	7.76359	8.50269	8.54378	8.16328	8.23603	9.02447	8.16914	8.19588	8.44126	8.79032	7.9977
TCOF1__Q13428	Q13428	TCOF1	Treacle protein	35	8.33306	8.10314	8.3694	9.18794	7.75919	7.9755	8.45393	8.55975	8.11929	8.38823	8.17005	8.58051
CCNA2__P20248	P20248	CCNA2	Cyclin-A2	12	8.34323	8.70143	8.16254	8.50675	8.3956	8.32405	8.2064	8.20304	8.33754	8.26272	8.36175	8.19494
NATD1__Q8N6N6	Q8N6N6	NATD1	Protein NATD1	1	7.14012	7.85388	9.54222	9.01274	8.76381	9.20319	6.70167	8.2862	7.82559	8.46419	9.58045	7.62594
QDPR__P09417	P09417	QDPR	Dihydropteridine reductase	8	8.3391	8.539	8.36008	8.22664	8.26644	8.21473	8.36529	8.67271	8.41415	8.16558	8.08697	8.3493
ZNF598__Q86UK7_2	Q86UK7-2	ZNF598	Isoform of Q86UK7, Isoform 2 of E3 ubiquitin-protein ligase ZNF598	9	8.42202	8.4085	8.38068	8.19804	8.58554	8.27628	8.19545	8.25283	8.28615	8.35746	8.25546	8.38159
SHMT2__P34897	P34897	SHMT2	Serine hydroxymethyltransferase, mitochondrial	31	8.2948	8.50356	8.41654	8.00657	8.62368	8.47977	8.39272	8.33952	8.3419	8.12509	8.60325	7.8726
TBL3__Q12788	Q12788	TBL3	Transducin beta-like protein 3	11	8.50967	8.56723	8.45881	8.41453	8.10473	8.16229	8.31138	8.46659	7.98842	8.05397	8.60347	8.3589
CELF1__Q92879	Q92879	CELF1	CUGBP Elav-like family member 1	6	7.81046	9.94395	8.79184	7.56396	7.67899	8.39082	8.09975	8.14569	8.77983	7.7844	8.34038	8.66994
TUBGCP3__Q96CW5	Q96CW5	TUBGCP3	Gamma-tubulin complex component 3	8	8.38546	8.04978	8.04782	8.51739	8.37252	8.2046	7.64949	8.67067	8.80234	8.63628	8.19687	8.46679
HARS1__P12081	P12081	HARS1	Histidine--tRNA ligase, cytoplasmic	19	8.5381	8.29514	8.41027	8.32683	8.09483	8.2804	8.24112	8.25137	8.071	8.25322	8.28144	8.95628
HARS2__P49590	P49590	HARS2	Histidine--tRNA ligase, mitochondrial	4	8.49832	8.07578	8.63468	8.48611	8.31835	8.42314	7.99565	8.36456	8.52703	7.98671	8.61036	8.07931
NTHL1__P78549	P78549	NTHL1	Endonuclease III-like protein 1	2	8.73748	9.13972	8.0272	8.18791	8.20412	8.02124	7.68919	8.47865	8.74087	8.64365	7.98444	8.14552
HEBP1__Q9NRV9	Q9NRV9	HEBP1	Heme-binding protein 1	3	8.78543	8.42938	8.66682	8.45659	7.91534	7.96613	8.85219	8.10943	9.15363	8.24524	8.43846	6.98136
SYMPK__Q92797	Q92797	SYMPK	Symplekin	19	7.78524	8.27989	8.49806	8.29812	8.40313	8.31166	8.04943	8.50536	8.4171	8.56168	8.60236	8.28798
GNAO1__P09471	P09471	GNAO1	Guanine nucleotide-binding protein G(o) subunit alpha	3	7.60854	7.55623	7.17969	8.30167	8.13315	7.01288	7.30172	11.3928	9.19116	8.45118	7.38884	10.4821
GNA13__Q14344	Q14344	GNA13	Guanine nucleotide-binding protein subunit alpha-13	3	8.81368	8.08292	8.11279	8.81584	8.1532	8.02	7.6308	8.50758	7.9954	8.15904	8.36989	9.33885
GNAS__Q5JWF2	Q5JWF2	GNAS	Guanine nucleotide-binding protein G(s) subunit alpha isoforms XLas	9	8.38211	8.28795	8.33249	8.63802	7.90084	8.34802	8.11597	8.29669	8.31853	8.36909	7.93471	9.07557
GNAS__Q5JWF2_2	Q5JWF2-2	GNAS_1	Isoform of Q5JWF2, Isoform XLas-2 of Guanine nucleotide-binding protein G(s) subunit alpha isoforms XLas	2	8.48469	8.73197	8.84927	8.36841	8.48526	8.29204	7.60021	8.18662	8.45832	8.31022	7.83896	8.39404
GNAI2__P04899	P04899	GNAI2	Guanine nucleotide-binding protein G(i) subunit alpha-2	6	8.10321	8.75387	8.28866	7.95421	7.67468	8.73194	8.44604	7.86957	8.25843	8.43083	9.03657	8.45198
GNA12__Q03113	Q03113	GNA12	Guanine nucleotide-binding protein subunit alpha-12	4	8.99099	8.85859	7.47245	8.14843	8.01178	8.42332	7.65377	8.75798	8.6994	8.33582	7.67032	8.97714
GNA11__P29992	P29992	GNA11	Guanine nucleotide-binding protein subunit alpha-11	5	8.11483	8.13746	8.50378	9.02742	8.33051	7.86717	8.48302	8.6014	7.93808	8.18795	8.30451	8.50388
GNAQ__P50148	P50148	GNAQ	Guanine nucleotide-binding protein G(q) subunit alpha	4	8.11829	8.6385	8.40725	8.22258	8.00416	8.31335	8.51348	8.11386	8.59737	8.38421	8.13755	8.5494
GNAI1__P63096	P63096	GNAI1	Guanine nucleotide-binding protein G(i) subunit alpha-1	1	7.30134	8.48396	8.05616	8.62486	8.22023	8.46301	9.09411	8.40653	8.30795	8.50058	8.7516	7.78968
GNAI3__P08754	P08754	GNAI3	Guanine nucleotide-binding protein G(i) subunit alpha-3	1	8.66591	7.83808	7.03489	8.51484	7.48559	8.98885	8.2179	8.1501	9.41648	9.21483	8.61543	7.85709
CUL9__Q8IWT3	Q8IWT3	CUL9	Cullin-9	4	8.63023	8.86137	8.37109	8.39119	8.90254	7.90915	7.90052	7.59847	8.39904	8.40242	8.32372	8.31026
CUL7__Q14999	Q14999	CUL7	Cullin-7	5	8.35063	8.10736	8.39838	8.552	7.98089	8.43587	8.28278	8.1576	7.92159	8.41413	8.98898	8.4098
NINL__Q9Y2I6	Q9Y2I6	NINL	Ninein-like protein	2	8.76705	8.37439	7.26357	8.25426	7.74746	8.08079	7.88514	9.30523	8.48275	8.69622	8.26113	8.882
SFSWAP__Q12872	Q12872	SFSWAP	Splicing factor, suppressor of white-apricot homolog	9	7.88992	8.02762	8.98325	8.26488	7.97058	8.60043	8.78172	8.00006	7.77786	8.47161	8.8985	8.33356
PDXP__Q96GD0	Q96GD0	PDXP	Chronophin	3	8.38781	8.78354	8.02258	8.50906	7.56826	8.34723	8.5313	8.39504	8.40053	8.02706	8.74174	8.28585
ABL2__P42684	P42684	ABL2	Tyrosine-protein kinase ABL2	6	8.32476	8.44027	8.46777	8.26433	8.37505	7.77821	8.13709	8.27997	8.77767	8.26984	8.10724	8.77779
ABL1__P00519	P00519	ABL1	Tyrosine-protein kinase ABL1	3	8.21787	8.63244	8.43038	7.91609	8.1081	7.6819	8.75104	7.90744	9.02355	8.39468	8.26477	8.67174
MAP3K6__O95382	O95382	MAP3K6	Mitogen-activated protein kinase kinase kinase 6	1	8.78304	8.25134	8.05396	7.75442	9.08933	8.25201	7.53271	7.71828	10.6253	7.8058	8.67825	7.4556
NAA10__P41227	P41227	NAA10	N-alpha-acetyltransferase 10	16	8.43338	8.44982	8.15852	8.17213	8.51053	8.51651	8.23092	8.24976	8.17538	8.21149	8.26627	8.62528
CCDC43__Q96MW1	Q96MW1	CCDC43	Coiled-coil domain-containing protein 43	7	8.41077	7.84575	8.40563	7.83332	8.46125	8.32976	8.06339	8.35834	9.12561	8.64564	8.37589	8.14465
MACF1__Q9UPN3_2	Q9UPN3-2	MACF1	Isoform of Q9UPN3, Isoform 2 of Microtubule-actin cross-linking factor 1, isoforms 1/2/3/5	62	8.38491	8.28088	8.32809	8.40279	8.29508	8.37917	8.36655	8.18578	8.32534	8.30826	8.3725	8.37065
DST__Q03001	Q03001	DST	Dystonin	46	8.35597	8.40968	8.38384	8.32337	8.32251	8.2283	8.44639	8.45071	8.40838	8.21005	8.20703	8.25377
DST__A0A0U1RQJ2	A0A0U1RQJ2	DST_1	Isoform of Q03001, Dystonin	1	8.32683	7.79812	9.11991	8.16125	8.00758	8.71478	8.23962	8.10614	8.41002	9.23063	7.30803	8.57709
MACF1__A0A0A6YYJ5	A0A0A6YYJ5	MACF1_1	Isoform of Q9UPN3, Microtubule-actin cross-linking factor 1, isoforms 1/2/3/5 (Fragment)	6	8.22322	8.42592	7.63634	8.19928	8.39361	8.44648	8.06002	8.17195	8.81153	8.99713	8.29498	8.33955
UBE2O__Q9C0C9	Q9C0C9	UBE2O	(E3-independent) E2 ubiquitin-conjugating enzyme	29	8.13148	8.46034	8.40346	8.05967	8.19083	8.2899	8.35799	8.05513	8.60792	8.83059	8.40485	8.20784
SUPT16H__Q9Y5B9	Q9Y5B9	SUPT16H	FACT complex subunit SPT16	45	8.21277	8.26282	8.50594	8.468	8.37119	8.43302	8.1064	8.17716	8.16639	8.42605	8.27282	8.59744
PKP2__Q99959	Q99959	PKP2	Plakophilin-2	4	8.15982	8.31568	8.04852	8.36631	7.94703	7.9315	8.15195	8.6884	8.6007	8.79266	8.35769	8.63973
HPS3__Q969F9	Q969F9	HPS3	Hermansky-Pudlak syndrome 3 protein	6	8.79691	8.25042	7.73946	8.63938	8.11862	8.13351	7.84592	8.39271	8.81605	8.42925	7.9639	8.87385
NUMA1__Q14980	Q14980	NUMA1	Nuclear mitotic apparatus protein 1	29	7.85953	7.9592	8.33373	9.19046	7.62235	8.50536	8.40038	8.6512	8.29617	8.6654	8.03904	8.47718
NUMA1__Q14980_2	Q14980-2	NUMA1_1	Isoform of Q14980, Isoform 2 of Nuclear mitotic apparatus protein 1	1	8.60311	7.63829	8.22666	8.76521	6.52156	8.46554	8.1256	8.21066	8.80253	8.69316	8.41627	9.53142
VMA21__Q3ZAQ7	Q3ZAQ7	VMA21	Vacuolar ATPase assembly integral membrane protein VMA21	4	8.22558	8.77761	7.66939	8.11515	8.37235	7.99231	8.33084	8.6132	8.4412	8.70244	8.33913	8.42078
TTC37__Q6PGP7	Q6PGP7	TTC37	Tetratricopeptide repeat protein 37	20	8.28223	8.52795	8.34591	8.61844	8.22866	8.36825	8.01851	8.40233	8.43399	8.37042	8.02388	8.37944
ABCA13__Q86UQ4	Q86UQ4	ABCA13	ATP-binding cassette sub-family A member 13	2	8.51175	8.27372	8.2445	8.69288	8.59682	8.20893	8.09921	8.16799	8.36602	8.54323	7.96178	8.33316
DNAJC3__Q13217	Q13217	DNAJC3	DnaJ homolog subfamily C member 3	9	8.44126	8.51473	8.27456	8.29878	8.39902	8.85332	7.79511	8.52662	8.14043	8.25476	8.0944	8.40702
HUWE1__Q7Z6Z7	Q7Z6Z7	HUWE1	E3 ubiquitin-protein ligase HUWE1	58	8.1144	8.44382	8.26389	8.12198	8.18712	7.93448	8.26124	8.22202	8.4254	8.75785	8.79384	8.47396
PIK3R2__O00459	O00459	PIK3R2	Phosphatidylinositol 3-kinase regulatory subunit beta	11	8.21772	8.21354	8.20573	8.60808	8.69341	8.40987	8.4047	8.17972	8.50015	7.81817	8.25389	8.49505
PIK3R3__Q92569	Q92569	PIK3R3	Phosphatidylinositol 3-kinase regulatory subunit gamma	2	8.95734	8.65125	8.02036	7.91814	8.33543	8.29052	8.69165	7.45808	9.13879	8.27724	7.59106	8.67014
PIK3R1__P27986	P27986	PIK3R1	Phosphatidylinositol 3-kinase regulatory subunit alpha	4	8.90524	7.83261	8.19536	8.00235	8.30756	8.21949	8.50325	8.27714	8.64497	9.03685	7.81898	8.25621
RPS25__P62851	P62851	RPS25	40S ribosomal protein S25	15	8.25802	8.19019	8.39753	8.58204	8.45262	8.4698	8.75366	7.78633	8.01217	8.05844	8.49242	8.54677
POLR1B__Q9H9Y6	Q9H9Y6	POLR1B	DNA-directed RNA polymerase I subunit RPA2	8	8.41916	8.6432	8.61972	8.11614	8.24175	8.42983	8.27279	7.9402	8.39009	8.29472	7.97315	8.65927
ZNF106__Q9H2Y7	Q9H2Y7	ZNF106	Zinc finger protein 106	7	8.07406	7.8839	8.49104	8.47936	7.75758	8.37196	8.82144	8.30654	8.33223	8.33022	8.66402	8.48765
DIMT1__A0A7P0T9Y7	A0A7P0T9Y7	DIMT1	Isoform of Q9UNQ2, rRNA adenine N(6)-methyltransferase	11	8.34843	8.38478	8.10321	8.52185	8.48427	8.16968	8.13525	8.56409	8.47879	8.39304	8.25051	8.16611
AIFM1__O95831	O95831	AIFM1	Apoptosis-inducing factor 1, mitochondrial	19	8.48223	8.35298	8.26614	8.51855	8.25523	8.41959	8.25921	8.16286	8.1801	8.37761	8.42194	8.30356
XPO7__Q9UIA9	Q9UIA9	XPO7	Exportin-7	16	8.26422	8.133	8.2655	8.35759	8.18515	8.01055	8.40415	8.05534	8.43873	8.64352	8.52749	8.71476
NOLC1__Q14978	Q14978	NOLC1	Nucleolar and coiled-body phosphoprotein 1	14	7.42174	7.33668	8.89604	9.46309	7.17593	8.47374	9.48484	8.27329	7.41742	8.24125	8.6151	9.20089
COPS2__P61201	P61201	COPS2	COP9 signalosome complex subunit 2	11	8.4193	8.53895	8.55014	7.90326	8.01086	8.52678	8.75504	8.08995	8.20914	8.00399	8.382	8.61059
HADHB__P55084	P55084	HADHB	Trifunctional enzyme subunit beta, mitochondrial	18	7.99483	8.09557	8.71424	8.49135	8.32856	8.37937	8.88801	8.20511	7.77676	8.13447	8.54732	8.44442
ISCA1__Q9BUE6	Q9BUE6	ISCA1	Iron-sulfur cluster assembly 1 homolog, mitochondrial	2	8.35505	8.2108	7.96403	8.85677	8.17958	8.65421	7.81638	8.78446	8.96732	7.97235	8.23226	8.00679
TUBB6__Q9BUF5	Q9BUF5	TUBB6	Tubulin beta-6 chain	20	8.17965	8.45401	8.79115	8.0679	8.4045	8.01945	8.91289	8.0848	8.03053	8.37032	8.52075	8.16404
TUBB3__Q13509	Q13509	TUBB3	Tubulin beta-3 chain	90	8.06375	8.27611	8.48656	8.31317	8.29546	8.31305	8.72268	8.06834	8.10455	8.48236	8.44918	8.42479
TUBB2A__Q13885	Q13885	TUBB2A	Tubulin beta-2A chain	5	8.69639	8.56811	7.87771	9.03472	7.95751	7.87785	7.02394	8.42807	8.55248	8.53941	7.70393	9.73988
TUBB__P07437	P07437	TUBB	Tubulin beta chain	6	8.03903	8.39118	8.49839	7.73135	8.45768	8.4709	8.55743	7.78472	8.59784	7.6082	8.71706	9.1462
TUBB4B__P68371	P68371	TUBB4B	Tubulin beta-4B chain	87	8.38524	8.45301	8.15414	8.21057	8.46502	8.38316	7.99547	8.44138	8.39075	8.43827	8.41604	8.26696
TUBB4A__P04350	P04350	TUBB4A	Tubulin beta-4A chain	2	8.19987	7.87158	9.29361	8.70608	8.33634	7.75525	8.85254	8.37806	7.81757	8.17971	8.33754	8.27186
TUBB4A__M0R2D3	M0R2D3	TUBB4A_1	Isoform of P04350, Tubulin beta-4A chain (Fragment)	2	8.67132	6.82263	8.47943	8.13635	8.68272	10.2589	7.75821	9.39845	9.02919	8.1293	8.58371	6.04985
CDC23__Q9UJX2	Q9UJX2	CDC23	Cell division cycle protein 23 homolog	5	8.61251	9.0361	7.80907	7.92143	8.12598	8.52908	7.72983	8.27184	8.59089	8.65705	8.029	8.68719
SBF1__O95248_4	O95248-4	SBF1	Isoform of O95248, Isoform 4 of Myotubularin-related protein 5	16	8.33463	8.51463	8.22906	8.34921	8.71039	8.03584	8.22915	8.33519	8.54681	8.18241	8.35668	8.176
IMMT__Q16891_4	Q16891-4	IMMT	Isoform of Q16891, Isoform 4 of MICOS complex subunit MIC60	26	5.92025	6.60394	9.46942	7.86999	5.90267	9.33949	9.49874	9.30409	8.81015	9.49569	8.6268	9.15878
IMMT__Q16891_2	Q16891-2	IMMT_1	Isoform of Q16891, Isoform 2 of MICOS complex subunit MIC60	2	4.59617	5.81182	10.6332	7.21221	5.07035	9.5073	10.2182	9.56126	8.80094	10.8992	9.04094	8.64843
ILVBL__A1L0T0	A1L0T0	ILVBL	2-hydroxyacyl-CoA lyase 2	5	8.36612	8.9382	8.47882	8.22258	8.24524	8.78438	7.86955	8.08784	7.92056	8.56483	8.16508	8.3568
CTNNB1__P35222	P35222	CTNNB1	Catenin beta-1	11	8.27954	8.23838	8.5464	8.93241	8.26598	8.09512	7.80628	8.50929	8.59292	8.0587	8.05486	8.62011
AP1B1__Q10567	Q10567	AP1B1	AP-1 complex subunit beta-1	27	8.40329	8.18667	8.50054	8.04709	8.32457	8.34672	8.32158	8.06956	8.69424	8.18016	8.72689	8.1987
AP2B1__P63010	P63010	AP2B1	AP-2 complex subunit beta	13	8.68993	8.68157	8.5491	8.36737	8.31209	8.00676	7.90225	8.44222	8.32062	8.05193	7.95548	8.72068
CHUK__O15111	O15111	CHUK	Inhibitor of nuclear factor kappa-B kinase subunit alpha	12	8.08157	8.47942	8.23717	8.56213	8.37699	7.88956	8.36964	8.31243	8.52732	8.60103	8.24083	8.32191
SMARCAL1__Q9NZC9	Q9NZC9	SMARCAL1	SWI/SNF-related matrix-associated actin-dependent regulator of chromatin subfamily A-like protein 1	7	8.58007	8.02074	8.49362	8.07219	8.37136	8.03734	8.08781	8.25639	8.62245	8.81712	8.17237	8.46854
STAG2__Q8N3U4_2	Q8N3U4-2	STAG2	Isoform of Q8N3U4, Isoform 2 of Cohesin subunit SA-2	15	8.07872	8.65406	8.31194	8.01263	8.39765	8.26463	8.5346	8.3279	8.28537	8.33042	8.45071	8.35137
STAG1__Q8WVM7	Q8WVM7	STAG1	Cohesin subunit SA-1	7	8.60867	8.2726	8.37306	9.00998	8.51291	8.06189	8.04896	8.12262	8.34857	8.14199	8.09163	8.40711
COG6__Q9Y2V7	Q9Y2V7	COG6	Conserved oligomeric Golgi complex subunit 6	8	8.66936	8.51044	8.34371	8.10663	8.55732	8.44265	8.09502	8.21642	8.38203	7.95266	8.50574	8.21801
ROBO1__Q9Y6N7	Q9Y6N7	ROBO1	Roundabout homolog 1	9	8.13677	8.5711	8.48821	8.41855	8.10573	8.37858	8.54532	8.38585	8.27009	8.12597	8.3531	8.22073
ACAA2__P42765	P42765	ACAA2	3-ketoacyl-CoA thiolase, mitochondrial	8	8.36572	8.44039	8.73806	8.10717	8.78514	8.23661	8.43227	8.05653	7.99078	8.30077	8.50332	8.04326
PSMA2__P25787	P25787	PSMA2	Proteasome subunit alpha type-2	9	8.05169	8.12509	8.16921	8.31563	8.26549	8.35517	9.15589	8.21439	8.16607	8.3042	9.0709	7.80627
RBM27__Q9P2N5	Q9P2N5	RBM27	RNA-binding protein 27	13	8.51856	8.83318	8.34253	8.37248	8.22318	7.96172	8.05538	8.4254	8.77049	8.122	8.19428	8.18082
RBM26__Q5T8P6	Q5T8P6	RBM26	RNA-binding protein 26	19	8.0854	8.28207	8.44635	8.52417	8.46719	8.29856	8.26762	8.73112	7.94842	8.10069	8.28807	8.56034
GATAD2B__Q8WXI9	Q8WXI9	GATAD2B	Transcriptional repressor p66-beta	8	8.21768	7.93862	8.55403	8.36512	8.16552	8.44397	8.17964	8.4467	8.59123	8.63781	8.27447	8.18521
GATAD2A__Q86YP4	Q86YP4	GATAD2A	Transcriptional repressor p66-alpha	7	8.41897	8.36304	8.15087	8.27707	8.05533	8.92376	8.25297	8.3468	8.25647	8.57369	8.02279	8.35824
VRK2__Q86Y07	Q86Y07	VRK2	Serine/threonine-protein kinase VRK2	2	8.4747	9.04807	7.98134	8.19893	8.30435	7.24662	8.63902	8.36572	8.4775	9.22654	8.34855	7.68866
CEP112__Q8N8E3	Q8N8E3	CEP112	Centrosomal protein of 112 kDa	5	8.52598	8.29387	8.18821	8.22662	8.17924	8.45764	8.38249	8.31234	8.46872	8.70313	8.37113	7.89064
RECQL__P46063	P46063	RECQL	ATP-dependent DNA helicase Q1	16	8.40126	8.15659	8.66516	8.51986	7.99771	8.37782	8.35616	8.41727	8.23028	8.45979	8.34811	8.07
BLM__P54132	P54132	BLM	Bloom syndrome protein	13	8.41977	8.53458	8.20243	8.42491	8.35988	8.37208	8.22152	8.18361	8.37879	8.02206	8.43077	8.44961
CYC1__P08574	P08574	CYC1	Cytochrome c1, heme protein, mitochondrial	7	7.48507	8.95456	8.66198	7.38097	7.27686	8.6426	8.73533	8.42407	8.615	8.24928	8.0508	9.52347
EDC4__Q6P2E9	Q6P2E9	EDC4	Enhancer of mRNA-decapping protein 4	29	8.31592	8.34531	8.39033	8.49636	8.21087	8.4141	8.24911	8.28077	8.28761	8.45195	8.21953	8.33814
TTYH3__Q9C0H2	Q9C0H2	TTYH3	Protein tweety homolog 3	2	8.60183	8.55985	8.35662	7.88992	8.40543	8.31231	8.64618	8.12758	8.27978	8.8793	7.92879	8.0124
FTSJ3__Q8IY81	Q8IY81	FTSJ3	pre-rRNA 2'-O-ribose RNA methyltransferase FTSJ3	17	7.74132	8.03898	8.36455	8.58466	7.59895	8.2534	8.84737	8.67244	8.1913	8.22461	8.52739	8.95503
STK25__O00506	O00506	STK25	Serine/threonine-protein kinase 25	5	8.63929	8.44634	8.16743	8.2296	8.74457	8.05458	8.27797	8.37865	8.1368	8.5817	8.34208	8.00099
STK26__Q9P289	Q9P289	STK26	Serine/threonine-protein kinase 26	5	8.33259	8.50887	7.82796	8.69307	7.94508	8.08384	8.30531	8.70065	8.15098	8.2953	8.5472	8.60915
STK24__Q9Y6E0	Q9Y6E0	STK24	Serine/threonine-protein kinase 24	4	8.55518	7.8714	8.05008	8.17349	8.43503	8.5334	8.09325	8.02023	8.33922	9.09407	8.46658	8.36807
HIP1R__O75146	O75146	HIP1R	Huntingtin-interacting protein 1-related protein	11	8.60134	8.07063	8.22533	8.91463	8.40883	8.01504	8.1539	8.32733	8.59925	8.36802	8.02667	8.28902
HIP1__O00291	O00291	HIP1	Huntingtin-interacting protein 1	11	8.12358	7.98251	8.5365	8.3339	8.08529	8.32939	9.42323	8.07441	8.05464	8.04265	9.01898	7.99491
LPCAT1__Q8NF37	Q8NF37	LPCAT1	Lysophosphatidylcholine acyltransferase 1	8	8.58352	8.27435	8.21262	7.92023	8.35503	8.39454	7.83564	8.4975	8.65159	8.64695	8.13393	8.4941
DDX27__Q96GQ7	Q96GQ7	DDX27	Probable ATP-dependent RNA helicase DDX27	10	7.68045	7.97882	8.41771	8.78272	7.99527	8.58212	8.50202	8.74907	7.7954	8.33196	8.53159	8.65287
GCDH__Q92947	Q92947	GCDH	Glutaryl-CoA dehydrogenase, mitochondrial	5	8.11711	8.23395	8.5877	8.41116	8.40531	8.4907	8.38172	8.11707	8.09267	8.30777	8.72339	8.13146
PPA1__Q15181	Q15181	PPA1	Inorganic pyrophosphatase	29	8.57983	8.35329	8.7409	8.40729	8.4932	9.18384	8.60537	8.6279	8.17931	8.32661	8.51162	5.99084
PPA2__Q9H2U2	Q9H2U2	PPA2	Inorganic pyrophosphatase 2, mitochondrial	17	8.29549	8.09429	8.60789	8.21235	8.37048	8.44396	8.28061	8.49833	8.13486	8.54587	8.59336	7.92251
NONO__Q15233	Q15233	NONO	Non-POU domain-containing octamer-binding protein	46	8.50775	8.46468	8.43677	8.68099	8.49663	8.19965	8.30861	8.52464	8.05944	8.03685	8.24344	8.04053
PSPC1__Q8WXF1	Q8WXF1	PSPC1	Paraspeckle component 1	11	8.44941	8.49586	8.23778	8.51007	8.66839	8.16497	8.47989	8.12184	8.11878	8.04357	8.35432	8.35512
NUP214__P35658	P35658	NUP214	Nuclear pore complex protein Nup214	17	8.34922	8.39031	8.40147	8.44132	8.40599	8.20016	8.10343	8.48813	8.32589	8.48673	8.13685	8.27051
PDK3__Q15120	Q15120	PDK3	[Pyruvate dehydrogenase (acetyl-transferring)] kinase isozyme 3, mitochondrial	4	8.78252	8.38143	8.38486	8.03188	8.81003	7.76963	7.60185	8.11168	8.65005	8.14102	8.34109	8.99396
PDK1__Q15118	Q15118	PDK1	[Pyruvate dehydrogenase (acetyl-transferring)] kinase isozyme 1, mitochondrial	5	8.25039	8.12245	8.01448	8.59726	8.53189	8.39785	7.76599	9.05334	8.26998	8.4828	8.178	8.33557
PDK2__Q15119	Q15119	PDK2	[Pyruvate dehydrogenase (acetyl-transferring)] kinase isozyme 2, mitochondrial	3	8.11556	9.03055	7.77523	8.66761	8.32633	8.41199	7.57876	8.36706	8.27577	8.81814	8.12387	8.50914
PRR5_ARHGAP8__B1AHC4	B1AHC4	PRR5-ARHGAP8	PRR5-ARHGAP8 readthrough, PRR5-ARHGAP8 readthrough	4	8.23169	7.93984	8.45546	8.48364	8.30106	8.4199	8.37997	8.66935	8.26603	8.00473	8.06668	8.78165
UBAP2__Q5T6F2	Q5T6F2	UBAP2	Ubiquitin-associated protein 2	10	8.20539	8.51482	7.91268	8.69372	8.51457	8.40658	8.06977	8.10745	8.45007	8.56916	8.39345	8.16236
PRKAG1__P54619	P54619	PRKAG1	5'-AMP-activated protein kinase subunit gamma-1	4	8.37899	8.55674	8.41569	8.81354	8.29272	8.70603	7.73134	8.17136	7.89062	8.11675	8.06256	8.86366
PRKAG2__Q9UGJ0	Q9UGJ0	PRKAG2	5'-AMP-activated protein kinase subunit gamma-2	4	8.54952	7.91037	8.65318	8.51938	8.51654	8.20563	7.63042	8.45498	8.33729	8.37873	7.86665	8.97731
STAU1__O95793	O95793	STAU1	Double-stranded RNA-binding protein Staufen homolog 1	18	8.28057	8.3227	8.23798	8.58997	8.36655	8.27185	8.12826	8.45956	8.29448	8.16844	8.22849	8.65113
STAU2__Q9NUL3	Q9NUL3	STAU2	Double-stranded RNA-binding protein Staufen homolog 2	15	8.48688	8.05956	8.5938	8.57916	8.42545	8.22994	8.3022	8.4005	8.28714	7.98063	8.3513	8.30344
MEPCE__Q7L2J0	Q7L2J0	MEPCE	7SK snRNA methylphosphate capping enzyme	9	8.43302	8.76831	7.97462	8.60319	8.17354	8.28448	7.86767	8.74317	8.14247	8.12656	8.22187	8.66112
MEAF6__Q9HAF1	Q9HAF1	MEAF6	Chromatin modification-related protein MEAF6	2	7.84411	8.80352	7.79817	8.69534	7.67916	8.80574	8.75117	9.12881	7.56269	8.09017	8.2147	8.62642
GGCX__P38435	P38435	GGCX	Vitamin K-dependent gamma-carboxylase	3	7.86363	8.75528	8.19956	7.84046	7.69706	8.73309	7.77234	8.86226	8.40777	8.50895	8.66044	8.69917
NUP155__O75694	O75694	NUP155	Nuclear pore complex protein Nup155	16	8.25863	8.31023	8.61991	7.90642	8.24983	8.41378	8.44373	8.32428	8.67141	8.12314	8.45428	8.22437
BAG3__O95817	O95817	BAG3	BAG family molecular chaperone regulator 3	14	8.43565	8.38073	8.01812	8.60838	8.06244	8.36173	8.21506	8.70828	8.5804	8.61429	7.92693	8.088
GPRIN1__Q7Z2K8	Q7Z2K8	GPRIN1	G protein-regulated inducer of neurite outgrowth 1	19	8.62308	8.39826	8.42716	8.5604	8.27196	8.11033	8.33626	8.32335	8.26608	8.27966	8.17987	8.22359
PIP5K1C__O60331	O60331	PIP5K1C	Phosphatidylinositol 4-phosphate 5-kinase type-1 gamma	3	8.76297	8.68967	8.4865	8.29846	8.45291	8.33781	8.1861	8.02672	8.36927	7.85649	8.19483	8.33827
PSMD4__P55036	P55036	PSMD4	26S proteasome non-ATPase regulatory subunit 4	12	8.09265	8.35335	8.38314	8.15781	8.17177	8.54422	8.21854	8.19728	8.40391	8.41197	8.42169	8.64367
PIP5K1A__Q99755_3	Q99755-3	PIP5K1A	Isoform of Q99755, Isoform 3 of Phosphatidylinositol 4-phosphate 5-kinase type-1 alpha	7	8.35212	8.59191	8.60231	7.59643	7.87372	8.43156	8.9755	8.03993	8.23469	8.33765	8.71944	8.24473
SON__P18583	P18583	SON	Protein SON	18	7.56063	7.64002	7.89131	8.41098	7.7171	7.49181	7.8578	8.37784	8.07173	9.82213	9.50713	9.65152
SLC19A1__P41440	P41440	SLC19A1	Reduced folate transporter	2	8.18979	8.77246	7.92653	8.1609	8.03321	8.75722	7.82703	8.48442	8.2711	8.68732	8.07231	8.81773
IFT57__Q9NWB7	Q9NWB7	IFT57	Intraflagellar transport protein 57 homolog	2	8.05371	7.47366	8.90037	8.41665	8.13007	8.61743	8.73878	8.29564	8.28111	8.12565	7.41327	9.55364
TALDO1__P37837	P37837	TALDO1	Transaldolase	28	8.37852	8.29137	8.33909	7.99429	8.37307	8.44571	8.76651	8.0583	8.06082	8.08718	8.77579	8.42934
UROD__P06132	P06132	UROD	Uroporphyrinogen decarboxylase	5	8.63403	8.51172	8.57711	8.00765	8.25841	8.39252	8.22195	8.21532	8.47625	8.96366	8.46084	7.28054
PRPF6__O94906	O94906	PRPF6	Pre-mRNA-processing factor 6	19	8.53226	8.58518	8.33784	8.3541	8.31549	8.09471	8.24422	8.40728	8.26152	8.3071	8.52595	8.03436
HEATR5B__Q9P2D3	Q9P2D3	HEATR5B	HEAT repeat-containing protein 5B	17	8.60139	8.38844	8.12875	8.46765	7.97854	8.5912	8.44256	8.24645	8.47476	8.5078	8.14299	8.02948
ALDOA__P04075	P04075	ALDOA	Fructose-bisphosphate aldolase A	87	8.35188	8.23006	8.4453	8.28082	8.29261	8.17203	8.14838	8.28321	8.37158	8.47957	8.46468	8.47987
ALDOC__P09972	P09972	ALDOC	Fructose-bisphosphate aldolase C	17	8.0018	7.91492	8.35876	8.73942	8.47262	8.44022	8.22608	8.51968	7.81337	8.46175	8.30971	8.74166
CBS__P35520	P35520	CBS	Cystathionine beta-synthase	13	8.14099	8.44452	8.01033	8.02255	8.46559	8.37687	9.14817	7.95378	8.401	8.23595	8.50745	8.29278
POLR3B__Q9NW08	Q9NW08	POLR3B	DNA-directed RNA polymerase III subunit RPC2	9	8.44843	8.38227	8.05186	8.69522	8.14548	8.03473	8.53808	8.43307	8.56088	8.22888	8.10775	8.37333
KATNA1__O75449	O75449	KATNA1	Katanin p60 ATPase-containing subunit A1	5	8.36237	8.79106	8.60677	8.34291	8.46314	8.17066	8.01402	8.25807	8.32547	8.01405	7.97594	8.67554
RRP12__Q5JTH9	Q5JTH9	RRP12	RRP12-like protein	16	8.12988	8.18272	8.39328	8.08959	7.9152	8.55759	8.42771	8.37483	7.89195	8.60946	8.70989	8.7179
AQR__O60306	O60306	AQR	RNA helicase aquarius	18	8.13241	8.45007	8.39186	8.41632	8.65021	8.46096	8.55246	8.11073	8.20012	8.04528	8.20392	8.38566
IRAK2__O43187	O43187	IRAK2	Interleukin-1 receptor-associated kinase-like 2	1	10.2969	6.59596	9.80184	7.65482	7.29103	7.38621	7.5466	9.69537	8.82747	7.71478	9.53049	7.65853
WAPL__Q7Z5K2	Q7Z5K2	WAPL	Wings apart-like protein homolog	16	8.40781	8.52696	8.07648	8.26853	8.52328	8.22519	8.36936	8.31416	8.034	8.11831	8.43205	8.70386
RPL32__P62910	P62910	RPL32	60S ribosomal protein L32	19	8.02186	8.33033	8.40804	7.55957	8.12854	8.97078	8.72166	7.9408	8.02211	8.57446	9.08791	8.23394
UTP25__Q68CQ4	Q68CQ4	UTP25	U3 small nucleolar RNA-associated protein 25 homolog	6	8.49042	8.48566	8.25766	8.52853	8.52803	8.19074	8.23983	8.05381	8.05423	8.07907	8.43198	8.66002
DDX19B__Q9UMR2	Q9UMR2	DDX19B	ATP-dependent RNA helicase DDX19B	15	8.48858	8.58254	8.23916	7.87928	8.17205	8.95264	8.34636	8.16727	8.01945	8.25935	8.59918	8.29415
DDX19A__Q9NUU7	Q9NUU7	DDX19A	ATP-dependent RNA helicase DDX19A	4	8.86785	8.97526	8.13186	8.74204	9.36199	7.90841	6.89149	8.17928	8.3162	7.92753	7.52158	9.1765
CCDC50__Q8IVM0	Q8IVM0	CCDC50	Coiled-coil domain-containing protein 50	7	8.3321	8.5082	7.77285	8.80878	8.73678	7.99952	7.3325	8.89323	8.46234	8.47394	8.02792	8.65183
FUBP3__Q96I24	Q96I24	FUBP3	Far upstream element-binding protein 3	10	8.07234	8.54408	8.76325	8.55895	8.38648	8.11981	8.05175	8.58968	7.96163	8.27766	8.0331	8.64126
KHSRP__Q92945	Q92945	KHSRP	Far upstream element-binding protein 2	36	8.49287	8.32725	8.48944	8.85462	8.59893	8.81987	8.62275	8.87476	8.2161	8.4668	8.61461	5.622
FUBP1__Q96AE4	Q96AE4	FUBP1	Far upstream element-binding protein 1	27	8.25602	8.27834	8.68488	8.77833	8.2482	8.56322	8.45636	8.82359	8.47972	8.52796	8.49645	6.40693
FUBP1__Q96AE4_2	Q96AE4-2	FUBP1_1	Isoform of Q96AE4, Isoform 2 of Far upstream element-binding protein 1	1	9.0152	8.92548	8.2805	7.57601	9.32366	9.00178	7.5815	7.33441	7.88122	10.8816	8.54068	5.65792
SPDL1__Q96EA4	Q96EA4	SPDL1	Protein Spindly	9	8.18898	8.55476	8.08309	8.42002	8.62658	8.06411	8.23874	8.10853	8.45535	8.71121	8.19495	8.35366
TBCD__Q9BTW9	Q9BTW9	TBCD	Tubulin-specific chaperone D	13	8.72114	8.38469	8.52271	8.07217	8.55546	8.30006	8.17411	8.0375	8.56205	8.12027	8.269	8.28083
ACOT7__O00154	O00154	ACOT7	Cytosolic acyl coenzyme A thioester hydrolase	13	8.06429	8.39659	8.5128	8.48504	8.23184	8.21258	8.37511	8.05576	8.27925	8.26043	8.48246	8.64385
SDCCAG8__Q86SQ7	Q86SQ7	SDCCAG8	Serologically defined colon cancer antigen 8	2	8.07406	8.57023	7.43698	8.26103	8.50675	7.54373	10.1859	7.97694	8.42649	9.05188	7.75177	8.21419
DDRGK1__Q96HY6	Q96HY6	DDRGK1	DDRGK domain-containing protein 1	2	8.91899	9.37506	8.0169	7.58099	7.76654	9.01067	8.75823	8.39952	8.29466	7.66903	7.96774	8.24168
PPP6R2__O75170	O75170	PPP6R2	Serine/threonine-protein phosphatase 6 regulatory subunit 2	9	8.46532	8.54043	8.0269	8.19524	8.44538	8.25183	8.35909	8.02943	8.38756	8.53543	8.60301	8.16039
TUBGCP2__Q9BSJ2	Q9BSJ2	TUBGCP2	Gamma-tubulin complex component 2	20	8.44451	8.66209	8.27291	8.08272	8.43592	8.1259	8.43911	8.3375	8.45363	8.43002	8.15487	8.16082
CIAPIN1__Q6FI81	Q6FI81	CIAPIN1	Anamorsin	11	8.22465	8.12394	8.18583	7.58428	7.9228	8.74106	8.90383	7.95464	7.92128	9.08787	8.92325	8.42657
H1_3__P16402	P16402	H1-3	Histone H1.3	13	8.97138	9.02715	8.05192	8.25616	9.04563	8.10892	8.11127	8.3613	8.66281	8.07347	7.80395	7.52605
H1_4__P10412	P10412	H1-4	Histone H1.4	2	8.98818	8.64891	7.86797	8.74825	8.56291	8.00777	6.48701	9.32203	8.97924	9.04029	7.31813	8.02931
ANXA4__P09525	P09525	ANXA4	Annexin A4	8	8.52059	8.5888	8.62583	7.92738	8.53482	7.65858	8.66558	8.04596	8.45425	8.15001	8.50116	8.32703
ANXA5__P08758	P08758	ANXA5	Annexin A5	30	8.10233	8.09033	8.59292	8.28788	8.41935	8.4275	8.43393	8.11934	8.43933	8.02801	8.50126	8.55782
MYO9A__B2RTY4	B2RTY4	MYO9A	Unconventional myosin-IXa	9	8.38909	8.17607	8.29866	8.2272	8.30218	7.8993	8.23837	8.85762	8.62788	8.46643	8.14533	8.37186
VARS1__P26640	P26640	VARS1	Valine--tRNA ligase	34	8.43333	8.41565	8.17723	8.0901	8.29565	8.18095	8.24111	8.38807	8.61233	8.47286	8.20261	8.4901
GEMIN5__Q8TEQ6	Q8TEQ6	GEMIN5	Gem-associated protein 5	27	8.59803	8.19048	8.32706	8.29011	8.29931	8.37829	8.23845	8.22469	8.20655	8.36415	8.47642	8.40647
EIF4B__P23588	P23588	EIF4B	Eukaryotic translation initiation factor 4B	19	8.16669	8.14294	8.37796	7.97577	8.1129	8.82665	8.88445	8.29188	8.04176	8.19428	8.69986	8.28484
NUDT19__A8MXV4	A8MXV4	NUDT19	Acyl-coenzyme A diphosphatase NUDT19	2	8.08871	8.80925	8.5316	8.45453	8.15558	8.47371	9.16172	7.77233	8.45993	7.70943	7.52805	8.85517
MBOAT7__Q96N66	Q96N66	MBOAT7	Lysophospholipid acyltransferase 7	2	8.25676	8.13975	8.21649	8.13608	8.2102	8.27826	8.9143	8.46297	8.58857	8.12477	8.36959	8.30226
SCLT1__Q96NL6	Q96NL6	SCLT1	Sodium channel and clathrin linker 1	5	7.85801	8.70142	8.51796	7.87319	7.74724	8.71908	9.12781	8.18067	8.69122	8.14536	8.6835	7.75456
PPP5C__P53041	P53041	PPP5C	Serine/threonine-protein phosphatase 5	15	8.13303	8.2343	8.38612	8.14059	8.08243	8.90637	8.72558	7.94199	7.77551	8.52836	8.80005	8.34566
SCAMP2__O15127	O15127	SCAMP2	Secretory carrier-associated membrane protein 2	3	7.89767	7.50895	9.30949	7.8469	8.5759	8.90614	8.46621	8.36462	7.95191	8.19717	8.51667	8.45838
SCAMP2__H3BUB6	H3BUB6	SCAMP2_1	Isoform of O15127, Secretory carrier-associated membrane protein (Fragment)	1	7.98249	8.46642	9.03517	7.01532	8.91925	8.36541	8.63376	7.62875	8.90646	9.2288	6.42388	9.39429
FAM234B__A2RU67	A2RU67	FAM234B	Protein FAM234B	2	7.7051	8.92656	9.06719	8.3678	7.95184	8.45726	8.67714	8.27426	8.9512	7.43432	8.16792	8.0194
MAP1S__Q66K74	Q66K74	MAP1S	Microtubule-associated protein 1S	5	8.58173	8.33219	8.12929	8.19769	8.51241	8.47347	8.22055	7.94944	8.31806	8.40459	8.00502	8.87557
UBR5__O95071	O95071	UBR5	E3 ubiquitin-protein ligase UBR5	31	8.39302	8.57176	8.23657	8.32037	8.20825	8.01698	8.07511	8.39429	8.5536	8.56727	8.2432	8.41955
R3HDM1__Q15032	Q15032	R3HDM1	R3H domain-containing protein 1	5	8.35062	8.56802	8.17817	8.45176	7.84203	8.24012	8.36069	8.44759	8.46284	8.66716	8.10707	8.32394
CAMKK1__Q8N5S9	Q8N5S9	CAMKK1	Calcium/calmodulin-dependent protein kinase kinase 1	4	8.67713	8.63559	8.78444	8.54935	7.75118	8.69105	8.12408	7.66966	8.32602	8.60451	8.05185	8.13515
STRAP__Q9Y3F4	Q9Y3F4	STRAP	Serine-threonine kinase receptor-associated protein	26	8.22169	8.65894	8.44567	7.81797	8.23541	8.37081	8.64039	8.15224	8.51716	8.0205	8.48038	8.43882
TMF1__P82094	P82094	TMF1	TATA element modulatory factor	21	8.26859	8.27723	8.52545	8.03821	8.04188	8.29448	8.92017	7.96913	8.45532	8.44116	8.70344	8.06494
ABT1__Q9ULW3	Q9ULW3	ABT1	Activator of basal transcription 1	4	7.901	7.99549	8.58848	8.18789	7.99661	8.597	8.25675	8.41246	8.30942	8.2201	8.98705	8.54775
DIS3L2__Q8IYB7	Q8IYB7	DIS3L2	DIS3-like exonuclease 2	12	8.41782	8.49309	8.20347	8.0262	8.53641	8.27975	7.75208	8.3684	8.69143	8.6931	8.31943	8.2188
TTC26__A0AVF1	A0AVF1	TTC26	Intraflagellar transport protein 56	4	8.81494	8.58479	8.82481	8.54138	8.67405	7.81704	8.37079	8.41643	8.78948	7.76705	7.9004	7.49885
EPB41L5__Q9HCM4	Q9HCM4	EPB41L5	Band 4.1-like protein 5	5	8.77372	7.81547	7.96508	8.47732	7.95964	8.64692	8.98775	8.56182	8.15339	8.14482	8.20233	8.31174
NCAPH__Q15003	Q15003	NCAPH	Condensin complex subunit 2	16	8.30066	8.39452	8.42138	8.37004	8.86984	8.73237	8.52977	8.0736	8.03469	8.11832	8.15609	7.9987
SERPINH1__P50454	P50454	SERPINH1	Serpin H1	11	7.9879	8.63544	8.69772	8.10757	8.41115	8.49428	8.24788	8.18492	8.24631	7.86473	8.49285	8.62924
DNAJC7__Q99615	Q99615	DNAJC7	DnaJ homolog subfamily C member 7	22	8.14543	7.97187	8.5282	8.71237	8.38207	8.35419	8.55727	7.9457	8.24973	8.50576	8.44327	8.20414
ARFIP2__P53365	P53365	ARFIP2	Arfaptin-2	7	8.58198	8.66275	8.2262	8.35585	8.39894	8.07832	7.86669	8.44264	8.49792	8.3837	7.79728	8.70773
TRUB2__O95900	O95900	TRUB2	Mitochondrial mRNA pseudouridine synthase TRUB2	5	8.74623	8.59923	8.38012	8.24119	8.59548	8.61625	8.19248	8.15617	8.97522	8.37175	7.62469	7.50118
CCDC71L__Q8N9Z2	Q8N9Z2	CCDC71L	Coiled-coil domain-containing protein 71L	1	8.36747	8.99744	8.49842	7.86727	8.41155	9.19724	8.1777	7.85348	8.2559	7.48705	8.4384	8.44807
PDIA4__P13667	P13667	PDIA4	Protein disulfide-isomerase A4	46	8.44366	8.52202	8.48991	8.22365	8.24263	8.28356	8.32125	8.36356	8.27596	8.03061	8.28156	8.52163
PDIA4__A0A499FI48	A0A499FI48	PDIA4_1	Isoform of P13667, Protein disulfide-isomerase	1	8.44258	8.73847	8.5634	8.28909	8.25132	7.91399	8.36235	8.49153	8.62657	8.04448	8.8373	7.43892
DYNC1H1__Q14204	Q14204	DYNC1H1	Cytoplasmic dynein 1 heavy chain 1	151	8.26621	8.19375	8.37435	8.38223	8.44011	8.42473	8.5101	8.19282	8.17122	8.19021	8.46426	8.39
PPWD1__Q96BP3	Q96BP3	PPWD1	Peptidylprolyl isomerase domain and WD repeat-containing protein 1	9	8.07539	8.51387	8.04803	8.4108	8.3615	8.42382	7.98983	8.67119	8.25003	8.53109	8.07888	8.64558
RIF1__Q5UIP0	Q5UIP0	RIF1	Telomere-associated protein RIF1	12	8.28859	8.50755	8.23049	8.78986	7.96131	8.60939	8.02045	8.13575	8.2541	8.50324	8.29937	8.39991
ASRGL1__Q7L266	Q7L266	ASRGL1	Isoaspartyl peptidase/L-asparaginase	5	7.62327	8.43099	8.91245	8.6426	8.51932	8.41635	9.5171	8.24614	8.42436	8.35553	8.6643	6.2476
YRDC__Q86U90	Q86U90	YRDC	YrdC domain-containing protein, mitochondrial	4	8.61375	8.43657	7.81129	8.16446	8.6054	8.26882	7.70854	8.16322	8.94208	8.56158	8.27687	8.44741
EDC3__Q96F86	Q96F86	EDC3	Enhancer of mRNA-decapping protein 3	7	8.0311	8.89217	8.43097	8.27577	8.27904	8.31699	8.63654	7.73794	8.08028	8.47769	8.6922	8.1493
ADH5__P11766	P11766	ADH5	Alcohol dehydrogenase class-3	17	8.3361	8.33015	8.51877	8.022	8.16981	8.32165	8.02855	8.25248	8.14979	8.4345	8.99811	8.4381
ETFA__P13804	P13804	ETFA	Electron transfer flavoprotein subunit alpha, mitochondrial	10	8.2551	8.24854	8.77119	8.23902	8.3544	8.01965	8.4441	8.13616	7.8551	8.2498	8.63664	8.7903
CENPJ__Q9HC77	Q9HC77	CENPJ	Centromere protein J	2	6.84607	9.75299	8.42789	7.4428	8.93078	8.01467	8.10124	7.94077	8.25114	9.78109	8.37182	8.13873
MAT2A__P31153	P31153	MAT2A	S-adenosylmethionine synthase isoform type-2	21	8.36688	8.19413	8.50672	8.45823	8.35132	8.93744	8.43499	8.27005	8.39094	8.41578	8.0916	7.58192
GOLIM4__O00461	O00461	GOLIM4	Golgi integral membrane protein 4	9	8.43597	8.58916	8.15847	8.25888	8.31089	8.25024	8.53042	8.38425	8.54418	8.56589	8.24187	7.7298
MKI67__P46013	P46013	MKI67	Proliferation marker protein Ki-67	24	7.97159	7.96973	8.21563	8.55092	7.58386	8.22129	8.42359	8.75962	8.43448	8.9385	8.49905	8.43174
DHRS3__O75911	O75911	DHRS3	Short-chain dehydrogenase/reductase 3	3	7.91434	8.02523	8.1686	8.90711	8.16758	8.27734	8.86247	7.98153	8.4371	8.76051	9.09655	7.40163
PDS5A__Q29RF7	Q29RF7	PDS5A	Sister chromatid cohesion protein PDS5 homolog A	24	8.14391	8.10808	8.27433	8.36672	8.30911	8.51016	8.41866	8.30572	8.04238	8.35184	8.54144	8.62765
PDS5B__Q9NTI5	Q9NTI5	PDS5B	Sister chromatid cohesion protein PDS5 homolog B	18	8.54227	8.52963	7.98713	8.4313	8.54529	8.18959	8.22193	8.36396	8.14909	8.26569	8.32447	8.44965
PDS5B__A9IYQ1	A9IYQ1	PDS5B_1	Isoform of Q9NTI5, Sister chromatid cohesion protein PDS5 homolog B (Fragment)	1	8.67789	7.81	9.31496	8.21152	8.2826	8.57488	7.672	8.86245	7.72782	9.41207	7.41196	8.04185
MADD__Q8WXG6_4	Q8WXG6-4	MADD	Isoform of Q8WXG6, Isoform 4 of MAP kinase-activating death domain protein	5	8.21927	7.93679	8.43993	7.79352	8.169	8.45407	8.20675	8.84156	8.53269	8.82209	8.13424	8.45008
ALAD__P13716	P13716	ALAD	Delta-aminolevulinic acid dehydratase	4	8.70044	8.86367	8.214	8.42478	8.0032	8.32584	8.1654	8.19577	7.8334	8.64009	7.97016	8.66325
DDX10__Q13206	Q13206	DDX10	Probable ATP-dependent RNA helicase DDX10	11	8.43585	8.50978	8.33742	8.54618	8.18803	8.08408	8.35111	8.4385	8.40586	8.25311	7.96146	8.48863
WDR7__Q9Y4E6	Q9Y4E6	WDR7	WD repeat-containing protein 7	3	8.11934	7.47965	8.33703	8.32307	7.94933	8.39055	8.37396	7.90509	8.8476	8.22157	9.1208	8.93201
ARL5B__Q96KC2	Q96KC2	ARL5B	ADP-ribosylation factor-like protein 5B	4	8.35529	8.68201	8.27217	8.7232	8.49951	8.17277	7.8696	8.05744	8.53282	8.70908	8.40932	7.71679
SF3B2__Q13435	Q13435	SF3B2	Splicing factor 3B subunit 2	36	8.23906	8.59162	8.45991	8.62481	8.50626	8.19356	8.34812	8.42886	8.02356	8.05183	8.19005	8.34234
LRATD2__Q96KN1	Q96KN1	LRATD2	Protein LRATD2	3	8.3899	8.75492	7.74511	8.10466	8.62334	8.05654	7.89731	8.28125	9.28036	8.67891	7.94299	8.24471
ATRN__O75882	O75882	ATRN	Attractin	3	8.25364	8.90779	8.07733	7.99032	8.61799	7.86677	8.34058	8.35911	8.17397	8.7274	7.76563	8.91947
ENAH__Q8N8S7	Q8N8S7	ENAH	Protein enabled homolog	16	8.21713	8.17731	8.51811	7.99894	8.39794	8.27	9.4245	7.84958	8.14143	8.32092	8.40638	8.27776
BTRC__Q9Y297	Q9Y297	BTRC	F-box/WD repeat-containing protein 1A	3	8.45636	8.06101	8.29237	8.44224	8.0841	8.67758	7.91751	8.08201	8.0839	9.07431	8.30878	8.51981
FBXW11__Q9UKB1	Q9UKB1	FBXW11	F-box/WD repeat-containing protein 11	3	8.63358	8.37875	7.96771	6.80163	8.6779	6.79009	8.37294	9.22168	8.48866	8.53897	8.75121	9.37687
ATP1A1__P05023	P05023	ATP1A1	Sodium/potassium-transporting ATPase subunit alpha-1	50	8.36097	8.43906	8.17937	8.23784	8.25655	8.40051	8.42949	8.26507	8.246	8.47766	8.49795	8.20952
ATP1A3__P13637	P13637	ATP1A3	Sodium/potassium-transporting ATPase subunit alpha-3	3	9.31354	7.06317	7.2089	9.09533	9.06019	8.46543	8.6315	8.28488	7.8282	8.33443	8.30428	8.41016
POLG__P54098	P54098	POLG	DNA polymerase subunit gamma-1	12	8.31534	8.40105	8.40868	8.1122	8.27993	8.29254	8.12609	8.27516	8.57096	8.4072	8.46846	8.34238
PKN3__Q6P5Z2	Q6P5Z2	PKN3	Serine/threonine-protein kinase N3	4	8.4291	7.66485	8.30382	9.08004	8.38585	8.47316	7.84849	8.733	8.32656	8.41928	7.77564	8.56021
CLIP4__Q8N3C7	Q8N3C7	CLIP4	CAP-Gly domain-containing linker protein 4	1	8.45821	9.45685	8.10766	8.28294	8.01229	8.34281	8.09541	8.32549	7.60001	8.48061	8.91392	7.9238
ENO2__P09104	P09104	ENO2	Gamma-enolase	6	8.08832	8.28328	8.94742	8.05711	8.97291	7.92329	8.57886	8.63958	8.20729	7.81067	8.64284	7.84843
ENO3__P13929	P13929	ENO3	Beta-enolase	3	8.05768	8.18991	8.24799	7.63132	8.96398	8.40285	9.14517	7.89154	8.52684	8.49818	8.97236	7.4722
ENO1__P06733	P06733	ENO1	Alpha-enolase	128	8.22682	8.23045	8.51145	8.41728	8.37094	8.56111	8.43303	8.47498	8.63182	8.39581	8.48955	7.25675
ENO1__P06733_2	P06733-2	ENO1_1	Isoform of P06733, Isoform MBP-1 of Alpha-enolase	4	7.90369	7.59787	9.83086	7.49622	8.14377	8.49003	10.6481	8.55769	7.77656	7.6992	9.77859	6.07742
PGK1__P00558	P00558	PGK1	Phosphoglycerate kinase 1	58	8.2531	8.28128	8.42471	8.01819	8.16872	8.20123	8.44147	8.44103	8.24796	8.51436	8.69288	8.31509
MMUT__P22033	P22033	MMUT	Methylmalonyl-CoA mutase, mitochondrial	13	8.19388	8.48514	8.30799	8.39678	8.34149	8.19708	8.37393	8.39407	8.29201	8.47895	8.40257	8.13611
ISG20L2__Q9H9L3	Q9H9L3	ISG20L2	Interferon-stimulated 20 kDa exonuclease-like 2	1	7.96985	7.78258	8.72724	9.51856	7.74117	8.6178	7.36175	8.86564	8.96203	8.32934	9.01505	7.10898
EBP__Q15125	Q15125	EBP	3-beta-hydroxysteroid-Delta(8),Delta(7)-isomerase	2	7.89119	8.48568	8.69672	8.31442	8.65545	8.33421	7.51195	8.14039	8.09283	8.92444	8.64456	8.30817
ADD1__P35611	P35611	ADD1	Alpha-adducin	9	8.31315	8.33107	8.36586	8.39087	8.34114	8.36477	8.18337	8.60323	8.2156	8.33132	8.21058	8.34904
ADD2__P35612	P35612	ADD2	Beta-adducin	10	8.57735	8.35852	8.72439	8.34645	8.16749	8.30719	8.3316	8.21915	8.26239	8.29018	8.28932	8.12597
LCMT2__O60294	O60294	LCMT2	tRNA wybutosine-synthesizing protein 4	2	8.64934	7.89025	8.73052	8.68657	8.56533	8.19907	7.02893	8.98395	8.21109	9.10392	7.26689	8.68414
UMPS__P11172	P11172	UMPS	Uridine 5'-monophosphate synthase	16	8.29714	8.43009	8.15519	8.40231	8.21509	8.31659	8.08223	8.32606	8.33688	8.42947	8.28076	8.72819
NAV1__Q8NEY1	Q8NEY1	NAV1	Neuron navigator 1	17	8.31676	8.01282	8.15917	8.56095	8.0546	8.25407	8.35267	8.5104	8.72923	8.48033	8.24862	8.32037
HSD17B4__P51659	P51659	HSD17B4	Peroxisomal multifunctional enzyme type 2	31	8.46633	8.57047	8.26413	8.299	8.2666	8.22945	8.23779	8.44511	8.49399	8.11936	8.11334	8.49443
ACADM__P11310	P11310	ACADM	Medium-chain specific acyl-CoA dehydrogenase, mitochondrial	15	8.23311	8.31088	8.54367	8.62188	8.16	8.05007	8.04398	8.35678	8.23373	8.41212	8.43801	8.59577
FLOT1__O75955	O75955	FLOT1	Flotillin-1	9	8.16781	8.72596	7.7579	8.14092	8.63481	8.08018	8.45726	8.90265	8.36411	7.80039	7.92485	9.04317
SLC25A5__P05141	P05141	SLC25A5	ADP/ATP translocase 2	57	8.3585	8.59641	8.40204	8.04343	8.02007	8.45545	8.32271	8.33174	8.46026	8.42563	8.10552	8.47825
SLC25A6__P12236	P12236	SLC25A6	ADP/ATP translocase 3	6	7.70758	8.53742	8.71595	7.24867	7.36562	10.205	8.73081	8.20055	8.12465	8.4925	8.45831	8.21295
SLC25A4__P12235	P12235	SLC25A4	ADP/ATP translocase 1	2	7.97048	8.21634	8.55602	8.65742	8.13295	9.04729	8.56433	8.03238	9.20669	7.34267	7.70988	8.56357
PRKDC__P78527	P78527	PRKDC	DNA-dependent protein kinase catalytic subunit	156	8.29493	8.47702	8.41243	8.10437	8.38408	8.33788	8.45578	8.17805	8.20091	8.21721	8.61645	8.3209
TTC39A__Q5SRH9	Q5SRH9	TTC39A	Tetratricopeptide repeat protein 39A	1	8.45904	9.79868	8.97586	6.85892	7.91787	7.43405	8.45324	8.12075	7.35243	9.37722	9.55539	7.69655
RARS1__P54136	P54136	RARS1	Arginine--tRNA ligase, cytoplasmic	29	8.43393	8.215	8.2297	8.0182	8.32543	8.29531	8.36046	8.23369	8.28605	8.57405	8.48879	8.53939
RIDA__P52758	P52758	RIDA	2-iminobutanoate/2-iminopropanoate deaminase	1	7.41808	9.07686	8.30993	8.29069	7.96087	7.9566	9.45995	7.78399	8.25542	8.74534	9.35507	7.3872
SEC23IP__Q9Y6Y8	Q9Y6Y8	SEC23IP	SEC23-interacting protein	11	8.35425	8.44531	8.26774	8.81498	8.12934	7.92888	7.82319	8.58821	8.53545	8.6152	8.00677	8.49067
DDHD2__O94830	O94830	DDHD2	Phospholipase DDHD2	7	8.06038	8.53116	8.62547	7.99299	8.36872	8.05651	8.73453	7.68887	8.56515	7.91092	8.42821	9.03708
GSTCD__Q8NEC7	Q8NEC7	GSTCD	Glutathione S-transferase C-terminal domain-containing protein	4	8.61634	8.64086	8.36182	8.45576	8.60015	8.19813	7.5438	8.10776	8.3249	8.55602	8.52236	8.0721
DFFA__O00273	O00273	DFFA	DNA fragmentation factor subunit alpha	5	8.61328	8.13469	8.5771	7.62126	8.15403	8.54949	8.94629	8.10933	7.71199	9.2016	8.82547	7.55548
C3__P01024	P01024	C3	Complement C3	6	7.07407	9.3904	7.84911	6.7437	8.68119	7.81325	8.46265	9.17214	8.40185	8.36595	8.82247	9.22323
METTL18__O95568	O95568	METTL18	Histidine protein methyltransferase 1 homolog	4	8.61056	8.81388	8.23517	8.42933	8.01132	7.93996	7.88418	9.01895	8.19464	8.15804	8.23675	8.46723
GNL3L__Q9NVN8	Q9NVN8	GNL3L	Guanine nucleotide-binding protein-like 3-like protein	18	8.17787	8.37568	8.2791	8.12357	8.02545	8.54312	8.03272	8.35801	8.11468	8.93353	8.62467	8.41159
GNL3__Q9BVP2	Q9BVP2	GNL3	Guanine nucleotide-binding protein-like 3	22	8.32201	8.34694	8.37674	8.37224	8.08488	8.22548	8.21651	8.14568	8.02597	8.86462	8.68274	8.33619
MAGED1__Q9Y5V3	Q9Y5V3	MAGED1	Melanoma-associated antigen D1	7	8.40797	8.30471	7.8489	8.02004	8.06138	8.35246	8.26561	8.2328	8.85555	8.83683	8.3793	8.43444
MAGED4B__Q96JG8	Q96JG8	MAGED4B	Melanoma-associated antigen D4	6	7.54392	8.195	8.57422	8.51618	7.47511	8.46917	8.88122	8.72919	8.68956	8.45008	8.22725	8.2491
VAT1__Q99536	Q99536	VAT1	Synaptic vesicle membrane protein VAT-1 homolog	11	7.25391	7.21854	8.27033	6.9671	8.73548	8.84278	14.1771	6.92323	6.95786	7.28122	9.87787	7.49459
AMBRA1__Q9C0C7	Q9C0C7	AMBRA1	Activating molecule in BECN1-regulated autophagy protein 1	12	8.19666	8.42161	8.15146	8.32457	8.1111	8.57662	8.12679	8.24023	8.33836	8.36574	8.16792	8.97894
MAP2K6__P52564	P52564	MAP2K6	Dual specificity mitogen-activated protein kinase kinase 6	7	8.07469	7.91751	8.54972	7.83317	7.86337	8.81145	8.39314	8.09756	8.08932	8.87472	9.05408	8.44126
MAP2K3__P46734	P46734	MAP2K3	Dual specificity mitogen-activated protein kinase kinase 3	5	8.63474	8.57413	8.04253	8.61063	8.39778	8.16794	7.93549	8.553	8.36479	8.39381	7.86014	8.46502
AKAP9__Q99996	Q99996	AKAP9	A-kinase anchor protein 9	59	8.35636	8.35422	8.34856	8.17976	8.39821	8.2831	8.40865	8.16097	8.47278	8.435	8.35345	8.24893
NCOA4__Q13772	Q13772	NCOA4	Nuclear receptor coactivator 4	2	7.96277	8.63057	8.06855	8.28296	7.94815	9.45749	8.5133	8.15037	8.00281	8.28471	8.42949	8.26882
AP2A1__O95782	O95782	AP2A1	AP-2 complex subunit alpha-1	17	8.51295	8.53251	8.33228	8.25946	8.47702	8.20124	8.22176	7.96634	8.19484	8.14155	8.47496	8.6851
AP2A2__O94973	O94973	AP2A2	AP-2 complex subunit alpha-2	7	8.55049	8.47906	8.27433	8.41283	8.21301	8.0222	8.54119	7.96066	8.47178	8.28502	8.51293	8.27649
RPA2__P15927	P15927	RPA2	Replication protein A 32 kDa subunit	10	8.17228	8.17849	8.27618	7.34174	8.1894	8.64202	8.35938	7.73742	8.178	9.29891	9.68592	7.94027
NELFCD__Q8IXH7	Q8IXH7	NELFCD	Negative elongation factor C/D	5	7.98722	8.48197	8.4264	8.32988	8.00318	8.28393	8.40473	8.72817	8.26042	8.32579	8.44896	8.31935
RPS3A__P61247	P61247	RPS3A	40S ribosomal protein S3a	58	8.30925	8.12749	8.40252	8.24237	8.31428	8.50416	8.59361	8.16913	8.1244	8.33621	8.3972	8.47938
RPS3A__D6R9B6	D6R9B6	RPS3A_1	Isoform of P61247, 40S ribosomal protein S3a	1	9.26209	8.6388	8.19363	8.03021	7.9371	8.27248	7.89062	8.23683	9.25516	8.84604	7.87505	7.562
CCT3__P49368	P49368	CCT3	T-complex protein 1 subunit gamma	57	8.57401	8.56289	8.15925	7.91527	8.28752	8.51861	8.10889	8.06411	8.39724	8.60717	8.64503	8.16
CBLB__Q13191	Q13191	CBLB	E3 ubiquitin-protein ligase CBL-B	5	7.65867	8.86212	8.67376	7.6116	7.2955	8.86664	7.93251	7.75095	8.31842	9.62772	8.97857	8.42354
CBL__P22681	P22681	CBL	E3 ubiquitin-protein ligase CBL	11	8.4047	8.32627	8.36653	8.47432	8.11515	8.2084	8.42978	8.31373	8.64549	8.31653	8.21275	8.18634
GORASP2__Q9H8Y8	Q9H8Y8	GORASP2	Golgi reassembly-stacking protein 2	7	8.32301	8.35546	8.00006	7.35539	8.64758	9.26743	10.2433	7.35484	7.28928	7.57539	8.91738	8.67092
LMBRD2__Q68DH5	Q68DH5	LMBRD2	G-protein coupled receptor-associated protein LMBRD2	1	7.94786	8.11183	8.28184	9.31372	7.26512	8.66357	9.17508	8.22583	9.19374	8.11046	7.02563	8.68532
TMEM131L__A2VDJ0	A2VDJ0	TMEM131L	Transmembrane protein 131-like	4	8.27825	8.72449	8.09207	8.80319	8.25	7.93022	7.40047	8.52452	8.89306	8.62864	8.20745	8.26766
ECT2__Q9H8V3	Q9H8V3	ECT2	Protein ECT2	11	8.79391	8.22048	8.53135	8.35076	8.08251	8.64847	8.53103	8.19046	7.92951	8.27602	8.01027	8.43525
RNF187__Q5TA31	Q5TA31	RNF187	E3 ubiquitin-protein ligase RNF187	1	7.89071	8.07599	8.42848	7.84635	7.92911	8.67399	8.61591	8.05004	7.99434	9.2044	9.41842	7.87227
NOA1__Q8NC60	Q8NC60	NOA1	Nitric oxide-associated protein 1	8	8.39432	8.49114	8.06654	8.12815	8.20038	8.64084	8.00028	8.22435	8.71991	8.59235	8.01085	8.5309
MAPKBP1__O60336	O60336	MAPKBP1	Mitogen-activated protein kinase-binding protein 1	1	9.22856	7.9588	6.98054	7.23961	8.50758	8.90613	8.98708	7.59871	8.88299	8.51778	8.72733	8.46488
AHSA1__O95433	O95433	AHSA1	Activator of 90 kDa heat shock protein ATPase homolog 1	31	8.16469	8.31023	8.45213	8.30361	8.34926	8.43929	8.38787	8.31212	8.22503	8.28608	8.29026	8.47945
EYA3__Q99504	Q99504	EYA3	Eyes absent homolog 3	6	8.14977	9.06159	8.82559	8.06869	7.65798	7.60223	7.44808	8.57315	9.18118	8.47966	8.69853	8.25355
LRPPRC__P42704	P42704	LRPPRC	Leucine-rich PPR motif-containing protein, mitochondrial	60	8.56164	8.41761	8.6127	8.26644	8.25108	8.26083	8.25603	8.1706	8.21865	8.1125	8.44538	8.42652
PNPLA8__Q9NP80	Q9NP80	PNPLA8	Calcium-independent phospholipase A2-gamma	2	6.91781	9.23357	8.51373	8.13839	8.05247	8.8104	7.94378	9.48333	8.09609	8.10289	8.71831	7.98922
SYNE2__Q8WXH0	Q8WXH0	SYNE2	Nesprin-2	30	8.45872	8.25743	8.50199	8.35085	8.08614	8.29588	8.44778	8.35903	8.25852	8.26677	8.34791	8.36899
C1GALT1__Q9NS00	Q9NS00	C1GALT1	Glycoprotein-N-acetylgalactosamine 3-beta-galactosyltransferase 1	3	8.1334	8.19085	8.25357	8.58506	8.09202	7.85558	8.3697	8.37208	8.66043	8.90153	7.76747	8.81832
DCPS__Q96C86	Q96C86	DCPS	m7GpppX diphosphatase	5	8.30869	8.07426	9.22148	7.87725	8.20213	8.37754	8.78039	8.12773	8.08054	8.33628	9.11107	7.50265
CLTC__Q00610	Q00610	CLTC	Clathrin heavy chain 1	96	8.17092	8.4089	8.47839	7.97533	8.38437	8.46867	8.62291	7.99516	8.15698	8.3212	8.65716	8.35999
CLTCL1__P53675	P53675	CLTCL1	Clathrin heavy chain 2	3	8.49974	8.10512	8.26604	8.66766	7.94361	8.22665	8.52556	8.27592	8.1054	8.31648	8.88262	8.18521
STXBP1__P61764	P61764	STXBP1	Syntaxin-binding protein 1	10	8.31066	8.38375	8.03731	8.34795	8.35426	7.94147	8.51727	8.47014	8.70095	8.16482	8.02387	8.74755
WBP11__Q9Y2W2	Q9Y2W2	WBP11	WW domain-binding protein 11	13	7.94957	8.03491	8.39246	9.01569	8.36687	7.84228	8.37829	8.75406	7.91219	7.95073	8.62817	8.77479
PTGFRN__Q9P2B2	Q9P2B2	PTGFRN	Prostaglandin F2 receptor negative regulator	9	8.54511	8.5359	8.18385	8.41345	8.29995	7.98816	8.22677	8.27498	8.42752	8.44039	8.44074	8.22318
PITPNB__P48739	P48739	PITPNB	Phosphatidylinositol transfer protein beta isoform	16	8.82789	8.45731	8.5464	8.75106	8.78251	8.52264	8.52026	8.31276	8.57712	8.56479	8.48775	5.64952
PITPNA__Q00169	Q00169	PITPNA	Phosphatidylinositol transfer protein alpha isoform	5	8.75372	8.37755	8.4389	8.89242	8.89611	8.61305	8.79752	8.71327	8.40378	8.43103	8.26896	5.41369
NUTF2__P61970	P61970	NUTF2	Nuclear transport factor 2	7	8.29431	8.93931	9.18191	9.04251	8.56096	7.39663	8.37314	7.91229	8.27846	8.25003	7.72911	8.04134
UBE2T__Q9NPD8	Q9NPD8	UBE2T	Ubiquitin-conjugating enzyme E2 T	10	7.59743	7.5028	8.27995	7.51451	8.39748	9.80254	10.9458	7.21014	6.8485	7.88981	9.65462	8.35643
PRDX1__Q06830	Q06830	PRDX1	Peroxiredoxin-1	82	8.10855	8.13869	8.65242	8.39618	8.56532	8.44074	8.7237	8.15212	8.30054	8.32781	8.53878	7.65515
PRDX2__P32119	P32119	PRDX2	Peroxiredoxin-2	16	8.19856	7.9929	8.79917	8.40058	8.46687	8.62007	8.68625	8.27614	7.9978	8.25916	8.82436	7.47814
PRDX4__Q13162	Q13162	PRDX4	Peroxiredoxin-4	21	8.13802	8.01071	8.4606	8.52753	8.31237	8.40897	8.11099	8.67199	8.2968	8.51173	8.34929	8.20099
PRKAR2A__P13861	P13861	PRKAR2A	cAMP-dependent protein kinase type II-alpha regulatory subunit	14	8.34013	8.15529	8.45355	8.2372	8.17069	8.26855	8.53433	8.27792	8.51217	8.18108	8.51983	8.34927
PRKAR2B__P31323	P31323	PRKAR2B	cAMP-dependent protein kinase type II-beta regulatory subunit	10	8.35845	8.36419	8.37644	8.09431	8.62357	8.43834	8.27775	8.34086	8.65142	7.84914	8.24485	8.38066
SHPRH__Q149N8	Q149N8	SHPRH	E3 ubiquitin-protein ligase SHPRH	3	8.17211	8.69631	7.90476	7.90032	8.51591	7.51956	9.12657	8.419	8.55059	9.07548	8.24873	7.87066
WNK1__Q9H4A3	Q9H4A3	WNK1	Serine/threonine-protein kinase WNK1	18	8.28778	8.50962	8.22409	8.33473	8.37655	8.46262	8.16379	8.20449	8.46725	8.48269	8.21738	8.269
WNK3__Q9BYP7	Q9BYP7	WNK3	Serine/threonine-protein kinase WNK3	1	8.61219	8.51515	8.34398	7.93406	8.14691	8.63174	8.55102	8.13189	8.09909	8.76346	8.15556	8.11494
PSMA1__P25786	P25786	PSMA1	Proteasome subunit alpha type-1	14	8.37135	8.14619	8.50149	8.25721	8.47668	8.37901	8.06066	8.59258	8.2027	8.00077	8.47393	8.53744
ST13__P50502	P50502	ST13	Hsc70-interacting protein	24	8.38532	8.292	8.30203	8.4837	8.34686	8.38678	8.30408	8.34294	8.36923	8.16894	8.12952	8.48863
TOPBP1__Q92547	Q92547	TOPBP1	DNA topoisomerase 2-binding protein 1	14	8.28341	8.43388	7.99723	8.76003	8.27748	8.2099	8.0337	8.40807	8.37534	8.73551	8.01333	8.47211
AMPH__P49418	P49418	AMPH	Amphiphysin	6	8.15759	7.74519	8.37169	8.47699	8.35554	8.37786	8.49827	8.50628	8.16284	8.42232	8.61906	8.30636
ACLY__P53396	P53396	ACLY	ATP-citrate synthase	72	8.27037	8.36839	8.45393	8.24849	8.38329	8.30385	8.33299	8.16981	8.41946	8.29597	8.19552	8.55793
STRN__O43815	O43815	STRN	Striatin	9	8.13977	8.10517	8.23855	8.10358	8.29687	8.76751	8.56929	8.20224	8.21512	8.4452	8.51872	8.39799
SNRNP200__O75643	O75643	SNRNP200	U5 small nuclear ribonucleoprotein 200 kDa helicase	61	8.29238	8.3414	8.33237	8.45307	8.43617	8.22321	8.2117	8.42279	8.17876	8.27905	8.43269	8.39641
DHX37__Q8IY37	Q8IY37	DHX37	Probable ATP-dependent RNA helicase DHX37	15	8.34038	8.48797	8.10211	8.43966	8.34828	8.5031	7.61261	8.65848	8.49944	8.37988	7.85528	8.77281
DARS1__P14868	P14868	DARS1	Aspartate--tRNA ligase, cytoplasmic	49	8.12727	8.16812	8.32827	8.34221	8.35418	8.38664	8.37633	8.20692	8.21232	8.57001	8.47327	8.45446
AKAP13__Q12802	Q12802	AKAP13	A-kinase anchor protein 13	15	8.43905	8.31103	8.13235	8.31384	8.33688	8.17777	8.14458	9.06825	8.48224	8.53091	8.01391	8.04918
PCNT__O95613	O95613	PCNT	Pericentrin	25	8.5207	8.20421	8.16942	8.45974	8.42648	8.28788	7.98931	8.59686	8.59065	8.48658	8.04494	8.22324
LETM1__O95202	O95202	LETM1	Mitochondrial proton/calcium exchanger protein	18	7.68217	8.05669	8.84101	8.06005	8.16251	8.37338	9.43982	8.2212	8.02367	8.29449	8.82784	8.01718
ACSL3__O95573	O95573	ACSL3	Fatty acid CoA ligase Acsl3	15	8.16382	8.23861	8.35705	8.33108	8.43487	8.28899	8.4709	7.87613	8.52333	8.5427	8.60212	8.17039
NISCH__Q9Y2I1	Q9Y2I1	NISCH	Nischarin	10	8.16043	8.43901	8.60428	8.60035	8.03833	8.42041	8.26349	8.39503	8.34453	8.06698	8.09289	8.57425
DAD1__P61803	P61803	DAD1	Dolichyl-diphosphooligosaccharide--protein glycosyltransferase subunit DAD1	4	8.48376	8.78823	8.10131	8.63758	8.4917	7.38956	8.14864	8.40279	9.07293	8.2523	7.91756	8.31364
FAM76B__Q5HYJ3	Q5HYJ3	FAM76B	Protein FAM76B	2	8.12395	7.66198	8.60204	8.69394	8.99204	8.39521	9.29987	7.72595	7.98818	8.32376	8.7119	7.48117
FAM76A__Q8TAV0	Q8TAV0	FAM76A	Protein FAM76A	2	8.34115	9.00959	8.25711	8.06382	8.39918	8.60989	8.75865	7.85186	8.21138	8.3332	8.23747	7.92672
RC3H2__Q9HBD1	Q9HBD1	RC3H2	Roquin-2	7	8.62718	8.35209	8.01143	8.56075	8.20259	8.33555	8.33291	8.17688	8.35214	8.7955	7.95355	8.29945
RC3H1__Q5TC82	Q5TC82	RC3H1	Roquin-1	1	8.75659	8.17003	7.94405	8.56998	8.43853	8.76149	8.37993	8.90222	8.45543	7.92971	8.05469	7.63735
IGSF1__Q8N6C5	Q8N6C5	IGSF1	Immunoglobulin superfamily member 1	1	8.98917	7.76228	7.25159	9.77503	8.09144	7.0173	9.69338	7.98303	8.24262	8.70181	8.28075	8.21159
TJP1__Q07157	Q07157	TJP1	Tight junction protein ZO-1	16	8.16709	8.67914	8.45111	8.37848	8.61087	8.12995	8.16057	8.51501	8.14297	7.73996	8.35553	8.66932
SART3__Q15020	Q15020	SART3	Squamous cell carcinoma antigen recognized by T-cells 3	16	8.39093	8.29954	8.43336	8.36617	8.4235	8.05759	7.9805	8.50608	8.43568	8.35494	8.16749	8.58422
SMS__P52788	P52788	SMS	Spermine synthase	3	7.53214	8.33561	7.96697	8.7137	7.80834	7.79659	8.31078	8.97419	9.25749	8.0919	8.6344	8.57791
CD46__P15529_2	P15529-2	CD46	Isoform of P15529, Isoform B of Membrane cofactor protein	3	7.48117	7.9413	8.70078	8.02314	8.77388	8.51524	8.62604	8.18808	8.6985	8.42503	8.46996	8.15688
DLD__P09622	P09622	DLD	Dihydrolipoyl dehydrogenase, mitochondrial	15	8.39949	8.69278	8.39907	8.30874	8.10652	8.02838	8.51747	8.37148	8.54134	8.38725	8.09673	8.15074
RPS21__P63220	P63220	RPS21	40S ribosomal protein S21	12	8.59199	8.5105	8.41053	7.60194	8.12976	8.73879	7.91247	7.84242	8.15788	8.99448	8.95742	8.15182
PTK7__Q13308	Q13308	PTK7	Inactive tyrosine-protein kinase 7	13	8.15859	8.57441	7.91627	8.3141	8.12068	8.09963	8.2791	8.36654	8.54249	8.566	8.33811	8.72409
KNL1__Q8NG31	Q8NG31	KNL1	Kinetochore scaffold 1	26	8.03807	8.53403	8.03828	8.33178	8.24091	8.48193	8.28609	8.28407	8.05285	8.86648	8.52176	8.32374
COX7A2L__O14548	O14548	COX7A2L	Cytochrome c oxidase subunit 7A-related protein, mitochondrial	3	8.03192	8.38844	8.10791	7.70399	7.24568	8.78813	8.73753	8.36085	8.261	8.69073	7.97986	9.70396
UBXN7__O94888	O94888	UBXN7	UBX domain-containing protein 7	8	8.13892	8.68582	8.25322	8.03746	8.07904	8.3504	8.85515	8.58829	8.36902	8.26314	8.20701	8.17253
HNRNPR__O43390	O43390	HNRNPR	Heterogeneous nuclear ribonucleoprotein R	19	7.96613	8.52459	8.2855	8.12879	8.06903	8.56106	8.37652	8.22942	7.87913	8.62171	8.9768	8.38132
SYNCRIP__O60506	O60506	SYNCRIP	Heterogeneous nuclear ribonucleoprotein Q	35	8.50309	8.3985	8.45039	8.39829	8.25768	8.41128	8.44585	8.31615	8.26189	8.2733	8.06197	8.22159
SYNCRIP__O60506_3	O60506-3	SYNCRIP_1	Isoform of O60506, Isoform 3 of Heterogeneous nuclear ribonucleoprotein Q	1	8.65276	8.34945	9.01702	5.96274	7.12312	6.68936	9.42148	8.84671	9.00852	7.86291	8.39364	10.6723
TERF2IP__Q9NYB0	Q9NYB0	TERF2IP	Telomeric repeat-binding factor 2-interacting protein 1	5	8.62957	8.63132	8.58595	8.53475	8.04118	8.39166	8.12711	8.45488	8.12996	7.93017	8.05669	8.48674
RPS8__P62241	P62241	RPS8	40S ribosomal protein S8	18	8.18954	8.10576	8.57245	8.68915	8.47943	8.17744	8.18717	8.07462	8.26117	8.46028	8.24721	8.5558
PSMC6__P62333	P62333	PSMC6	26S proteasome regulatory subunit 10B	20	8.30671	9.04998	8.16425	7.91744	8.20855	8.1995	8.22678	8.34358	8.27619	8.47672	8.19139	8.63891
HSP90AB1__P08238	P08238	HSP90AB1	Heat shock protein HSP 90-beta	56	7.93921	8.34049	8.47075	7.96855	8.41128	8.34179	9.03118	7.86649	8.47041	8.1755	8.44101	8.54333
HSP90AA1__P07900	P07900	HSP90AA1	Heat shock protein HSP 90-alpha	189	7.94674	8.05817	8.37123	8.36377	8.37597	8.49359	8.43037	8.22167	8.37691	8.29124	8.4227	8.64765
TRAP1__Q12931	Q12931	TRAP1	Heat shock protein 75 kDa, mitochondrial	33	8.1956	8.30842	8.44776	8.31355	8.23856	8.244	8.24014	8.28492	8.35048	8.30546	8.46445	8.60664
XPNPEP3__Q9NQH7	Q9NQH7	XPNPEP3	Xaa-Pro aminopeptidase 3	2	8.58914	8.18379	7.80314	8.58591	8.69624	7.85229	9.0984	8.05416	8.16354	8.2295	7.97145	8.77244
HSP90AB3P__Q58FF7	Q58FF7	HSP90AB3P	Putative heat shock protein HSP 90-beta-3	3	7.29	8.56829	8.80469	8.84639	8.52854	7.98193	9.11321	8.45858	7.9239	7.92868	8.18811	8.36768
HSP90B1__P14625	P14625	HSP90B1	Endoplasmin	79	8.14066	8.31746	8.46605	8.38764	8.26462	8.27654	8.32006	8.27783	8.3685	8.30416	8.24324	8.63324
HSP90AB4P__Q58FF6	Q58FF6	HSP90AB4P	Putative heat shock protein HSP 90-beta 4	1	7.55386	9.06943	8.80051	8.21875	8.00049	7.90085	7.83771	8.9552	8.70762	7.63752	8.58176	8.7363
DYNC2I1__Q8WVS4	Q8WVS4	DYNC2I1	Cytoplasmic dynein 2 intermediate chain 1	6	8.61547	7.86071	8.40518	8.50566	8.45149	8.46182	8.39571	7.72508	8.53619	8.07316	8.47111	8.49841
RPS18__P62269	P62269	RPS18	40S ribosomal protein S18	21	8.54401	8.39176	8.25236	8.48417	8.19416	8.2595	8.38496	8.40415	8.3956	8.31526	8.38608	7.98801
AHNAK__Q09666	Q09666	AHNAK	Neuroblast differentiation-associated protein AHNAK	124	8.39547	8.30553	8.31941	8.40198	8.30398	8.17845	8.3099	8.44009	8.41786	8.09888	8.34784	8.48062
ANKRD11__Q6UB99	Q6UB99	ANKRD11	Ankyrin repeat domain-containing protein 11	3	8.56043	8.02982	8.04248	7.96844	8.52351	8.59516	8.26746	8.72972	8.18472	8.80626	8.46207	7.82993
FLNB__O75369	O75369	FLNB	Filamin-B	74	8.22289	8.42648	8.49639	8.33933	8.3553	8.25265	8.47754	8.18193	8.26019	8.10541	8.43203	8.44987
FLNA__P21333	P21333	FLNA	Filamin-A	73	8.42617	8.43635	8.45474	8.08599	8.4755	8.4749	8.60179	8.08479	8.35853	7.997	8.54579	8.05847
FLNC__Q14315	Q14315	FLNC	Filamin-C	32	8.38596	8.58792	8.66122	8.34596	8.37928	8.18294	8.2549	8.27895	8.46495	7.9566	8.10695	8.39437
SPG7__Q9UQ90	Q9UQ90	SPG7	Paraplegin	4	8.27022	8.2095	8.29763	8.4375	8.36996	8.6061	8.04788	8.60822	8.26678	7.91875	8.21811	8.74936
HES1__Q14469	Q14469	HES1	Transcription factor HES-1	2	7.77534	8.23692	7.66525	8.04947	7.25381	8.60805	9.66962	8.19149	8.84704	9.01977	9.55585	7.12739
PAIP1__Q9H074	Q9H074	PAIP1	Polyadenylate-binding protein-interacting protein 1	6	8.35242	8.02633	8.69186	8.92774	8.65123	8.05089	7.76753	8.20454	8.84564	8.23306	7.78607	8.46269
PEX1__O43933	O43933	PEX1	Peroxisome biogenesis factor 1	16	8.43821	8.28042	8.14519	8.17694	8.15331	8.4272	8.56194	8.28116	8.5358	8.56478	8.26198	8.17307
VCP__P55072	P55072	VCP	Transitional endoplasmic reticulum ATPase	46	8.15674	8.1684	8.56593	8.33897	8.42276	8.27725	8.42774	8.20666	8.40843	8.22331	8.34476	8.45905
AFG3L2__Q9Y4W6	Q9Y4W6	AFG3L2	AFG3-like protein 2	21	8.11522	8.42662	8.40164	8.34808	8.15175	8.44943	8.68372	8.23627	8.11526	8.28783	8.462	8.32217
NVL__O15381	O15381	NVL	Nuclear valosin-containing protein-like	19	8.04062	8.12803	8.16528	8.39363	8.10769	8.42602	8.57759	8.34697	8.01599	8.56921	8.57629	8.65267
UBE2L3__P68036	P68036	UBE2L3	Ubiquitin-conjugating enzyme E2 L3	7	7.29101	7.93007	8.50349	9.93935	9.54372	8.98719	8.55389	8.05432	7.29536	8.08016	7.79163	8.02979
LRRC47__Q8N1G4	Q8N1G4	LRRC47	Leucine-rich repeat-containing protein 47	18	8.2829	8.01585	8.5525	8.37397	8.37462	8.46872	8.28653	8.0472	8.53471	8.05935	8.54484	8.4588
BYSL__Q13895	Q13895	BYSL	Bystin	12	8.04406	8.43948	8.22294	8.68163	8.08292	8.27421	8.53418	8.3458	8.29189	8.47404	7.86276	8.74609
LARS2__Q15031	Q15031	LARS2	Probable leucine--tRNA ligase, mitochondrial	19	8.37971	8.34177	8.53139	8.30324	8.34005	8.3581	8.2366	8.33233	8.1793	8.30337	8.21592	8.47822
PSME4__Q14997	Q14997	PSME4	Proteasome activator complex subunit 4	14	8.6766	8.45541	8.43851	8.56393	8.43806	8.04029	8.06993	8.26917	8.48778	8.0576	8.12237	8.38034
NCAPG2__Q86XI2	Q86XI2	NCAPG2	Condensin-2 complex subunit G2	7	8.60583	8.41481	8.20326	8.35387	7.99051	8.36706	7.9155	8.59689	8.78589	8.65976	8.25445	7.85217
TOB2__Q14106	Q14106	TOB2	Protein Tob2	1	9.21678	7.91799	8.51335	8.3511	8.28895	8.27145	7.79346	8.55688	8.52443	8.4084	7.88516	8.27207
SORT1__Q99523	Q99523	SORT1	Sortilin	5	7.79994	8.41951	8.25052	8.15879	8.46222	8.92956	8.44873	7.80886	8.57413	8.43799	8.64419	8.06557
POP4__O95707	O95707	POP4	Ribonuclease P protein subunit p29	2	7.66566	8.6103	8.73472	8.24708	8.39727	8.39926	7.8096	9.26552	9.23357	7.81212	8.11291	7.712
HECTD4__A0A804HJX8	A0A804HJX8	HECTD4	Isoform of Q9Y4D8, Probable E3 ubiquitin-protein ligase HECTD4	11	8.1753	8.21658	8.10921	8.52385	8.41393	8.31834	8.60009	8.51144	8.35423	8.02092	8.34282	8.41329
ASCC3__Q8N3C0	Q8N3C0	ASCC3	Activating signal cointegrator 1 complex subunit 3	42	8.36812	8.58771	8.45292	8.37256	8.32868	8.19364	8.17493	8.33378	8.19162	8.42547	8.27895	8.29163
SLC3A2__P08195_3	P08195-3	SLC3A2	Isoform of P08195, Isoform 3 of 4F2 cell-surface antigen heavy chain	16	8.32034	8.42438	8.75964	8.33614	8.51826	8.65572	8.78495	7.73778	7.90006	8.1694	8.27645	8.11686
ECSIT__Q9BQ95	Q9BQ95	ECSIT	Evolutionarily conserved signaling intermediate in Toll pathway, mitochondrial	6	8.0889	8.11403	8.2362	7.88356	8.04948	8.13568	9.27718	8.76487	8.26521	8.47457	8.26497	8.44535
LSG1__Q9H089	Q9H089	LSG1	Large subunit GTPase 1 homolog	6	7.96746	8.52492	8.53181	8.56489	8.16549	8.34976	8.0908	8.4999	8.43025	8.55245	8.13501	8.18726
RHOT2__Q8IXI1	Q8IXI1	RHOT2	Mitochondrial Rho GTPase 2	12	8.22302	8.2682	8.50147	8.35289	8.2017	8.72929	8.4331	8.30002	8.3166	8.12784	8.46295	8.08292
RHOT1__Q8IXI2_3	Q8IXI2-3	RHOT1	Isoform of Q8IXI2, Isoform 3 of Mitochondrial Rho GTPase 1	3	8.49954	8.17291	8.9379	8.26744	8.23722	8.39424	7.84754	8.25666	8.79816	7.72106	7.99183	8.8755
RAP2B__P61225	P61225	RAP2B	Ras-related protein Rap-2b	2	7.96309	7.9994	9.0618	8.26492	9.08057	8.68118	9.77939	7.81636	7.68862	7.69922	9.48488	6.48056
RAP2A__P10114	P10114	RAP2A	Ras-related protein Rap-2a	2	8.89681	8.23128	8.41266	8.55171	9.2943	10.0524	7.82368	8.46123	8.482	7.73942	8.5809	5.47364
GOLGA8R__I6L899	I6L899	GOLGA8R	Golgin subfamily A member 8R	1	7.00437	7.76359	9.531	8.2861	8.02159	8.48646	9.96308	8.75993	7.99914	8.0053	11.4327	4.74673
SERPINB1__P30740	P30740	SERPINB1	Leukocyte elastase inhibitor	9	8.68897	8.2353	8.56483	7.98839	8.40877	8.08047	8.3465	8.42696	8.48417	8.0873	8.41659	8.27174
XPO4__Q9C0E2	Q9C0E2	XPO4	Exportin-4	9	8.641	8.35781	8.06387	7.85117	8.57642	8.6187	8.38092	8.34619	8.58955	7.81821	8.32367	8.4325
ANKRD52__Q8NB46	Q8NB46	ANKRD52	Serine/threonine-protein phosphatase 6 regulatory ankyrin repeat subunit C	4	8.62845	8.1736	8.15674	8.46865	7.46811	7.98177	8.9551	8.18499	8.2874	9.33521	8.13805	8.22193
APLP2__Q06481	Q06481	APLP2	Amyloid beta precursor like protein 2	9	8.30418	8.68045	8.22048	8.25913	8.25016	8.30506	8.32313	8.27213	8.5962	8.17756	8.48909	8.12242
TARS1__P26639	P26639	TARS1	Threonine--tRNA ligase 1, cytoplasmic	27	8.21397	8.49537	8.31703	8.41247	8.43502	8.41656	8.52071	8.27232	8.3847	8.33593	8.27067	7.92523
TARS3__A2RTX5	A2RTX5	TARS3	Threonine--tRNA ligase 2, cytoplasmic	8	8.75793	8.70239	8.18434	8.37464	8.37394	8.2417	8.17924	8.26656	8.38173	8.22697	8.01488	8.29567
EHD2__Q9NZN4	Q9NZN4	EHD2	EH domain-containing protein 2	8	8.46299	8.20073	8.19116	8.77383	8.07082	8.28382	8.729	8.10037	8.29025	8.24774	8.2276	8.42167
EHD3__Q9NZN3	Q9NZN3	EHD3	EH domain-containing protein 3	8	7.91135	8.4261	8.16895	8.41622	8.32293	9.1625	8.78174	7.6979	8.31521	7.99442	7.95773	8.84495
EHD1__Q9H4M9	Q9H4M9	EHD1	EH domain-containing protein 1	13	8.21797	8.29688	8.28494	8.18956	8.40131	8.34657	8.40748	8.48325	8.36085	8.38034	8.17461	8.45623
EHD4__Q9H223	Q9H223	EHD4	EH domain-containing protein 4	17	8.29335	8.38637	8.25109	8.47208	8.50879	7.98816	7.94343	8.64729	8.33006	8.50898	7.87842	8.79198
ABCB7__O75027	O75027	ABCB7	Iron-sulfur clusters transporter ABCB7, mitochondrial	4	8.37629	8.27451	8.57111	8.14169	8.11607	8.42601	8.73227	8.21075	7.92861	8.3504	8.74154	8.13076
PGM1__P36871	P36871	PGM1	Phosphoglucomutase-1	24	8.59059	8.27184	8.20734	8.47258	8.50127	8.46877	8.17942	8.66681	8.94336	8.44597	8.33633	6.91572
TPP2__P29144	P29144	TPP2	Tripeptidyl-peptidase 2	29	8.48678	8.24596	8.2552	8.28272	8.40594	8.72822	7.992	8.32909	8.49544	8.21424	8.19301	8.37139
PYROXD1__Q8WU10	Q8WU10	PYROXD1	Pyridine nucleotide-disulfide oxidoreductase domain-containing protein 1	2	8.29404	8.74001	7.72933	8.9618	7.52869	8.6142	7.8015	8.66483	7.99563	8.22158	8.59142	8.85698
UBA2__Q9UBT2	Q9UBT2	UBA2	SUMO-activating enzyme subunit 2	16	8.45732	8.74587	8.58223	8.1778	8.31073	8.23918	8.28409	8.18378	8.52847	8.10625	8.33676	8.0475
DCAF1__Q9Y4B6	Q9Y4B6	DCAF1	DDB1- and CUL4-associated factor 1	13	8.37885	8.37819	8.06915	8.06783	8.53149	8.59865	8.615	8.27257	8.3263	8.14117	8.22569	8.39511
POLE__Q07864	Q07864	POLE	DNA polymerase epsilon catalytic subunit A	24	8.15823	8.39146	8.19432	8.33648	8.26655	8.24444	8.35899	8.22896	8.37428	8.64152	8.47139	8.33338
CHTF18__Q8WVB6	Q8WVB6	CHTF18	Chromosome transmission fidelity protein 18 homolog	3	8.31448	8.70806	8.30083	8.13042	9.1646	8.5896	7.92136	8.08303	8.07351	7.97808	8.4115	8.32453
SLC46A1__Q96NT5	Q96NT5	SLC46A1	Proton-coupled folate transporter	2	8.7232	8.43955	7.75495	8.17314	7.79368	7.7716	8.30772	8.59493	8.71675	8.35627	7.98152	9.38669
ALDH1L2__Q3SY69	Q3SY69	ALDH1L2	Mitochondrial 10-formyltetrahydrofolate dehydrogenase	15	8.44368	8.64213	8.45073	8.24011	8.57367	8.27445	8.32432	7.87543	8.53098	8.23487	8.10162	8.308
GRPEL1__Q9HAV7	Q9HAV7	GRPEL1	GrpE protein homolog 1, mitochondrial	14	8.50814	8.4852	8.02587	8.31613	8.27693	8.59408	8.35085	8.15253	8.18787	8.43098	8.14688	8.52453
GIGYF2__Q6Y7W6	Q6Y7W6	GIGYF2	GRB10-interacting GYF protein 2	19	8.07237	7.71772	7.85944	8.44874	8.61144	9.11515	9.41025	8.36922	8.00359	8.09583	8.03727	8.25897
PACSIN2__Q9UNF0	Q9UNF0	PACSIN2	Protein kinase C and casein kinase substrate in neurons protein 2	21	8.29943	8.39673	8.39884	8.07946	8.2711	8.14609	8.55097	8.24756	8.37797	8.44422	8.46236	8.32527
RPS6KA3__P51812	P51812	RPS6KA3	Ribosomal protein S6 kinase alpha-3	18	8.36398	8.27045	8.27014	8.36238	8.43709	8.26473	8.3361	8.26471	8.24337	8.18885	8.44129	8.55692
TLK2__Q86UE8	Q86UE8	TLK2	Serine/threonine-protein kinase tousled-like 2	3	8.61467	8.8358	7.71436	7.90971	8.8215	8.90776	8.4973	8.227	7.94782	8.3931	8.01394	8.11703
TLK1__Q9UKI8	Q9UKI8	TLK1	Serine/threonine-protein kinase tousled-like 1	2	8.94446	8.04974	8.35287	9.00621	8.37289	8.72841	8.49584	7.74767	8.01375	8.31684	9.06261	6.90869
RPS6KA1__Q15418	Q15418	RPS6KA1	Ribosomal protein S6 kinase alpha-1	14	8.43967	8.3503	8.29815	8.18199	8.51981	8.15424	8.29929	8.02037	8.65046	8.24418	8.34406	8.49748
RPS6KA6__Q9UK32	Q9UK32	RPS6KA6	Ribosomal protein S6 kinase alpha-6	7	8.34992	8.17299	8.61887	7.56199	8.09243	8.52805	8.84561	8.14419	8.49972	8.58863	8.44831	8.14929
MAPKAPK5__Q8IW41	Q8IW41	MAPKAPK5	MAP kinase-activated protein kinase 5	4	8.19254	8.56133	7.87014	8.55517	8.4908	8.05699	7.99121	8.2774	8.62101	8.97231	8.28566	8.12544
MASTL__Q96GX5	Q96GX5	MASTL	Serine/threonine-protein kinase greatwall	1	8.77313	8.92247	8.66185	7.75854	7.88336	7.99145	8.73842	8.38045	8.1184	7.05413	8.97109	8.74672
MAST2__Q6P0Q8	Q6P0Q8	MAST2	Microtubule-associated serine/threonine-protein kinase 2	4	8.63286	8.27771	8.53796	8.56361	8.6364	8.16475	8.37441	8.36812	8.01957	7.97306	8.15976	8.29177
NIPBL__Q6KC79	Q6KC79	NIPBL	Nipped-B-like protein	4	8.00529	8.33596	7.67414	8.84893	7.84031	8.13145	8.31411	8.36329	9.08988	8.31477	8.14834	8.93353
HLCS__P50747	P50747	HLCS	Biotin--protein ligase	6	8.25102	8.36542	8.38529	8.5098	8.33276	8.19594	8.69914	7.89297	8.15977	8.22171	8.30967	8.67651
RPS14__P62263	P62263	RPS14	40S ribosomal protein S14	23	8.27186	7.84534	8.44426	8.52374	7.98392	8.55385	8.52523	8.20439	8.33915	8.29036	8.61397	8.40396
OSBPL2__Q9H1P3	Q9H1P3	OSBPL2	Oxysterol-binding protein-related protein 2	6	8.16562	8.13482	8.08103	9.72242	8.71194	8.47805	8.15837	8.22799	8.10352	8.43615	7.97228	7.80781
PHC1__P78364	P78364	PHC1	Polyhomeotic-like protein 1	2	7.1274	7.62964	8.32622	8.86305	8.73011	8.21294	8.16898	8.87949	8.40536	8.89844	8.58723	8.17115
SAMHD1__Q9Y3Z3	Q9Y3Z3	SAMHD1	Deoxynucleoside triphosphate triphosphohydrolase SAMHD1	23	8.35956	8.4684	8.28593	8.29178	8.31544	8.59298	8.13111	8.16325	8.09024	8.46807	8.37498	8.45825
SAFB2__Q14151	Q14151	SAFB2	Scaffold attachment factor B2	11	7.53389	7.49721	7.88801	8.28006	7.92103	9.09647	9.25205	8.51774	7.77673	8.38915	8.79229	9.05537
SAFB__Q15424	Q15424	SAFB	Scaffold attachment factor B1	9	7.81666	7.68477	8.34592	8.44112	8.36559	8.86172	8.65434	8.74245	8.24667	8.16307	8.08792	8.58977
CMTR1__Q8N1G2	Q8N1G2	CMTR1	Cap-specific mRNA (nucleoside-2'-O-)-methyltransferase 1	15	7.9159	8.10752	8.50124	8.47192	8.22705	8.29297	8.0667	8.5018	8.38939	8.54024	8.29531	8.68997
TBC1D9B__Q66K14	Q66K14	TBC1D9B	TBC1 domain family member 9B	12	8.46358	8.50756	8.42777	8.52006	8.45553	8.33109	7.86512	8.28694	8.48878	8.05242	8.36695	8.23421
DEK__P35659	P35659	DEK	Protein DEK	8	8.76672	8.43872	8.11775	8.13645	8.51532	8.27353	8.06782	8.2263	8.65181	8.68027	8.22365	7.90166
NCBP3__Q53F19	Q53F19	NCBP3	Nuclear cap-binding protein subunit 3	8	8.19152	8.13762	8.33949	8.62165	8.37092	8.25563	8.2515	8.28574	8.44543	8.09741	8.52082	8.48227
UPF1__Q92900	Q92900	UPF1	Regulator of nonsense transcripts 1	41	8.354	8.49988	8.32524	8.26735	8.3379	8.30458	8.2813	8.16559	8.43526	8.25211	8.34315	8.43363
TUSC3__Q13454	Q13454	TUSC3	Tumor suppressor candidate 3	1	8.79241	8.83181	9.80624	8.55966	8.70479	8.72838	6.58115	8.35945	7.61797	6.73598	8.53862	8.74353
ERI1__Q8IV48	Q8IV48	ERI1	3'-5' exoribonuclease 1	7	8.39632	8.50374	8.47534	8.67991	8.2771	8.2296	8.26965	8.4741	8.39984	7.83127	8.03726	8.42588
USP4__Q13107	Q13107	USP4	Ubiquitin carboxyl-terminal hydrolase 4	6	8.39539	8.33513	8.32824	8.27084	8.37802	8.06839	8.16418	8.44178	8.59018	8.18199	7.90947	8.93639
USP15__Q9Y4E8	Q9Y4E8	USP15	Ubiquitin carboxyl-terminal hydrolase 15	20	8.2216	8.11708	8.57546	8.35611	8.27332	8.55771	8.38873	7.98815	8.24037	8.40219	8.44875	8.43052
HOOK1__Q9UJC3	Q9UJC3	HOOK1	Protein Hook homolog 1	19	8.69147	8.24128	8.26481	8.50883	8.13255	8.49473	8.38606	8.26995	8.32353	8.18224	8.23057	8.27398
LSM1__O15116	O15116	LSM1	U6 snRNA-associated Sm-like protein LSm1	2	8.0995	8.71974	8.58052	8.94966	8.75718	7.95559	7.9897	8.52418	8.35567	8.311	8.16777	7.58949
PSMC4__P43686	P43686	PSMC4	26S proteasome regulatory subunit 6B	20	8.64426	8.72388	8.06534	8.50406	7.97599	8.1141	8.00826	8.32215	8.25064	8.74715	8.22371	8.42047
PSMC2__P35998	P35998	PSMC2	26S proteasome regulatory subunit 7	21	8.26353	8.33821	8.5822	8.26135	8.36316	8.1329	8.49096	8.44654	8.56907	7.89938	8.04604	8.60665
PSMC1__P62191	P62191	PSMC1	26S proteasome regulatory subunit 4	20	8.0167	8.24391	8.26413	8.52263	8.53489	8.55159	8.65733	8.1529	8.01467	8.14163	8.2721	8.62753
SPATA5__Q8NB90	Q8NB90	SPATA5	ATPase family protein 2 homolog	12	8.01892	8.54872	8.48653	8.31411	8.16167	8.59411	8.45251	8.28627	8.17332	8.05598	8.4988	8.40906
PSMC5__P62195	P62195	PSMC5	26S proteasome regulatory subunit 8	24	8.33093	8.26767	8.45685	8.26073	8.4517	8.25862	8.28924	8.19559	8.25976	8.30239	8.31874	8.60777
PSMC5__J3KRP2	J3KRP2	PSMC5_1	Isoform of P62195, 26S proteasome regulatory subunit 8 (Fragment)	1	7.37945	7.14618	8.86826	8.37518	8.40878	8.30925	8.15334	7.54614	9.33642	8.49348	10.3307	7.65285
TGOLN2__O43493	O43493	TGOLN2	Trans-Golgi network integral membrane protein 2	3	8.15909	8.22525	8.59259	8.0274	7.91101	8.59475	8.73415	8.26208	8.00286	9.15745	8.30023	8.03314
STXBP2__Q15833	Q15833	STXBP2	Syntaxin-binding protein 2	10	8.72348	8.34495	8.64697	8.3145	8.37127	8.13337	8.29988	8.02861	8.31436	8.32149	8.16125	8.33988
ERH__P84090	P84090	ERH	Enhancer of rudimentary homolog	3	9.83454	6.90417	8.39936	8.67924	8.74165	10.7349	8.93589	10.0384	6.70355	7.3517	8.76694	4.90959
KIF20B__Q96Q89	Q96Q89	KIF20B	Kinesin-like protein KIF20B	5	8.48313	8.63703	8.05908	8.2902	8.04599	8.56692	8.04407	8.49488	8.42987	8.72592	7.93556	8.28734
NUFIP2__Q7Z417	Q7Z417	NUFIP2	Nuclear fragile X mental retardation-interacting protein 2	18	8.33699	8.33118	8.39756	8.52445	8.37666	8.40577	8.10125	8.27985	8.27968	8.37573	8.29762	8.29325
DDX41__Q9UJV9	Q9UJV9	DDX41	Probable ATP-dependent RNA helicase DDX41	18	8.2718	8.06653	8.65553	8.44333	7.95086	8.36575	8.56654	8.39845	8.21055	8.26572	8.63307	8.17186
TRAPPC8__Q9Y2L5	Q9Y2L5	TRAPPC8	Trafficking protein particle complex subunit 8	12	8.65267	8.54396	8.22457	8.33707	8.58953	8.42412	7.84571	8.26742	8.36783	8.45856	7.90757	8.38099
GTPBP4__Q9BZE4	Q9BZE4	GTPBP4	GTP-binding protein 4	15	8.20739	8.07559	8.63993	8.40575	7.87975	8.13735	8.89381	8.63099	8.13399	7.97789	8.23491	8.78268
RABEP1__Q15276	Q15276	RABEP1	Rab GTPase-binding effector protein 1	18	8.52216	8.39049	8.21703	8.40325	8.29726	7.94655	8.16657	8.31588	8.72165	8.43758	8.16405	8.41752
PRR14L__Q5THK1	Q5THK1	PRR14L	Protein PRR14L	4	9.12285	8.27038	7.57404	7.91352	8.52299	8.15539	8.44936	8.49662	7.83266	8.47422	9.03943	8.14853
MRM2__Q9UI43	Q9UI43	MRM2	rRNA methyltransferase 2, mitochondrial	4	8.17653	7.97388	8.23357	7.98848	9.33504	8.41486	8.49108	8.19715	8.1431	8.14239	8.14343	8.76048
CAT__P04040	P04040	CAT	Catalase	16	8.00902	7.95882	7.80219	7.97039	7.72095	9.448	9.79227	10.0463	8.68936	8.00526	7.91137	6.64609
CIT__O14578	O14578	CIT	Citron Rho-interacting kinase	17	8.95515	8.19228	8.62205	8.50019	8.46869	7.99883	8.3012	8.22566	8.38573	8.25769	8.22136	7.87117
TRIM28__Q13263	Q13263	TRIM28	Transcription intermediary factor 1-beta	63	8.26654	8.44732	8.31706	8.43674	8.24812	8.08313	8.43796	8.34389	8.28983	8.31777	8.25639	8.55525
NCOA3__Q9Y6Q9	Q9Y6Q9	NCOA3	Nuclear receptor coactivator 3	5	8.39467	7.66635	8.28002	8.54921	8.3563	8.20418	8.21105	8.77388	8.5617	8.21892	8.38014	8.40357
SPTAN1__Q13813_3	Q13813-3	SPTAN1	Isoform of Q13813, Isoform 3 of Spectrin alpha chain, non-erythrocytic 1	92	8.41053	8.79808	8.19792	8.47297	8.93691	8.10327	8.30633	8.29995	8.15207	7.65589	8.40382	8.26226
CLSPN__Q9HAW4	Q9HAW4	CLSPN	Claspin	10	8.13331	7.85637	8.24363	8.82885	8.35279	8.54852	8.40573	8.37839	7.96835	8.49191	8.25928	8.53285
PARL__Q9H300	Q9H300	PARL	Presenilins-associated rhomboid-like protein, mitochondrial	3	8.42754	7.01287	8.15569	8.28047	7.78327	7.86778	8.80728	8.59609	8.94292	9.3133	8.0201	8.7927
ASNS__P08243	P08243	ASNS	Asparagine synthetase [glutamine-hydrolyzing]	25	8.20931	8.60517	8.44415	7.8936	8.45545	8.30638	8.40676	8.0701	8.50358	8.34513	8.36115	8.39921
PRPF8__Q6P2Q9	Q6P2Q9	PRPF8	Pre-mRNA-processing-splicing factor 8	65	8.33349	8.53064	8.33162	8.68967	8.36633	8.06678	8.33835	8.39791	8.22592	8.13592	8.24803	8.33534
USP1__O94782	O94782	USP1	Ubiquitin carboxyl-terminal hydrolase 1	15	8.32781	8.29773	8.05765	8.50662	8.14302	8.59294	8.33558	8.21065	8.41711	8.69311	7.91559	8.50218
GCN1__Q92616	Q92616	GCN1	eIF-2-alpha kinase activator GCN1	85	8.24952	8.33091	8.40699	8.359	8.47313	8.32018	8.37031	8.28747	8.34625	8.22804	8.36291	8.26529
PCMTD2__Q9NV79	Q9NV79	PCMTD2	Protein-L-isoaspartate O-methyltransferase domain-containing protein 2	1	8.19262	8.53658	8.67175	8.84721	8.78935	7.96894	8.45355	7.78954	8.35863	8.72819	7.89717	7.76647
ZCCHC3__Q9NUD5	Q9NUD5	ZCCHC3	Zinc finger CCHC domain-containing protein 3	2	8.77867	8.73637	7.95	8.41541	8.787	8.54557	8.06299	8.08409	8.30985	8.1379	7.72411	8.46805
ABCC4__O15439	O15439	ABCC4	ATP-binding cassette sub-family C member 4	14	8.62507	8.39923	8.22793	7.66237	8.43166	8.08835	8.56716	8.47662	8.71445	8.36919	8.5175	7.92046
SMARCE1__Q969G3	Q969G3	SMARCE1	SWI/SNF-related matrix-associated actin-dependent regulator of chromatin subfamily E member 1	3	8.12676	7.97616	7.91364	8.19071	7.93278	8.28734	8.65187	8.87013	8.29803	8.66086	8.43783	8.6539
NSF__P46459	P46459	NSF	Vesicle-fusing ATPase	37	8.60659	8.29944	8.36508	8.27287	8.37089	8.11075	8.23529	8.27223	8.45165	8.21382	8.41717	8.38421
SELENOH__Q8IZQ5	Q8IZQ5	SELENOH	Selenoprotein H	4	8.12681	8.26662	8.4858	8.61275	8.19308	8.68715	8.283	8.45201	7.71335	8.1779	8.50802	8.49352
ALKBH2__Q6NS38	Q6NS38	ALKBH2	DNA oxidative demethylase ALKBH2	1	9.0197	8.50315	8.6614	8.78459	8.68299	7.91832	7.91361	9.17055	8.6119	7.14142	7.9789	7.61346
CAMSAP3__Q9P1Y5	Q9P1Y5	CAMSAP3	Calmodulin-regulated spectrin-associated protein 3	12	8.49556	8.58274	7.92996	8.27604	8.15463	7.92505	8.45916	8.6551	8.40432	8.11362	8.39849	8.60533
PKN1__Q16512	Q16512	PKN1	Serine/threonine-protein kinase N1	9	8.34265	8.01316	8.50704	8.52944	8.17082	8.24439	8.26087	8.27638	8.40072	8.62284	8.60004	8.03164
ANKFY1__Q9P2R3	Q9P2R3	ANKFY1	Rabankyrin-5	15	8.76177	8.19039	8.07452	8.47071	8.79503	8.35317	8.28917	8.15137	8.16374	8.15627	8.33634	8.25753
ANKFY1__Q9P2R3_2	Q9P2R3-2	ANKFY1_1	Isoform of Q9P2R3, Isoform 2 of Rabankyrin-5	1	7.7204	7.31586	9.30602	7.89808	7.45276	7.99566	9.51762	8.88497	8.62479	7.74147	8.54056	9.00181
PKN2__Q16513	Q16513	PKN2	Serine/threonine-protein kinase N2	24	8.39325	8.14933	8.14658	8.45578	8.62489	8.32942	8.26314	8.17647	8.37727	8.14787	8.25263	8.68335
DDX24__Q9GZR7	Q9GZR7	DDX24	ATP-dependent RNA helicase DDX24	15	8.24038	8.18635	8.46117	8.56057	8.26048	8.20916	8.23784	8.40936	8.23356	8.20815	8.28637	8.7066
PAPSS2__O95340	O95340	PAPSS2	Bifunctional 3'-phosphoadenosine 5'-phosphosulfate synthase 2	13	8.17439	8.2355	8.38242	8.56127	8.21504	8.09979	8.36766	8.6179	8.36137	8.31475	8.10617	8.56372
EME1__Q96AY2	Q96AY2	EME1	Crossover junction endonuclease EME1	3	8.89824	8.1535	7.8451	9.09556	8.38127	8.02163	8.76272	8.26623	8.1041	8.53198	7.73936	8.20033
TIMM29__Q9BSF4	Q9BSF4	TIMM29	Mitochondrial import inner membrane translocase subunit Tim29	3	8.17707	8.78797	8.30371	8.0225	8.38319	7.83095	8.35639	8.84303	8.76951	8.27732	7.94235	8.30601
TUFM__P49411	P49411	TUFM	Elongation factor Tu, mitochondrial	26	8.03166	8.23879	8.80639	8.3841	8.33563	8.32818	8.40916	8.28238	8.09803	8.11882	8.47806	8.48879
WBP2__Q969T9	Q969T9	WBP2	WW domain-binding protein 2	7	8.55666	9.148	8.46134	8.00694	8.68531	8.37223	8.62541	8.40225	8.53282	8.25358	8.3604	6.59506
ALKBH1__Q13686	Q13686	ALKBH1	Nucleic acid dioxygenase ALKBH1	4	8.70537	8.33864	7.93843	8.12431	7.61986	8.42254	9.60175	7.73284	7.98943	8.39062	8.3515	8.7847
HYOU1__Q9Y4L1	Q9Y4L1	HYOU1	Hypoxia up-regulated protein 1	34	8.15547	8.45087	8.29736	8.50372	8.38151	8.35272	8.09111	8.32998	8.45122	8.42144	8.16372	8.40088
HYOU1__A0A494C039	A0A494C039	HYOU1_1	Isoform of Q9Y4L1, Hypoxia up-regulated protein 1	1	10.9654	10.1772	6.96472	6.89005	7.82411	7.12578	9.48805	7.79273	8.33013	6.1691	9.04648	9.22631
TBC1D15__Q8TC07	Q8TC07	TBC1D15	TBC1 domain family member 15	12	8.16252	8.24886	8.52304	8.51741	8.17991	8.32499	8.11998	8.33696	8.32257	8.30916	8.37194	8.58265
ARMC1__Q9NVT9	Q9NVT9	ARMC1	Armadillo repeat-containing protein 1	6	8.35716	8.18246	8.68727	8.92754	8.46637	8.28171	8.2984	8.77722	8.08974	8.16138	7.81361	7.95715
CEP250__Q9BV73	Q9BV73	CEP250	Centrosome-associated protein CEP250	13	8.35129	8.45047	7.9484	8.79481	8.15799	8.2491	8.12044	8.6656	8.41115	8.43696	7.93863	8.47515
CMTM6__Q9NX76	Q9NX76	CMTM6	CKLF-like MARVEL transmembrane domain-containing protein 6	1	7.11125	7.18691	8.13765	8.66543	8.43848	7.98024	8.63522	9.17621	8.83505	8.18746	8.57824	9.06787
POLR3A__O14802	O14802	POLR3A	DNA-directed RNA polymerase III subunit RPC1	16	8.28134	8.45393	8.36728	8.59971	8.3895	8.28133	7.5629	8.38364	8.50672	8.49123	8.07669	8.60574
ZNF629__Q9UEG4	Q9UEG4	ZNF629	Zinc finger protein 629	8	8.81018	8.3188	8.17207	8.26014	8.49971	8.13866	8.16332	8.11936	9.01095	8.27921	7.9491	8.27849
ARL6IP4__Q66PJ3	Q66PJ3	ARL6IP4	ADP-ribosylation factor-like protein 6-interacting protein 4	3	9.36937	8.41503	7.79426	8.328	8.29065	7.68166	7.60309	7.86356	9.48981	8.57606	8.08135	8.50717
CBX6__O95503	O95503	CBX6	Chromobox protein homolog 6	1	8.03337	8.37162	9.17086	8.46878	7.59763	8.66351	8.587	8.16938	8.73131	6.84349	9.15025	8.21283
FKBP4__Q02790	Q02790	FKBP4	Peptidyl-prolyl cis-trans isomerase FKBP4	47	8.09571	8.3449	8.3338	8.07464	8.23527	8.7968	8.79791	8.20459	8.07076	8.21543	8.33621	8.49399
MCM6__Q14566	Q14566	MCM6	DNA replication licensing factor MCM6	21	7.87547	8.83955	8.25235	7.78432	8.17977	8.36698	8.17925	8.43052	8.57538	8.66467	8.17544	8.6763
RBL2__Q08999	Q08999	RBL2	Retinoblastoma-like protein 2	3	8.42069	7.70648	8.01382	8.03084	8.30013	8.17876	8.24185	8.8359	8.1879	8.41426	8.73229	8.93708
ERCC6__Q03468	Q03468	ERCC6	DNA excision repair protein ERCC-6	7	8.1749	8.15103	8.00041	8.58117	8.32313	8.23537	8.26335	8.65521	8.51744	8.35986	8.44	8.29813
MTMR3__Q13615	Q13615	MTMR3	Myotubularin-related protein 3	5	8.61312	8.33152	7.37449	8.2942	8.19187	8.24121	8.23258	8.44213	8.8153	8.42505	8.55892	8.47961
RAI14__Q9P0K7	Q9P0K7	RAI14	Ankycorbin	19	8.50875	8.7421	8.13858	8.58623	8.58592	8.38636	8.4092	8.06065	8.36957	7.90808	8.14057	8.16399
PARD3__Q8TEW0	Q8TEW0	PARD3	Partitioning defective 3 homolog	11	8.51288	8.37961	8.28927	8.54252	8.10313	8.24306	7.98632	8.31301	8.36222	8.54937	8.16192	8.55669
INF2__Q27J81	Q27J81	INF2	Inverted formin-2	10	9.07009	8.40684	8.66343	8.37827	8.9469	7.99298	8.39295	7.99387	8.16077	7.84366	8.33625	7.81399
HSPA1L__P34931	P34931	HSPA1L	Heat shock 70 kDa protein 1-like	46	7.87654	8.17346	8.26027	8.31162	8.39135	8.64041	8.85839	8.20316	8.48128	8.094	8.21477	8.49475
HSPA1B__P0DMV9	P0DMV9	HSPA1B	Heat shock 70 kDa protein 1B	125	8.2244	8.35213	8.42568	7.98792	8.48377	8.5826	8.50721	8.2554	8.50516	8.18253	8.07511	8.41807
HSPA5__P11021	P11021	HSPA5	Endoplasmic reticulum chaperone BiP	124	8.28419	8.36277	8.24013	8.22679	8.40426	8.31865	8.37673	8.29903	8.42246	8.24796	8.13922	8.67782
HSPA9__P38646	P38646	HSPA9	Stress-70 protein, mitochondrial	75	8.27725	8.20409	8.26298	8.35102	8.25241	8.25897	8.37116	8.25739	8.37286	8.5223	8.41751	8.45205
HSPA8__P11142	P11142	HSPA8	Heat shock cognate 71 kDa protein	164	8.18515	8.23701	8.28655	8.43323	8.23863	8.45957	8.35637	8.29915	8.37158	8.5145	8.27833	8.33992
HSPA8__E9PN89	E9PN89	HSPA8_1	Isoform of P11142, Heat shock cognate 71 kDa protein (Fragment)	1	8.691	9.13246	8.19828	8.17128	7.21643	8.34975	7.11222	8.72487	9.07266	9.47474	7.55305	8.30325
HSPA8__E9PK54	E9PK54	HSPA8_2	Isoform of P11142, Heat shock cognate 71 kDa protein (Fragment)	2	7.97768	8.07905	7.91028	8.53668	7.80451	8.85256	8.01721	8.54026	8.71645	8.11622	8.61844	8.83067
HSPA2__P54652	P54652	HSPA2	Heat shock-related 70 kDa protein 2	5	7.48439	8.07551	8.68572	8.3488	7.78205	8.66312	8.33253	8.61072	8.43376	8.16786	8.39703	9.01851
TYMS__P04818	P04818	TYMS	Thymidylate synthase	8	8.30369	8.65441	8.07864	8.20087	8.06051	8.47542	8.50796	7.89374	8.21017	8.82926	8.19728	8.58804
TBCA__O75347	O75347	TBCA	Tubulin-specific chaperone A	11	10.715	6.91186	8.63684	9.5777	9.19757	10.2457	8.43348	9.91308	7.13521	7.0024	8.46481	3.76631
ANXA2__P07355	P07355	ANXA2	Annexin A2	31	8.30855	8.25548	8.2082	8.27271	8.49981	8.14718	8.32509	8.35267	8.48088	8.25424	8.36611	8.52907
HDGFL2__Q7Z4V5	Q7Z4V5	HDGFL2	Hepatoma-derived growth factor-related protein 2	8	8.03367	8.31588	8.13622	8.9562	7.76494	8.47022	8.09916	8.75543	8.31193	8.65491	7.8216	8.67983
ESYT1__Q9BSJ8	Q9BSJ8	ESYT1	Extended synaptotagmin-1	23	8.29741	8.34179	8.52737	8.47507	8.49361	8.19443	8.1527	8.04151	8.55046	8.30434	8.23566	8.38564
PCNA__P12004	P12004	PCNA	Proliferating cell nuclear antigen	24	8.03899	8.40463	8.16162	9.10802	8.82513	8.13087	8.29325	8.35636	8.22563	8.00336	8.12015	8.332
DYNC1LI1__Q9Y6G9	Q9Y6G9	DYNC1LI1	Cytoplasmic dynein 1 light intermediate chain 1	27	8.02849	8.13943	8.41955	8.58511	8.31746	8.35378	8.5769	8.10071	8.23313	8.2152	8.50762	8.52263
PBRM1__Q86U86	Q86U86	PBRM1	Protein polybromo-1	6	7.96704	8.1007	7.97467	8.90809	7.73522	8.94909	8.09742	8.82912	8.12122	8.52288	7.60142	9.19313
GON4L__Q3T8J9	Q3T8J9	GON4L	GON-4-like protein	9	8.11161	8.32377	8.21095	8.4766	8.23241	8.43774	8.51196	8.34631	8.2467	8.32791	8.35709	8.41696
DFFB__O76075	O76075	DFFB	DNA fragmentation factor subunit beta	2	7.03433	8.06739	8.42632	7.14245	8.01807	8.77396	10.7684	7.96903	8.1493	8.53362	8.01453	9.10262
KIF23__Q02241	Q02241	KIF23	Kinesin-like protein KIF23	7	8.51485	8.63164	8.54278	8.12031	7.98961	8.03683	8.28622	7.95768	7.95084	8.73385	8.58368	8.6517
ROCK1__Q13464	Q13464	ROCK1	Rho-associated protein kinase 1	19	8.29537	8.27932	8.28781	8.49836	8.19161	8.46659	8.04933	8.56966	8.2556	8.32117	7.9707	8.81448
ROCK2__O75116	O75116	ROCK2	Rho-associated protein kinase 2	25	8.30197	8.34767	8.38081	8.20761	8.2413	8.15155	8.35424	8.27691	8.50309	8.43383	8.29564	8.50536
STRN3__Q13033	Q13033	STRN3	Striatin-3	8	8.41809	8.18058	8.49721	8.67438	8.68558	8.07283	8.03154	8.26794	7.85358	8.17351	8.51831	8.62645
MAPT__P10636_6	P10636-6	MAPT	Isoform of P10636, Isoform Tau-D of Microtubule-associated protein tau	2	7.69293	8.70731	8.4937	9.52671	9.16171	7.28083	7.45372	8.16145	7.98857	8.83611	8.01096	8.68601
ADAT2__Q7Z6V5	Q7Z6V5	ADAT2	tRNA-specific adenosine deaminase 2	1	8.87212	8.30279	9.67027	8.34286	7.82797	8.87789	9.2627	7.54676	8.4344	7.53473	7.80215	7.52535
CANX__P27824	P27824	CANX	Calnexin	46	7.93075	8.49297	8.56873	8.41074	8.39146	8.5457	8.58485	8.10547	8.03354	8.20368	8.29637	8.43575
P4HA1__P13674_2	P13674-2	P4HA1	Isoform of P13674, Isoform 2 of Prolyl 4-hydroxylase subunit alpha-1	14	8.31192	8.25325	8.77122	8.13503	8.50237	8.41705	8.45952	8.67103	7.7824	7.75149	8.7942	8.15051
DBNL__Q9UJU6	Q9UJU6	DBNL	Drebrin-like protein	7	8.54779	7.91238	8.37421	8.23948	8.0602	8.46654	8.7642	8.08751	8.45232	8.54156	8.44055	8.11325
ATP6V1E1__P36543	P36543	ATP6V1E1	V-type proton ATPase subunit E 1	5	8.59748	8.40001	8.68698	8.3088	8.6031	8.00974	8.23015	8.33132	8.0253	8.04593	8.29398	8.46722
CDC37L1__Q7L3B6	Q7L3B6	CDC37L1	Hsp90 co-chaperone Cdc37-like 1	2	7.30495	7.99005	9.17761	8.65515	7.88008	8.13362	9.08769	8.33235	7.91092	7.89917	9.78724	7.84118
TTC30A__Q86WT1	Q86WT1	TTC30A	Tetratricopeptide repeat protein 30A	4	7.88198	8.0378	8.65416	8.3675	8.26287	7.8851	8.32668	8.26092	8.84886	8.39484	8.40353	8.67575
SMC3__Q9UQE7	Q9UQE7	SMC3	Structural maintenance of chromosomes protein 3	40	8.27899	8.33217	8.42218	8.23677	8.30854	8.21212	8.39422	8.22712	8.32839	8.15334	8.47478	8.63137
SPART__Q8N0X7	Q8N0X7	SPART	Spartin	11	8.53733	8.66561	8.2809	8.53291	8.40316	8.44054	8.2323	8.20475	8.37839	8.02261	8.08849	8.213
TFIP11__Q9UBB9	Q9UBB9	TFIP11	Tuftelin-interacting protein 11	15	8.20036	8.54283	8.39595	8.68228	8.39362	8.45719	8.07419	8.45123	8.09584	8.38359	8.36051	7.96241
RPL11__P62913	P62913	RPL11	60S ribosomal protein L11	16	8.7066	8.21619	8.58365	8.48923	8.31353	8.13723	8.15306	8.23543	8.29138	8.10819	8.43837	8.32715
CCDC88A__Q3V6T2	Q3V6T2	CCDC88A	Girdin	24	8.16427	8.32132	8.26871	8.37827	8.33633	8.27166	8.26818	8.40155	8.32271	8.49952	8.35427	8.41318
RCN2__Q14257	Q14257	RCN2	Reticulocalbin-2	12	8.59942	8.24915	8.31727	8.15665	8.47501	8.1497	8.74353	8.38388	8.70327	8.04772	8.12499	8.04942
RABEP2__Q9H5N1	Q9H5N1	RABEP2	Rab GTPase-binding effector protein 2	3	9.47443	8.50595	8.95376	9.1709	9.91747	7.78879	7.18012	9.75106	8.69212	7.79156	7.04802	5.72581
DNM1L__O00429_2	O00429-2	DNM1L	Isoform of O00429, Isoform 4 of Dynamin-1-like protein	27	8.09015	8.37719	8.34133	8.31232	8.39467	8.61779	8.4057	8.34076	8.19946	8.22843	8.20121	8.49099
RMDN3__Q96TC7	Q96TC7	RMDN3	Regulator of microtubule dynamics protein 3	2	7.90103	7.41712	8.07201	8.01165	7.6506	8.94056	8.47399	8.7951	9.37844	8.96789	8.11177	8.27983
GRB2__P62993	P62993	GRB2	Growth factor receptor-bound protein 2	15	8.39618	8.4644	8.37906	8.3651	8.4254	8.35671	8.34049	8.17646	8.47781	8.34082	8.23588	8.04169
SMYD5__Q6GMV2	Q6GMV2	SMYD5	Histone-lysine N-trimethyltransferase SMYD5	3	8.45079	8.36576	8.41612	8.43623	8.3826	8.51726	8.36291	8.19584	8.19993	7.8163	8.46677	8.38948
SF3A1__Q15459	Q15459	SF3A1	Splicing factor 3A subunit 1	30	8.38857	8.31736	8.41492	8.75833	8.33882	8.14876	8.07001	8.42631	8.27482	8.16626	8.19044	8.50538
NKAP__Q8N5F7	Q8N5F7	NKAP	NF-kappa-B-activating protein	5	8.76808	7.91361	8.04422	9.04267	8.31399	7.64749	7.2678	9.00862	8.86968	8.73812	7.67265	8.71307
TOP1__P11387	P11387	TOP1	DNA topoisomerase 1	17	8.35712	8.47185	7.97847	8.63883	8.72971	8.34267	7.80779	8.59346	8.3619	8.19409	8.066	8.45813
TMEM87A__Q8NBN3	Q8NBN3	TMEM87A	Transmembrane protein 87A	8	8.05161	8.60838	8.47331	8.61151	8.18347	8.71485	7.80989	8.68273	8.34777	8.32391	8.13676	8.05581
NEURL4__Q96JN8	Q96JN8	NEURL4	Neuralized-like protein 4	4	6.79215	9.74449	7.63167	7.41942	8.70226	7.89027	7.99429	8.93613	8.66667	7.97138	8.80858	9.4427
MRPS26__Q9BYN8	Q9BYN8	MRPS26	28S ribosomal protein S26, mitochondrial	7	8.33417	8.67199	8.04844	8.96422	8.08414	8.25006	7.84518	8.39173	8.0911	8.4944	8.30626	8.51832
FUNDC2__Q9BWH2	Q9BWH2	FUNDC2	FUN14 domain-containing protein 2	2	8.54974	8.49005	7.94126	8.37676	8.37957	8.3202	9.23785	7.96861	8.85912	8.30636	7.74172	7.82875
CC2D1B__Q5T0F9	Q5T0F9	CC2D1B	Coiled-coil and C2 domain-containing protein 1B	7	8.41287	8.55921	8.06385	7.9836	8.39209	8.44939	8.4705	8.13017	8.71358	8.2145	7.92324	8.68699
RALB__P11234	P11234	RALB	Ras-related protein Ral-B	4	8.7331	8.93678	8.4153	8.45093	8.96272	7.62813	7.51436	8.32374	8.52052	8.26503	7.71784	8.53155
RALA__P11233	P11233	RALA	Ras-related protein Ral-A	5	8.57391	8.41455	8.44854	8.80574	8.29644	8.37269	8.44952	7.80386	7.99778	7.73738	8.45991	8.63967
ARHGDIA__P52565	P52565	ARHGDIA	Rho GDP-dissociation inhibitor 1	15	8.07314	7.83572	8.49057	8.19063	8.49414	8.31281	8.57466	8.42853	8.27891	8.1895	8.75744	8.37396
THRAP3__Q9Y2W1	Q9Y2W1	THRAP3	Thyroid hormone receptor-associated protein 3	26	8.03807	8.38776	8.53458	8.37767	7.84999	8.17095	8.62731	8.48438	8.16542	8.40493	8.39288	8.56606
BCLAF1__Q9NYF8	Q9NYF8	BCLAF1	Bcl-2-associated transcription factor 1	20	7.99174	8.2597	8.38043	8.08125	7.82483	8.30378	8.64687	8.50124	8.22936	8.34692	8.55669	8.87719
EXOSC8__Q96B26	Q96B26	EXOSC8	Exosome complex component RRP43	7	8.39108	8.15559	8.84844	8.74633	8.27667	8.0043	7.79788	8.47983	8.38192	7.93289	8.3267	8.65837
PAG1__Q9NWQ8	Q9NWQ8	PAG1	Phosphoprotein associated with glycosphingolipid-enriched microdomains 1	2	7.13212	7.83094	8.75635	8.69654	6.83942	9.0253	8.3684	8.2439	9.48109	8.82561	8.28679	8.51355
UPP1__Q16831	Q16831	UPP1	Uridine phosphorylase 1	2	6.84858	7.76032	8.25118	7.21957	8.2423	9.58415	9.4702	8.25051	8.08664	8.84535	8.34189	9.0993
ENOPH1__Q9UHY7	Q9UHY7	ENOPH1	Enolase-phosphatase E1	3	7.87831	8.00619	8.3799	8.73083	8.55038	8.46655	8.34079	8.57251	7.76216	8.51725	8.2178	8.57733
PHF6__Q8IWS0	Q8IWS0	PHF6	PHD finger protein 6	10	7.88604	8.2602	8.28048	8.33361	8.05767	9.13394	7.88146	8.64155	7.75462	8.27315	8.96886	8.52843
IFT81__Q8WYA0	Q8WYA0	IFT81	Intraflagellar transport protein 81 homolog	7	8.22842	8.51328	8.03288	8.40108	8.44606	7.60112	8.46592	8.2716	8.78255	8.75903	8.20734	8.29072
RNPEP__Q9H4A4	Q9H4A4	RNPEP	Aminopeptidase B	21	8.41314	8.58192	8.29741	8.22606	8.2989	8.24201	8.12428	8.48886	8.51081	8.19386	8.20102	8.42173
RNF10__Q8N5U6	Q8N5U6	RNF10	RING finger protein 10	4	8.13559	8.24955	8.59156	8.24972	8.65057	8.31681	7.4481	8.27605	8.56449	8.25765	8.60479	8.65511
SNX4__O95219	O95219	SNX4	Sorting nexin-4	8	7.97659	8.03998	8.65967	8.35318	8.15792	8.34183	8.05909	8.52304	8.74548	8.41659	8.53524	8.19138
THOC2__Q8NI27	Q8NI27	THOC2	THO complex subunit 2	21	8.41878	8.40266	8.16526	8.63252	8.16891	8.37739	8.00569	8.31139	8.4657	8.60408	8.11573	8.3319
THOC2__H0Y7U4	H0Y7U4	THOC2_1	Isoform of Q8NI27, THO complex subunit 2 (Fragment)	1	9.38612	8.36202	7.49818	8.83125	8.26721	8.57896	8.34802	8.62113	7.82764	8.03486	8.84809	7.39653
AASS__Q9UDR5	Q9UDR5	AASS	Alpha-aminoadipic semialdehyde synthase, mitochondrial	13	8.65917	8.28896	8.45898	8.21821	8.57725	7.96814	8.46856	8.2906	8.36841	8.16938	8.14623	8.3861
IDE__P14735	P14735	IDE	Insulin-degrading enzyme	23	8.36192	8.38037	8.46428	8.17982	8.38502	8.35292	8.17999	7.99919	8.66185	8.33681	8.40726	8.29057
TARBP2__Q15633	Q15633	TARBP2	RISC-loading complex subunit TARBP2	5	8.26972	8.1541	8.29965	7.92092	8.42602	8.54266	7.8864	8.7842	8.43778	8.60985	8.76035	7.90835
PKP4__Q99569	Q99569	PKP4	Plakophilin-4	3	8.31693	8.9607	8.17844	7.87801	8.20192	8.38794	8.52744	7.91318	8.66144	8.08217	8.67992	8.21191
PKM__P14618	P14618	PKM	Pyruvate kinase PKM	86	8.23051	8.31949	8.42232	8.14969	8.21401	8.22191	8.23833	8.36585	8.32654	8.49309	8.56419	8.45407
PKM__A0A804F729	A0A804F729	PKM_1	Isoform of P14618, Pyruvate kinase PKM	2	8.56171	8.2245	8.15269	9.05182	8.70809	7.72033	7.50527	8.90652	8.48092	8.42521	8.11014	8.15279
ABCF3__Q9NUQ8	Q9NUQ8	ABCF3	ATP-binding cassette sub-family F member 3	14	8.49664	8.20087	8.21676	8.39274	8.45279	8.62232	8.11128	8.28272	8.19307	8.27428	8.33747	8.41906
COX6B1__P14854	P14854	COX6B1	Cytochrome c oxidase subunit 6B1	4	7.78569	7.46338	8.49146	7.36865	7.11391	8.9301	7.9531	8.7422	8.79996	8.37621	7.8046	11.1707
BICD2__Q8TD16_2	Q8TD16-2	BICD2	Isoform of Q8TD16, Isoform 2 of Protein bicaudal D homolog 2	1	7.34009	7.15889	9.41425	7.3226	7.85136	9.63229	8.42204	8.62341	7.56044	9.322	9.5797	7.77292
BICD1__Q96G01	Q96G01	BICD1	Protein bicaudal D homolog 1	3	7.40897	9.2513	9.07553	7.47434	6.87166	8.0391	8.9241	6.81996	8.93121	8.18377	9.23907	9.78097
BICD2__Q8TD16	Q8TD16	BICD2_1	Protein bicaudal D homolog 2	12	8.36917	8.42099	8.39962	8.33118	7.8244	8.32578	8.71467	8.07774	8.45954	8.52208	8.21401	8.34081
LMNB1__P20700	P20700	LMNB1	Lamin-B1	18	7.70896	8.17786	8.23372	8.409	7.70106	8.4459	8.57287	8.80998	8.15912	8.76795	7.91742	9.09616
LMNB2__Q03252	Q03252	LMNB2	Lamin-B2	10	8.14372	8.22909	7.87032	8.4634	7.97522	8.50755	8.71551	8.46217	8.55832	8.6533	7.84748	8.57391
LMNA__P02545	P02545	LMNA	Prelamin-A/C	11	8.49577	8.3218	7.90085	8.5186	8.09368	8.17911	8.47575	8.39927	8.37628	8.33785	8.22056	8.68047
PGM3__O95394	O95394	PGM3	Phosphoacetylglucosamine mutase	9	8.3364	8.42129	8.0099	8.52663	8.35191	7.98063	8.17489	8.18675	8.82541	8.32624	8.33009	8.52986
STAT5B__P51692	P51692	STAT5B	Signal transducer and activator of transcription 5B	5	7.80277	8.13973	8.07569	8.30246	8.64972	8.27498	8.6604	8.81967	8.26255	8.56934	8.26226	8.18044
STAT6__P42226	P42226	STAT6	Signal transducer and activator of transcription 6	2	7.72354	7.98387	8.48256	8.48013	8.76268	8.32023	8.58189	8.59613	7.91421	8.45063	8.97023	7.73389
CMAS__Q8NFW8	Q8NFW8	CMAS	N-acylneuraminate cytidylyltransferase	6	7.90166	8.27178	8.69279	8.91594	8.78919	8.4312	8.51883	8.04243	8.13375	7.43303	8.34848	8.52092
E2F4__Q16254	Q16254	E2F4	Transcription factor E2F4	4	8.61086	8.00764	8.13758	8.68065	8.01849	8.35434	7.85348	8.27157	8.7661	8.834	7.83322	8.63207
ATP2A2__P16615	P16615	ATP2A2	Sarcoplasmic/endoplasmic reticulum calcium ATPase 2	30	8.24297	8.47892	8.33029	8.19659	8.09384	8.5739	8.34381	8.43089	8.26151	8.33345	8.33444	8.37939
KIF3B__O15066	O15066	KIF3B	Kinesin-like protein KIF3B	5	8.46808	8.23043	8.54901	8.1333	8.85242	8.14266	7.79254	7.83552	8.93698	8.11274	8.37686	8.56946
STARD9__Q9P2P6	Q9P2P6	STARD9	StAR-related lipid transfer protein 9	3	8.18247	8.11462	8.38324	8.18868	8.7637	8.19906	7.98736	8.78017	9.02706	8.28525	7.95074	8.13765
KIF17__Q9P2E2	Q9P2E2	KIF17	Kinesin-like protein KIF17	1	9.04194	9.65435	8.31851	7.71372	8.8458	7.69962	8.04739	8.05912	8.49029	7.67034	8.236	8.22292
KIF3C__O14782	O14782	KIF3C	Kinesin-like protein KIF3C	4	8.36569	8.39625	8.50256	8.77627	7.99437	8.07022	8.00465	8.55466	8.37327	8.23736	8.38877	8.33593
MRPL22__Q9NWU5	Q9NWU5	MRPL22	39S ribosomal protein L22, mitochondrial	6	8.39413	8.36546	8.82773	8.48881	8.34129	8.34864	8.4171	7.8929	8.2506	8.0719	8.323	8.27844
HNRNPA0__Q13151	Q13151	HNRNPA0	Heterogeneous nuclear ribonucleoprotein A0	10	8.11291	8.79867	8.19965	8.02971	8.52967	8.33607	8.32632	8.35495	8.15852	8.25856	8.24344	8.65152
HNRNPA2B1__P22626	P22626	HNRNPA2B1	Heterogeneous nuclear ribonucleoproteins A2/B1	30	8.03407	8.40145	8.07494	8.57151	8.23768	8.28599	8.31607	8.72381	7.95971	8.23871	8.42139	8.73467
HNRNPA1__P09651	P09651	HNRNPA1	Heterogeneous nuclear ribonucleoprotein A1	25	8.54985	8.4168	8.10305	8.7484	8.30129	8.18941	8.18153	8.59097	7.92203	8.04112	8.53236	8.42319
HNRNPA1__P09651_2	P09651-2	HNRNPA1_1	Isoform of P09651, Isoform A1-A of Heterogeneous nuclear ribonucleoprotein A1	4	8.10206	9.48707	8.09876	8.27407	7.86255	7.59426	8.75667	8.61321	7.76943	7.69779	8.66949	9.07464
HNRNPA3__P51991	P51991	HNRNPA3	Heterogeneous nuclear ribonucleoprotein A3	21	8.27962	8.95513	8.14561	8.3569	8.19998	8.32376	8.50881	8.4675	7.66522	7.80947	8.48491	8.8031
SRRT__Q9BXP5	Q9BXP5	SRRT	Serrate RNA effector molecule homolog	14	8.27534	8.22832	8.53232	8.31912	8.28292	8.27629	8.31496	8.2132	8.14126	8.66776	8.33928	8.40923
CHD6__Q8TD26	Q8TD26	CHD6	Chromodomain-helicase-DNA-binding protein 6	6	8.46045	9.18562	8.25691	7.91734	8.6853	7.9245	8.03897	8.23426	8.79422	8.03962	7.81178	8.65102
CHD8__Q9HCK8	Q9HCK8	CHD8	Chromodomain-helicase-DNA-binding protein 8	4	8.19479	9.05328	7.43114	7.81133	8.73028	8.58351	8.03611	8.3236	8.06862	8.68036	8.48979	8.5972
HEY2__Q9UBP5	Q9UBP5	HEY2	Hairy/enhancer-of-split related with YRPW motif protein 2	1	8.63235	8.11895	9.3652	7.95059	9.11363	8.56656	7.40569	8.88299	6.99749	7.72702	9.24169	7.99784
FKBP7__Q9Y680	Q9Y680	FKBP7	Peptidyl-prolyl cis-trans isomerase FKBP7	3	8.07528	8.10993	8.51228	8.08519	8.36228	8.16317	8.38715	7.98707	8.53302	8.60316	8.47524	8.70624
SRPK1__Q96SB4	Q96SB4	SRPK1	SRSF protein kinase 1	12	8.53138	8.69243	8.75503	8.30404	8.29743	8.37956	8.73304	8.04971	8.22593	7.90135	8.11697	8.01313
SRPK2__P78362	P78362	SRPK2	SRSF protein kinase 2	4	8.28699	8.06048	8.71342	8.485	8.11681	8.17433	8.79917	7.928	8.58984	8.3463	8.15223	8.34743
POLR2A__P24928	P24928	POLR2A	DNA-directed RNA polymerase II subunit RPB1	21	8.33988	8.51023	8.40417	8.38251	8.28153	8.29889	8.22591	8.25566	8.2769	8.53876	8.17742	8.30814
EIF1AD__Q8N9N8	Q8N9N8	EIF1AD	Probable RNA-binding protein EIF1AD	4	8.4928	8.68034	8.38488	7.61975	8.16641	9.10434	7.91645	7.52276	8.62589	8.99089	8.44585	8.04964
DCTN1__Q14203	Q14203	DCTN1	Dynactin subunit 1	38	7.9195	8.3011	8.40373	8.44128	8.35675	8.23178	8.32697	8.39291	7.9995	8.40153	8.52371	8.70127
TMPPE__Q6ZT21	Q6ZT21	TMPPE	Transmembrane protein with metallophosphoesterase domain	2	8.52773	8.10658	8.09615	8.59859	8.35363	8.71706	8.11204	8.09109	8.60702	8.288	8.02523	8.47687
VPS35__Q96QK1	Q96QK1	VPS35	Vacuolar protein sorting-associated protein 35	17	8.30969	8.34507	8.41789	8.681	8.1122	8.24903	8.32218	8.38076	8.28119	8.0836	8.38682	8.43057
DVL2__O14641	O14641	DVL2	Segment polarity protein dishevelled homolog DVL-2	9	8.059	8.10901	8.34059	8.74509	8.08013	8.32024	8.36583	8.4335	8.05958	8.50548	8.53932	8.44221
DVL3__Q92997	Q92997	DVL3	Segment polarity protein dishevelled homolog DVL-3	5	8.65367	8.36538	8.67788	7.889	8.23491	8.66153	9.26127	7.78965	8.26583	7.86835	8.95788	7.37464
DVL1__O14640	O14640	DVL1	Segment polarity protein dishevelled homolog DVL-1	3	8.52446	8.67801	8.15471	8.33848	8.13064	8.00962	7.71698	8.83856	8.22799	9.03461	7.70064	8.6453
PSMD2__Q13200	Q13200	PSMD2	26S proteasome non-ATPase regulatory subunit 2	35	8.40304	8.26556	8.71709	8.64028	8.32412	8.17861	8.36517	8.09128	8.17919	8.13383	8.26549	8.43635
CEP350__Q5VT06	Q5VT06	CEP350	Centrosome-associated protein 350	15	8.55467	8.28287	8.28737	8.4228	8.64363	8.14273	8.47668	8.35834	8.20563	8.14301	8.29148	8.19078
DTNBP1__Q96EV8	Q96EV8	DTNBP1	Dysbindin	3	7.91322	8.60579	7.74892	7.97398	7.73217	8.22523	9.35599	8.20371	8.52457	8.73084	8.68386	8.30171
SFPQ__P23246	P23246	SFPQ	Splicing factor, proline- and glutamine-rich	12	8.50687	8.40343	8.37987	8.31963	8.80991	8.37771	8.7534	8.02823	8.16059	7.77135	8.50914	7.97987
TOP3A__Q13472	Q13472	TOP3A	DNA topoisomerase 3-alpha	7	8.22198	8.50513	8.34421	7.6655	8.44517	8.41441	8.86976	8.0508	8.60563	7.98305	8.32703	8.56733
TOP3B__O95985	O95985	TOP3B	DNA topoisomerase 3-beta-1	8	7.67391	8.27215	8.57118	8.20112	8.18186	8.34302	8.7997	8.08233	8.43852	8.65508	8.6285	8.15263
HIRIP3__Q9BW71	Q9BW71	HIRIP3	HIRA-interacting protein 3	7	8.49524	8.05664	8.59202	8.4313	8.02593	8.40423	8.29003	8.75061	8.8531	7.98287	7.91128	8.20674
CCDC6__Q16204	Q16204	CCDC6	Coiled-coil domain-containing protein 6	18	8.50554	8.56055	8.46982	8.39568	8.11901	8.30457	8.25893	8.46978	8.12322	8.45594	8.1236	8.21336
DENND4B__O75064	O75064	DENND4B	DENN domain-containing protein 4B	3	8.79509	8.27784	8.43057	8.50005	8.26963	8.66978	7.76976	8.29127	8.35618	8.71927	8.13771	7.78286
DIDO1__Q9BTC0	Q9BTC0	DIDO1	Death-inducer obliterator 1	22	8.4059	8.23687	8.30134	8.74187	8.29031	8.15437	8.05436	8.27154	8.25107	8.49362	8.17428	8.62447
PHF3__Q92576	Q92576	PHF3	PHD finger protein 3	10	8.27126	8.31968	8.07472	8.86401	8.06578	8.5225	8.10927	8.55951	8.32666	8.38799	7.97078	8.52783
MAP7D1__Q3KQU3	Q3KQU3	MAP7D1	MAP7 domain-containing protein 1	6	8.25893	8.30978	8.42978	8.62753	7.86697	8.09666	8.18516	8.43678	8.43705	8.91396	8.2342	8.20321
ACSS2__Q9NR19	Q9NR19	ACSS2	Acetyl-coenzyme A synthetase, cytoplasmic	5	8.58127	8.23902	8.00583	8.42183	8.3353	8.3373	8.11493	8.55841	8.79291	8.33475	7.80955	8.46891
PRRC2A__P48634	P48634	PRRC2A	Protein PRRC2A	35	8.08197	8.04737	8.27207	8.28141	8.25418	8.33456	8.87435	8.40662	8.12834	8.35983	8.55466	8.40461
PRRC2C__Q9Y520	Q9Y520	PRRC2C	Protein PRRC2C	65	8.35424	8.43536	8.34303	8.27716	8.2108	8.15951	8.45186	8.28517	8.43678	8.45215	8.28159	8.31233
PRRC2B__Q5JSZ5	Q5JSZ5	PRRC2B	Protein PRRC2B	13	8.06447	8.18658	8.0664	8.87723	8.3399	8.54617	8.01441	9.28374	8.07444	8.28856	8.05256	8.20553
VPS52__Q8N1B4	Q8N1B4	VPS52	Vacuolar protein sorting-associated protein 52 homolog	8	8.53118	8.5154	8.08002	8.5641	7.89876	8.20571	8.1904	8.48694	8.7106	8.18723	8.32516	8.30449
CCDC93__Q567U6	Q567U6	CCDC93	Coiled-coil domain-containing protein 93	12	8.43688	8.21745	8.39125	8.09047	8.11015	8.68413	8.24663	8.33165	8.51129	8.14007	8.33226	8.50778
MYORG__Q6NSJ0	Q6NSJ0	MYORG	Myogenesis-regulating glycosidase	1	8.10872	8.1875	8.59674	8.43329	8.61522	7.93231	8.96327	8.1358	8.54399	8.34022	8.89688	7.24607
CACYBP__Q9HB71	Q9HB71	CACYBP	Calcyclin-binding protein	24	8.42788	8.40423	8.33315	8.16413	8.55489	8.22004	8.11758	8.33634	8.3884	8.13579	8.44264	8.47492
BNIP1__Q12981	Q12981	BNIP1	Vesicle transport protein SEC20	6	8.44454	8.44079	8.57346	8.55827	8.69783	8.34001	7.97894	8.55655	8.30835	7.98032	7.63909	8.48186
SMG6__Q86US8	Q86US8	SMG6	Telomerase-binding protein EST1A	14	8.22865	8.30912	8.28492	8.23295	8.41316	8.78217	8.46997	8.22769	8.25745	8.48399	8.22147	8.08846
TRIM27__P14373	P14373	TRIM27	Zinc finger protein RFP	5	8.50356	8.57686	8.07572	8.44239	8.232	8.68299	8.07734	8.35832	8.64053	8.15527	8.17149	8.08353
SSB__P05455	P05455	SSB	Lupus La protein	31	7.67088	8.41981	8.35722	8.20167	8.27935	8.82521	8.59956	8.28946	7.68852	8.50456	8.60073	8.56305
TRRAP__Q9Y4A5	Q9Y4A5	TRRAP	Transformation/transcription domain-associated protein	24	8.52549	8.32216	8.09952	8.29011	8.45421	8.31893	8.18573	8.39603	8.47415	8.57624	8.09825	8.25917
MICU3__Q86XE3	Q86XE3	MICU3	Calcium uptake protein 3, mitochondrial	2	8.07627	8.52082	7.97453	7.77486	7.57215	9.92973	9.46199	8.33801	8.18629	7.76864	7.9096	8.48711
GOLGA3__Q08378	Q08378	GOLGA3	Golgin subfamily A member 3	25	8.2894	8.33398	8.2827	8.30646	8.12825	8.45156	8.39933	8.25863	8.18013	8.50643	8.47482	8.38829
COG1__Q8WTW3	Q8WTW3	COG1	Conserved oligomeric Golgi complex subunit 1	17	8.3541	8.3821	8.38033	8.1703	8.5537	8.72213	8.28452	8.32922	8.4095	8.33025	8.27465	7.80921
ACSL1__P33121	P33121	ACSL1	Long-chain-fatty-acid--CoA ligase 1	5	8.48767	8.51523	8.46696	8.09908	8.24253	7.99191	8.37619	8.18938	8.59301	8.27811	8.28001	8.47993
LHPP__Q9H008	Q9H008	LHPP	Phospholysine phosphohistidine inorganic pyrophosphate phosphatase	3	8.90442	8.12125	8.64281	8.88958	8.30286	6.97531	8.07838	8.34343	8.68101	8.33921	8.21361	8.50813
IFFO2__Q5TF58	Q5TF58	IFFO2	Intermediate filament family orphan 2	2	8.55729	6.81109	8.02411	8.11014	8.79909	8.16768	7.69288	8.33989	8.41169	9.63541	8.8782	8.57253
LONRF2__Q1L5Z9	Q1L5Z9	LONRF2	LON peptidase N-terminal domain and RING finger protein 2	3	8.02192	8.42226	9.27832	8.29027	7.64884	7.95164	8.41985	7.87501	9.02728	7.8179	8.48728	8.75943
ESF1__Q9H501	Q9H501	ESF1	ESF1 homolog	12	8.34412	8.22034	8.49615	8.50518	8.34093	8.33535	8.45439	8.03676	8.16233	8.35861	8.43943	8.3064
DIAPH1__O60610	O60610	DIAPH1	Protein diaphanous homolog 1	29	8.27208	8.59224	8.51778	8.37283	8.24391	8.2597	8.10693	8.17958	8.16767	8.41454	8.29352	8.57922
PKD2__Q13563	Q13563	PKD2	Polycystin-2	2	8.42043	9.22361	8.00329	7.19591	8.77633	7.92581	8.99232	8.36295	9.35214	8.23568	7.58779	7.92375
DPYSL5__Q9BPU6	Q9BPU6	DPYSL5	Dihydropyrimidinase-related protein 5	19	8.41691	8.18467	8.07989	8.60863	8.65444	8.04641	8.32921	8.44953	8.42669	8.06997	8.38106	8.35259
TSEN2__Q8NCE0	Q8NCE0	TSEN2	tRNA-splicing endonuclease subunit Sen2	5	8.55699	8.42473	8.4097	8.53454	8.24379	7.96505	8.24506	8.38294	8.30107	8.78419	8.2087	7.94323
LAMB1__P07942	P07942	LAMB1	Laminin subunit beta-1	8	8.12791	8.32363	7.81439	7.6481	8.95303	8.01931	8.45466	8.8519	8.33593	7.96965	8.63607	8.86543
CCZ1B__P86790	P86790	CCZ1B	Vacuolar fusion protein CCZ1 homolog B	8	7.95207	8.42037	8.21891	8.00582	8.38342	8.21777	8.13913	8.5147	8.7804	8.47226	8.31169	8.58348
ZNF507__Q8TCN5	Q8TCN5	ZNF507	Zinc finger protein 507	3	7.92653	8.29317	8.12264	8.72792	8.25946	8.17746	8.48565	8.80549	8.65578	8.82258	8.10515	7.61818
RIPK1__Q13546	Q13546	RIPK1	Receptor-interacting serine/threonine-protein kinase 1	11	8.17842	8.21464	8.13003	8.55064	8.38604	8.2856	8.19738	8.38755	8.58534	8.51898	8.08726	8.47814
WDR26__Q9H7D7	Q9H7D7	WDR26	WD repeat-containing protein 26	8	8.86636	8.36665	8.5073	8.17261	8.4639	7.88022	8.12578	8.51822	8.52996	8.17552	7.93885	8.45462
ARPC4__P59998	P59998	ARPC4	Actin-related protein 2/3 complex subunit 4	10	8.36598	8.48975	8.63742	8.38178	8.48736	8.17402	8.44884	8.37674	8.16389	7.89895	8.54878	8.0265
SLC30A1__Q9Y6M5	Q9Y6M5	SLC30A1	Zinc transporter 1	2	8.24235	7.68018	8.26247	8.49769	8.81507	8.67647	9.21474	8.28914	7.99184	7.63975	8.54535	8.14495
TM9SF4__Q92544	Q92544	TM9SF4	Transmembrane 9 superfamily member 4	3	8.91254	8.66383	8.09984	7.76303	8.34245	8.11799	8.14016	8.40563	8.66604	8.21202	7.94979	8.72669
MARK3__P27448	P27448	MARK3	MAP/microtubule affinity-regulating kinase 3	5	8.86351	8.24277	8.09184	8.29479	8.18401	8.05935	8.25874	8.42694	8.02252	8.82262	8.14769	8.58521
MARK2__Q7KZI7_16	Q7KZI7-16	MARK2	Isoform of Q7KZI7, Isoform 16 of Serine/threonine-protein kinase MARK2	12	8.56592	8.16074	8.12177	8.77863	8.26966	8.15332	8.18858	8.23355	8.61241	8.62177	7.86111	8.43253
MARK1__Q9P0L2	Q9P0L2	MARK1	Serine/threonine-protein kinase MARK1	5	8.87776	8.46703	8.02604	8.21249	8.39364	8.36463	8.20645	8.41876	8.63865	8.26457	8.0213	8.10869
HEXIM1__O94992	O94992	HEXIM1	Protein HEXIM1	5	8.68726	8.84693	7.8772	8.21351	8.06054	8.58061	8.43656	8.48009	7.80463	8.42596	7.91322	8.67349
CEP290__O15078	O15078	CEP290	Centrosomal protein of 290 kDa	23	8.48371	8.02722	8.28587	8.60899	8.28238	8.20321	8.65083	8.10467	8.65413	8.43833	8.17824	8.08241
UBE2D3__P61077	P61077	UBE2D3	Ubiquitin-conjugating enzyme E2 D3	1	7.73287	6.94643	8.71736	8.4652	8.22082	8.46722	7.76318	8.97415	8.7262	7.02506	9.31448	9.64703
BCAP31__P51572	P51572	BCAP31	B-cell receptor-associated protein 31	26	8.00777	8.44035	8.38419	8.37476	8.10203	8.5498	8.87213	8.157	8.33406	8.37417	8.64026	7.76347
HMOX2__P30519	P30519	HMOX2	Heme oxygenase 2	17	8.53583	8.18593	8.58865	8.49993	8.32847	8.36401	8.29852	8.11061	8.39792	8.03201	8.24288	8.41524
UBA1__P22314	P22314	UBA1	Ubiquitin-like modifier-activating enzyme 1	66	8.30265	8.23854	8.40935	8.32573	8.30429	8.2052	8.26544	8.31512	8.30555	8.34096	8.28669	8.70049
KATNB1__Q9BVA0	Q9BVA0	KATNB1	Katanin p80 WD40 repeat-containing subunit B1	15	8.41331	8.26473	8.23403	8.26054	8.40992	8.05265	8.49045	8.19166	8.47834	8.26935	8.39953	8.53548
MYL6B__P14649	P14649	MYL6B	Myosin light chain 6B	5	7.99392	7.7671	8.17542	8.97541	8.17432	8.65164	8.76469	8.347	8.65926	7.93997	8.03151	8.51978
UBE2N__P61088	P61088	UBE2N	Ubiquitin-conjugating enzyme E2 N	8	8.36473	8.21428	8.65708	8.13479	8.45716	8.36526	8.09615	8.23384	8.53593	8.12707	8.01835	8.79536
IARS1__P41252	P41252	IARS1	Isoleucine--tRNA ligase, cytoplasmic	52	8.31649	8.34516	8.45512	8.21973	8.56215	8.2163	8.43158	8.21983	8.22593	8.08029	8.66709	8.26033
ACTR3__P61158	P61158	ACTR3	Actin-related protein 3	15	8.36661	8.44294	8.05748	8.57713	8.38054	8.2965	8.25996	8.0763	8.44139	8.24109	8.29921	8.56087
ACTR3B__Q9P1U1	Q9P1U1	ACTR3B	Actin-related protein 3B	10	8.33616	8.15145	8.35661	8.62743	8.54603	8.18017	8.29991	8.16947	8.51712	8.56055	8.09055	8.16454
DPY19L1__A0A1B0GW05	A0A1B0GW05	DPY19L1	Isoform of Q2PZI1, Probable C-mannosyltransferase DPY19L1	2	7.50944	8.66722	8.46573	7.43964	8.38434	8.34206	7.89417	9.0555	8.53836	9.32685	8.14104	8.23566
HGS__O14964	O14964	HGS	Hepatocyte growth factor-regulated tyrosine kinase substrate	9	7.85446	8.26011	8.48858	8.44863	8.09816	8.69573	8.41084	7.87699	8.15427	8.31569	8.87668	8.51985
CHORDC1__Q9UHD1	Q9UHD1	CHORDC1	Cysteine and histidine-rich domain-containing protein 1	17	7.98541	8.42344	9.0126	7.8328	8.35106	8.51994	9.05597	7.74122	8.04978	8.03399	8.78542	8.20838
ILF3__Q12906_7	Q12906-7	ILF3	Isoform of Q12906, Isoform 7 of Interleukin enhancer-binding factor 3	43	8.35852	8.41439	8.40411	8.37412	8.36178	8.51499	8.67564	8.22527	8.02955	7.91249	8.20651	8.52264
STRBP__Q96SI9	Q96SI9	STRBP	Spermatid perinuclear RNA-binding protein	18	8.31007	8.14322	8.64859	8.42067	8.08845	8.52371	8.29859	8.43784	8.15543	8.19441	8.39526	8.38376
DDX21__Q9NR30	Q9NR30	DDX21	Nucleolar RNA helicase 2	21	7.49495	8.12473	8.5966	8.79103	7.97908	8.50696	8.56549	8.65608	7.93924	8.39751	8.72129	8.22703
DDX50__Q9BQ39	Q9BQ39	DDX50	ATP-dependent RNA helicase DDX50	8	8.20943	8.25936	8.33571	8.83679	8.58167	7.79099	8.40735	8.77972	7.90744	8.07449	8.36878	8.44827
DLST__P36957	P36957	DLST	Dihydrolipoyllysine-residue succinyltransferase component of 2-oxoglutarate dehydrogenase complex, mitochondrial	12	8.61068	8.37638	8.60364	8.65468	8.72008	7.91666	7.98174	8.41214	8.19258	8.06606	8.29368	8.17169
PARP1__P09874	P09874	PARP1	Poly [ADP-ribose] polymerase 1	75	8.41654	8.49333	8.06722	8.12863	8.70847	8.56524	8.20408	8.14961	8.2833	8.23275	8.38469	8.36614
PI4K2B__Q8TCG2	Q8TCG2	PI4K2B	Phosphatidylinositol 4-kinase type 2-beta	4	8.32038	8.45479	8.56822	8.30387	7.8277	8.91238	7.97791	8.35819	9.0033	8.18993	8.64719	7.43615
LRRFIP2__Q9Y608	Q9Y608	LRRFIP2	Leucine-rich repeat flightless-interacting protein 2	9	8.70649	8.2405	8.36252	8.00542	8.63037	8.11491	8.37815	8.23639	8.70642	7.96511	8.23881	8.4149
LRRFIP1__Q32MZ4	Q32MZ4	LRRFIP1	Leucine-rich repeat flightless-interacting protein 1	20	8.27775	8.2449	8.53901	8.74353	8.40434	8.31284	8.11106	8.38852	8.21589	8.13394	8.26763	8.3606
LRRFIP1__Q32MZ4_4	Q32MZ4-4	LRRFIP1_1	Isoform of Q32MZ4, Isoform 4 of Leucine-rich repeat flightless-interacting protein 1	1	8.31227	7.92954	8.35909	8.42108	8.57458	8.13314	8.44582	8.48852	8.61281	7.8195	8.1713	8.73235
MYO1E__Q12965	Q12965	MYO1E	Unconventional myosin-Ie	12	8.33557	8.08943	8.23014	8.62386	8.23984	8.51682	8.38824	8.23981	8.25891	8.5881	8.30565	8.18364
IGF2BP1__Q9NZI8	Q9NZI8	IGF2BP1	Insulin-like growth factor 2 mRNA-binding protein 1	26	8.52841	8.05414	8.18054	8.40214	8.38325	8.27025	8.35402	8.53415	8.31104	8.46836	8.26828	8.24543
IGF2BP3__O00425	O00425	IGF2BP3	Insulin-like growth factor 2 mRNA-binding protein 3	12	8.47564	8.40811	8.51292	8.51949	8.37858	7.89396	8.54561	8.49507	8.12777	8.13483	8.36105	8.14697
IGF2BP2__Q9Y6M1	Q9Y6M1	IGF2BP2	Insulin-like growth factor 2 mRNA-binding protein 2	13	8.37097	8.4133	8.483	8.20452	8.21129	8.08325	8.68354	8.56411	8.35176	8.38538	8.42949	7.8194
STOML2__Q9UJZ1	Q9UJZ1	STOML2	Stomatin-like protein 2, mitochondrial	14	8.01721	8.04786	8.18268	7.95761	7.70705	8.60782	8.82883	8.93827	8.34536	8.58606	8.23967	8.54158
ATR__Q13535	Q13535	ATR	Serine/threonine-protein kinase ATR	19	8.53682	8.36601	8.37566	8.61054	8.57767	8.47773	7.98178	8.15722	8.38355	8.39266	7.82312	8.31725
XAB2__Q9HCS7	Q9HCS7	XAB2	Pre-mRNA-splicing factor SYF1	7	8.39199	8.1568	7.90979	8.35026	8.45785	8.56443	8.31525	8.17223	8.21814	8.56694	8.42719	8.46913
SP2__Q02086	Q02086	SP2	Transcription factor Sp2	1	8.61162	7.29628	8.6275	8.71033	8.23733	9.3982	9.01385	8.22426	8.28635	7.27279	8.21216	8.10935
RMDN1__Q96DB5	Q96DB5	RMDN1	Regulator of microtubule dynamics protein 1	2	8.79679	8.06203	8.95218	8.89884	8.09758	8.24187	8.60175	8.33052	8.057	7.70274	8.18742	8.07129
TMTC3__Q6ZXV5	Q6ZXV5	TMTC3	Protein O-mannosyl-transferase TMTC3	6	8.24728	8.48727	8.22438	9.07546	8.30622	7.99743	7.8959	8.18489	8.49883	8.47695	7.79451	8.81088
CDS2__O95674	O95674	CDS2	Phosphatidate cytidylyltransferase 2	3	8.73575	8.47918	8.33466	8.01245	8.19292	7.98234	7.74275	8.47729	8.68979	8.83688	8.2118	8.30419
SLC9A6__Q92581	Q92581	SLC9A6	Sodium/hydrogen exchanger 6	3	8.44716	8.54611	8.10088	8.21775	8.00382	7.83449	8.22151	9.1839	8.2917	8.37502	8.36989	8.40777
PPP4R3B__Q5MIZ7	Q5MIZ7	PPP4R3B	Serine/threonine-protein phosphatase 4 regulatory subunit 3B	11	8.3257	8.34648	8.40108	8.3883	7.96903	8.33172	8.02815	8.36293	8.36179	8.62164	8.38087	8.48232
PPP4R3A__Q6IN85	Q6IN85	PPP4R3A	Serine/threonine-protein phosphatase 4 regulatory subunit 3A	10	7.95475	7.95628	8.63174	8.67128	8.45791	8.42254	8.32207	8.28711	8.34279	8.09203	8.57841	8.2831
SEC23B__Q15437	Q15437	SEC23B	Protein transport protein Sec23B	13	8.28387	8.18636	8.25241	8.34506	8.30233	8.30436	8.5375	8.17433	8.83237	8.38812	8.08444	8.30885
SEC23A__Q15436	Q15436	SEC23A	Protein transport protein Sec23A	9	8.30419	8.49237	8.25425	8.13486	8.45895	8.11418	8.10512	8.36726	8.71907	8.34942	8.15953	8.54079
CEP170__Q5SW79	Q5SW79	CEP170	Centrosomal protein of 170 kDa	32	8.38878	8.23948	8.31637	8.55643	8.38715	8.3057	8.2214	8.41687	8.09811	8.12955	8.25148	8.68868
CEP170B__Q9Y4F5	Q9Y4F5	CEP170B	Centrosomal protein of 170 kDa protein B	5	8.3416	8.79971	8.51058	7.8212	7.91348	8.37154	8.18717	8.20556	8.9151	7.96749	8.36443	8.60215
KDM5C__P41229	P41229	KDM5C	Lysine-specific demethylase 5C	15	8.17373	8.03124	8.25609	8.5583	8.1551	8.20213	8.30589	8.56465	8.41241	8.57392	8.37746	8.38909
KDM5B__Q9UGL1	Q9UGL1	KDM5B	Lysine-specific demethylase 5B	2	7.36974	7.27927	10.0806	7.80251	7.74239	9.30721	10.5927	7.76805	6.91218	8.15226	10.1533	6.83978
KDM5A__P29375	P29375	KDM5A	Lysine-specific demethylase 5A	4	8.21413	8.26377	7.93486	7.61708	7.87121	8.46649	8.5691	8.13542	8.2582	9.12295	9.45059	8.09618
APEH__P13798	P13798	APEH	Acylamino-acid-releasing enzyme	13	9.32041	7.43142	8.38537	8.25382	8.36248	10.0347	9.33223	9.42573	7.65144	7.50104	9.10464	5.19673
MTAP__Q13126	Q13126	MTAP	S-methyl-5'-thioadenosine phosphorylase	10	8.24936	8.55577	8.7571	9.04547	8.72383	8.65732	8.78295	8.43117	8.26713	8.43189	8.94766	5.15035
CNOT10__Q9H9A5	Q9H9A5	CNOT10	CCR4-NOT transcription complex subunit 10	3	8.1337	7.45196	8.96548	8.45768	8.68808	8.04058	8.12658	8.44931	8.46168	8.05409	8.33934	8.83151
PIH1D1__Q9NWS0	Q9NWS0	PIH1D1	PIH1 domain-containing protein 1	5	9.02996	8.52383	8.55048	7.79697	8.51541	8.01924	8.47173	8.02551	9.07473	8.54958	8.14044	7.30212
HTATSF1__O43719	O43719	HTATSF1	HIV Tat-specific factor 1	28	8.33754	8.38835	8.27867	8.35407	8.35884	8.3516	8.42505	8.41959	8.05482	8.14423	8.42824	8.45899
POLK__Q9UBT6	Q9UBT6	POLK	DNA polymerase kappa	3	8.05809	8.72261	7.92857	8.12951	7.95318	9.23276	8.37825	8.61818	8.7306	8.3435	8.48882	7.41593
PLS3__P13797	P13797	PLS3	Plastin-3	74	8.20144	8.39382	8.41125	8.37336	8.52333	8.15327	8.03713	8.34827	8.4158	8.31405	8.30961	8.51867
PLS1__Q14651	Q14651	PLS1	Plastin-1	12	7.99187	8.35476	8.26996	8.64135	8.22462	8.0438	8.23699	8.61227	8.59598	8.19849	8.39574	8.43417
SPINDOC__Q9BUA3	Q9BUA3	SPINDOC	Spindlin interactor and repressor of chromatin-binding protein	2	8.45831	8.24778	7.64578	8.65549	8.06331	9.1952	7.81072	8.07059	7.88531	8.10661	8.75735	9.10355
HELB__Q8NG08	Q8NG08	HELB	DNA helicase B	6	8.30382	8.29965	8.49098	8.39486	8.28924	8.7235	7.93904	8.56856	8.48394	8.67354	7.70814	8.12473
USP47__Q96K76	Q96K76	USP47	Ubiquitin carboxyl-terminal hydrolase 47	21	8.18968	8.21669	8.29881	8.36942	8.15217	8.05191	8.61574	8.39288	8.39753	8.34659	8.32082	8.64775
RNF14__Q9UBS8	Q9UBS8	RNF14	E3 ubiquitin-protein ligase RNF14	4	8.66844	8.13056	8.87796	8.43996	7.66571	8.115	7.67802	8.75398	8.42885	8.67438	8.04832	8.51881
CHID1__Q9BWS9	Q9BWS9	CHID1	Chitinase domain-containing protein 1	5	8.40081	8.55822	8.0968	8.32883	8.01748	7.9741	8.61342	8.14996	9.09801	8.16569	8.2917	8.305
DMAP1__Q9NPF5	Q9NPF5	DMAP1	DNA methyltransferase 1-associated protein 1	4	8.53302	8.86705	8.05653	8.62036	8.15911	8.0493	7.38523	8.70216	8.9658	8.45809	7.7695	8.43385
FHOD1__Q9Y613	Q9Y613	FHOD1	FH1/FH2 domain-containing protein 1	17	8.676	8.42833	8.14143	8.2991	8.5141	7.95126	8.28828	8.53608	8.31135	8.1057	8.34823	8.40012
DNMBP__Q6XZF7	Q6XZF7	DNMBP	Dynamin-binding protein	7	8.56241	8.32356	8.42336	8.22405	8.63272	8.63246	8.27397	8.46694	8.60541	8.39663	7.85207	7.60643
TACC3__Q9Y6A5	Q9Y6A5	TACC3	Transforming acidic coiled-coil-containing protein 3	16	8.08673	8.67816	8.15346	8.44872	8.1459	8.20505	8.02637	8.50146	8.66614	8.15827	8.2423	8.68744
LIG1__P18858_3	P18858-3	LIG1	Isoform of P18858, Isoform 3 of DNA ligase 1	10	8.48896	8.26238	8.26315	8.5863	8.2996	8.04997	7.91039	8.36958	8.5702	8.97259	7.87757	8.34932
LAMB2__P55268	P55268	LAMB2	Laminin subunit beta-2	6	8.02715	8.13981	8.38682	8.21425	8.06285	8.25427	8.1382	8.75251	8.7133	8.59179	8.50289	8.21616
UBA3__Q8TBC4	Q8TBC4	UBA3	NEDD8-activating enzyme E1 catalytic subunit	9	8.09444	8.42612	8.42795	7.98496	8.53052	8.03969	8.17923	8.3607	8.49155	8.30156	8.44753	8.71575
DSE__Q9UL01	Q9UL01	DSE	Dermatan-sulfate epimerase	2	8.30666	8.3571	8.66405	8.58631	7.93449	8.40712	7.85325	8.68456	8.79588	8.3804	7.82501	8.20518
AKAP12__Q02952	Q02952	AKAP12	A-kinase anchor protein 12	37	8.53084	8.19175	8.36547	8.48908	8.23247	8.34828	8.24256	8.34302	8.37552	8.16831	8.38713	8.32557
CHD1L__Q86WJ1	Q86WJ1	CHD1L	Chromodomain-helicase-DNA-binding protein 1-like	12	8.40767	8.17474	8.23903	8.32949	8.29034	8.21527	8.59123	8.21084	8.17523	8.70016	8.0941	8.5719
F5__P12259	P12259	F5	Coagulation factor V	3	7.64303	8.31716	8.64819	8.82076	8.16872	8.51898	8.2893	8.67018	8.49374	8.0245	8.32276	8.08268
SLC30A9__Q6PML9	Q6PML9	SLC30A9	Zinc transporter 9	5	8.18546	8.09306	8.31169	8.28401	8.439	8.27489	8.98394	7.64093	8.40548	8.03755	8.73282	8.61117
SCLY__Q96I15	Q96I15	SCLY	Selenocysteine lyase	4	7.92386	8.07837	7.43416	8.37109	8.60871	8.54927	7.76464	9.13598	8.76863	8.07534	8.33652	8.95344
RBM28__Q9NW13	Q9NW13	RBM28	RNA-binding protein 28	12	8.07541	8.69118	8.12014	8.3128	8.17692	7.94276	8.45299	8.67318	8.29663	8.08176	8.40574	8.77049
CRYBG3__Q68DQ2	Q68DQ2	CRYBG3	Very large A-kinase anchor protein	21	7.79067	8.7002	8.15059	8.48771	8.02499	8.5614	8.41875	8.4767	8.15557	8.63131	8.19975	8.40237
INTS9__Q9NV88	Q9NV88	INTS9	Integrator complex subunit 9	6	8.23446	8.5819	8.25267	8.25299	8.34319	8.8827	8.25584	8.3783	8.25277	8.3941	8.04452	8.12656
BZW1__Q7L1Q6	Q7L1Q6	BZW1	Basic leucine zipper and W2 domain-containing protein 1	19	8.60515	7.85189	8.57311	8.50745	8.33186	8.21511	8.38059	8.3642	8.20415	8.32174	8.14281	8.50194
BZW2__Q9Y6E2	Q9Y6E2	BZW2	Basic leucine zipper and W2 domain-containing protein 2	15	8.21776	8.07323	8.67931	8.44364	8.03644	8.34665	8.99414	8.10021	8.02197	8.1545	8.58319	8.34896
UBE2J1__Q9Y385	Q9Y385	UBE2J1	Ubiquitin-conjugating enzyme E2 J1	4	7.92437	8.65526	8.0423	9.10885	7.83266	8.72864	7.70002	8.70883	8.01966	8.63476	7.90045	8.74421
MAGI3__Q5TCQ9	Q5TCQ9	MAGI3	Membrane-associated guanylate kinase, WW and PDZ domain-containing protein 3	6	8.23116	8.35413	7.83787	8.42582	8.49167	8.58141	8.1331	8.43244	8.5604	7.94728	8.61345	8.39125
EIF4A1__P60842	P60842	EIF4A1	Eukaryotic initiation factor 4A-I	52	8.18568	8.24857	8.32833	8.14211	8.3116	8.62292	8.66311	8.11216	8.21397	8.24221	8.4559	8.47343
EIF4A1__J3QS69	J3QS69	EIF4A1_1	Isoform of P60842, RNA helicase (Fragment)	1	10.3898	8.93626	6.87807	8.29021	8.83428	8.01049	9.06089	7.67581	8.06661	7.31934	8.02403	8.51423
EIF4A3__P38919	P38919	EIF4A3	Eukaryotic initiation factor 4A-III	36	8.33113	8.23511	8.42391	8.62413	8.44872	8.46251	8.18668	8.39863	7.93066	8.16383	8.34322	8.45145
EIF4A2__Q14240	Q14240	EIF4A2	Eukaryotic initiation factor 4A-II	39	8.42049	8.27077	8.1862	8.17828	8.34193	8.44111	8.00913	8.30271	8.47075	8.60497	7.96946	8.80421
SLK__Q9H2G2_2	Q9H2G2-2	SLK	Isoform of Q9H2G2, Isoform 2 of STE20-like serine/threonine-protein kinase	23	8.39046	8.27941	8.58289	8.27039	8.15574	8.35924	8.30144	8.30641	8.31005	8.57622	8.20284	8.26491
STK10__O94804	O94804	STK10	Serine/threonine-protein kinase 10	11	8.51904	8.49807	7.96295	8.30262	8.16167	8.10941	8.34272	8.28761	8.25909	8.72046	8.14484	8.69153
SPECC1__Q5M775	Q5M775	SPECC1	Cytospin-B	4	7.76959	8.587	7.75988	8.26081	7.98934	8.50939	8.15477	8.54195	8.45486	9.09859	7.91366	8.96016
YJU2__Q9BW85	Q9BW85	YJU2	Splicing factor YJU2	4	7.8776	8.76054	8.49717	7.79598	8.18079	8.79731	8.00259	8.71407	8.45685	8.07841	8.40005	8.43864
NPLOC4__Q8TAT6	Q8TAT6	NPLOC4	Nuclear protein localization protein 4 homolog	9	8.19907	8.62121	8.193	8.41351	8.58926	8.21802	7.85362	8.71375	8.50971	8.53527	7.85232	8.30126
ANKHD1__Q8IWZ3_6	Q8IWZ3-6	ANKHD1	Isoform of Q8IWZ3, Isoform 6 of Ankyrin repeat and KH domain-containing protein 1	10	8.3758	8.18548	8.49881	8.4567	8.41042	8.11958	8.92958	8.44166	8.09536	8.38961	7.86721	8.22979
EIF5B__O60841	O60841	EIF5B	Eukaryotic translation initiation factor 5B	38	8.51755	8.21365	8.51292	8.45522	8.45721	8.48243	7.93475	8.22223	8.21055	8.24918	8.2887	8.45561
ANKRD17__O75179	O75179	ANKRD17	Ankyrin repeat domain-containing protein 17	20	8.13177	8.1204	8.16201	8.42608	8.29296	8.27756	8.27046	8.48271	8.33505	8.67559	8.38322	8.44219
CANT1__Q8WVQ1	Q8WVQ1	CANT1	Soluble calcium-activated nucleotidase 1	7	8.44744	8.00742	8.00748	8.16478	8.58899	8.31614	8.21587	8.85247	8.65289	8.64569	7.89788	8.20296
CEP97__Q8IW35	Q8IW35	CEP97	Centrosomal protein of 97 kDa	11	8.4558	8.11542	8.3749	8.07826	8.19276	8.36153	8.3012	8.31882	8.47676	8.54929	8.17071	8.60454
TFAM__Q00059	Q00059	TFAM	Transcription factor A, mitochondrial	9	8.62964	8.60214	7.89411	8.2589	8.57389	8.38089	7.91972	8.41701	8.2142	8.4743	8.03346	8.60174
CAMK1D__Q8IU85	Q8IU85	CAMK1D	Calcium/calmodulin-dependent protein kinase type 1D	6	8.54267	8.24553	8.60332	8.74542	8.11483	8.03188	8.46765	8.25074	8.23353	8.10276	8.38416	8.2775
CAMK1__Q14012	Q14012	CAMK1	Calcium/calmodulin-dependent protein kinase type 1	3	9.10286	8.30085	8.01855	8.43414	9.1328	7.92984	8.85169	7.84457	8.74141	8.05007	8.15021	7.44301
PAICS__P22234	P22234	PAICS	Multifunctional protein ADE2	37	8.09671	8.11605	8.46208	8.3233	8.33506	8.62361	8.83501	8.13378	8.14278	8.15307	8.49853	8.28002
HACE1__Q8IYU2	Q8IYU2	HACE1	E3 ubiquitin-protein ligase HACE1	2	8.86904	8.71532	7.53524	9.05018	8.27304	7.5324	7.70704	9.20784	8.35427	8.03713	7.89546	8.82303
ECHS1__P30084	P30084	ECHS1	Enoyl-CoA hydratase, mitochondrial	17	8.27548	8.42025	8.40032	8.06639	8.29997	8.19253	8.42056	8.14107	8.33641	8.3876	8.62312	8.43631
SCRIB__Q14160	Q14160	SCRIB	Protein scribble homolog	21	8.24845	8.56151	8.16128	8.28051	8.55905	8.41894	8.25854	8.39212	8.25279	8.25437	8.16185	8.45059
LRRC1__Q9BTT6	Q9BTT6	LRRC1	Leucine-rich repeat-containing protein 1	1	6.78425	6.77152	8.73517	9.70994	7.47398	7.09762	8.46114	8.67818	10.4583	9.45334	7.06662	9.30996
CCT4__P50991	P50991	CCT4	T-complex protein 1 subunit delta	45	8.36654	8.34985	8.45366	8.23209	8.34487	8.42428	8.39599	8.20898	8.34397	8.24436	8.1466	8.48882
ALDH5A1__P51649	P51649	ALDH5A1	Succinate-semialdehyde dehydrogenase, mitochondrial	8	8.16205	8.18121	8.58268	8.76593	8.34942	7.99739	7.90222	8.35323	8.57086	8.51488	8.2255	8.39463
MKRN2__Q9H000	Q9H000	MKRN2	Probable E3 ubiquitin-protein ligase makorin-2	12	8.81007	8.0317	8.2539	8.56225	8.25269	8.31101	7.67039	8.17882	8.74704	8.79259	8.29332	8.09622
ANKLE2__Q86XL3	Q86XL3	ANKLE2	Ankyrin repeat and LEM domain-containing protein 2	9	8.0869	7.77857	8.3919	8.28751	7.906	8.59946	8.45021	8.5376	8.4602	8.40797	8.80735	8.28633
TSTD2__Q5T7W7	Q5T7W7	TSTD2	Thiosulfate sulfurtransferase/rhodanese-like domain-containing protein 2	3	8.05946	8.67265	8.45272	8.51853	7.46532	8.33042	8.45851	8.09522	8.69956	8.63636	8.81228	7.79896
PCBP2__Q15366	Q15366	PCBP2	Poly(rC)-binding protein 2	51	8.21649	8.15543	8.16195	8.11852	8.07104	8.2268	8.3337	8.27788	8.45898	8.76533	8.80825	8.40563
PCBP1__Q15365	Q15365	PCBP1	Poly(rC)-binding protein 1	10	8.31177	8.49975	8.33601	7.96765	7.9804	8.45092	8.11708	8.9011	7.88308	8.54153	8.65901	8.35169
PCBP2__F8VZX2	F8VZX2	PCBP2_1	Isoform of Q15366, Poly(rC)-binding protein 2	1	7.42308	8.25971	9.28985	10.2116	8.24669	8.00395	7.11943	8.81844	8.25228	8.44834	7.17937	8.74725
PCBP2__F8VRH0	F8VRH0	PCBP2_2	Isoform of Q15366, Poly(rC)-binding protein 2 (Fragment)	1	7.81552	8.63767	7.41461	7.6726	8.14512	8.19485	8.94931	8.82194	8.64515	10.3716	8.64593	6.68573
CPS1__P31327	P31327	CPS1	Carbamoyl-phosphate synthase [ammonia], mitochondrial	8	8.01756	8.71668	7.84484	8.81884	8.36172	8.11797	8.1547	8.45643	8.51822	7.98269	8.572	8.43836
CAD__P27708	P27708	CAD	CAD protein	58	8.47163	8.29086	8.29813	8.25747	8.36244	8.4134	8.30809	8.36612	8.20868	8.32872	8.22802	8.46642
TRNAU1AP__Q9NX07	Q9NX07	TRNAU1AP	tRNA selenocysteine 1-associated protein 1	3	8.12576	8.10697	8.58652	7.95307	8.90516	8.16176	7.88871	8.31926	8.64472	8.31534	8.32613	8.6666
ZNF121__P58317	P58317	ZNF121	Zinc finger protein 121	2	8.52718	7.70651	8.66428	8.07274	7.60908	9.11273	9.39331	7.87626	8.81755	7.04787	9.67575	7.49673
IPO7__O95373	O95373	IPO7	Importin-7	24	8.30762	8.45235	8.1657	8.08182	8.37228	8.24237	8.01739	8.73053	8.467	8.36297	8.29879	8.50118
BMS1__Q14692	Q14692	BMS1	Ribosome biogenesis protein BMS1 homolog	12	8.31047	8.4477	8.36625	8.00923	8.45219	8.32328	8.8295	8.0489	8.07843	8.30716	8.68307	8.14382
ASPM__Q8IZT6	Q8IZT6	ASPM	Abnormal spindle-like microcephaly-associated protein	9	8.35222	8.49561	8.12008	8.01784	8.66149	8.35837	8.24443	8.1979	8.28084	8.39459	8.5431	8.33352
NUP93__Q8N1F7	Q8N1F7	NUP93	Nuclear pore complex protein Nup93	28	8.65914	8.31432	8.08343	8.25088	8.46934	8.47085	8.18002	8.17694	8.32788	8.38837	8.33835	8.34048
NDUFB10__O96000	O96000	NDUFB10	NADH dehydrogenase [ubiquinone] 1 beta subcomplex subunit 10	4	8.63913	8.04807	8.52008	8.2572	7.67655	8.47431	8.54439	8.96514	7.97788	8.71306	8.09202	8.09217
GIPC1__O14908	O14908	GIPC1	PDZ domain-containing protein GIPC1	10	8.76662	8.15954	8.12531	8.74904	8.85742	8.11551	7.99884	8.12154	8.30809	8.32663	7.77297	8.69849
EEF2K__O00418	O00418	EEF2K	Eukaryotic elongation factor 2 kinase	7	8.93716	8.57944	8.16628	8.0293	8.49722	7.76669	8.21073	8.06155	8.71249	8.12898	8.73438	8.17578
CLCC1__Q96S66	Q96S66	CLCC1	Chloride channel CLIC-like protein 1	11	8.37456	8.36061	8.23175	8.31317	8.13903	8.18649	7.94586	8.61319	8.48087	8.53065	8.12524	8.69858
DPH2__Q9BQC3	Q9BQC3	DPH2	2-(3-amino-3-carboxypropyl)histidine synthase subunit 2	4	8.48341	8.40132	8.21633	7.94295	8.65839	8.84731	8.39338	8.26608	8.05405	8.31958	8.22153	8.19565
SPTBN1__Q01082	Q01082	SPTBN1	Spectrin beta chain, non-erythrocytic 1	70	8.29441	8.78212	8.29484	8.52872	8.99401	8.10347	8.3202	8.30006	8.25503	7.74496	8.36039	8.02179
SPTBN1__Q01082_3	Q01082-3	SPTBN1_1	Isoform of Q01082, Isoform 2 of Spectrin beta chain, non-erythrocytic 1	1	8.60686	8.93797	8.36758	7.83265	8.00527	7.34035	8.14853	8.27892	8.67031	8.73339	8.70833	8.36983
SPTBN4__Q9H254	Q9H254	SPTBN4	Spectrin beta chain, non-erythrocytic 4	4	9.11529	8.5378	8.24219	7.83739	8.73247	8.40448	8.31451	8.16457	8.7075	7.84283	7.99011	8.11087
ACTN4__O43707	O43707	ACTN4	Alpha-actinin-4	35	8.37238	9.68703	7.99665	8.32878	10.0149	7.07251	7.69321	8.66885	8.13363	7.5139	8.19351	8.32461
ACTN1__P12814	P12814	ACTN1	Alpha-actinin-1	21	8.44384	8.85986	8.2244	8.32991	9.2838	7.65624	8.08817	8.50711	8.3091	7.61788	8.35433	8.32537
SPTBN2__O15020	O15020	SPTBN2	Spectrin beta chain, non-erythrocytic 2	23	8.61132	8.65606	8.23559	8.36545	8.74915	8.09559	8.38694	8.14364	8.27279	7.92281	8.59586	7.9648
ELP1__O95163	O95163	ELP1	Elongator complex protein 1	29	8.58611	8.64099	8.21145	8.21032	8.14146	8.18357	7.79262	8.40757	8.66945	8.35856	8.21336	8.58453
ELP1__F5H2T0	F5H2T0	ELP1_1	Isoform of O95163, IkappaB kinase complex-associated protein	1	7.64606	8.51416	8.86787	8.19487	6.71776	8.36376	10.5193	8.27567	7.43612	10.1901	9.4422	5.83216
RRP9__O43818	O43818	RRP9	U3 small nucleolar RNA-interacting protein 2	4	7.47729	8.71646	8.36812	8.5917	7.57627	8.67662	8.81856	8.49387	8.06251	8.24334	8.32128	8.65397
SNAPC4__Q5SXM2	Q5SXM2	SNAPC4	snRNA-activating protein complex subunit 4	5	8.25272	8.26734	7.52957	8.04685	8.882	7.67609	8.72128	8.51755	8.51628	8.47245	8.32691	8.79095
ORC4__O43929	O43929	ORC4	Origin recognition complex subunit 4	6	8.1006	8.04201	8.08552	9.24032	7.70473	8.31741	8.17014	8.86145	8.25023	8.53897	8.01876	8.66986
KIF16B__Q96L93	Q96L93	KIF16B	Kinesin-like protein KIF16B	5	8.14266	8.17471	8.75937	8.40977	8.54723	8.07413	8.15083	8.18383	8.5536	8.51075	8.01177	8.48134
KIF3A__Q9Y496	Q9Y496	KIF3A	Kinesin-like protein KIF3A	14	8.59859	8.3608	8.35556	8.4798	8.07181	8.3152	8.32286	8.08125	8.44954	8.80782	7.9264	8.23038
KIF4A__O95239	O95239	KIF4A	Chromosome-associated kinesin KIF4A	13	8.69734	8.18324	7.7571	8.6341	8.51493	8.56071	8.46351	8.22663	8.50527	8.44626	8.1166	7.8943
TBC1D7__Q9P0N9	Q9P0N9	TBC1D7	TBC1 domain family member 7	4	8.75309	8.636	7.93507	8.66266	7.95224	8.36516	7.91513	8.01726	8.68133	9.03623	7.48709	8.55875
TRAFD1__O14545	O14545	TRAFD1	TRAF-type zinc finger domain-containing protein 1	5	8.07544	8.62365	8.28464	7.8085	8.39876	8.82211	8.13254	8.38857	8.4548	8.79852	8.09826	8.11421
TJP2__Q9UDY2	Q9UDY2	TJP2	Tight junction protein ZO-2	10	8.26133	8.29859	8.01452	8.34552	8.73831	7.88221	7.8657	8.631	8.38576	8.45144	8.40755	8.71806
GANAB__Q14697	Q14697	GANAB	Neutral alpha-glucosidase AB	42	8.28746	8.30708	8.39955	8.38062	8.47289	8.20229	8.53875	8.15517	8.23463	8.21611	8.32955	8.4759
PRORP__O15091	O15091	PRORP	Mitochondrial ribonuclease P catalytic subunit	5	8.18431	8.02381	8.0919	8.08136	8.55576	8.39518	9.47148	7.94542	8.04353	8.21123	8.73323	8.2628
FANCB__Q8NB91	Q8NB91	FANCB	Fanconi anemia group B protein	5	8.16441	8.35325	8.6223	7.93068	9.07366	8.12008	7.27665	8.2566	8.70507	8.34937	8.27289	8.87503
PA2G4__Q9UQ80	Q9UQ80	PA2G4	Proliferation-associated protein 2G4	31	8.11482	8.35608	8.49599	8.1506	8.37036	8.40673	8.57377	8.28062	8.1367	8.31349	8.56846	8.23237
ZNF768__Q9H5H4	Q9H5H4	ZNF768	Zinc finger protein 768	6	8.50382	8.59262	8.01477	7.92639	8.15825	8.18523	8.53159	8.21612	8.38528	8.42437	8.46181	8.59977
PDP2__Q9P2J9	Q9P2J9	PDP2	[Pyruvate dehydrogenase [acetyl-transferring]]-phosphatase 2, mitochondrial	3	7.77994	8.24842	8.71734	8.08016	8.58032	7.86681	8.39569	8.28266	8.52974	8.95354	7.90052	8.66486
APPBP2__Q92624	Q92624	APPBP2	Amyloid protein-binding protein 2	3	8.35841	8.40425	8.57314	8.13656	8.31593	8.46111	8.63288	8.37228	8.32887	8.81459	8.64719	6.95478
SDHA__P31040	P31040	SDHA	Succinate dehydrogenase [ubiquinone] flavoprotein subunit, mitochondrial	19	8.24696	8.66542	8.50522	8.60775	8.8709	8.45178	8.50184	8.42848	8.47088	8.14925	8.49675	6.60476
MPST__P25325	P25325	MPST	3-mercaptopyruvate sulfurtransferase	6	8.34138	8.18221	8.50192	8.31124	8.19398	8.85968	8.3121	8.2078	8.41403	7.93239	8.12476	8.61852
CDK1__P06493	P06493	CDK1	Cyclin-dependent kinase 1	26	8.29719	8.3341	8.46921	8.25157	8.25131	8.17365	8.15991	8.22987	8.56438	8.53181	8.378	8.359
CDK2__P24941	P24941	CDK2	Cyclin-dependent kinase 2	11	8.683	8.65063	8.36809	8.1182	8.21575	8.2959	8.04584	8.25073	8.5668	8.34865	8.10899	8.34742
SLC38A2__Q96QD8	Q96QD8	SLC38A2	Sodium-coupled neutral amino acid transporter 2	6	8.6082	9.12366	8.12391	8.24404	7.8025	8.31208	8.17218	8.40458	8.41349	8.48151	7.9923	8.32156
TKT__P29401	P29401	TKT	Transketolase	43	7.98959	8.29568	8.51453	8.16698	8.18527	8.56512	9.00836	8.10059	7.93066	8.28761	8.72663	8.22897
ZNF358__Q9NW07	Q9NW07	ZNF358	Zinc finger protein 358	1	8.46701	8.2685	8.76828	8.37413	8.15566	7.76888	8.70847	8.55657	7.55477	8.35904	9.09926	7.91943
CUL4B__Q13620	Q13620	CUL4B	Cullin-4B	28	8.11677	8.33923	8.5559	8.05748	8.33228	8.20582	8.55346	8.0501	7.91785	8.4779	9.06993	8.32328
CUL4A__Q13619	Q13619	CUL4A	Cullin-4A	7	8.62055	8.45961	7.94101	8.43111	8.02126	8.4332	8.11867	8.35589	8.57087	8.19763	8.17223	8.67797
FSD1__Q9BTV5	Q9BTV5	FSD1	Fibronectin type III and SPRY domain-containing protein 1	6	8.48407	8.19249	8.39551	8.19712	8.28244	8.30255	8.34071	8.38389	8.16066	8.09172	8.68379	8.48506
SRSF3__P84103	P84103	SRSF3	Serine/arginine-rich splicing factor 3	7	8.16234	8.43721	8.37483	7.984	8.33492	8.26565	8.39687	8.50985	8.26259	8.08344	8.35707	8.83122
SRSF7__Q16629	Q16629	SRSF7	Serine/arginine-rich splicing factor 7	8	7.6424	8.21619	8.13327	8.33829	8.08849	8.13307	8.73736	8.40411	8.55519	8.78812	8.1458	8.81772
ARPC5L__Q9BPX5	Q9BPX5	ARPC5L	Actin-related protein 2/3 complex subunit 5-like protein	11	8.26162	8.61953	8.13636	8.91866	8.57625	8.21653	7.5677	8.42786	8.51355	8.30267	7.73255	8.72673
ARPC5__O15511	O15511	ARPC5	Actin-related protein 2/3 complex subunit 5	8	8.92796	8.28246	8.41673	8.62418	8.06599	7.85725	8.43239	8.30793	8.52636	8.42391	8.01113	8.12372
TCP1__P17987	P17987	TCP1	T-complex protein 1 subunit alpha	48	8.15439	8.37221	8.22492	8.31802	8.37326	8.68735	8.34499	8.10895	8.0689	8.40476	8.38078	8.56145
FADS2__O95864	O95864	FADS2	Acyl-CoA 6-desaturase	3	8.03661	8.51164	8.34183	8.63445	8.22751	8.40102	8.31122	7.92082	8.72563	8.04358	8.0645	8.78119
SNAPC3__Q92966	Q92966	SNAPC3	snRNA-activating protein complex subunit 3	2	8.54618	7.63321	7.73518	8.75211	8.95042	9.00943	7.21843	8.07043	8.42438	8.52464	8.31201	8.82357
MED27__Q6P2C8	Q6P2C8	MED27	Mediator of RNA polymerase II transcription subunit 27	4	8.6684	8.46957	8.09247	8.32314	8.24629	8.18998	8.26944	8.18648	8.34449	8.98179	8.12637	8.10158
AK3__Q9UIJ7	Q9UIJ7	AK3	GTP:AMP phosphotransferase AK3, mitochondrial	9	8.54024	8.18177	8.50583	8.5789	8.37709	7.72165	8.35092	8.34411	8.32058	8.22748	8.55228	8.29915
ITGA6__P23229	P23229	ITGA6	Integrin alpha-6	5	8.51072	8.21948	8.08807	8.40763	8.14143	7.77728	8.69113	8.41058	8.86028	8.1018	8.35227	8.43933
ZNF223__Q9UK11	Q9UK11	ZNF223	Zinc finger protein 223	2	7.32365	8.86846	8.71808	6.92203	8.85232	8.24834	8.89932	8.46078	8.20602	8.39281	7.98019	9.12799
MYO5A__Q9Y4I1	Q9Y4I1	MYO5A	Unconventional myosin-Va	15	8.45105	8.61428	8.21681	8.41642	8.75885	7.82638	8.10026	8.45671	8.63008	8.03175	8.11059	8.38681
MYO5B__Q9ULV0	Q9ULV0	MYO5B	Unconventional myosin-Vb	1	7.30567	7.64941	8.1759	7.78335	8.1138	9.21112	8.62093	9.11046	8.99702	8.70084	7.27745	9.05404
ADSL__P30566	P30566	ADSL	Adenylosuccinate lyase	9	8.2238	8.40819	8.1788	8.32608	8.46944	8.27951	8.57697	8.07005	8.53017	8.2814	8.44597	8.20962
RNF213__A0A0A0MTC1	A0A0A0MTC1	RNF213	Isoform of Q63HN8, E3 ubiquitin-protein ligase RNF213	39	8.34702	8.42656	8.45735	7.96592	8.13309	8.22042	8.43254	8.37624	8.58532	8.19269	8.47219	8.39068
FAM120C__Q9NX05	Q9NX05	FAM120C	Constitutive coactivator of PPAR-gamma-like protein 2	3	8.64069	7.90411	8.18673	8.43754	8.34317	8.44947	7.99273	8.69055	8.15675	8.30263	8.43452	8.4611
FAM120A__Q9NZB2	Q9NZB2	FAM120A	Constitutive coactivator of PPAR-gamma-like protein 1	16	8.53676	8.46915	8.46891	8.01	8.5326	8.43449	8.22159	8.45735	8.36238	8.21581	8.2004	8.09056
FAM120A__A0A494C0Y9	A0A494C0Y9	FAM120A_1	Isoform of Q9NZB2, Constitutive coactivator of PPAR-gamma-like protein 1 (Fragment)	1	6.9133	10.0646	9.83189	8.03379	7.80097	10.4196	6.98235	8.85035	8.67656	6.70311	8.77845	6.945
CMTM3__Q96MX0	Q96MX0	CMTM3	CKLF-like MARVEL transmembrane domain-containing protein 3	2	7.39232	7.76434	9.22233	7.12804	8.78112	8.95935	8.20966	7.89952	7.47426	8.89352	9.90095	8.37458
EIF4G2__P78344	P78344	EIF4G2	Eukaryotic translation initiation factor 4 gamma 2	23	8.5135	8.32211	8.33961	8.54574	8.148	8.30119	8.01867	8.46568	8.37614	8.2746	8.21658	8.47817
OGT__O15294	O15294	OGT	UDP-N-acetylglucosamine--peptide N-acetylglucosaminyltransferase 110 kDa subunit	9	8.45169	8.43259	8.06256	8.44987	8.15887	8.78155	8.15272	8.06591	8.11463	8.75284	8.07995	8.49683
THUMPD1__Q9NXG2	Q9NXG2	THUMPD1	THUMP domain-containing protein 1	8	8.1165	8.04857	8.54149	8.40407	8.46221	8.70186	8.50832	8.38362	8.25066	8.20965	8.30232	8.07071
SIN3A__Q96ST3	Q96ST3	SIN3A	Paired amphipathic helix protein Sin3a	15	8.41971	8.57339	8.07884	8.17464	8.31783	8.19033	8.07693	8.54538	8.78513	8.50531	8.02171	8.3108
HJURP__Q8NCD3	Q8NCD3	HJURP	Holliday junction recognition protein	3	8.34783	8.44633	8.50359	9.06877	8.28637	8.29927	8.0106	8.44893	8.08625	8.69325	7.68164	8.12718
MPG__P29372	P29372	MPG	DNA-3-methyladenine glycosylase	1	8.44433	7.83315	8.65617	8.22653	7.85933	7.56911	8.55562	8.44982	9.26471	8.92033	8.365	7.85591
RPL34__P49207	P49207	RPL34	60S ribosomal protein L34	14	8.55049	8.30476	8.19494	8.16114	8.32389	8.55459	8.37053	8.08432	8.31473	8.46234	8.42754	8.25074
HGH1__Q9BTY7	Q9BTY7	HGH1	Protein HGH1 homolog	6	8.46006	8.21517	8.57296	8.35401	8.49711	7.59381	7.73345	8.52682	8.89627	8.29071	7.31297	9.54666
ARMC9__Q7Z3E5	Q7Z3E5	ARMC9	LisH domain-containing protein ARMC9	7	8.55294	8.24985	8.25735	8.50216	8.72396	8.39974	7.58925	8.50985	8.54174	8.29718	7.60698	8.769
ATP9A__O75110	O75110	ATP9A	Probable phospholipid-transporting ATPase IIA	4	8.28931	12.5977	7.53211	7.79153	8.55717	7.75613	8.42903	7.92504	8.1309	7.42318	7.62208	7.94581
ATP9B__O43861	O43861	ATP9B	Probable phospholipid-transporting ATPase IIB	2	9.1715	8.3044	7.9992	7.58258	8.05136	7.87654	7.85722	10.0563	7.94193	8.24312	8.1936	8.72225
CHD4__A0A2R8Y521	A0A2R8Y521	CHD4	Isoform of Q14839, DNA helicase	36	7.95415	8.19957	8.18635	8.72083	8.26917	8.50154	8.10524	8.45904	8.30671	8.3975	8.12985	8.77006
CHD3__Q12873	Q12873	CHD3	Chromodomain-helicase-DNA-binding protein 3	19	8.27861	8.31841	8.37488	8.43917	8.10034	8.34443	8.57388	8.3476	8.09085	8.40463	8.22917	8.49803
CHD4__A0A2R8Y5Z7	A0A2R8Y5Z7	CHD4_1	Isoform of Q14839, DNA helicase	1	9.29627	7.27023	7.02414	10.7168	8.99951	8.05137	6.10872	9.22689	7.1466	8.37558	7.09416	10.6897
DOCK11__Q5JSL3	Q5JSL3	DOCK11	Dedicator of cytokinesis protein 11	18	8.50207	8.04166	8.63913	8.25861	8.44488	8.2142	8.29347	8.16059	8.63773	8.1317	8.37157	8.30439
DYRK1A__Q13627	Q13627	DYRK1A	Dual specificity tyrosine-phosphorylation-regulated kinase 1A	7	8.42511	8.77735	7.77513	8.09979	8.68633	8.3665	7.71787	8.72435	8.45317	8.43391	7.97189	8.5686
ICE1__Q9Y2F5	Q9Y2F5	ICE1	Little elongation complex subunit 1	5	7.99669	8.64671	8.70192	8.25628	8.37311	8.11247	8.29802	8.32699	8.49783	8.32581	8.24192	8.22226
HSD17B11__Q8NBQ5	Q8NBQ5	HSD17B11	Estradiol 17-beta-dehydrogenase 11	9	8.28449	8.09159	8.45189	8.62199	8.4425	8.21482	8.31509	8.354	8.1637	8.32087	8.17211	8.56695
PDCD11__Q14690	Q14690	PDCD11	Protein RRP5 homolog	14	7.75895	8.17517	8.0022	8.28435	8.25116	8.27373	8.53313	8.70577	8.17432	8.24197	8.54855	9.05071
ZCCHC4__Q9H5U6	Q9H5U6	ZCCHC4	rRNA N6-adenosine-methyltransferase ZCCHC4	1	8.64684	8.34653	8.74004	8.9583	7.44811	7.44502	8.71821	9.24707	7.98186	8.16608	8.7964	7.50554
ZNF668__Q96K58	Q96K58	ZNF668	Zinc finger protein 668	2	8.073	8.57389	9.15229	9.14016	7.80196	7.90514	7.47541	8.38772	8.05755	8.94348	8.48898	8.00043
KDM3A__Q9Y4C1	Q9Y4C1	KDM3A	Lysine-specific demethylase 3A	12	8.05003	8.20422	8.90231	8.21752	8.16017	8.42871	8.83714	8.2024	7.93713	8.02319	8.76887	8.26831
KDM3B__Q7LBC6	Q7LBC6	KDM3B	Lysine-specific demethylase 3B	15	8.19487	8.52778	8.52069	8.19025	8.41253	7.93394	8.45315	8.31791	8.2826	8.35504	8.33182	8.47941
JMJD1C__Q15652	Q15652	JMJD1C	Probable JmjC domain-containing histone demethylation protein 2C	4	7.63572	8.3523	8.47637	7.03671	8.07361	8.40824	10.827	7.50902	8.5719	8.65272	9.65478	6.80162
RPL3__P39023	P39023	RPL3	60S ribosomal protein L3	33	8.49966	8.26471	8.17883	8.44334	8.45386	8.29027	8.19337	8.20279	8.33919	8.39282	8.32797	8.4132
MBD3__O95983	O95983	MBD3	Methyl-CpG-binding domain protein 3	4	8.356	8.64206	7.4967	8.84043	8.46406	8.59028	8.17698	8.38247	7.96346	8.25986	7.76234	9.06537
MBD2__Q9UBB5	Q9UBB5	MBD2	Methyl-CpG-binding domain protein 2	2	8.3026	8.10704	8.42303	8.4135	8.12214	8.66764	8.12752	8.57386	7.85191	8.51095	8.9722	7.92763
IVD__P26440	P26440	IVD	Isovaleryl-CoA dehydrogenase, mitochondrial	4	8.34484	7.90158	7.88758	8.77081	8.35959	8.90611	8.48394	8.07649	7.84022	8.4508	8.49331	8.48472
UHRF1BP1L__A0JNW5	A0JNW5	UHRF1BP1L	UHRF1-binding protein 1-like	10	8.51033	8.2298	8.92603	8.53002	8.27005	8.38525	8.12549	7.82779	8.42168	8.3432	8.2944	8.13597
UHRF1BP1__Q6BDS2	Q6BDS2	UHRF1BP1	UHRF1-binding protein 1	3	8.45138	7.73555	8.64831	8.79633	8.27926	8.38764	8.27585	8.09554	8.8577	8.2196	7.93018	8.32267
HSPH1__Q92598	Q92598	HSPH1	Heat shock protein 105 kDa	41	8.1199	8.23329	8.18866	8.21598	8.47759	8.54523	8.17717	8.22208	8.40857	8.5418	8.29848	8.57125
HSPA4__P34932	P34932	HSPA4	Heat shock 70 kDa protein 4	76	8.24363	8.22404	8.36496	8.38845	8.24889	8.39458	8.4198	8.11094	8.3898	8.39184	8.50556	8.31752
HSPA4L__O95757	O95757	HSPA4L	Heat shock 70 kDa protein 4L	25	8.21708	8.28711	8.20961	8.55423	8.34552	8.22358	7.94473	8.49067	8.50063	8.48594	8.0294	8.7115
VAMP7__P51809	P51809	VAMP7	Vesicle-associated membrane protein 7	7	8.04567	8.08111	8.41663	8.31259	8.60739	8.35557	8.48836	8.57927	8.28961	8.58124	7.76743	8.47513
ZNF852__Q6ZMS4	Q6ZMS4	ZNF852	Zinc finger protein 852	1	8.03668	8.21255	8.54028	8.35225	9.03002	8.32473	9.83214	8.84262	7.66912	8.14349	9.12776	5.88835
RANGAP1__P46060	P46060	RANGAP1	Ran GTPase-activating protein 1	29	8.27603	8.19896	8.33354	8.48034	8.11463	8.51072	7.96375	8.24235	8.15963	8.55874	8.27607	8.88525
DNAJC2__Q99543	Q99543	DNAJC2	DnaJ homolog subfamily C member 2	7	8.78835	8.21838	8.19574	8.3353	8.14647	7.95074	7.95876	8.33272	8.52255	8.04106	8.31402	9.19592
NDUFAF6__Q330K2	Q330K2	NDUFAF6	NADH dehydrogenase (ubiquinone) complex I, assembly factor 6	1	7.92597	9.02058	9.3119	7.29678	8.31237	8.85013	7.29898	9.47332	7.7954	9.16584	8.12402	7.42472
ALDH6A1__Q02252	Q02252	ALDH6A1	Methylmalonate-semialdehyde dehydrogenase [acylating], mitochondrial	17	8.04199	8.31882	8.37691	8.27065	8.43816	8.08218	8.06369	8.40546	8.30253	8.43642	8.49306	8.77013
NPEPPS__P55786	P55786	NPEPPS	Puromycin-sensitive aminopeptidase	47	8.25776	8.41104	8.40351	8.16889	8.43438	8.38397	8.53261	8.26775	8.18204	8.00887	8.3758	8.57337
PIBF1__Q8WXW3	Q8WXW3	PIBF1	Progesterone-induced-blocking factor 1	17	8.49143	8.46697	8.48809	8.20798	8.29749	8.19604	8.4173	8.31962	8.49455	8.20918	8.10448	8.30687
CRMP1__Q14194	Q14194	CRMP1	Dihydropyrimidinase-related protein 1	12	8.02655	8.09252	8.55124	8.25193	8.34769	7.64762	8.67688	8.58612	8.28738	7.96	8.75731	8.81475
DPYSL2__A0A1C7CYX9	A0A1C7CYX9	DPYSL2	Isoform of Q16555, Dihydropyrimidinase-related protein 2	17	7.87719	8.38603	8.58145	8.48299	8.28184	8.14332	8.50876	8.43205	8.16704	8.00796	8.43175	8.6996
CUL3__Q13618	Q13618	CUL3	Cullin-3	21	8.44777	8.44572	8.5045	8.49951	8.20342	8.36876	8.17528	8.35934	8.46956	8.25383	8.16086	8.11146
LANCL1__O43813	O43813	LANCL1	Glutathione S-transferase LANCL1	6	8.39337	8.42694	8.21622	7.76442	8.43476	8.02315	7.90406	8.38988	8.29035	8.87185	8.80987	8.47514
CCDC117__Q8IWD4	Q8IWD4	CCDC117	Coiled-coil domain-containing protein 117	7	8.07515	8.4496	8.35322	8.45723	8.1229	8.23301	8.17723	8.46066	8.46921	8.63475	8.12887	8.43817
SETD7__Q8WTS6	Q8WTS6	SETD7	Histone-lysine N-methyltransferase SETD7	4	8.22232	8.79459	7.63888	8.25189	7.92847	8.45398	8.06008	8.83746	8.62982	8.71477	7.97751	8.49024
YTHDC2__Q9H6S0	Q9H6S0	YTHDC2	3'-5' RNA helicase YTHDC2	21	8.3249	8.05871	8.21031	8.54755	8.44195	8.29496	8.44731	8.41723	8.18615	8.11842	8.40291	8.5496
NR2F6__P10588	P10588	NR2F6	Nuclear receptor subfamily 2 group F member 6	4	8.47397	8.60655	7.96767	8.26426	8.53283	7.56007	8.52763	8.2848	8.7195	8.23835	8.29046	8.53389
NR2F1__P10589	P10589	NR2F1	COUP transcription factor 1	2	8.15719	8.34174	8.67914	8.53286	8.51294	8.12994	8.60318	9.14173	8.33715	8.12816	8.07126	7.36471
GOLGB1__Q14789_4	Q14789-4	GOLGB1	Isoform of Q14789, Isoform 4 of Golgin subfamily B member 1	73	8.35732	8.28884	8.2506	8.48531	8.41366	8.35903	8.29699	8.35286	8.33186	8.27991	8.28539	8.29822
GNS__P15586	P15586	GNS	N-acetylglucosamine-6-sulfatase	4	7.87024	8.22709	8.6095	8.39856	8.84309	8.6985	9.23308	8.26471	8.03364	8.97566	8.54394	6.302
TSPYL1__Q9H0U9	Q9H0U9	TSPYL1	Testis-specific Y-encoded-like protein 1	6	8.54405	8.90609	7.48067	8.56382	8.26634	8.55143	8.27995	8.16451	8.23165	9.10827	7.45348	8.44973
DOHH__Q9BU89	Q9BU89	DOHH	Deoxyhypusine hydroxylase	1	7.03508	8.91052	9.13776	9.45649	7.02618	6.74004	8.87493	10.9536	8.14782	8.01566	7.05999	8.64197
PRDX3__P30048	P30048	PRDX3	Thioredoxin-dependent peroxide reductase, mitochondrial	10	8.63307	8.51806	9.13212	8.38282	8.05985	7.93288	8.10808	8.92933	8.56654	8.54308	8.23731	6.95685
ARHGEF40__Q8TER5	Q8TER5	ARHGEF40	Rho guanine nucleotide exchange factor 40	8	8.63363	8.24429	8.23932	8.30961	8.37865	7.62945	8.28196	8.50218	8.6265	7.92692	8.44426	8.78325
KIF15__Q9NS87	Q9NS87	KIF15	Kinesin-like protein KIF15	18	8.41924	8.60458	7.91162	8.52907	8.1548	8.4594	8.16217	8.23785	8.40502	8.90548	7.97418	8.23658
ESD__P10768	P10768	ESD	S-formylglutathione hydrolase	12	8.13701	8.2962	8.50365	8.44252	8.49869	8.45363	8.09292	8.46676	8.27791	8.06979	8.35301	8.40792
PFAS__O15067	O15067	PFAS	Phosphoribosylformylglycinamidine synthase	13	7.75213	8.26927	8.79147	8.4235	7.82826	8.14091	9.20116	7.57189	8.2696	8.47138	8.98839	8.29206
PFAS__J3KT98	J3KT98	PFAS_1	Isoform of O15067, Phosphoribosylformylglycinamidine synthase (Fragment)	1	8.92563	8.31061	8.21367	8.43433	7.40498	8.70901	9.3283	8.28455	7.42504	7.70022	8.16179	9.10187
TOLLIP__Q9H0E2	Q9H0E2	TOLLIP	Toll-interacting protein	1	8.30068	8.96645	7.76673	8.92272	7.95714	8.14192	7.51961	8.28178	8.24279	8.52287	7.89493	9.48239
ZSCAN21__Q9Y5A6	Q9Y5A6	ZSCAN21	Zinc finger and SCAN domain-containing protein 21	1	8.35864	9.67876	8.78212	8.99494	7.38246	6.17333	8.92982	7.76364	7.45934	8.22366	8.90675	9.34654
KIF13A__Q9H1H9	Q9H1H9	KIF13A	Kinesin-like protein KIF13A	4	8.83272	8.18081	8.15097	8.46207	7.95812	8.40594	8.75099	8.56253	8.49421	8.4593	8.57961	7.16271
KIF1A__Q12756	Q12756	KIF1A	Kinesin-like protein KIF1A	14	8.2728	7.86156	8.44123	8.73686	8.69374	7.90345	8.22039	8.5443	8.15698	8.03129	8.49379	8.64359
KIF1C__O43896	O43896	KIF1C	Kinesin-like protein KIF1C	8	8.50911	8.32241	8.55354	8.25088	8.54797	8.12522	8.14568	8.47897	8.42878	7.92877	8.28576	8.42292
KIF1B__O60333_3	O60333-3	KIF1B	Isoform of O60333, Isoform 3 of Kinesin-like protein KIF1B	2	8.26871	8.04314	8.13531	7.86753	8.31505	9.6819	7.60125	8.60341	8.55696	9.09885	7.67434	8.15355
KIF1B__O60333_2	O60333-2	KIF1B_1	Isoform of O60333, Isoform 2 of Kinesin-like protein KIF1B	15	8.6094	8.23258	8.16879	8.46484	8.27644	8.36497	8.24116	8.29314	8.33133	8.55895	8.21128	8.24712
KIF13B__Q9NQT8	Q9NQT8	KIF13B	Kinesin-like protein KIF13B	9	8.33939	8.32231	8.34103	8.28837	8.23593	7.90286	8.28206	8.72704	8.47928	8.22577	8.29044	8.56552
SEC61A2__Q9H9S3	Q9H9S3	SEC61A2	Protein transport protein Sec61 subunit alpha isoform 2	2	8.60308	8.90824	9.15657	8.06915	8.21428	8.42854	7.85327	8.51451	8.11705	8.47868	7.72334	7.93329
SEC61A1__P61619	P61619	SEC61A1	Protein transport protein Sec61 subunit alpha isoform 1	11	8.71956	8.45031	8.20111	8.41821	8.5395	8.48323	7.79881	8.63714	8.35399	8.05996	8.47068	7.86748
ZNF24__P17028	P17028	ZNF24	Zinc finger protein 24	3	8.34484	7.80914	7.87548	7.67472	8.46735	8.45899	9.1308	8.97725	8.15277	7.99658	9.00454	8.10753
ABCC5__O15440	O15440	ABCC5	ATP-binding cassette sub-family C member 5	3	8.52551	8.48412	8.17578	9.00508	7.2448	8.12229	7.94762	8.61175	8.11373	8.83102	7.96512	8.97317
LAMP1__P11279	P11279	LAMP1	Lysosome-associated membrane glycoprotein 1	6	8.134	8.59094	8.45033	8.7774	8.31245	8.14727	8.19847	8.63889	8.47125	8.65958	8.34194	7.27747
G3BP2__Q9UN86	Q9UN86	G3BP2	Ras GTPase-activating protein-binding protein 2	11	8.18041	8.47043	8.07333	8.92698	8.24608	8.43627	8.2284	8.1954	8.54434	8.48589	7.75036	8.46211
PFDN1__O60925	O60925	PFDN1	Prefoldin subunit 1	2	9.3815	9.81106	7.49624	8.50072	8.84509	7.94739	7.30494	8.00386	10.1102	9.20268	6.50761	6.88873
NSFL1C__Q9UNZ2	Q9UNZ2	NSFL1C	NSFL1 cofactor p47	13	8.36479	8.14309	8.30854	8.44925	8.21748	8.38324	8.18494	8.32787	8.2207	8.48281	8.21244	8.70486
ATIC__P31939	P31939	ATIC	Bifunctional purine biosynthesis protein ATIC	23	8.28754	8.69513	8.21306	7.67375	8.1654	8.59535	8.73808	8.05943	8.30438	8.2885	8.63854	8.34083
TGFBRAP1__Q8WUH2	Q8WUH2	TGFBRAP1	Transforming growth factor-beta receptor-associated protein 1	5	8.13117	8.36938	8.8841	8.42852	8.23417	8.10104	8.78864	8.62923	8.30831	7.71536	8.2327	8.17738
KIAA2013__Q8IYS2	Q8IYS2	KIAA2013	Uncharacterized protein KIAA2013	1	8.71773	7.34502	8.61023	8.4312	7.78651	8.28066	8.71084	7.74758	8.10603	8.31773	8.37819	9.56826
RUSF1__Q96GQ5	Q96GQ5	RUSF1	RUS family member 1	1	8.21547	8.32235	8.70308	8.8316	8.36436	7.45735	8.19287	8.65403	8.6202	8.8458	8.33198	7.46091
NPC1__O15118	O15118	NPC1	NPC intracellular cholesterol transporter 1	4	8.34368	8.57642	8.25906	8.52497	8.17181	8.52484	7.49744	8.89807	8.59518	8.69086	8.15105	7.76662
TFRC__P02786	P02786	TFRC	Transferrin receptor protein 1	22	8.30935	8.50634	8.37118	8.44943	8.24457	8.29338	7.78918	8.27374	8.31327	8.43887	8.28024	8.73047
RPS2__P15880	P15880	RPS2	40S ribosomal protein S2	46	8.24022	8.36158	8.33841	8.17376	8.44648	8.38914	8.37916	8.2088	8.18683	8.41605	8.38342	8.47613
SLC12A9__Q9BXP2	Q9BXP2	SLC12A9	Solute carrier family 12 member 9	2	7.97769	5.83729	8.60936	9.19637	8.93878	7.61129	8.9869	8.38687	8.45647	8.95493	8.9426	8.10145
TNPO3__Q9Y5L0	Q9Y5L0	TNPO3	Transportin-3	10	8.48746	8.61101	8.32245	8.30382	8.42739	8.18963	8.04234	8.00337	8.21233	8.67457	8.26855	8.45709
BCR__P11274	P11274	BCR	Breakpoint cluster region protein	10	8.32119	8.34658	8.22944	8.59341	8.22439	8.21729	8.40112	8.7714	8.49842	8.07172	7.99513	8.32989
POLR3E__Q9NVU0	Q9NVU0	POLR3E	DNA-directed RNA polymerase III subunit RPC5	9	8.40126	8.14597	8.46499	8.3385	8.15497	8.05989	8.04751	8.46421	8.48808	8.60283	8.11662	8.71517
ANKIB1__Q9P2G1	Q9P2G1	ANKIB1	Ankyrin repeat and IBR domain-containing protein 1	1	8.45542	8.47171	8.92184	7.9505	9.26025	7.54801	8.88065	8.10058	8.7438	8.6693	7.16989	7.82805
SMG8__Q8ND04	Q8ND04	SMG8	Protein SMG8	7	8.37696	8.04112	7.82627	8.31044	8.56329	8.31349	8.12238	8.28861	8.59216	8.56617	8.4124	8.5867
TUBA1B__P68363	P68363	TUBA1B	Tubulin alpha-1B chain	105	8.10807	8.36943	8.34855	8.29116	8.15431	8.33205	8.50404	8.25638	8.39646	8.25846	8.51063	8.47047
TUBA1C__Q9BQE3	Q9BQE3	TUBA1C	Tubulin alpha-1C chain	7	7.83183	8.53525	8.31889	7.54813	8.33066	8.6835	8.67616	8.40158	8.45726	8.29137	9.27272	7.65264
TUBA4A__P68366	P68366	TUBA4A	Tubulin alpha-4A chain	2	8.2085	8.05958	8.625	8.68813	8.45871	8.00542	7.96831	8.8803	8.15505	7.68547	8.79507	8.47047
TUBAL3__A6NHL2	A6NHL2	TUBAL3	Tubulin alpha chain-like 3	1	8.15245	9.28421	6.78058	8.44888	8.91473	7.65693	7.37037	9.83224	7.85228	8.76264	7.61705	9.32765
MED31__Q9Y3C7	Q9Y3C7	MED31	Mediator of RNA polymerase II transcription subunit 31	1	8.65479	8.72133	8.76117	7.33904	7.52926	8.46778	8.7132	8.32911	9.34113	7.92146	7.18022	9.0415
PLA2G15__Q8NCC3	Q8NCC3	PLA2G15	Phospholipase A2 group XV	2	8.75672	9.33645	8.03908	8.43594	8.22289	8.74388	8.99985	7.67615	8.47206	7.65593	8.36419	7.29685
SMC1A__Q14683	Q14683	SMC1A	Structural maintenance of chromosomes protein 1A	43	8.4004	8.37502	8.21987	8.51284	8.34941	8.48495	8.39961	8.33123	8.21851	8.02452	8.21054	8.4731
ATAD3A__Q9NVI7_2	Q9NVI7-2	ATAD3A	Isoform of Q9NVI7, Isoform 2 of ATPase family AAA domain-containing protein 3A	8	8.47573	7.92926	8.16523	7.96839	8.03371	8.43682	8.57057	8.65695	8.58441	8.3501	8.14351	8.68533
ATAD3B__Q5T9A4	Q5T9A4	ATAD3B	ATPase family AAA domain-containing protein 3B	18	8.03946	7.32663	8.7678	8.2311	7.53748	8.69405	8.58911	8.46754	8.75217	9.01527	7.86056	8.71882
MGAT1__P26572	P26572	MGAT1	Alpha-1,3-mannosyl-glycoprotein 2-beta-N-acetylglucosaminyltransferase	4	8.53412	8.35153	8.16747	8.54328	8.36333	8.44137	7.73681	8.73742	8.342	8.42633	7.6638	8.69253
MCCC2__Q9HCC0	Q9HCC0	MCCC2	Methylcrotonoyl-CoA carboxylase beta chain, mitochondrial	12	8.15867	8.42453	8.41175	8.42409	8.35674	8.02936	8.08753	8.33513	8.38892	8.35368	8.31188	8.71773
SLC25A3__Q00325	Q00325	SLC25A3	Phosphate carrier protein, mitochondrial	20	8.11903	8.53364	8.29186	8.24958	8.35469	8.56677	8.49337	8.29413	8.4633	8.1365	8.13425	8.36288
PDLIM7__Q9NR12	Q9NR12	PDLIM7	PDZ and LIM domain protein 7	5	7.7069	9.85227	8.23791	8.66912	8.23279	7.95999	8.09527	8.26818	8.15	8.09007	8.29077	8.44672
KLHDC8B__Q8IXV7	Q8IXV7	KLHDC8B	Kelch domain-containing protein 8B	1	9.07039	7.64442	7.50951	8.44342	9.28803	7.14637	7.86609	9.04833	9.2184	8.54315	8.25339	7.96851
PCNP__Q8WW12	Q8WW12	PCNP	PEST proteolytic signal-containing nuclear protein	8	8.51279	8.03275	8.55208	8.01544	8.75664	8.1229	9.02802	8.10015	8.30746	8.12505	8.49468	7.95204
CUSTOS__Q96C57	Q96C57	CUSTOS	Protein CUSTOS	6	8.74646	8.09096	8.24694	9.85971	8.63369	7.86011	8.03149	7.94701	8.29822	8.08212	7.89569	8.30759
NFKB1__P19838	P19838	NFKB1	Nuclear factor NF-kappa-B p105 subunit	8	8.68444	8.54264	8.15105	8.32624	8.0297	8.02033	8.12993	8.47232	8.88612	8.17422	8.03213	8.55089
OSBPL1A__Q9BXW6	Q9BXW6	OSBPL1A	Oxysterol-binding protein-related protein 1	6	7.54965	7.88697	8.99885	7.87683	8.01577	8.28132	10.3292	7.89271	8.0441	8.21446	9.33365	7.57646
SRP54__P61011	P61011	SRP54	Signal recognition particle 54 kDa protein	18	8.41013	8.5954	8.403	8.34282	8.39223	8.40727	7.98887	8.22757	8.35789	8.1331	8.29149	8.45022
TPBG__Q13641	Q13641	TPBG	Trophoblast glycoprotein	2	8.59411	9.16509	8.16188	8.36629	8.52072	8.76923	8.29236	8.38064	8.38649	7.56568	8.04521	7.7523
WRAP73__Q9P2S5	Q9P2S5	WRAP73	WD repeat-containing protein WRAP73	2	8.39446	8.34948	8.06355	8.48989	8.49937	8.30008	7.99779	8.52203	8.31955	8.66318	7.83792	8.56268
MDH2__P40926	P40926	MDH2	Malate dehydrogenase, mitochondrial	52	8.40795	8.31585	8.5714	8.65437	8.58358	8.32818	8.57596	8.45792	8.59926	8.29197	8.48481	6.72874
RPLP0P6__Q8NHW5	Q8NHW5	RPLP0P6	60S acidic ribosomal protein P0-like	23	8.49539	8.36285	8.22884	7.75984	8.40248	8.63606	8.65415	7.83243	7.84224	9.10175	8.78905	7.89494
RPLP0__P05388	P05388	RPLP0	60S acidic ribosomal protein P0	19	8.4298	8.49105	8.32467	8.49938	8.47637	8.45854	7.9013	8.03196	8.51233	8.30008	8.1826	8.39192
C15orf39__Q6ZRI6_2	Q6ZRI6-2	C15orf39	Isoform of Q6ZRI6, Isoform 2 of Uncharacterized protein C15orf39	8	9.04298	8.64981	8.07091	8.39273	7.87972	8.64677	8.27476	7.89563	8.37856	8.66415	7.87943	8.22454
GSN__P06396	P06396	GSN	Gelsolin	5	8.12827	8.15082	8.24126	8.10754	8.42457	7.91098	8.57501	8.66212	8.51234	8.13461	8.59336	8.55914
TEDC1__Q86SX3_6	Q86SX3-6	TEDC1	Isoform of Q86SX3, Isoform 6 of Tubulin epsilon and delta complex protein 1	6	8.29146	8.04882	8.03453	8.33	8.64785	8.67839	8.01147	8.17066	8.31419	8.90709	8.40219	8.16334
CCDC8__Q9H0W5	Q9H0W5	CCDC8	Coiled-coil domain-containing protein 8	7	8.05335	8.14209	8.47306	7.80913	8.31607	8.28672	9.21891	7.87043	8.57083	8.483	8.28769	8.48873
TMEM160__Q9NX00	Q9NX00	TMEM160	Transmembrane protein 160	2	7.82636	7.81081	8.598	9.15754	8.04506	7.96648	8.41332	8.81433	8.96811	8.14572	8.15116	8.1031
TCF3__P15923	P15923	TCF3	Transcription factor E2-alpha	3	7.86216	8.73287	8.89856	8.45073	7.92131	8.04131	8.78807	8.51258	8.10708	7.53167	8.41865	8.735
GLB1__P16278	P16278	GLB1	Beta-galactosidase	5	8.54885	7.52319	8.15979	8.60598	8.89633	8.76267	8.43443	8.98092	8.28531	8.14268	8.24031	7.41954
OBSL1__O75147	O75147	OBSL1	Obscurin-like protein 1	11	8.68829	8.06973	8.05922	8.20753	8.17266	8.27384	8.24804	8.20992	8.30332	8.98446	8.1852	8.5978
FBRSL1__A0A3B3IRR3	A0A3B3IRR3	FBRSL1	Isoform of Q9HCM7, Fibrosin-1-like protein	3	8.36899	8.39349	7.998	8.53834	9.39998	8.43933	8.11591	8.47146	7.9838	8.16106	8.1595	7.97014
COPG1__Q9Y678	Q9Y678	COPG1	Coatomer subunit gamma-1	26	8.58605	8.38872	8.42993	8.22889	8.3005	8.48515	8.16874	8.29688	8.28778	8.41345	8.30382	8.11009
COPG2__Q9UBF2	Q9UBF2	COPG2	Coatomer subunit gamma-2	13	8.67682	8.68847	8.11751	8.26242	8.13664	8.16796	8.37148	8.37915	8.46996	8.04775	7.9139	8.76796
PIGB__Q92521	Q92521	PIGB	GPI mannosyltransferase 3	1	8.76546	7.16138	8.06199	8.13773	7.93774	10.2204	8.24919	7.80773	8.9734	8.72752	7.85502	8.10239
CAMK2G__Q13555	Q13555	CAMK2G	Calcium/calmodulin-dependent protein kinase type II subunit gamma	9	8.4206	8.16325	8.65066	8.2373	8.63414	8.10939	9.06977	8.28315	8.40715	7.80977	7.9996	8.21522
CAMK2D__Q13557	Q13557	CAMK2D	Calcium/calmodulin-dependent protein kinase type II subunit delta	4	7.95873	8.50133	8.37949	7.85443	8.38033	8.55989	8.27611	8.19812	8.26999	8.29715	8.73903	8.5854
RAD54L2__Q9Y4B4	Q9Y4B4	RAD54L2	Helicase ARIP4	11	8.21179	8.53943	7.97644	8.45174	8.12322	8.09467	7.9023	8.67682	8.85793	8.56591	8.11548	8.48427
CDC42EP4__Q9H3Q1	Q9H3Q1	CDC42EP4	Cdc42 effector protein 4	3	8.20182	8.41985	8.2547	7.82796	8.08871	8.61141	8.68598	8.47404	8.20832	8.5727	8.09398	8.56053
EMILIN2__Q9BXX0	Q9BXX0	EMILIN2	EMILIN-2	1	7.86077	7.68865	9.22507	9.15422	9.01822	6.5223	9.7874	10.679	7.63821	8.26278	6.90061	7.2628
HADH__Q16836	Q16836	HADH	Hydroxyacyl-coenzyme A dehydrogenase, mitochondrial	8	7.83108	8.15533	8.12434	8.12459	8.54484	8.77795	10.0209	7.91339	7.11599	8.09616	8.66826	8.62715
SDHB__P21912	P21912	SDHB	Succinate dehydrogenase [ubiquinone] iron-sulfur subunit, mitochondrial	8	8.87821	8.36119	8.44982	8.91614	8.84002	8.32821	8.37736	8.53309	8.22302	8.39063	7.84744	6.85488
SDHB__A0A087WWT1	A0A087WWT1	SDHB_1	Isoform of P21912, Succinate dehydrogenase [ubiquinone] iron-sulfur subunit, mitochondrial (Fragment)	2	7.10111	8.60819	8.48008	8.69279	8.01304	7.80323	9.03063	8.17553	8.38475	8.48456	9.313	7.91309
HDGF__P51858	P51858	HDGF	Hepatoma-derived growth factor	26	8.42915	7.87444	8.40819	8.25629	8.28717	8.79198	8.33931	8.3641	8.12523	8.49508	8.67609	7.95296
HDGFL3__Q9Y3E1	Q9Y3E1	HDGFL3	Hepatoma-derived growth factor-related protein 3	1	7.70478	8.59689	8.3418	8.82824	7.93326	8.27309	8.1025	8.29474	8.7265	9.00434	8.38877	7.80509
ERMP1__Q7Z2K6	Q7Z2K6	ERMP1	Endoplasmic reticulum metallopeptidase 1	3	8.71963	8.58386	8.32409	8.18353	7.91257	8.33026	8.26428	9.30886	8.66513	7.67255	7.94602	8.08921
TMX2__Q9Y320	Q9Y320	TMX2	Thioredoxin-related transmembrane protein 2	5	7.95358	8.59878	7.98486	8.27076	7.74759	8.67086	8.06347	8.43786	8.02238	9.37171	8.16147	8.71669
TCTN3__Q6NUS6	Q6NUS6	TCTN3	Tectonic-3	1	8.01932	8.14146	6.74164	9.179	9.62634	8.3182	8.01307	8.07697	8.26153	7.75056	7.90176	9.97014
NSUN6__Q8TEA1	Q8TEA1	NSUN6	tRNA (cytosine(72)-C(5))-methyltransferase NSUN6	7	8.5696	8.56287	8.29666	8.1096	8.5336	8.26231	8.23779	8.24736	7.96259	8.39679	8.82199	7.99883
CASKIN2__Q8WXE0	Q8WXE0	CASKIN2	Caskin-2	4	7.95133	8.38341	8.49131	8.89472	7.97956	8.50813	7.74111	8.19164	8.57731	8.27513	8.22616	8.78019
CASKIN1__Q8WXD9	Q8WXD9	CASKIN1	Caskin-1	1	8.77008	7.85617	7.90626	9.58347	8.70795	8.64008	7.82146	8.59832	7.38488	8.60412	8.04223	8.08498
EWSR1__Q01844	Q01844	EWSR1	RNA-binding protein EWS	10	8.12319	8.60692	8.12796	8.20335	8.34033	8.46589	8.55439	8.3751	7.97575	8.66687	8.53726	8.02297
FBL__P22087	P22087	FBL	rRNA 2'-O-methyltransferase fibrillarin	12	8.0022	8.37293	8.49182	8.65051	8.33285	8.23701	7.94729	8.82257	8.46689	8.32577	8.00966	8.34049
YBX3__P16989	P16989	YBX3	Y-box-binding protein 3	25	8.14484	8.0869	8.25264	8.67099	8.17962	8.44613	8.23076	8.29389	8.25384	8.74394	8.10984	8.58662
YBX1__P67809	P67809	YBX1	Y-box-binding protein 1	3	8.04239	8.54115	8.17863	9.00043	7.46693	8.94363	8.38772	8.12272	8.13279	8.7891	7.88107	8.51343
QSOX2__Q6ZRP7	Q6ZRP7	QSOX2	Sulfhydryl oxidase 2	7	8.63858	8.24349	8.21919	8.30933	8.6114	7.89954	7.83908	8.46681	8.95174	8.43211	8.23532	8.15339
GPRASP2__Q96D09	Q96D09	GPRASP2	G-protein coupled receptor-associated sorting protein 2	7	8.50399	8.41032	8.70701	7.88905	8.07104	8.32986	8.29865	8.15509	8.4359	8.5137	8.36897	8.31645
LIAS__O43766	O43766	LIAS	Lipoyl synthase, mitochondrial	2	8.41721	8.18306	8.55799	8.4991	8.13159	8.02788	8.18407	8.24777	8.10772	8.56758	8.27344	8.80257
GPT2__Q8TD30	Q8TD30	GPT2	Alanine aminotransferase 2	9	8.10151	8.26013	8.25258	8.04343	8.32592	8.48711	8.15033	8.79315	8.57589	8.6817	8.1073	8.22095
NME7__Q9Y5B8	Q9Y5B8	NME7	Nucleoside diphosphate kinase 7	6	8.36829	8.45653	8.2553	8.11898	8.59242	8.14421	8.11709	8.44795	8.30317	8.58289	8.39924	8.21394
SEC11C__Q9BY50	Q9BY50	SEC11C	Signal peptidase complex catalytic subunit SEC11C	1	8.65652	9.22957	8.28979	9.2295	6.90283	8.8526	7.63909	8.4488	8.73807	8.00238	7.71395	8.29691
DTL__Q9NZJ0	Q9NZJ0	DTL	Denticleless protein homolog	4	8.35611	8.44069	8.26953	8.09278	8.39865	7.89736	8.55071	8.38481	8.18755	8.33534	8.39028	8.6962
SEC14L2__O76054	O76054	SEC14L2	SEC14-like protein 2	5	8.57669	7.97239	8.62919	8.35964	8.35096	8.3173	7.75108	8.63385	8.89015	8.4228	7.91382	8.18214
UCKL1__Q9NWZ5	Q9NWZ5	UCKL1	Uridine-cytidine kinase-like 1	8	8.50834	8.5791	8.223	8.56585	8.2749	8.29696	7.74069	8.25048	8.75161	8.53549	7.64658	8.62701
CCNB2__O95067	O95067	CCNB2	G2/mitotic-specific cyclin-B2	8	8.44162	8.56928	8.5315	8.46836	7.74316	8.60177	8.24383	8.34423	7.79203	8.59109	8.72596	7.94718
ACTA1__P68133	P68133	ACTA1	Actin, alpha skeletal muscle	118	8.52911	8.79598	8.31127	8.52593	8.80959	8.10078	8.20718	8.24032	8.40319	7.68718	8.36908	8.02039
ACTG1__P63261	P63261	ACTG1	Actin, cytoplasmic 2	22	7.97737	8.39912	8.25538	7.7798	8.7886	8.59079	10.3046	7.36741	7.59956	7.33234	9.44971	8.15537
POTEKP__Q9BYX7	Q9BYX7	POTEKP	Putative beta-actin-like protein 3	2	11.5312	7.41231	10.2513	9.36461	9.436	8.17169	6.62185	6.55418	9.00551	7.0565	7.24722	7.34754
TAF10__Q12962	Q12962	TAF10	Transcription initiation factor TFIID subunit 10	2	9.03319	9.01022	7.80111	8.46473	8.87863	7.49493	7.43273	9.22524	8.43521	8.53498	6.82044	8.8686
DNAJC11__Q9NVH1	Q9NVH1	DNAJC11	DnaJ homolog subfamily C member 11	9	5.39244	6.75206	9.2098	7.6341	5.84165	9.29827	9.27094	9.51737	9.06905	9.82133	8.70194	9.49105
SBNO1__A3KN83	A3KN83	SBNO1	Protein strawberry notch homolog 1	16	8.1744	7.96658	8.41158	8.54174	8.25626	8.1719	8.77417	8.18489	8.45285	8.42869	8.45508	8.18186
IGF2R__P11717	P11717	IGF2R	Cation-independent mannose-6-phosphate receptor	21	8.39032	8.26692	8.37379	8.33431	8.15408	8.25851	8.24145	8.327	8.31662	8.37898	8.37148	8.58654
IQSEC1__Q6DN90	Q6DN90	IQSEC1	IQ motif and SEC7 domain-containing protein 1	6	8.11876	8.1768	8.15192	8.15417	8.24248	8.78284	8.42574	8.27088	8.73307	8.87673	7.83282	8.23379
IQSEC2__Q5JU85	Q5JU85	IQSEC2	IQ motif and SEC7 domain-containing protein 2	3	7.93758	8.33975	8.42152	8.26897	7.73966	8.51092	8.81417	8.10124	8.54099	8.51768	9.16798	7.63953
SYNGR1__O43759	O43759	SYNGR1	Synaptogyrin-1	2	8.48473	8.25923	8.46977	8.46417	9.01734	7.60893	7.61303	8.58916	8.18954	8.32734	8.46938	8.50738
SIRT1__Q96EB6	Q96EB6	SIRT1	NAD-dependent protein deacetylase sirtuin-1	13	8.36183	8.14333	7.92117	8.37717	8.46828	8.76356	8.02058	8.24884	8.33377	8.6998	8.1862	8.47546
IRF2BP1__Q8IU81	Q8IU81	IRF2BP1	Interferon regulatory factor 2-binding protein 1	9	8.33843	8.27178	8.80647	8.32689	8.04238	8.13445	8.20192	8.13033	7.89415	8.68226	8.75997	8.41098
EIF4EBP1__Q13541	Q13541	EIF4EBP1	Eukaryotic translation initiation factor 4E-binding protein 1	1	10.0397	8.86418	7.14214	7.38042	7.85361	8.11579	8.29938	7.63192	9.31854	8.10633	7.98282	9.26514
TASOR2__Q5VWN6	Q5VWN6	TASOR2	Protein TASOR 2	1	7.8063	9.14589	9.09506	7.51009	7.36115	9.13545	8.07287	8.38503	8.47985	9.0241	7.72977	8.25445
XPO5__Q9HAV4	Q9HAV4	XPO5	Exportin-5	28	8.11492	8.4206	8.21436	8.26577	8.3973	8.35014	8.37954	8.32262	8.1082	8.53252	8.50255	8.39148
TRAPPC4__Q9Y296	Q9Y296	TRAPPC4	Trafficking protein particle complex subunit 4	7	8.03183	8.01964	8.1259	8.89767	8.17155	8.66382	8.22629	8.45728	7.98162	8.9685	8.22631	8.2296
DERPC__P0CG12	P0CG12	DERPC	Decreased expression in renal and prostate cancer protein	3	11.2295	8.15596	7.67496	8.78679	10.5087	7.86865	6.78907	8.84125	8.93214	7.57722	6.72093	6.9149
SFT2D3__Q587I9	Q587I9	SFT2D3	Vesicle transport protein SFT2C	2	7.85215	8.27174	8.34536	7.92843	8.4905	8.37962	8.05205	9.65566	8.26556	7.9917	9.18761	7.57962
CBARP__Q8N350	Q8N350	CBARP	Voltage-dependent calcium channel beta subunit-associated regulatory protein	1	7.49102	7.7793	8.68711	8.27401	9.55623	8.03965	8.29411	8.29909	6.71731	8.47213	8.24229	10.1477
CENPH__Q9H3R5	Q9H3R5	CENPH	Centromere protein H	9	8.56643	8.42659	8.09982	8.77842	8.78353	8.17582	8.15722	8.15266	8.51426	8.36164	7.94236	8.04124
H1_10__Q92522	Q92522	H1-10	Histone H1.10	9	8.12706	8.79981	8.28417	8.3351	8.46053	8.6693	8.5123	8.4578	8.03378	8.21072	8.15542	7.95401
PSMB1__P20618	P20618	PSMB1	Proteasome subunit beta type-1	10	8.4452	8.26813	8.30984	8.17119	8.95721	8.43102	8.18348	8.39993	8.50805	8.13326	7.98823	8.20446
SCCPDH__Q8NBX0	Q8NBX0	SCCPDH	Saccharopine dehydrogenase-like oxidoreductase	5	8.29552	8.27038	8.73533	8.1752	8.54111	7.95033	8.65497	7.68482	8.75547	8.31139	8.55957	8.06591
HLTF__Q14527	Q14527	HLTF	Helicase-like transcription factor	21	8.55977	8.33555	8.18792	8.52451	8.15671	8.02377	8.55367	8.19224	8.6953	8.51699	7.91987	8.33369
NSUN5__Q96P11_2	Q96P11-2	NSUN5	Isoform of Q96P11, Isoform 2 of 28S rRNA (cytosine-C(5))-methyltransferase	7	8.69888	8.04726	8.50211	8.0994	8.23904	7.81746	8.52197	8.34548	8.39843	8.84047	8.37336	8.11613
SCPEP1__Q9HB40	Q9HB40	SCPEP1	Retinoid-inducible serine carboxypeptidase	10	8.25671	8.0509	8.49636	8.46876	8.41879	8.1037	8.42912	8.27642	8.53041	8.51089	8.12085	8.33709
YARS2__Q9Y2Z4	Q9Y2Z4	YARS2	Tyrosine--tRNA ligase, mitochondrial	8	8.24957	8.17843	8.50672	8.3901	8.18969	8.36596	8.48869	8.20382	7.93284	8.57197	8.4838	8.4384
PTCD3__Q96EY7	Q96EY7	PTCD3	Pentatricopeptide repeat domain-containing protein 3, mitochondrial	14	8.32006	8.58846	8.47954	8.43587	7.93476	8.40735	8.40531	8.20028	8.2187	8.43584	8.30436	8.26945
GLDC__P23378	P23378	GLDC	Glycine dehydrogenase (decarboxylating), mitochondrial	11	7.89872	7.91582	8.53931	8.52261	8.29985	8.0562	8.45709	8.56322	8.72424	8.03089	8.57702	8.41503
METTL17__Q9H7H0	Q9H7H0	METTL17	Methyltransferase-like protein 17, mitochondrial	3	8.16136	10.127	7.32186	13.2974	7.56291	7.33815	7.68013	7.65865	7.47819	7.67938	8.06931	7.62569
ADK__P55263	P55263	ADK	Adenosine kinase	8	8.0054	8.15431	8.6158	7.8461	8.2396	8.18925	9.01229	7.95275	8.47999	8.1832	8.93545	8.38585
HIBCH__Q6NVY1	Q6NVY1	HIBCH	3-hydroxyisobutyryl-CoA hydrolase, mitochondrial	16	8.35692	8.11275	8.45886	8.56189	8.31161	8.4515	8.4181	8.89822	7.95496	8.19355	8.34514	7.93651
RNASEH1__O60930	O60930	RNASEH1	Ribonuclease H1	2	9.31235	8.07185	9.46303	8.69918	8.15504	7.19043	8.81622	7.95845	8.16152	8.54981	8.0233	7.59882
EEF2__P13639	P13639	EEF2	Elongation factor 2	126	8.14068	8.32226	8.38823	8.21209	8.32608	8.27943	8.46405	8.10758	8.22263	8.50443	8.4043	8.62825
MCM4__P33991	P33991	MCM4	DNA replication licensing factor MCM4	32	8.18195	8.60783	8.39645	8.08794	7.92421	8.43716	8.56033	8.3093	8.32659	8.37752	8.26085	8.52986
MCM4__A0A3B3IT92	A0A3B3IT92	MCM4_1	Isoform of P33991, DNA replication licensing factor MCM4	1	8.82397	6.54933	7.97188	8.73874	9.38033	8.79863	7.85145	7.3072	8.87796	7.38136	9.87886	8.44029
MCM7__P33993	P33993	MCM7	DNA replication licensing factor MCM7	39	8.06846	8.15353	8.43938	8.23188	8.00315	8.64308	8.53227	8.31805	8.16497	8.36092	8.40285	8.68145
AHCY__P23526	P23526	AHCY	Adenosylhomocysteinase	34	8.67578	8.13238	9.04156	8.85228	8.84746	9.13258	8.50299	8.81281	8.16216	8.39262	8.80537	4.64204
AHCYL1__O43865	O43865	AHCYL1	S-adenosylhomocysteine hydrolase-like protein 1	11	8.28025	8.23694	8.84686	8.38333	8.36134	8.39673	8.95702	7.97625	8.10626	8.13327	8.24176	8.07998
GTF2I__P78347	P78347	GTF2I	General transcription factor II-I	33	8.39814	8.27294	8.18492	8.45848	8.59171	8.42795	8.26627	7.93325	8.34102	8.25863	8.41413	8.45257
FAM222B__Q8WU58	Q8WU58	FAM222B	Protein FAM222B	1	6.76389	7.79847	6.83946	9.39108	6.9048	8.72261	9.2943	8.20273	8.83648	10.3697	9.14608	7.73041
UNC13B__O14795	O14795	UNC13B	Protein unc-13 homolog B	12	8.27991	8.29348	8.49786	8.30279	8.4279	8.10821	7.94633	8.42296	8.77538	8.47683	8.05081	8.41753
MCM5__P33992	P33992	MCM5	DNA replication licensing factor MCM5	50	8.2297	8.47323	8.45835	8.16747	8.1698	8.55642	8.19622	8.15256	8.23749	8.44958	8.33386	8.5753
MCM2__P49736	P49736	MCM2	DNA replication licensing factor MCM2	25	8.16284	8.24561	8.28403	8.17167	8.15807	8.50683	8.55469	8.29521	8.23074	8.66554	8.24347	8.48131
RPS15A__P62244	P62244	RPS15A	40S ribosomal protein S15a	20	8.44662	8.43152	8.44957	8.41516	8.23806	8.37632	8.3736	8.40948	8.13289	8.39016	7.99268	8.34394
ARL6IP1__Q15041	Q15041	ARL6IP1	ADP-ribosylation factor-like protein 6-interacting protein 1	1	7.28159	7.66686	8.22798	5.75499	7.55182	9.19791	11.1397	6.16531	7.36487	9.3502	10.843	9.45583
ALDH9A1__P49189_3	P49189-3	ALDH9A1	Isoform of P49189, Isoform 3 of 4-trimethylaminobutyraldehyde dehydrogenase	1	8.8204	8.55779	8.73359	8.63557	7.30324	8.60469	8.4313	8.18121	8.72028	8.26884	8.07241	7.67069
ALDH9A1__P49189	P49189	ALDH9A1_1	4-trimethylaminobutyraldehyde dehydrogenase	22	8.12721	8.45661	8.38442	8.29032	8.489	8.40185	8.37364	8.5001	7.89731	8.04455	8.67145	8.36354
MRPL11__Q9Y3B7	Q9Y3B7	MRPL11	39S ribosomal protein L11, mitochondrial	12	8.54385	8.04279	8.40242	8.34143	8.5108	8.1875	8.56378	8.22594	8.36073	8.30325	8.21422	8.3033
TNRC18__O15417	O15417	TNRC18	Trinucleotide repeat-containing gene 18 protein	2	8.00719	8.52616	7.60413	8.73905	7.97657	8.7197	9.67701	8.01013	8.33649	8.00875	8.36822	8.0266
RSRC1__Q96IZ7	Q96IZ7	RSRC1	Serine/Arginine-related protein 53	4	7.69651	8.57313	8.34767	8.08736	7.84618	8.76082	8.0606	9.22741	8.20968	8.69363	8.11897	8.37805
DKC1__O60832	O60832	DKC1	H/ACA ribonucleoprotein complex subunit DKC1	11	8.14228	8.73382	8.13846	8.60044	7.94484	8.37367	8.23705	8.34648	8.37169	8.34964	8.24552	8.51613
ZSCAN12__O43309	O43309	ZSCAN12	Zinc finger and SCAN domain-containing protein 12	1	8.03985	7.87367	8.34861	7.8312	7.93079	8.12828	8.9555	7.64856	8.51958	8.62703	9.09999	8.99694
PTPRF__P10586	P10586	PTPRF	Receptor-type tyrosine-protein phosphatase F	20	8.34294	8.57873	8.21477	8.22473	8.62107	8.15407	8.20677	8.39491	8.71407	8.05963	8.08706	8.40125
PTPRS__Q13332	Q13332	PTPRS	Receptor-type tyrosine-protein phosphatase S	5	8.25282	8.22513	8.16037	8.43369	8.10446	8.24314	8.31102	8.21832	8.36966	8.849	8.7159	8.1165
MPP7__Q5T2T1	Q5T2T1	MPP7	MAGUK p55 subfamily member 7	7	7.1628	7.89774	8.84703	8.3353	8.08455	8.32343	9.12422	8.63766	8.4793	8.69793	8.58551	7.82454
SLC9A3R1__O14745	O14745	SLC9A3R1	Na(+)/H(+) exchange regulatory cofactor NHE-RF1	13	8.2843	8.40363	7.93247	8.26575	8.58834	8.19539	7.40139	8.31272	8.91413	8.44565	7.89116	9.36506
CPT2__P23786	P23786	CPT2	Carnitine O-palmitoyltransferase 2, mitochondrial	14	8.25071	8.2706	8.24315	8.46197	8.57411	8.14618	8.28035	8.07802	8.34624	8.56739	8.36228	8.41899
VPS33A__Q96AX1	Q96AX1	VPS33A	Vacuolar protein sorting-associated protein 33A	10	8.36859	8.17621	8.35106	8.17374	8.48504	8.41461	8.6845	8.10161	8.1582	8.84955	8.31822	7.91867
CCAR1__Q8IX12	Q8IX12	CCAR1	Cell division cycle and apoptosis regulator protein 1	11	8.06152	8.10005	8.55126	8.78131	8.61303	8.26108	8.25033	8.88525	7.80042	7.84897	8.36553	8.48124
VPS33B__Q9H267	Q9H267	VPS33B	Vacuolar protein sorting-associated protein 33B	10	8.25783	8.15214	8.26652	8.62123	8.56927	8.07515	8.40907	8.17418	8.86403	8.3726	8.01445	8.22351
WRNIP1__Q96S55	Q96S55	WRNIP1	ATPase WRNIP1	13	8.29521	8.26428	7.93694	7.70512	8.39532	8.14589	7.70545	9.71737	8.8658	8.34197	7.95728	8.66937
PHKA2__P46019	P46019	PHKA2	Phosphorylase b kinase regulatory subunit alpha, liver isoform	8	8.45426	8.33648	8.41785	8.45384	7.95951	8.36576	8.12095	8.31547	8.31504	8.29628	8.54557	8.419
PHKA1__P46020	P46020	PHKA1	Phosphorylase b kinase regulatory subunit alpha, skeletal muscle isoform	9	8.5121	8.35931	8.32599	8.66916	7.92808	8.40017	8.02617	8.18172	8.18266	8.76104	8.21078	8.44282
PDZD11__Q5EBL8	Q5EBL8	PDZD11	PDZ domain-containing protein 11	3	7.95349	8.30681	8.43242	8.30339	7.75083	7.99014	8.72067	8.80946	8.50175	8.58981	8.11999	8.52124
H2AX__P16104	P16104	H2AX	Histone H2AX	4	9.2781	8.36368	8.41497	8.46961	8.20243	8.5143	8.02576	8.45681	8.63166	8.29465	7.78511	7.56291
H2AZ1__P0C0S5	P0C0S5	H2AZ1	Histone H2A.Z	2	8.27816	8.27224	8.68189	7.40599	8.58646	8.46638	9.09261	7.66928	8.19032	8.32422	8.82385	8.20862
TOM1__O60784	O60784	TOM1	Target of Myb protein 1	3	7.97346	7.83103	8.05918	8.09617	8.71958	8.73599	9.11613	8.1317	8.5143	8.16157	8.62103	8.03986
CD59__P13987	P13987	CD59	CD59 glycoprotein	1	7.52059	8.08825	9.48351	8.37076	9.29068	8.1237	9.17784	7.3746	7.99265	8.07594	9.44992	7.05155
LPCAT4__Q643R3	Q643R3	LPCAT4	Lysophospholipid acyltransferase LPCAT4	1	8.2568	8.85959	8.70186	8.45723	8.47451	8.51663	8.28636	7.82708	8.28828	8.38401	8.24718	7.70047
PIGT__Q969N2	Q969N2	PIGT	GPI transamidase component PIG-T	5	8.32428	8.9559	8.45976	7.8501	8.18821	8.18788	8.1545	8.27929	8.47864	8.53086	8.45615	8.13442
PRPSAP2__O60256	O60256	PRPSAP2	Phosphoribosyl pyrophosphate synthase-associated protein 2	18	8.3616	8.3499	8.40788	8.20737	8.39391	8.34393	8.20687	8.35813	8.22509	8.04929	8.58077	8.51526
PRPSAP1__Q14558	Q14558	PRPSAP1	Phosphoribosyl pyrophosphate synthase-associated protein 1	7	8.07418	8.3317	8.38965	8.47903	8.60348	8.20423	8.44173	8.22887	8.34121	8.22558	8.31656	8.36377
NOMO1__Q15155	Q15155	NOMO1	Nodal modulator 1	30	8.32646	8.50535	8.36718	8.44358	8.27559	8.33774	8.27885	8.27499	8.54677	8.12844	8.16992	8.34511
ATP5PD__O75947	O75947	ATP5PD	ATP synthase subunit d, mitochondrial	5	8.84327	8.83362	8.02043	7.4032	8.61168	8.43342	7.78533	8.50356	7.71938	7.98892	8.34507	9.51211
TRMU__O75648	O75648	TRMU	Mitochondrial tRNA-specific 2-thiouridylase 1	7	7.91682	8.4678	8.15649	8.80394	8.40641	8.60928	8.43004	8.30702	8.36929	8.10302	7.98589	8.44398
GSTK1__Q9Y2Q3	Q9Y2Q3	GSTK1	Glutathione S-transferase kappa 1	13	8.41777	8.52781	7.996	7.83579	8.67126	8.23065	8.37042	8.45155	8.5472	8.41819	8.30109	8.23227
CCT6A__P40227	P40227	CCT6A	T-complex protein 1 subunit zeta	46	8.27916	8.58994	8.15975	8.25996	8.43641	8.39662	8.13063	8.40882	8.36219	8.45319	8.13437	8.38896
CPT1A__P50416	P50416	CPT1A	Carnitine O-palmitoyltransferase 1, liver isoform	9	8.42838	8.37632	8.36813	8.65943	8.24616	7.90527	8.22911	8.57044	8.33721	7.89022	8.59618	8.39315
PDPK1__O15530	O15530	PDPK1	3-phosphoinositide-dependent protein kinase 1	10	8.48131	8.32325	8.26108	8.09607	8.31147	8.2931	8.21946	8.25534	8.82086	7.99904	8.37989	8.55914
RPL7__P18124	P18124	RPL7	60S ribosomal protein L7	14	8.57561	8.46229	8.24372	8.71292	8.35557	8.33123	8.04939	8.37521	8.27827	8.16063	8.07537	8.3798
SF3B3__Q15393	Q15393	SF3B3	Splicing factor 3B subunit 3	36	8.32326	8.30842	8.47249	8.64073	8.4547	8.24758	8.01685	8.48878	8.16631	8.32813	8.17222	8.38053
STK3__Q13188	Q13188	STK3	Serine/threonine-protein kinase 3	12	8.29093	8.42225	8.47447	8.17679	8.31084	8.32564	8.23949	8.41044	8.56607	8.04866	7.94235	8.79207
STK4__Q13043	Q13043	STK4	Serine/threonine-protein kinase 4	7	8.21608	8.65374	8.20543	8.47782	8.16475	8.18788	8.13213	8.58261	8.5653	8.18876	8.18535	8.44015
TAOK1__Q7L7X3	Q7L7X3	TAOK1	Serine/threonine-protein kinase TAO1	6	8.39043	8.03614	8.33605	8.15033	8.07836	8.5735	8.35034	8.27981	8.56912	8.68594	8.33774	8.21225
TAOK3__Q9H2K8	Q9H2K8	TAOK3	Serine/threonine-protein kinase TAO3	3	8.66297	8.64552	8.00162	7.91881	8.55826	8.52048	7.69042	7.97779	8.26033	8.59873	8.12252	9.04254
PTCD1__O75127	O75127	PTCD1	Pentatricopeptide repeat-containing protein 1, mitochondrial	5	8.63747	8.38568	8.02482	8.38884	8.4408	8.61453	8.20821	8.41839	8.43256	8.34161	7.71771	8.38938
HS1BP3__Q53T59	Q53T59	HS1BP3	HCLS1-binding protein 3	5	8.5725	7.8294	8.21963	8.27569	8.06757	8.26856	8.1689	8.92824	8.61459	8.36536	8.40908	8.28049
BTBD11__A6QL63	A6QL63	BTBD11	Ankyrin repeat and BTB/POZ domain-containing protein BTBD11	4	8.40536	8.1365	7.93238	8.61548	8.20592	8.24719	8.49455	7.93372	8.76423	8.44374	8.52982	8.29109
KIFC1__Q9BW19	Q9BW19	KIFC1	Kinesin-like protein KIFC1	11	8.00157	8.49632	8.4219	8.36954	8.64762	8.36102	8.18883	8.6113	8.26324	8.44881	8.0808	8.10906
RRP1B__Q14684	Q14684	RRP1B	Ribosomal RNA processing protein 1 homolog B	18	7.90742	8.45967	8.65146	8.78003	8.16167	8.40523	8.61658	8.22759	7.68989	7.93085	8.53758	8.63202
DUSP12__Q9UNI6	Q9UNI6	DUSP12	Dual specificity protein phosphatase 12	4	8.37883	7.98684	9.25149	8.5048	8.433	7.91864	8.48403	8.0914	8.19736	8.34651	8.06609	8.34101
DDX5__P17844	P17844	DDX5	Probable ATP-dependent RNA helicase DDX5	32	8.24115	8.41731	8.36958	8.80946	8.25356	8.44505	7.98637	8.3246	8.13409	8.44638	8.15098	8.42146
DDX17__Q92841	Q92841	DDX17	Probable ATP-dependent RNA helicase DDX17	33	8.16509	8.22936	8.54055	8.11145	8.11196	8.52562	8.64439	8.21041	8.05962	8.51357	8.60812	8.27986
CKAP4__Q07065	Q07065	CKAP4	Cytoskeleton-associated protein 4	27	8.48106	8.5172	8.28115	8.12878	8.09232	8.51484	8.46107	8.31612	8.37436	8.37621	8.01031	8.44657
DDX3X__O00571	O00571	DDX3X	ATP-dependent RNA helicase DDX3X	40	8.55918	8.43342	8.25239	8.28788	8.20257	8.36483	8.40009	8.28787	8.33656	8.56603	8.10205	8.20714
RUNDC3B__Q96NL0	Q96NL0	RUNDC3B	RUN domain-containing protein 3B	1	8.91364	7.11688	8.78249	8.69218	8.03164	8.44207	8.12392	9.34754	8.70153	8.77214	8.12816	6.9478
DDX4__Q9NQI0	Q9NQI0	DDX4	Probable ATP-dependent RNA helicase DDX4	2	8.71275	8.25694	7.28808	8.1956	7.56829	7.89451	7.61803	9.90691	9.36909	9.41985	8.15771	7.61223
ZFYVE19__Q96K21	Q96K21	ZFYVE19	Abscission/NoCut checkpoint regulator	1	8.82703	8.46682	8.96797	7.86465	7.8957	8.32084	8.78253	7.76263	8.04632	7.26168	9.03618	8.76763
NAT10__Q9H0A0	Q9H0A0	NAT10	RNA cytidine acetyltransferase	12	7.97836	8.11269	8.41245	8.00029	8.28394	8.35271	9.85297	7.96032	7.72941	7.75406	9.11768	8.44512
PAK4__O96013	O96013	PAK4	Serine/threonine-protein kinase PAK 4	3	7.67912	8.51458	9.08688	7.51607	8.43729	8.7514	9.78115	7.37155	8.3235	7.94684	8.89314	7.69848
PGD__P52209	P52209	PGD	6-phosphogluconate dehydrogenase, decarboxylating	28	8.29514	8.15958	8.34466	8.04821	8.21548	8.46745	8.38829	8.28392	8.47215	8.38067	8.54962	8.39483
CNN2__Q99439	Q99439	CNN2	Calponin-2	5	8.19339	7.96263	8.37487	7.90581	8.34604	8.27256	8.56842	8.37065	8.39155	8.80138	9.01856	7.79414
CNN3__Q15417	Q15417	CNN3	Calponin-3	13	8.29741	8.24632	8.3489	8.6567	8.18422	8.42234	8.69226	8.18036	8.29127	7.97371	8.17403	8.53248
AARS2__Q5JTZ9	Q5JTZ9	AARS2	Alanine--tRNA ligase, mitochondrial	15	8.39275	8.25275	8.42254	8.51718	8.20394	8.13872	8.26122	8.42742	8.36068	8.33147	8.20124	8.49009
DCP1A__Q9NPI6	Q9NPI6	DCP1A	mRNA-decapping enzyme 1A	8	8.22482	8.40644	8.27163	8.30449	8.33974	8.19378	8.59059	8.21483	8.02902	8.65688	8.84544	7.92234
WDR62__O43379	O43379	WDR62	WD repeat-containing protein 62	9	8.55555	8.07365	8.44915	8.46665	8.15196	8.70802	8.22026	8.24015	8.42181	8.35072	8.21033	8.15174
ZFYVE9__O95405	O95405	ZFYVE9	Zinc finger FYVE domain-containing protein 9	3	8.3355	8.04597	8.09599	8.49628	8.75539	8.56369	8.04267	8.07931	8.64422	8.15706	8.17534	8.60859
ANAPC1__Q9H1A4	Q9H1A4	ANAPC1	Anaphase-promoting complex subunit 1	11	8.22362	8.1278	8.19752	8.32939	8.41453	8.56847	8.11507	8.11124	8.56675	8.72427	8.20344	8.41791
TBC1D24__Q9ULP9	Q9ULP9	TBC1D24	TBC1 domain family member 24	10	8.41189	8.28148	8.48059	8.6221	8.05671	8.30019	8.07576	8.34154	8.45419	8.27647	8.36711	8.33197
GIT1__Q9Y2X7	Q9Y2X7	GIT1	ARF GTPase-activating protein GIT1	11	8.16983	8.34579	8.37129	8.63714	8.39334	7.75161	8.2025	8.27745	8.69989	8.501	7.88439	8.76578
GIT2__Q14161	Q14161	GIT2	ARF GTPase-activating protein GIT2	4	8.81027	8.2109	8.27024	8.29604	8.20578	7.62472	8.22808	8.24598	8.80271	8.27687	8.738	8.29039
SLC25A12__O75746	O75746	SLC25A12	Calcium-binding mitochondrial carrier protein Aralar1	13	8.16032	8.23538	8.51295	7.96868	7.50251	8.46722	8.84267	8.45307	8.66349	8.56637	7.98486	8.64248
SLC25A13__Q9UJS0	Q9UJS0	SLC25A13	Calcium-binding mitochondrial carrier protein Aralar2	16	8.23559	8.09166	8.42561	8.19363	7.67625	8.51917	8.28896	8.69581	8.85343	8.48713	7.80297	8.72979
CNP__P09543	P09543	CNP	2',3'-cyclic-nucleotide 3'-phosphodiesterase	18	8.56739	8.28316	8.33675	8.07959	8.34285	8.19717	8.14632	8.30621	8.41007	8.32587	8.22322	8.78143
IRF3__Q14653	Q14653	IRF3	Interferon regulatory factor 3	5	8.27234	8.51569	7.9227	8.64451	8.44082	7.82395	7.95355	8.2685	8.70158	8.80164	7.87595	8.77877
CLIC4__Q9Y696	Q9Y696	CLIC4	Chloride intracellular channel protein 4	6	8.30436	8.22629	8.71033	7.83173	8.68716	7.80565	8.62055	8.23263	8.64394	8.03986	8.42591	8.47159
UQCRC2__H3BP04	H3BP04	UQCRC2	Isoform of P22695, Cytochrome b-c1 complex subunit 2, mitochondrial (Fragment)	1	8.35718	7.65295	8.06115	9.69491	7.2972	8.34304	7.77935	9.33604	8.45775	8.80811	7.62552	8.58682
UQCRC2__P22695	P22695	UQCRC2_1	Cytochrome b-c1 complex subunit 2, mitochondrial	17	7.88741	7.77608	8.54575	7.67158	7.74832	8.71725	8.98849	8.27962	8.6513	8.54006	8.55084	8.64331
BCOR__Q6W2J9	Q6W2J9	BCOR	BCL-6 corepressor	11	8.6201	8.7757	8.64959	8.49071	8.00271	8.00063	8.45371	8.22625	7.79304	8.56283	8.01508	8.40965
CXXC1__Q9P0U4	Q9P0U4	CXXC1	CXXC-type zinc finger protein 1	5	8.41959	8.16343	8.28745	8.17894	8.8571	8.5461	8.45422	8.05046	8.37135	8.43126	8.22031	8.01979
WNK2__Q9Y3S1	Q9Y3S1	WNK2	Serine/threonine-protein kinase WNK2	9	7.90891	7.98514	8.46599	8.61264	8.16824	8.62004	8.47102	8.36914	8.2212	8.77434	8.45117	7.95216
NUP153__P49790	P49790	NUP153	Nuclear pore complex protein Nup153	25	8.06605	8.48194	8.38986	8.25792	8.49247	8.53294	8.17228	8.00394	8.2762	8.59576	8.58333	8.14732
NIT2__Q9NQR4	Q9NQR4	NIT2	Omega-amidase NIT2	10	9.11795	7.65163	8.6647	8.87668	8.53733	9.43128	8.79036	9.16071	7.55582	8.00542	9.42352	4.7846
PHGDH__O43175	O43175	PHGDH	D-3-phosphoglycerate dehydrogenase	37	8.32179	8.39501	8.42635	8.06598	8.35394	8.3242	8.28499	8.38863	8.40751	8.38682	8.13104	8.51375
PHGDH__A0A286YFE1	A0A286YFE1	PHGDH_1	Isoform of O43175, D-3-phosphoglycerate dehydrogenase (Fragment)	1	8.20392	8.26173	9.78224	7.77739	8.61151	8.25179	7.13699	7.22608	9.54328	8.38432	8.8374	7.98335
N4BP1__O75113	O75113	N4BP1	NEDD4-binding protein 1	10	7.99939	8.42314	8.373	8.53607	8.3415	8.1063	8.27582	8.49258	8.47326	8.35933	8.02004	8.59957
MED14__O60244	O60244	MED14	Mediator of RNA polymerase II transcription subunit 14	9	8.54533	8.33497	7.99437	8.53089	8.54094	8.26301	8.11377	8.47673	8.04612	7.98181	8.409	8.76307
NUP160__Q12769	Q12769	NUP160	Nuclear pore complex protein Nup160	5	8.50064	8.06923	8.45082	8.15828	8.61112	8.61692	8.4645	8.23227	8.32713	8.32583	8.03693	8.20634
MGAT2__Q10469	Q10469	MGAT2	Alpha-1,6-mannosyl-glycoprotein 2-beta-N-acetylglucosaminyltransferase	8	8.5923	8.52537	8.05052	8.16319	8.27143	8.02021	7.80678	8.3803	8.22811	8.79422	8.4486	8.71897
ITSN1__Q15811_2	Q15811-2	ITSN1	Isoform of Q15811, Isoform 2 of Intersectin-1	19	8.26794	8.4803	8.26513	8.1973	8.52415	8.09268	8.21612	8.45493	8.43488	8.23364	8.51371	8.31922
ITSN2__Q9NZM3	Q9NZM3	ITSN2	Intersectin-2	11	8.54975	8.12065	8.28449	8.43429	8.37089	8.34742	8.38037	8.38497	8.14887	8.44864	8.41891	8.11074
GNB2__P62879	P62879	GNB2	Guanine nucleotide-binding protein G(I)/G(S)/G(T) subunit beta-2	3	8.26807	8.26859	8.55607	7.9323	7.59928	9.03101	9.34811	7.97114	8.02644	7.99404	8.65406	8.35088
GNB4__Q9HAV0	Q9HAV0	GNB4	Guanine nucleotide-binding protein subunit beta-4	1	8.55203	7.35664	8.16724	9.18787	8.03103	7.39698	8.21153	8.61303	8.40394	9.74119	8.14708	8.19144
LZTS2__Q9BRK4	Q9BRK4	LZTS2	Leucine zipper putative tumor suppressor 2	2	7.80558	8.2955	8.36777	8.67224	8.44129	8.31444	8.3935	8.3159	8.48952	8.0391	8.55038	8.31477
GNB3__P16520	P16520	GNB3	Guanine nucleotide-binding protein G(I)/G(S)/G(T) subunit beta-3	3	8.08733	8.86201	8.10473	9.05498	7.77561	8.3449	7.37551	8.61491	7.96781	8.58226	8.58087	8.64908
RPL7A__P62424	P62424	RPL7A	60S ribosomal protein L7a	13	8.32523	7.85721	8.51143	8.91098	8.52071	8.42776	7.87283	8.31405	8.05244	8.74413	8.26974	8.1935
PLK1__P53350	P53350	PLK1	Serine/threonine-protein kinase PLK1	9	7.70252	9.34834	7.75718	7.81436	8.77585	8.00518	7.67973	8.97151	8.29688	8.61958	7.65058	9.3783
PSMD14__O00487	O00487	PSMD14	26S proteasome non-ATPase regulatory subunit 14	14	8.58502	8.39414	8.47483	8.11068	8.55666	7.91936	8.1751	8.34031	8.48087	8.14858	8.37573	8.43871
TASOR__Q9UK61	Q9UK61	TASOR	Protein TASOR	11	8.08147	8.10986	8.16161	8.31049	7.84484	8.67225	8.25086	8.60266	8.44238	8.54432	8.19667	8.78259
THAP11__Q96EK4	Q96EK4	THAP11	THAP domain-containing protein 11	2	6.37424	8.87887	8.61556	8.31005	6.61562	8.93717	7.74805	8.7408	9.19347	8.8976	9.37794	8.31061
WARS2__Q9UGM6	Q9UGM6	WARS2	Tryptophan--tRNA ligase, mitochondrial	3	8.16401	7.94592	8.74648	7.64748	8.65924	8.20467	8.15238	8.82156	8.19579	8.17034	9.14232	8.14982
GPATCH4__Q5T3I0	Q5T3I0	GPATCH4	G patch domain-containing protein 4	5	9.09898	8.52633	8.13578	8.3269	8.29035	8.31119	8.39476	7.82762	8.04754	8.76847	8.08088	8.19121
CMBL__Q96DG6	Q96DG6	CMBL	Carboxymethylenebutenolidase homolog	5	8.05333	9.00045	8.64504	8.33901	7.94072	8.09644	8.46441	7.89659	8.48023	8.19265	8.74866	8.14246
DNM2__P50570	P50570	DNM2	Dynamin-2	31	8.08532	8.29173	8.33167	8.16624	8.51357	8.35805	8.50287	8.33819	8.42235	8.36834	8.26446	8.35722
DNM1__Q05193	Q05193	DNM1	Dynamin-1	8	8.46552	8.39958	8.52434	8.51619	8.00588	8.18112	8.66922	8.04653	8.21292	8.39906	8.10517	8.47448
DNM3__Q9UQ16	Q9UQ16	DNM3	Dynamin-3	5	8.17262	7.93988	8.89897	8.52746	8.23662	7.72725	8.52688	8.3726	8.97833	8.18669	8.35794	8.07475
GAA__P10253	P10253	GAA	Lysosomal alpha-glucosidase	7	8.80063	7.34541	8.3259	8.69745	8.36745	9.98002	8.52959	8.3897	7.87736	7.67504	8.47352	7.53792
DYNC2H1__Q8NCM8	Q8NCM8	DYNC2H1	Cytoplasmic dynein 2 heavy chain 1	53	8.66723	8.40095	8.22802	8.25159	8.34019	8.25846	8.2304	8.13691	8.48928	8.5398	8.28803	8.16915
SGPL1__O95470	O95470	SGPL1	Sphingosine-1-phosphate lyase 1	7	8.495	8.34651	8.18452	8.31328	8.36888	8.15265	8.58235	8.63445	8.28727	8.20865	8.15682	8.2696
AIP__O00170	O00170	AIP	AH receptor-interacting protein	12	8.25293	8.31672	8.49234	8.13485	8.22921	8.62751	8.51716	8.10451	8.59787	8.30603	8.25415	8.16671
NCAPD3__P42695	P42695	NCAPD3	Condensin-2 complex subunit D3	12	8.57191	8.59839	8.43459	8.22691	8.02273	8.28859	8.33865	8.13997	8.26636	8.69038	8.3111	8.1104
NLE1__Q9NVX2	Q9NVX2	NLE1	Notchless protein homolog 1	9	8.42023	8.27049	8.12726	8.03118	8.38987	8.74984	8.25105	8.01248	8.12087	8.84216	8.79296	7.99162
FAH__P16930	P16930	FAH	Fumarylacetoacetase	7	11.1851	6.82157	7.88044	9.5872	9.70831	9.95077	7.41727	10.6509	7.15946	7.28627	8.04941	4.3033
SLTM__Q9NWH9	Q9NWH9	SLTM	SAFB-like transcription modulator	10	8.16492	8.0155	8.17933	8.86413	8.14696	7.94677	8.71155	8.6651	8.0441	8.26749	8.3008	8.69335
TRAPPC11__Q7Z392	Q7Z392	TRAPPC11	Trafficking protein particle complex subunit 11	9	8.25177	8.27279	8.47865	8.14595	8.47824	8.51643	8.89307	8.34992	8.53785	8.09291	8.32338	7.65905
FBXO28__Q9NVF7	Q9NVF7	FBXO28	F-box only protein 28	2	8.81871	7.64919	8.24046	8.22963	7.80648	8.55588	9.28189	8.10447	8.40346	8.86666	7.7131	8.33009
BCAT2__O15382	O15382	BCAT2	Branched-chain-amino-acid aminotransferase, mitochondrial	8	8.57561	8.24537	8.54965	8.42087	8.74284	7.98222	8.32077	8.31432	8.14707	8.47636	8.13421	8.0907
IL1RAP__Q9NPH3	Q9NPH3	IL1RAP	Interleukin-1 receptor accessory protein	2	8.34854	8.08778	8.3089	8.97243	8.17496	8.11823	8.57359	8.0218	8.19214	8.15046	8.68065	8.37053
ZPR1__O75312	O75312	ZPR1	Zinc finger protein ZPR1	15	8.03647	8.29814	8.37982	8.43274	8.4681	8.50999	8.55953	8.36099	7.97397	8.30422	8.12379	8.55223
CAPN7__Q9Y6W3	Q9Y6W3	CAPN7	Calpain-7	8	8.42158	7.9211	8.39369	9.08806	8.03081	8.73024	8.11447	8.46709	8.13436	8.8618	7.94857	7.88823
MRPL39__Q9NYK5	Q9NYK5	MRPL39	39S ribosomal protein L39, mitochondrial	10	8.18111	8.49328	8.36105	8.70294	8.1176	8.1561	8.45625	8.11175	8.5953	8.5815	8.06863	8.1745
PDHA1__P08559	P08559	PDHA1	Pyruvate dehydrogenase E1 component subunit alpha, somatic form, mitochondrial	21	8.30546	8.30659	8.34691	8.25288	8.22325	8.32441	8.32497	8.46148	8.1601	8.36556	8.39742	8.53097
AGPS__O00116	O00116	AGPS	Alkyldihydroxyacetonephosphate synthase, peroxisomal	14	8.4264	8.47346	8.28631	8.14574	8.01787	8.54226	8.22621	8.30518	8.31	8.50049	8.42412	8.34195
HDHD3__Q9BSH5	Q9BSH5	HDHD3	Haloacid dehalogenase-like hydrolase domain-containing protein 3	6	8.63253	8.04005	7.98222	8.32826	8.35929	8.1593	8.61984	8.39022	8.40996	8.21844	8.72135	8.13852
ALAS1__P13196	P13196	ALAS1	5-aminolevulinate synthase, nonspecific, mitochondrial	4	8.14647	8.40659	8.24163	8.68563	8.55466	7.84599	8.31286	7.9458	8.47916	8.15267	8.52454	8.70399
UXT__Q9UBK9	Q9UBK9	UXT	Protein UXT	4	8.36104	8.69102	8.58171	7.92278	7.86943	8.44403	8.35138	8.86471	8.40428	8.098	7.96196	8.44965
ADSS2__P30520	P30520	ADSS2	Adenylosuccinate synthetase isozyme 2	19	8.03648	8.50282	8.49205	8.16892	8.60642	8.54556	8.23105	7.94286	8.2295	8.30404	8.53026	8.41003
ATRX__P46100	P46100	ATRX	Transcriptional regulator ATRX	9	8.41355	8.53816	8.35002	8.32779	8.07357	8.42961	7.81128	8.54203	8.15184	8.89035	8.01517	8.45663
PARD6G__Q9BYG4	Q9BYG4	PARD6G	Partitioning defective 6 homolog gamma	1	8.35081	9.14144	8.19916	8.94798	7.62348	7.18866	8.34082	8.82786	7.64827	8.88779	9.42081	7.42293
RASA4__O43374	O43374	RASA4	Ras GTPase-activating protein 4	3	8.0253	8.74135	8.0049	7.93812	8.7302	7.26763	8.23082	8.94349	8.36614	7.95824	8.82428	8.96953
TRIO__O75962	O75962	TRIO	Triple functional domain protein	13	8.44861	8.48299	8.5778	8.74847	8.8726	8.27217	8.10775	8.36993	8.10868	7.84935	7.84504	8.31663
RPS23__P62266	P62266	RPS23	40S ribosomal protein S23	10	7.95828	8.63447	8.52052	8.01717	8.48147	8.57776	8.35023	8.19948	8.11633	8.22148	8.24957	8.67324
ARMT1__Q9H993	Q9H993	ARMT1	Damage-control phosphatase ARMT1	5	8.46674	8.66279	8.65901	8.79554	8.48036	7.59322	7.52295	8.21417	8.86949	8.47847	7.72419	8.53308
UBE2G1__P62253	P62253	UBE2G1	Ubiquitin-conjugating enzyme E2 G1	3	7.98574	8.48196	8.76531	8.29174	8.33286	8.18656	7.71719	8.05797	8.91196	7.85464	8.58241	8.83166
ANXA11__P50995	P50995	ANXA11	Annexin A11	12	7.57786	8.19019	8.76626	8.31119	8.36877	8.52032	8.52007	8.23632	8.24697	8.03666	8.40126	8.82413
ANXA13__P27216	P27216	ANXA13	Annexin A13	2	7.57005	7.54158	9.01166	7.65794	8.3385	8.79722	9.84529	7.5981	8.61714	8.3852	9.77153	6.86577
FMR1__Q06787	Q06787	FMR1	Synaptic functional regulator FMR1	9	8.31783	8.19848	8.54984	8.37932	8.33253	8.0343	8.25065	8.46641	8.14867	8.45848	8.09838	8.7651
FXR1__P51114	P51114	FXR1	Fragile X mental retardation syndrome-related protein 1	12	8.26976	8.36697	8.51391	8.06686	8.5051	8.33803	8.66671	8.29476	8.26898	8.17884	8.47703	8.05304
FXR2__P51116	P51116	FXR2	Fragile X mental retardation syndrome-related protein 2	10	8.5911	8.58593	8.38425	8.28595	8.08193	8.30124	8.24593	8.5073	8.0719	8.21528	8.14244	8.58676
FXR1__P51114_2	P51114-2	FXR1_1	Isoform of P51114, Isoform 2 of Fragile X mental retardation syndrome-related protein 1	1	8.80067	7.48239	8.41148	7.86651	9.56227	8.21808	7.37436	8.09566	8.89071	9.60735	7.92192	7.76861
SULT1A4__P0DMN0	P0DMN0	SULT1A4	Sulfotransferase 1A4	3	8.29039	8.2789	8.29688	8.96329	7.77425	8.07179	7.79774	8.87205	7.94042	8.33844	8.29877	9.07708
SULT1A1__P50225	P50225	SULT1A1	Sulfotransferase 1A1	1	8.87896	7.31899	9.10006	8.8182	7.77272	7.53175	8.58054	7.77098	8.00464	9.30186	8.36377	8.55752
SNRPG__P62308	P62308	SNRPG	Small nuclear ribonucleoprotein G	6	8.55645	8.31606	8.34718	8.52702	8.30846	8.08221	8.13214	8.58271	8.2388	8.31454	8.08755	8.50689
AMOT__Q4VCS5	Q4VCS5	AMOT	Angiomotin	24	8.4651	8.31327	8.13414	8.4662	9.13118	8.18727	8.73082	7.73115	8.53347	7.90106	8.46658	7.93975
AMOTL1__Q8IY63	Q8IY63	AMOTL1	Angiomotin-like protein 1	5	8.10228	8.0107	8.06703	8.62526	8.93742	7.77918	8.38375	8.89361	7.98874	7.80086	8.88294	8.52824
INPPL1__O15357	O15357	INPPL1	Phosphatidylinositol 3,4,5-trisphosphate 5-phosphatase 2	9	8.36741	8.73506	8.06614	7.73912	8.34888	8.22775	8.14714	8.43477	8.35532	8.5448	8.74487	8.28874
FAF2__Q96CS3	Q96CS3	FAF2	FAS-associated factor 2	9	8.18984	8.97326	8.08846	7.7306	8.43628	8.53595	8.56963	8.25581	8.49009	8.0541	8.12561	8.55036
THAP12__O43422	O43422	THAP12	52 kDa repressor of the inhibitor of the protein kinase	5	8.37353	8.15505	8.767	8.16269	8.44233	8.29571	7.82364	8.45753	8.26479	8.41476	8.74368	8.09928
TAP2__Q03519	Q03519	TAP2	Antigen peptide transporter 2	2	8.34634	8.47891	7.84639	9.26115	8.33547	8.34495	7.75564	8.9064	8.50796	8.73232	8.26737	7.21711
PPP4C__P60510	P60510	PPP4C	Serine/threonine-protein phosphatase 4 catalytic subunit	6	9.25839	8.23441	8.17775	8.58465	8.63434	8.63537	8.19862	8.4426	8.67334	8.60911	8.50246	6.04896
PPP2CB__P62714	P62714	PPP2CB	Serine/threonine-protein phosphatase 2A catalytic subunit beta isoform	11	8.74621	8.10077	7.84623	8.04841	8.15796	8.49069	8.42904	8.39576	8.36687	8.47841	8.44136	8.49827
PPP2CB__E5RHC1	E5RHC1	PPP2CB_1	Isoform of P62714, Serine/threonine-protein phosphatase (Fragment)	1	7.56678	7.48908	7.23433	6.93843	8.06408	9.46536	12.9375	6.89199	8.78593	9.51089	9.885	5.23064
PPP1CA__P62136	P62136	PPP1CA	Serine/threonine-protein phosphatase PP1-alpha catalytic subunit	9	8.05731	8.3646	8.41035	8.30755	8.16965	8.67749	8.62961	8.17723	8.26053	8.12404	8.43719	8.38446
PPP1CB__P62140	P62140	PPP1CB	Serine/threonine-protein phosphatase PP1-beta catalytic subunit	4	8.09296	8.75216	8.28144	8.32637	8.72841	7.73975	8.17118	8.53523	8.28262	7.98557	8.05077	9.05353
PPP1CC__P36873_2	P36873-2	PPP1CC	Isoform of P36873, Isoform 2 of Serine/threonine-protein phosphatase PP1-gamma catalytic subunit	4	8.64771	8.42264	8.52556	8.9594	8.06872	7.4786	7.36907	8.4791	8.88063	8.5087	8.13029	8.52957
RPL18A__Q02543	Q02543	RPL18A	60S ribosomal protein L18a	36	8.41337	8.26952	8.30492	8.43647	8.25006	8.7937	8.46258	8.36978	8.02952	8.42158	8.15996	8.08853
SEH1L__Q96EE3	Q96EE3	SEH1L	Nucleoporin SEH1	5	8.19133	8.0656	8.6252	8.04842	8.70847	8.76214	8.41562	8.45002	8.13792	7.89903	8.37668	8.31956
ELAC2__Q9BQ52	Q9BQ52	ELAC2	Zinc phosphodiesterase ELAC protein 2	15	8.19815	8.55725	8.41651	8.6391	8.23036	8.15128	8.18752	8.34381	8.24756	8.44699	8.11085	8.47062
ATP13A1__Q9HD20	Q9HD20	ATP13A1	Endoplasmic reticulum transmembrane helix translocase	11	8.43975	8.37825	8.37863	8.58958	8.0777	8.39819	8.17118	8.23851	8.42912	8.56087	7.84045	8.49776
UGP2__Q16851	Q16851	UGP2	UTP--glucose-1-phosphate uridylyltransferase	12	8.39538	8.14747	8.19076	8.39015	8.14762	9.2118	8.49665	8.52581	8.12026	8.21601	7.98115	8.17693
LOC112694756__A0A2U3TZM8	A0A2U3TZM8	LOC112694756	Uncharacterized protein	1	8.26666	8.13968	8.24164	8.66671	9.29257	8.62976	7.29452	7.9813	8.97772	8.93303	7.79329	7.7831
CRTAP__O75718	O75718	CRTAP	Cartilage-associated protein	7	8.31251	8.65873	8.19328	8.08572	8.30922	8.21659	8.55171	8.34201	8.61147	8.75381	7.86107	8.10386
GRPEL2__Q8TAA5	Q8TAA5	GRPEL2	GrpE protein homolog 2, mitochondrial	2	8.59926	8.78259	7.80235	6.84131	8.73337	8.43893	7.69092	7.71913	9.5263	9.1582	8.83813	7.86951
CCT8__P50990	P50990	CCT8	T-complex protein 1 subunit theta	95	8.34946	8.27616	8.631	8.30323	8.26441	8.55656	8.52993	8.11376	8.31878	8.12428	8.42825	8.10419
CCT8__H7C4C8	H7C4C8	CCT8_1	Isoform of P50990, T-complex protein 1 subunit theta (Fragment)	1	6.4928	7.47404	13.7909	5.66309	6.05536	8.98184	9.18416	8.69563	8.39989	7.60946	11.5989	6.05389
PAFAH1B1__P43034	P43034	PAFAH1B1	Platelet-activating factor acetylhydrolase IB subunit beta	15	8.34634	8.33092	8.31875	8.19796	8.07992	8.52286	8.38296	8.35816	8.5634	8.04737	8.29803	8.55335
ERP44__Q9BS26	Q9BS26	ERP44	Endoplasmic reticulum resident protein 44	9	7.70849	8.40056	8.72556	8.26171	8.46769	8.2123	8.31733	8.06652	8.78721	8.31281	8.05873	8.68109
ATP5F1B__P06576	P06576	ATP5F1B	ATP synthase subunit beta, mitochondrial	55	8.33726	8.52276	8.33127	8.51426	8.48632	8.2689	8.22369	8.41776	8.29495	8.12371	8.08816	8.39095
CCDC12__Q8WUD4	Q8WUD4	CCDC12	Coiled-coil domain-containing protein 12	3	8.72211	8.61121	8.3775	7.75105	8.36115	8.56774	8.27074	7.75545	8.20232	8.12787	8.88065	8.37221
POLR2M__P0CAP2	P0CAP2	POLR2M	DNA-directed RNA polymerase II subunit GRINL1A	3	7.92367	8.39922	8.05804	7.94239	8.26393	8.33246	8.24689	8.35954	8.72746	8.95845	8.65385	8.13409
PRRC1__Q96M27	Q96M27	PRRC1	Protein PRRC1	8	8.67385	8.51578	8.17702	8.48884	8.39682	8.23767	8.44801	7.97719	8.53262	8.41587	8.12972	8.00661
ARMC6__Q6NXE6	Q6NXE6	ARMC6	Armadillo repeat-containing protein 6	10	9.14859	8.70515	9.31365	8.5102	7.86253	7.74648	7.83653	8.61901	8.06942	8.25929	7.99805	7.93112
BPNT1__O95861	O95861	BPNT1	3'(2'),5'-bisphosphate nucleotidase 1	9	7.59275	8.43167	8.42718	8.53643	8.15308	8.34797	8.66537	8.38679	8.22382	8.42076	8.32473	8.48946
KIF7__Q2M1P5	Q2M1P5	KIF7	Kinesin-like protein KIF7	13	8.76555	8.32039	8.01501	8.29212	8.28362	8.36088	8.33401	8.32659	8.50534	8.39319	8.07685	8.32644
KIF21A__Q7Z4S6	Q7Z4S6	KIF21A	Kinesin-like protein KIF21A	9	8.26275	8.54995	8.15065	8.68559	8.03419	8.25032	8.27258	8.3857	8.35256	8.38394	8.1195	8.55227
NUDT12__Q9BQG2	Q9BQG2	NUDT12	NAD-capped RNA hydrolase NUDT12	7	8.62608	8.37033	8.10232	8.01941	8.64113	7.96577	7.84073	8.53331	8.78967	8.63105	8.46961	8.01058
NAPA__P54920	P54920	NAPA	Alpha-soluble NSF attachment protein	9	8.1301	8.70967	8.12829	8.00237	8.60927	8.2734	7.85203	8.23082	8.79122	8.5781	8.05828	8.63646
SMYD2__Q9NRG4	Q9NRG4	SMYD2	N-lysine methyltransferase SMYD2	2	9.41037	8.40831	7.92882	8.51441	8.95512	8.22526	8.68408	8.33878	7.68533	8.15814	7.74911	7.94226
USP25__Q9UHP3	Q9UHP3	USP25	Ubiquitin carboxyl-terminal hydrolase 25	8	8.14692	8.03089	8.26069	8.85905	8.58403	8.32502	8.05658	8.94378	8.03063	8.41299	8.19769	8.15172
AGO2__Q9UKV8	Q9UKV8	AGO2	Protein argonaute-2	7	8.61827	8.11069	8.12925	8.83675	8.01857	8.19033	8.13377	8.38676	7.86071	8.39185	8.40107	8.92196
AGO3__Q9H9G7	Q9H9G7	AGO3	Protein argonaute-3	6	8.24399	8.34507	8.60577	7.75999	8.30565	8.49343	8.86386	8.60795	7.90396	7.99997	8.08313	8.78724
AGO1__Q9UL18	Q9UL18	AGO1	Protein argonaute-1	1	8.05961	8.16419	8.60208	7.74693	8.43587	8.3375	7.92121	8.06677	8.49686	8.5643	9.26467	8.34002
ATP7B__P35670	P35670	ATP7B	Copper-transporting ATPase 2	3	7.81881	8.65142	8.31289	8.09663	8.38	8.26124	8.17723	8.33836	8.22425	8.28066	8.96617	8.49234
ATP7A__Q04656	Q04656	ATP7A	Copper-transporting ATPase 1	4	7.79108	8.23223	8.99855	9.01213	7.64372	8.20793	8.22339	8.66613	8.04769	7.73019	8.8083	8.63867
PFKM__P08237	P08237	PFKM	ATP-dependent 6-phosphofructokinase, muscle type	16	8.41771	8.0956	8.12266	8.19625	8.79169	7.59813	7.30738	8.35541	9.64688	8.20048	7.61899	9.64883
PFKM__F8VTQ3	F8VTQ3	PFKM_1	Isoform of P08237, ATP-dependent 6-phosphofructokinase, muscle type (Fragment)	2	7.60123	8.51217	8.4964	7.21787	9.87519	9.57277	6.63234	10.2482	7.95671	9.11978	8.05962	6.70771
PFKP__Q01813	Q01813	PFKP	ATP-dependent 6-phosphofructokinase, platelet type	18	8.42276	8.2919	8.2595	8.65149	8.49433	8.0373	7.93069	8.3852	8.55765	8.1906	7.89582	8.88275
PFKL__P17858	P17858	PFKL	ATP-dependent 6-phosphofructokinase, liver type	13	7.97517	8.40772	8.62031	8.43639	8.62428	8.22639	7.76362	8.14182	8.35429	8.12592	8.59304	8.73105
SGTA__O43765	O43765	SGTA	Small glutamine-rich tetratricopeptide repeat-containing protein alpha	13	10.0177	7.42066	8.86125	9.39818	8.71081	8.97362	8.66425	9.76305	8.07695	7.58812	7.66397	4.86142
DARS2__Q6PI48	Q6PI48	DARS2	Aspartate--tRNA ligase, mitochondrial	16	8.43906	8.10041	8.48221	7.95787	8.43604	8.0994	8.50967	8.11313	8.24475	8.44765	8.68431	8.4855
TNIK__Q9UKE5	Q9UKE5	TNIK	TRAF2 and NCK-interacting protein kinase	17	8.56656	8.20665	8.33336	8.41737	8.38761	8.10716	8.34153	8.42879	8.2737	8.53523	8.1791	8.22294
MINK1__Q8N4C8	Q8N4C8	MINK1	Misshapen-like kinase 1	2	7.58094	8.58303	9.48115	8.87125	8.65809	7.16787	7.91214	9.27652	8.04902	7.69647	8.39348	8.33003
MAP4K4__O95819_6	O95819-6	MAP4K4	Isoform of O95819, Isoform 6 of Mitogen-activated protein kinase kinase kinase kinase 4	5	8.30902	8.18359	8.01805	8.81961	8.26279	7.78987	8.41911	8.69391	8.75699	8.73518	7.99733	8.01456
ZFAND1__Q8TCF1	Q8TCF1	ZFAND1	AN1-type zinc finger protein 1	2	8.38191	8.35121	7.75043	8.56562	8.29394	8.04557	8.75708	8.17764	8.4376	9.05229	7.60955	8.57717
MAPK3__P27361	P27361	MAPK3	Mitogen-activated protein kinase 3	8	8.40251	7.88011	8.49935	8.37045	8.47577	8.18707	8.07157	8.62239	8.11537	8.04314	8.53819	8.79408
MAPK1__P28482	P28482	MAPK1	Mitogen-activated protein kinase 1	9	8.75818	8.20596	8.20998	8.36887	8.39439	8.19625	8.25064	8.34205	8.33935	8.27899	8.31749	8.33785
MAP3K2__Q9Y2U5	Q9Y2U5	MAP3K2	Mitogen-activated protein kinase kinase kinase 2	4	8.55303	8.23156	7.77451	8.69734	8.41023	7.68825	8.7602	8.06522	8.44583	8.52946	8.60686	8.23751
VPS4B__O75351	O75351	VPS4B	Vacuolar protein sorting-associated protein 4B	7	8.16242	8.51214	8.20416	8.50496	8.09891	8.10834	7.80527	8.48156	8.50809	8.68317	8.14837	8.78261
VPS4A__Q9UN37	Q9UN37	VPS4A	Vacuolar protein sorting-associated protein 4A	13	8.46388	8.60319	8.34822	8.32793	8.27379	7.80318	8.16097	8.45486	8.45052	8.47026	8.09047	8.55272
FIGNL1__Q6PIW4	Q6PIW4	FIGNL1	Fidgetin-like protein 1	7	8.32863	8.36957	8.25768	8.48293	8.21779	8.18211	8.23003	8.11713	8.57485	8.35586	8.17639	8.70703
CLMN__Q96JQ2	Q96JQ2	CLMN	Calmin	5	8.57532	8.31998	7.81973	8.57385	8.01931	8.38828	7.75208	8.84533	8.57341	9.16382	7.93441	8.03449
ADAM10__O14672	O14672	ADAM10	Disintegrin and metalloproteinase domain-containing protein 10	5	8.78933	8.87508	8.57549	7.98371	8.0872	8.37986	8.06494	9.06573	8.4534	8.29568	8.43852	6.99105
GATB__O75879	O75879	GATB	Glutamyl-tRNA(Gln) amidotransferase subunit B, mitochondrial	5	8.18597	8.71315	8.41881	8.6633	8.34488	8.10864	8.08074	8.03921	8.17936	8.30928	8.32191	8.63474
TSPAN3__O60637	O60637	TSPAN3	Tetraspanin-3	1	9.29399	9.72675	8.33235	8.5969	9.00553	7.92877	8.55663	8.45957	8.52555	9.30736	8.13825	4.12836
FLYWCH2__Q96CP2	Q96CP2	FLYWCH2	FLYWCH family member 2	4	8.68138	8.4682	8.51513	9.07729	8.35414	8.07964	7.65973	8.92853	7.63958	8.11267	7.68869	8.79502
BORA__Q6PGQ7	Q6PGQ7	BORA	Protein aurora borealis	3	8.73157	9.16694	8.29392	7.85282	8.45159	8.87028	8.40357	7.64135	8.91063	8.07243	8.09704	7.50785
SMARCA4__P51532	P51532	SMARCA4	Transcription activator BRG1	13	8.54241	8.30492	8.05515	8.92369	8.18179	8.37058	7.68804	8.47524	8.18671	8.85808	7.82487	8.58854
GNPDA1__P46926	P46926	GNPDA1	Glucosamine-6-phosphate isomerase 1	8	8.41997	8.44853	8.51372	8.27491	8.32311	8.55003	8.41518	8.42549	8.42752	8.19414	8.64092	7.36647
GNPDA2__Q8TDQ7	Q8TDQ7	GNPDA2	Glucosamine-6-phosphate isomerase 2	3	8.39723	8.25068	8.37249	8.49348	8.14422	8.62433	8.32235	8.59693	8.04945	8.43286	8.49674	7.81924
DAB2IP__Q5VWQ8	Q5VWQ8	DAB2IP	Disabled homolog 2-interacting protein	2	9.26376	8.24412	8.62243	8.63707	7.59996	7.85588	8.08654	8.52352	9.15966	7.83052	7.85395	8.32259
GSS__P48637	P48637	GSS	Glutathione synthetase	17	9.05236	8.01679	8.55221	9.02156	8.92579	8.72578	8.53438	8.8292	8.32291	8.3856	8.40506	5.22835
WASHC4__Q2M389	Q2M389	WASHC4	WASH complex subunit 4	12	8.33656	8.31098	8.38817	8.37258	8.1823	8.50287	8.18517	8.27306	8.38416	8.48836	8.11107	8.46471
NAA15__Q9BXJ9	Q9BXJ9	NAA15	N-alpha-acetyltransferase 15, NatA auxiliary subunit	35	8.16172	8.19524	8.43048	8.28509	8.43155	8.41932	8.26606	8.1154	8.10159	8.41481	8.4631	8.71564
NAA15__A0A0B4J1W3	A0A0B4J1W3	NAA15_1	Isoform of Q9BXJ9, N-alpha-acetyltransferase 15, NatA auxiliary subunit	1	8.56846	9.98454	7.98729	7.13319	7.50628	10.6193	6.39163	6.29435	8.30931	9.91093	10.2795	7.01516
NAA16__Q6N069	Q6N069	NAA16	N-alpha-acetyltransferase 16, NatA auxiliary subunit	10	8.54538	8.49051	8.28685	8.47688	8.36894	8.10991	8.10706	8.38017	8.40555	8.31884	8.21106	8.29885
CEP295__Q9C0D2	Q9C0D2	CEP295	Centrosomal protein of 295 kDa	2	9.17745	8.55732	8.09483	8.49706	8.97932	7.78484	7.6643	8.19926	8.87427	8.10292	8.05681	8.01162
NMT1__P30419	P30419	NMT1	Glycylpeptide N-tetradecanoyltransferase 1	7	8.02588	8.71328	8.6061	8.64752	8.22368	8.28835	8.221	8.12668	7.9606	8.26956	8.19546	8.72189
RPAP3__Q9H6T3	Q9H6T3	RPAP3	RNA polymerase II-associated protein 3	23	8.1517	8.62985	8.2576	7.95779	8.30338	8.30777	8.2583	8.51797	8.59432	8.37022	8.17575	8.47534
STAM__Q92783	Q92783	STAM	Signal transducing adapter molecule 1	5	8.31902	8.2994	8.28517	8.44017	8.46696	7.95291	8.91992	8.25643	8.6115	7.64014	8.26223	8.54615
STAM2__O75886	O75886	STAM2	Signal transducing adapter molecule 2	3	8.94768	8.44885	10.2729	9.12121	6.94198	7.67913	8.25809	8.39661	8.19645	7.56066	8.37814	7.79833
OTULIN__Q96BN8	Q96BN8	OTULIN	Ubiquitin thioesterase otulin	6	8.68705	7.84663	8.0252	8.25287	8.46739	8.13196	8.02663	8.51747	8.47981	8.538	8.14413	8.88286
HAUS6__Q7Z4H7	Q7Z4H7	HAUS6	HAUS augmin-like complex subunit 6	8	8.48881	8.57927	8.15101	8.42002	8.67112	8.47656	7.95199	8.17064	8.45426	8.39456	8.05979	8.18199
CBWD2__Q8IUF1	Q8IUF1	CBWD2	COBW domain-containing protein 2	6	8.46898	8.20761	8.51984	8.47964	8.37243	8.13748	8.03023	8.81284	8.8607	8.11548	8.17486	7.81991
GGCT__O75223	O75223	GGCT	Gamma-glutamylcyclotransferase	17	8.32707	8.8675	8.69204	8.25842	8.09622	9.21329	9.02169	8.63666	8.20714	9.35803	9.23429	4.08767
STX4__Q12846	Q12846	STX4	Syntaxin-4	3	8.33791	7.61775	7.91251	8.51393	7.70218	8.47349	8.33794	8.84488	8.81885	9.36007	7.99672	8.08379
AP1S2__P56377	P56377	AP1S2	AP-1 complex subunit sigma-2	1	8.73224	8.64794	7.85876	8.09779	8.64501	8.35135	7.63098	8.68426	8.31006	8.5922	7.93833	8.51107
AP1S1__P61966	P61966	AP1S1	AP-1 complex subunit sigma-1A	5	8.8772	8.16038	7.65116	9.34676	8.74211	7.91401	7.70294	8.60231	8.17611	8.38392	7.71887	8.72423
AP1S3__Q96PC3	Q96PC3	AP1S3	AP-1 complex subunit sigma-3	1	9.71461	8.75306	9.895	9.16632	9.07894	7.31094	7.58519	7.74581	8.68971	7.63747	6.67444	7.7485
SREBF2__Q12772	Q12772	SREBF2	Sterol regulatory element-binding protein 2	1	8.15613	9.21411	8.75527	6.91762	7.77335	8.89295	9.65265	7.08632	7.08588	8.36485	9.60497	8.49592
NRDE2__Q9H7Z3	Q9H7Z3	NRDE2	Nuclear exosome regulator NRDE2	8	8.56901	8.37806	8.40475	8.40133	8.38979	8.3599	8.22307	8.46348	8.17117	8.20501	8.41095	8.02348
PGAM5__Q96HS1	Q96HS1	PGAM5	Serine/threonine-protein phosphatase PGAM5, mitochondrial	13	8.356	7.98792	8.49387	8.50302	7.93397	8.26428	8.57736	8.43503	8.34342	8.34246	7.79648	8.96617
RPL35A__P18077	P18077	RPL35A	60S ribosomal protein L35a	7	8.22683	8.17296	8.63735	8.47292	8.07577	8.46777	8.17099	8.14104	7.89524	8.11816	8.783	8.83798
CORO1B__Q9BR76	Q9BR76	CORO1B	Coronin-1B	5	8.07029	8.57127	8.63698	8.66008	8.57021	7.97635	8.44318	7.60719	8.01443	7.71707	9.21192	8.52104
CEP57__Q86XR8	Q86XR8	CEP57	Centrosomal protein of 57 kDa	2	8.56778	8.78639	7.88126	7.66999	8.98579	7.89261	7.73631	8.4903	8.40899	7.90807	9.2061	8.4664
VLDLR__P98155	P98155	VLDLR	Very low-density lipoprotein receptor	3	8.45898	8.11455	8.13227	8.39994	8.63025	7.93372	8.14254	8.5963	8.44349	8.80783	8.65958	7.68055
BAIAP2__Q9UQB8_6	Q9UQB8-6	BAIAP2	Isoform of Q9UQB8, Isoform 6 of Brain-specific angiogenesis inhibitor 1-associated protein 2	13	8.13425	8.31209	8.48301	8.01293	8.68099	8.55983	8.32653	7.99792	8.42502	8.37366	8.17766	8.51609
LUZP1__Q86V48	Q86V48	LUZP1	Leucine zipper protein 1	17	8.33785	8.43058	8.1928	8.14412	8.18224	8.72413	8.31307	8.45807	8.42404	8.15085	7.97307	8.66919
GTF2A1__P52655	P52655	GTF2A1	Transcription initiation factor IIA subunit 1	3	9.0781	8.60279	8.24633	8.2295	8.38271	7.88547	8.40009	9.11043	8.3646	8.62157	8.32775	6.75066
PPM1G__O15355	O15355	PPM1G	Protein phosphatase 1G	18	8.11705	8.53915	8.3414	8.30776	8.13254	8.58412	8.23502	8.18596	8.20578	8.19839	8.31855	8.83426
PPM1F__P49593	P49593	PPM1F	Protein phosphatase 1F	8	8.35719	8.04544	8.4649	8.57279	8.36611	8.07781	8.44759	8.43622	8.62351	8.34795	8.06236	8.19814
TACC1__O75410	O75410	TACC1	Transforming acidic coiled-coil-containing protein 1	6	7.95941	8.52446	8.13459	8.42673	8.13794	8.18264	8.02681	8.48854	8.51482	8.83119	8.29226	8.4806
ACACA__Q13085	Q13085	ACACA	Acetyl-CoA carboxylase 1	38	8.34384	8.34976	8.43544	8.32654	8.36652	8.41951	8.29485	8.36028	8.39407	8.33031	8.09075	8.28813
HMGCR__P04035	P04035	HMGCR	3-hydroxy-3-methylglutaryl-coenzyme A reductase	8	8.26412	8.13661	7.94181	8.54775	8.46425	8.27463	8.34553	8.33438	8.73972	8.26263	7.92032	8.76823
LPIN2__Q92539	Q92539	LPIN2	Phosphatidate phosphatase LPIN2	2	8.62777	8.43855	8.32137	8.34491	8.1359	8.0979	8.14517	8.44326	8.33617	8.10699	8.53499	8.46702
MTREX__P42285	P42285	MTREX	Exosome RNA helicase MTR4	30	8.10858	8.32945	8.39627	8.67743	8.08007	8.61891	8.3595	8.4206	7.78607	8.08807	8.50333	8.63173
INTS8__Q75QN2	Q75QN2	INTS8	Integrator complex subunit 8	3	8.82216	8.05453	7.92372	9.18249	7.54401	8.47687	8.15869	8.1157	8.17875	9.05293	8.71808	7.77207
AASDHPPT__Q9NRN7	Q9NRN7	AASDHPPT	L-aminoadipate-semialdehyde dehydrogenase-phosphopantetheinyl transferase	9	8.73184	8.30402	8.21254	8.00568	8.46837	7.82204	8.34283	8.38942	8.73303	7.88211	8.38183	8.72628
NEK1__Q96PY6	Q96PY6	NEK1	Serine/threonine-protein kinase Nek1	6	8.60266	8.46935	8.31033	8.1945	8.31422	8.51001	8.19881	8.02809	8.13486	8.35318	8.31445	8.56955
ZZEF1__O43149	O43149	ZZEF1	Zinc finger ZZ-type and EF-hand domain-containing protein 1	15	8.40262	8.65555	8.29073	8.32713	8.1499	8.45337	8.19413	8.34082	8.28478	8.48224	8.17979	8.23894
APPL1__Q9UKG1	Q9UKG1	APPL1	DCC-interacting protein 13-alpha	11	8.82814	8.40109	8.35541	8.25115	7.81182	8.52195	8.38046	8.26334	8.38978	8.13848	8.26871	8.38967
APPL2__Q8NEU8	Q8NEU8	APPL2	DCC-interacting protein 13-beta	4	8.46562	8.91924	8.0949	7.7208	8.02043	8.84262	8.90462	8.26157	8.69697	8.00222	8.11917	7.95182
PSMB4__P28070	P28070	PSMB4	Proteasome subunit beta type-4	12	8.38479	8.63978	8.87218	8.2246	8.62109	8.14365	8.32852	8.19849	8.10166	8.24845	8.00055	8.23622
NCAPD2__Q15021	Q15021	NCAPD2	Condensin complex subunit 1	37	8.52657	8.27428	8.28732	8.36025	8.41435	8.36119	8.04453	8.32049	8.26145	8.57499	8.14498	8.42959
CHML__P26374	P26374	CHML	Rab proteins geranylgeranyltransferase component A 2	3	8.53756	7.78299	7.74846	8.62827	8.24624	8.15091	7.65885	8.49224	9.52863	8.72713	7.74934	8.74936
CHM__P24386	P24386	CHM	Rab proteins geranylgeranyltransferase component A 1	5	7.99953	9.07849	8.68397	8.06373	8.36762	8.51359	8.33487	8.43129	7.78558	7.69983	8.53261	8.50889
DNAJC13__O75165	O75165	DNAJC13	DnaJ homolog subfamily C member 13	24	8.70881	8.43219	8.26041	8.4099	8.10262	8.36788	8.20629	8.31177	8.36528	8.24634	8.25925	8.32926
CPD__O75976	O75976	CPD	Carboxypeptidase D	22	8.17376	8.47808	8.6464	8.16699	8.17552	8.33282	8.67644	8.21559	8.30755	8.41893	8.36455	8.04335
ABCE1__P61221	P61221	ABCE1	ATP-binding cassette sub-family E member 1	25	8.09606	8.21682	8.40338	8.51547	8.37448	8.52173	8.1201	8.42859	8.14458	8.45268	8.31281	8.41329
DNMT1__P26358	P26358	DNMT1	DNA (cytosine-5)-methyltransferase 1	27	8.4507	8.21515	7.98937	8.36502	8.42986	8.58329	8.24489	8.28738	8.39184	8.29353	8.22884	8.52014
KYAT3__Q6YP21	Q6YP21	KYAT3	Kynurenine--oxoglutarate transaminase 3	12	8.17935	8.07006	8.28718	8.14981	8.62228	8.28234	8.33395	8.26224	8.52388	8.23675	8.42571	8.62646
KYAT1__Q16773	Q16773	KYAT1	Kynurenine--oxoglutarate transaminase 1	3	8.30598	8.489	8.26343	9.06478	8.27319	7.59433	7.07785	9.23042	9.08394	8.1776	7.86262	8.57686
GAK__O14976	O14976	GAK	Cyclin-G-associated kinase	11	8.37432	8.40269	8.22997	8.11265	8.38483	8.86194	8.00563	8.39511	8.22286	8.42561	8.42062	8.16377
PICK1__Q9NRD5	Q9NRD5	PICK1	PRKCA-binding protein	4	8.15021	8.00668	8.50297	7.99557	7.64118	9.45549	8.23842	8.63701	8.04908	8.17084	8.62649	8.52608
TKFC__Q3LXA3	Q3LXA3	TKFC	Triokinase/FMN cyclase	6	8.44633	8.81971	7.91492	7.57051	8.12803	8.2568	8.4901	8.70359	8.74095	8.4502	7.92246	8.5564
FUCA2__Q9BTY2	Q9BTY2	FUCA2	Plasma alpha-L-fucosidase	5	8.65537	8.82622	7.91346	8.07779	8.35979	8.22977	7.75417	8.59093	8.79772	8.72728	7.69829	8.3692
MAD1L1__Q9Y6D9	Q9Y6D9	MAD1L1	Mitotic spindle assembly checkpoint protein MAD1	7	9.10572	8.19764	8.33307	7.5498	9.14803	8.69029	8.8715	8.0112	8.35033	8.0626	8.30691	7.37291
AP3S1__Q92572	Q92572	AP3S1	AP-3 complex subunit sigma-1	9	7.8914	7.92786	8.43906	8.67045	8.82187	8.4606	8.4429	8.15229	8.55851	7.94613	8.29486	8.39406
COPZ1__P61923	P61923	COPZ1	Coatomer subunit zeta-1	5	8.38585	8.941	8.02508	8.27933	8.70217	7.75226	7.66472	8.59473	8.90418	8.00224	8.03708	8.71136
BFAR__Q9NZS9	Q9NZS9	BFAR	Bifunctional apoptosis regulator	1	8.0541	8.28843	9.21805	9.44254	6.70397	8.07736	9.22072	8.58878	8.32516	8.24972	7.43636	8.39481
LTA4H__P09960	P09960	LTA4H	Leukotriene A-4 hydrolase	22	8.28113	8.16502	8.59116	8.1352	8.26821	8.36158	8.42449	7.94031	8.69605	8.3674	8.27847	8.49099
AIMP1__Q12904	Q12904	AIMP1	Aminoacyl tRNA synthase complex-interacting multifunctional protein 1	12	7.92033	7.90245	8.61672	8.29619	8.92214	8.42098	8.30842	8.24673	8.33158	8.47802	8.52269	8.03375
HK2__P52789	P52789	HK2	Hexokinase-2	25	8.23804	8.66646	8.75922	8.40063	8.28123	8.01087	7.99871	8.23978	8.2639	8.34306	8.25579	8.5423
HK1__P19367	P19367	HK1	Hexokinase-1	24	7.88013	8.25059	8.71969	8.42595	8.10754	8.13505	8.23336	8.44073	8.23617	8.39948	8.45246	8.71886
CARM1__Q86X55	Q86X55	CARM1	Histone-arginine methyltransferase CARM1	8	8.74883	8.5377	8.1198	8.22859	8.48605	8.04445	7.94524	8.28003	8.56001	8.583	8.22221	8.24408
DIP2B__Q9P265	Q9P265	DIP2B	Disco-interacting protein 2 homolog B	14	8.27343	8.23364	8.29065	8.19763	8.07061	8.63198	8.34214	8.36343	8.31924	8.69049	8.35265	8.23411
DIP2A__Q14689	Q14689	DIP2A	Disco-interacting protein 2 homolog A	9	8.23859	8.33808	8.47065	8.16129	8.62345	8.03686	8.28606	8.64433	8.47784	7.96418	8.43031	8.32837
DIP2C__Q9Y2E4	Q9Y2E4	DIP2C	Disco-interacting protein 2 homolog C	3	8.37444	7.22536	8.98298	8.9201	8.44942	7.95309	8.14873	8.21767	8.3349	9.13363	8.06112	8.19856
UBA6__A0AVT1	A0AVT1	UBA6	Ubiquitin-like modifier-activating enzyme 6	26	8.2742	8.39086	8.31046	8.43178	8.39781	8.08117	8.30132	8.13655	8.46407	8.40227	8.29895	8.51056
STAT3__P40763	P40763	STAT3	Signal transducer and activator of transcription 3	11	8.17449	8.36157	8.2893	8.65115	8.37168	8.50397	8.12689	8.22296	8.44732	8.29948	8.11117	8.44003
CDC42BPB__Q9Y5S2	Q9Y5S2	CDC42BPB	Serine/threonine-protein kinase MRCK beta	12	8.19975	8.10796	8.21759	8.77181	8.07466	7.92739	8.27568	8.09493	8.54733	8.41789	8.21622	9.14879
CDC42BPA__Q5VT25	Q5VT25	CDC42BPA	Serine/threonine-protein kinase MRCK alpha	19	8.18288	8.21495	8.35265	8.2957	8.07395	8.45029	8.11582	8.51568	8.61971	8.19064	8.33397	8.65376
RDH10__Q8IZV5	Q8IZV5	RDH10	Retinol dehydrogenase 10	2	8.23708	9.09008	7.46127	8.84326	8.84954	7.83721	6.36532	9.21677	8.81102	8.12394	8.04997	9.11454
WWC2__Q6AWC2	Q6AWC2	WWC2	Protein WWC2	3	7.37046	8.34073	8.77409	8.16862	8.35925	7.77695	7.44806	8.52814	8.61317	9.14244	8.58071	8.89738
TXNDC16__Q9P2K2	Q9P2K2	TXNDC16	Thioredoxin domain-containing protein 16	4	8.12173	8.22855	8.85323	8.34812	8.27528	8.25085	8.36387	8.49262	8.14165	8.17204	8.21903	8.53304
DAAM1__Q9Y4D1	Q9Y4D1	DAAM1	Disheveled-associated activator of morphogenesis 1	6	8.08839	8.3875	8.19629	8.21937	7.75965	8.23208	8.78679	8.41865	8.70832	8.66378	8.31594	8.22324
ESPNL__Q6ZVH7	Q6ZVH7	ESPNL	Espin-like protein	3	8.59085	8.91746	7.73095	8.50118	8.65717	7.84591	8.27978	8.30186	7.81715	8.43426	8.37883	8.54462
DOP1A__Q5JWR5	Q5JWR5	DOP1A	Protein dopey-1	4	8.39071	8.7622	7.66829	7.90949	8.25278	8.99829	7.78592	8.73353	8.01196	9.07311	8.39049	8.02323
CWF19L2__Q2TBE0	Q2TBE0	CWF19L2	CWF19-like protein 2	12	8.57846	8.53396	7.98532	8.52405	8.19944	8.04222	8.17577	8.54298	8.07523	8.44786	8.32626	8.56844
C1orf131__Q8NDD1	Q8NDD1	C1orf131	Uncharacterized protein C1orf131	6	8.49194	8.47779	8.31383	8.19427	8.16244	8.45049	8.39488	8.12816	7.87051	8.76553	8.34647	8.40367
SDR39U1__Q9NRG7	Q9NRG7	SDR39U1	Epimerase family protein SDR39U1	3	8.7949	8.35948	7.47135	8.60429	8.45922	8.33332	8.59482	8.57293	8.38585	8.73659	7.97406	7.71318
MED12L__Q86YW9	Q86YW9	MED12L	Mediator of RNA polymerase II transcription subunit 12-like protein	1	9.01433	6.84537	7.76765	7.09114	9.22287	6.85137	8.4778	7.66377	10.9144	10.9224	7.11971	8.10926
MED12__Q93074	Q93074	MED12	Mediator of RNA polymerase II transcription subunit 12	12	8.65748	8.27222	8.09698	8.3416	8.34164	8.33018	8.40091	8.28378	8.30748	8.30114	8.10749	8.55911
GTF2A2__P52657	P52657	GTF2A2	Transcription initiation factor IIA subunit 2	1	8.54781	7.46606	8.76543	8.64648	7.94595	9.50584	8.57858	8.80455	8.91499	8.83325	8.40952	5.58156
TMED2__Q15363	Q15363	TMED2	Transmembrane emp24 domain-containing protein 2	4	8.40481	8.75125	8.63143	8.31214	8.43938	8.09927	8.32395	8.53537	8.69981	7.93997	8.1904	7.67222
QARS1__P47897	P47897	QARS1	Glutamine--tRNA ligase	32	8.5778	8.12804	8.63308	8.16063	8.46626	8.26808	8.6345	8.11522	8.36492	8.09769	8.39213	8.16166
EPRS1__P07814	P07814	EPRS1	Bifunctional glutamate/proline--tRNA ligase	75	8.41095	8.32247	8.37259	8.71582	8.35241	8.22371	8.13234	8.41363	8.20972	8.25519	8.17324	8.41793
DNA2__P51530	P51530	DNA2	DNA replication ATP-dependent helicase/nuclease DNA2	15	8.64316	8.14386	8.12634	8.59402	8.3944	8.30806	8.23912	8.2489	8.52436	8.45353	8.0998	8.22446
PSMA6__P60900	P60900	PSMA6	Proteasome subunit alpha type-6	13	8.67232	8.17764	8.17946	8.68343	8.57462	8.38241	8.01903	8.1486	8.55052	8.0993	8.15079	8.3619
LARP4__Q71RC2	Q71RC2	LARP4	La-related protein 4	6	8.50447	7.98533	8.36295	8.31992	8.22763	8.51499	8.62893	8.34247	8.45206	8.76237	7.50131	8.39757
PDCD10__Q9BUL8	Q9BUL8	PDCD10	Programmed cell death protein 10	9	8.23522	7.92544	8.69271	8.24332	8.63698	8.58022	8.38705	7.97784	8.28993	8.39319	8.18439	8.45371
UBAP2L__Q14157_1	Q14157-1	UBAP2L	Isoform of Q14157, Isoform 2 of Ubiquitin-associated protein 2-like	16	7.92406	8.64801	8.24048	8.08471	8.29903	8.53707	8.66016	8.29468	8.21955	8.3698	8.39537	8.32707
FLVCR1__Q9Y5Y0	Q9Y5Y0	FLVCR1	Feline leukemia virus subgroup C receptor-related protein 1	3	7.52407	8.89951	8.44757	8.61136	7.6506	7.9859	8.7504	8.8459	8.25345	8.7412	8.6575	7.63253
PHACTR4__Q8IZ21	Q8IZ21	PHACTR4	Phosphatase and actin regulator 4	4	8.7651	7.78442	8.51255	8.18742	8.23694	8.16255	8.84203	8.10145	8.72093	8.13781	8.01868	8.53013
UTRN__P46939	P46939	UTRN	Utrophin	38	8.62724	8.30447	8.22783	8.23188	8.58315	8.25986	8.23553	8.30158	8.34741	8.26817	8.27373	8.33915
DMD__P11532	P11532	DMD	Dystrophin	3	8.86042	7.93601	8.30249	9.20086	8.36838	8.17467	7.07061	8.55666	8.53777	8.29772	7.8622	8.83222
DDX56__Q9NY93	Q9NY93	DDX56	Probable ATP-dependent RNA helicase DDX56	11	7.88892	8.25994	8.1468	8.51499	7.85502	8.50934	8.05428	8.37599	8.0852	8.88647	8.29818	9.12488
EDF1__O60869	O60869	EDF1	Endothelial differentiation-related factor 1	10	8.39017	7.77081	8.3314	8.06037	8.43129	8.79818	9.56195	8.00462	7.85193	7.74535	8.72521	8.32872
RPL6__Q02878	Q02878	RPL6	60S ribosomal protein L6	24	8.30864	8.44425	8.46678	8.24283	8.15924	8.43185	8.2071	8.15335	8.37209	8.04907	8.59835	8.56645
RPL6__F8VR69	F8VR69	RPL6_1	Isoform of Q02878, 60S ribosomal protein L6 (Fragment)	1	7.47947	6.30612	9.29243	9.32262	7.74894	8.0633	8.96223	7.58871	9.01484	8.06626	8.7446	9.4105
PPID__Q08752	Q08752	PPID	Peptidyl-prolyl cis-trans isomerase D	17	8.6416	8.30941	8.41593	8.34457	8.31586	8.62002	8.19782	7.91836	8.27721	8.09158	8.33767	8.52996
ACOX1__Q15067	Q15067	ACOX1	Peroxisomal acyl-coenzyme A oxidase 1	7	8.2604	8.26198	8.28337	8.14451	8.24338	8.58607	8.69476	8.28452	8.26551	8.1525	8.44436	8.37863
C17orf75__Q9HAS0	Q9HAS0	C17orf75	Protein Njmu-R1	4	8.42776	8.50225	8.05513	8.50775	8.33392	8.0791	8.41657	8.33772	8.61086	8.24739	7.85478	8.62677
GNPAT__O15228	O15228	GNPAT	Dihydroxyacetone phosphate acyltransferase	5	8.00666	8.71197	8.1823	8.32257	7.88244	8.62855	7.99154	8.46962	8.10799	8.69742	8.67979	8.31914
TTK__P33981	P33981	TTK	Dual specificity protein kinase TTK	16	8.30351	8.14314	8.15371	8.19374	8.49315	8.2784	8.44595	8.33465	8.26112	8.68771	8.3041	8.40082
TATDN2__Q93075	Q93075	TATDN2	Putative deoxyribonuclease TATDN2	3	8.18842	8.97183	7.85278	8.29004	8.31139	8.52932	8.16733	8.65994	8.25405	8.96583	7.86821	7.94086
POLRMT__O00411	O00411	POLRMT	DNA-directed RNA polymerase, mitochondrial	14	8.58527	7.96685	8.4185	8.55644	8.26391	8.0425	8.34705	8.64004	8.20352	8.45628	8.12105	8.39859
MTOR__P42345	P42345	MTOR	Serine/threonine-protein kinase mTOR	29	8.26252	8.11498	8.50936	8.42852	8.15947	8.34091	8.26632	8.26748	8.47854	8.47884	8.24452	8.44854
CASP10__Q92851	Q92851	CASP10	Caspase-10	1	8.53004	8.41441	8.26229	8.18738	7.74126	10.0182	7.51014	8.0107	7.58186	7.71677	9.12985	8.89706
PSMD3__O43242	O43242	PSMD3	26S proteasome non-ATPase regulatory subunit 3	29	7.97438	8.35917	8.18401	8.39542	8.30553	8.26835	8.29146	8.12628	8.41381	8.69456	8.3561	8.63093
TTC1__Q99614	Q99614	TTC1	Tetratricopeptide repeat protein 1	10	10.68	6.39297	8.85985	9.35802	9.73968	11.2859	8.43443	10.3619	6.9896	6.05826	7.91204	3.92745
COPS4__Q9BT78	Q9BT78	COPS4	COP9 signalosome complex subunit 4	15	7.90839	8.05656	8.46495	8.36468	8.16243	8.40301	8.64081	8.35755	8.31351	8.1836	8.45609	8.68842
ATXN3__P54252	P54252	ATXN3	Ataxin-3	6	8.2718	7.89869	8.22512	8.65375	8.32699	8.39767	8.38855	8.28558	8.31615	8.38621	8.24444	8.60504
ECPAS__Q5VYK3	Q5VYK3	ECPAS	Proteasome adapter and scaffold protein ECM29	32	8.34131	8.2041	8.57137	8.29702	8.38247	8.34627	8.2884	8.23207	8.39807	8.06422	8.44447	8.43023
MIEF1__Q9NQG6	Q9NQG6	MIEF1	Mitochondrial dynamics protein MID51	2	8.46469	8.81282	8.20963	8.11153	8.49096	8.68033	7.98394	7.98296	8.62543	8.49337	7.70332	8.44102
ZC3H14__Q6PJT7	Q6PJT7	ZC3H14	Zinc finger CCCH domain-containing protein 14	19	8.268	8.6531	8.18089	8.54237	8.01017	8.3181	8.265	8.53407	8.36502	8.22703	8.19777	8.43847
ALS2__Q96Q42	Q96Q42	ALS2	Alsin	9	8.14226	8.0643	8.27658	8.24479	8.38561	8.1647	8.53344	8.53053	8.14361	8.59651	8.31808	8.59958
ZFR__Q96KR1	Q96KR1	ZFR	Zinc finger RNA-binding protein	8	8.06429	8.34907	8.06738	7.93953	7.84753	8.6228	8.32936	8.54434	7.85023	8.73655	9.00786	8.64106
ARFGAP2__Q8N6H7	Q8N6H7	ARFGAP2	ADP-ribosylation factor GTPase-activating protein 2	10	8.42404	8.51204	8.12509	8.19106	8.41099	8.54438	8.5478	8.36221	8.03924	8.49286	8.27439	8.07591
CPSF7__Q8N684	Q8N684	CPSF7	Cleavage and polyadenylation specificity factor subunit 7	5	8.16862	8.08258	8.28852	8.76329	8.5686	8.0191	8.32825	8.66301	8.33823	8.30835	8.0399	8.43155
PTPN13__Q12923	Q12923	PTPN13	Tyrosine-protein phosphatase non-receptor type 13	19	8.24238	7.83728	8.28023	8.4793	8.20766	8.18905	8.66285	8.21623	8.59467	8.47861	8.52947	8.28228
CSTF3__Q12996	Q12996	CSTF3	Cleavage stimulation factor subunit 3	15	8.34716	8.1644	8.26704	8.76159	8.32971	8.25853	8.4134	8.79535	8.05443	7.64795	8.50432	8.45612
POLA2__Q14181	Q14181	POLA2	DNA polymerase alpha subunit B	8	8.06759	8.1381	8.05416	8.26337	8.20897	8.56473	7.97719	8.09838	8.28551	8.80455	8.30644	9.23104
UBE2V1__Q13404	Q13404	UBE2V1	Ubiquitin-conjugating enzyme E2 variant 1	9	8.80878	7.7113	8.48182	8.1777	8.79336	9.82643	8.95759	9.13845	7.8179	8.03124	8.86142	5.394
UBE2V2__Q15819	Q15819	UBE2V2	Ubiquitin-conjugating enzyme E2 variant 2	4	8.48514	7.48305	8.88371	9.01309	8.98681	8.93743	8.96766	9.19446	8.58805	8.00967	8.31086	5.14006
DNAJC25__Q9H1X3	Q9H1X3	DNAJC25	DnaJ homolog subfamily C member 25	1	7.00406	10.5158	6.70536	6.99744	8.73126	7.97645	9.14086	7.9353	8.80625	8.13975	9.19404	8.85346
PLXNB2__O15031	O15031	PLXNB2	Plexin-B2	9	8.29638	8.51771	8.64076	8.06363	8.2961	8.37897	8.52906	8.31956	8.55158	7.70974	8.28882	8.40769
DDX52__Q9Y2R4	Q9Y2R4	DDX52	Probable ATP-dependent RNA helicase DDX52	6	8.18421	9.99317	9.64882	8.14085	7.88155	7.87608	7.97772	8.31163	7.99876	7.96409	8.06599	7.95713
RFC4__P35249	P35249	RFC4	Replication factor C subunit 4	8	7.89182	8.05567	8.61531	8.48475	8.53072	8.35721	8.45553	8.29384	8.13675	7.94951	8.7901	8.43878
RPL24__P83731	P83731	RPL24	60S ribosomal protein L24	15	8.37674	7.98408	8.4182	7.99805	8.35929	8.62952	8.38821	7.88454	8.29111	8.31056	8.82823	8.53148
HNRNPL__P14866	P14866	HNRNPL	Heterogeneous nuclear ribonucleoprotein L	20	8.18657	8.26227	7.94273	8.63087	8.43534	8.19746	8.43185	8.71257	8.10955	8.14898	8.34273	8.59907
ECH1__Q13011	Q13011	ECH1	Delta(3,5)-Delta(2,4)-dienoyl-CoA isomerase, mitochondrial	18	8.04061	8.55878	8.32298	8.09085	8.67094	8.26515	8.51436	8.45705	8.24704	8.07924	8.17849	8.57453
TSPAN6__O43657	O43657	TSPAN6	Tetraspanin-6	2	8.44467	9.46972	8.97693	8.25945	8.46191	8.80114	8.75028	8.18327	8.67507	8.18607	8.73562	5.05587
PAN2__Q504Q3	Q504Q3	PAN2	PAN2-PAN3 deadenylation complex catalytic subunit PAN2	3	8.80042	7.77967	8.25113	8.79076	8.02587	7.82002	9.0991	8.71137	7.81375	8.1092	8.30399	8.49472
RAB11A__P62491	P62491	RAB11A	Ras-related protein Rab-11A	18	8.66005	8.07064	8.50683	8.18329	8.34042	9.44012	8.6368	8.91223	7.48799	8.25809	9.0349	6.46863
LRP1__Q07954	Q07954	LRP1	Prolow-density lipoprotein receptor-related protein 1	14	7.98906	8.38495	8.36407	8.09509	8.65265	8.1336	8.49511	8.58445	7.8808	7.91814	8.65423	8.84785
PUS7__Q96PZ0	Q96PZ0	PUS7	Pseudouridylate synthase 7 homolog	18	8.0061	8.33962	8.60789	8.34715	8.39621	8.27829	8.50593	8.04558	8.23133	8.4131	8.67453	8.15427
TMEM70__Q9BUB7	Q9BUB7	TMEM70	Transmembrane protein 70, mitochondrial	3	7.96792	9.20699	8.23342	8.32907	8.43991	8.90283	8.32235	8.2954	8.0376	7.68215	7.94395	8.63842
FHL1__Q13642_4	Q13642-4	FHL1	Isoform of Q13642, Isoform 4 of Four and a half LIM domains protein 1	10	7.36549	8.55684	8.59008	6.56705	7.85269	9.11673	8.99797	7.78718	7.44242	9.7223	10.2314	7.7698
RPSA__P08865	P08865	RPSA	40S ribosomal protein SA	53	8.08596	8.30551	8.37389	8.34235	8.33796	8.31441	8.39923	8.12331	8.35497	8.57269	8.28166	8.50807
AGRN__O00468	O00468	AGRN	Agrin	3	9.16273	8.07253	8.15492	9.13341	7.76531	8.11666	8.54274	7.94343	8.04305	8.60293	7.9314	8.5309
SF3B1__O75533	O75533	SF3B1	Splicing factor 3B subunit 1	34	8.13006	8.37444	8.45084	8.31506	8.41698	8.46573	8.72795	8.23019	7.78356	7.99174	8.676	8.43746
OTUD4__Q01804	Q01804	OTUD4	OTU domain-containing protein 4	10	8.24234	7.8377	8.49968	8.05364	7.94333	8.3944	8.34567	8.40452	8.42552	8.56145	8.48397	8.80779
EEF1E1__O43324	O43324	EEF1E1	Eukaryotic translation elongation factor 1 epsilon-1	8	8.2178	8.22088	8.4029	8.64905	8.79169	8.45601	8.36283	8.2579	8.29781	8.38282	8.0492	7.91112
ME1__P48163	P48163	ME1	NADP-dependent malic enzyme	5	8.53116	8.20972	8.39687	8.46192	8.23633	8.5601	8.38898	8.3842	8.08979	8.11225	8.48615	8.14253
HECTD1__A0A087X2H1	A0A087X2H1	HECTD1	Isoform of Q9ULT8, HECT-type E3 ubiquitin transferase	31	8.10708	8.17355	8.2911	8.28498	8.36714	8.46071	8.18436	8.25193	8.49589	8.52382	8.26465	8.59477
UGGT1__Q9NYU2	Q9NYU2	UGGT1	UDP-glucose:glycoprotein glucosyltransferase 1	27	8.36301	8.49302	8.37599	8.43103	8.39089	8.24081	8.19225	8.46838	8.47051	8.08176	8.11905	8.3733
UGGT2__Q9NYU1	Q9NYU1	UGGT2	UDP-glucose:glycoprotein glucosyltransferase 2	3	8.1821	7.85743	8.06331	8.78953	8.6236	8.23903	7.21185	8.28358	8.62532	9.04859	8.31776	8.75792
PM20D2__Q8IYS1	Q8IYS1	PM20D2	Xaa-Arg dipeptidase	5	8.58057	8.44592	7.92981	8.49159	8.19931	8.18071	8.24529	8.65283	8.52975	8.55196	8.16403	8.02823
CCDC18__Q5T9S5	Q5T9S5	CCDC18	Coiled-coil domain-containing protein 18	5	8.593	8.23916	7.86182	8.49097	8.56233	8.59579	7.99353	8.44504	8.57198	8.23202	8.52034	7.89402
NUP107__P57740	P57740	NUP107	Nuclear pore complex protein Nup107	19	8.75741	8.31818	8.4097	8.53891	8.35696	8.20034	8.34575	8.36788	8.53748	8.47558	8.01554	7.67628
FAR2__Q96K12	Q96K12	FAR2	Fatty acyl-CoA reductase 2	4	7.67468	7.94754	8.24524	8.72097	8.33473	8.47351	8.90862	8.38023	8.62498	8.31341	8.39599	7.9801
PSMD12__O00232	O00232	PSMD12	26S proteasome non-ATPase regulatory subunit 12	28	8.42792	8.30314	8.42448	8.39912	8.45392	8.38446	8.38211	8.40253	8.15309	8.09255	8.33641	8.24027
CRNKL1__Q9BZJ0	Q9BZJ0	CRNKL1	Crooked neck-like protein 1	13	8.19606	8.19126	8.27543	8.45452	8.61631	8.04325	8.16281	8.47031	8.34058	8.44047	8.23711	8.57189
GFM1__Q96RP9	Q96RP9	GFM1	Elongation factor G, mitochondrial	17	8.04206	8.27415	8.42372	8.22774	8.50508	8.3818	8.36107	8.21691	8.28883	8.1341	8.60792	8.5366
IFT172__Q9UG01	Q9UG01	IFT172	Intraflagellar transport protein 172 homolog	7	8.3349	8.6543	8.27119	8.08738	8.17285	7.92657	8.42416	8.6965	8.59167	8.30713	8.05381	8.47954
RRP7A__Q9Y3A4	Q9Y3A4	RRP7A	Ribosomal RNA-processing protein 7 homolog A	4	8.1483	8.33888	7.41238	7.98054	8.25544	8.08507	11.8583	8.30541	7.90388	8.54337	7.29017	7.87824
GNL2__Q13823	Q13823	GNL2	Nucleolar GTP-binding protein 2	12	8.33238	8.48619	8.22987	7.88943	7.62104	8.40866	8.78763	8.25912	8.34149	8.70082	8.26522	8.67814
ECE1__P42892	P42892	ECE1	Endothelin-converting enzyme 1	3	8.29148	8.47199	8.15503	7.99132	8.36761	8.60171	8.12511	8.50985	8.31224	9.03104	8.04774	8.0949
GALNT7__Q86SF2	Q86SF2	GALNT7	N-acetylgalactosaminyltransferase 7	7	8.27495	8.33186	8.38146	8.38262	8.96525	8.12631	8.18583	7.92792	8.61151	8.2162	8.16767	8.42842
WASHC5__Q12768	Q12768	WASHC5	WASH complex subunit 5	18	8.42299	8.46148	8.39581	8.33502	8.41824	8.20797	8.40734	7.95343	8.44514	8.22257	8.39502	8.33499
PEX19__P40855	P40855	PEX19	Peroxisomal biogenesis factor 19	5	8.14505	7.62857	9.09384	8.89925	7.36271	8.88537	9.11707	9.23323	7.79162	8.06014	8.77403	7.00911
NCKAP1__Q9Y2A7	Q9Y2A7	NCKAP1	Nck-associated protein 1	22	8.33403	8.33489	8.30802	8.57217	8.32899	8.19165	8.24352	8.32482	8.218	8.33764	8.2492	8.55707
NASP__P49321	P49321	NASP	Nuclear autoantigenic sperm protein	42	8.30079	8.33156	8.68273	8.40749	8.47286	8.27649	8.69556	8.19979	8.50209	8.25007	8.60796	7.2726
NASP__P49321_2	P49321-2	NASP_1	Isoform of P49321, Isoform 2 of Nuclear autoantigenic sperm protein	1	8.31822	7.18905	8.48211	10.2133	7.53067	7.48771	4.95592	8.90594	11.6248	11.009	6.4494	7.83392
RPS19__P39019	P39019	RPS19	40S ribosomal protein S19	23	8.40755	8.43347	8.17958	8.52331	8.42164	8.2972	8.49177	7.96994	8.10064	8.3258	8.39961	8.44948
RPS19__M0R140	M0R140	RPS19_1	Isoform of P39019, 40S ribosomal protein S19 (Fragment)	3	9.26109	9.01352	7.4137	8.80576	7.55985	8.51153	6.25028	8.97236	8.96383	9.10297	7.77627	8.36884
TBC1D10B__Q4KMP7	Q4KMP7	TBC1D10B	TBC1 domain family member 10B	7	8.30981	8.21099	7.90639	8.11009	8.34318	8.38519	7.96856	8.49562	9.02548	8.65954	7.98181	8.60333
MPV17__P39210	P39210	MPV17	Protein Mpv17	1	8.07858	9.41905	9.11783	8.33417	7.23686	8.82179	8.39982	8.60928	8.50658	8.23773	7.5264	7.71192
SLC7A5__Q01650	Q01650	SLC7A5	Large neutral amino acids transporter small subunit 1	6	8.40788	8.48158	8.46786	8.30097	8.49483	8.45218	8.07393	8.14553	8.44687	8.56737	7.74941	8.41159
UAP1__Q16222	Q16222	UAP1	UDP-N-acetylhexosamine pyrophosphorylase	10	8.40032	8.07411	8.04927	8.43164	8.09879	8.63416	8.43942	8.54138	8.33653	8.448	8.11011	8.43627
UAP1L1__Q3KQV9	Q3KQV9	UAP1L1	UDP-N-acetylhexosamine pyrophosphorylase-like protein 1	4	8.59327	8.12786	8.24499	8.50936	8.6125	7.07143	7.80384	8.52458	9.06791	8.86346	7.8517	8.72909
NGLY1__Q96IV0	Q96IV0	NGLY1	Peptide-N(4)-(N-acetyl-beta-glucosaminyl)asparagine amidase	4	8.5781	8.33629	7.91259	7.96424	8.37872	8.11571	8.23018	9.15349	8.21823	8.51023	8.05034	8.55187
SAAL1__Q96ER3	Q96ER3	SAAL1	Protein SAAL1	8	8.35341	8.44182	8.07185	8.41664	8.6496	8.18487	7.64219	8.19288	8.40824	8.42216	8.12027	9.09609
CNOT4__O95628	O95628	CNOT4	CCR4-NOT transcription complex subunit 4	5	8.46078	8.43587	8.13023	8.6599	7.95055	7.68709	7.74895	8.45641	8.94011	8.90028	7.88593	8.74389
THOP1__P52888	P52888	THOP1	Thimet oligopeptidase	20	8.49727	8.44503	8.4304	8.05781	8.2806	8.23989	8.309	8.18867	8.48722	8.3686	8.3175	8.37804
LAMC1__P11047	P11047	LAMC1	Laminin subunit gamma-1	16	8.49867	8.25381	8.16834	8.61287	8.09997	8.08459	8.55745	8.45187	8.4635	8.36232	8.1023	8.34431
GEMIN4__P57678	P57678	GEMIN4	Gem-associated protein 4	18	8.53532	8.53161	8.2996	8.33971	8.06888	8.45486	8.09161	8.20064	8.35205	8.49802	8.16056	8.46715
RHEB__Q15382	Q15382	RHEB	GTP-binding protein Rheb	4	8.25035	7.85602	8.6447	8.5507	8.54767	8.29049	7.97961	8.73016	8.609	8.29002	8.18839	8.06289
RSRC2__Q7L4I2	Q7L4I2	RSRC2	Arginine/serine-rich coiled-coil protein 2	6	8.57682	8.63705	8.20597	8.50193	8.6963	8.03641	8.03422	8.74499	8.25877	8.24704	7.85502	8.20549
FAR1__Q8WVX9	Q8WVX9	FAR1	Fatty acyl-CoA reductase 1	15	8.91107	8.3627	8.09907	8.57475	8.17346	8.39604	7.83822	8.49829	8.42555	8.20632	8.13967	8.37487
SREK1__Q8WXA9_2	Q8WXA9-2	SREK1	Isoform of Q8WXA9, Isoform 2 of Splicing regulatory glutamine/lysine-rich protein 1	7	8.1127	8.31385	8.26752	8.4176	8.05921	7.86303	8.44036	8.77043	8.4082	8.20898	8.43615	8.70199
ATG13__O75143	O75143	ATG13	Autophagy-related protein 13	2	8.16884	8.49798	7.83006	8.19341	8.3292	9.11101	8.09116	8.11408	8.61193	8.19764	8.59304	8.26168
CIP2A__Q8TCG1	Q8TCG1	CIP2A	Protein CIP2A	19	8.44595	8.3474	8.49138	8.32331	8.12841	8.50757	8.10642	8.16421	8.36103	8.3744	8.45949	8.29043
ESYT2__A0FGR8	A0FGR8	ESYT2	Extended synaptotagmin-2	10	8.73554	8.19789	8.20143	8.33808	8.11249	8.14001	8.14737	8.17406	8.90026	8.43673	8.30033	8.31582
PRIM2__P49643	P49643	PRIM2	DNA primase large subunit	7	8.00517	8.49055	8.52224	8.51448	8.02687	8.66228	8.57605	8.52641	8.15148	8.09989	8.15149	8.27309
P4HB__P07237	P07237	P4HB	Protein disulfide-isomerase	51	8.21755	8.15051	8.34622	8.35762	8.29767	8.28537	8.3672	8.11621	8.4709	8.42146	8.40489	8.56441
MCM3AP__O60318	O60318	MCM3AP	Germinal-center associated nuclear protein	5	9.04965	9.06071	8.00374	7.81686	8.85736	8.79667	8.20526	7.87483	8.78392	8.34534	7.9111	7.29457
CROCC__Q5TZA2	Q5TZA2	CROCC	Rootletin	5	8.52073	8.0812	8.22813	8.13008	8.48837	8.22639	8.51986	8.17812	8.40573	8.55479	8.20398	8.46261
UBE2S__Q16763	Q16763	UBE2S	Ubiquitin-conjugating enzyme E2 S	8	8.03846	8.39235	8.30494	8.13698	8.23026	8.6746	8.30178	8.00487	8.2049	8.99454	8.03366	8.68265
GLUD1__P00367	P00367	GLUD1	Glutamate dehydrogenase 1, mitochondrial	21	8.14189	8.11209	8.49917	8.42917	8.23011	8.38325	8.29764	8.23458	8.34388	8.31932	8.54373	8.46517
GTF3C1__Q12789	Q12789	GTF3C1	General transcription factor 3C polypeptide 1	25	8.80353	8.32991	8.11739	8.41893	8.59905	8.21276	8.14165	8.02309	8.49114	8.39005	8.16347	8.30902
UBR4__Q5T4S7	Q5T4S7	UBR4	E3 ubiquitin-protein ligase UBR4	49	8.22167	8.37994	8.38215	8.54081	8.2213	8.25715	8.22414	8.31035	8.38011	8.35781	8.20796	8.51662
MAP4K5__Q9Y4K4	Q9Y4K4	MAP4K5	Mitogen-activated protein kinase kinase kinase kinase 5	5	8.17773	8.08749	8.16317	8.42752	8.58898	8.01674	8.45075	8.54129	8.59665	8.37607	8.04655	8.52706
MAP4K3__Q8IVH8	Q8IVH8	MAP4K3	Mitogen-activated protein kinase kinase kinase kinase 3	4	8.75833	8.4438	8.38989	8.55638	8.18688	8.52348	8.55303	8.04141	8.14277	8.22873	8.27979	7.89551
ARHGAP17__Q68EM7	Q68EM7	ARHGAP17	Rho GTPase-activating protein 17	7	8.36113	8.38502	8.11064	8.71575	8.30462	8.08816	7.77005	8.64762	8.54522	8.57337	7.76347	8.73495
GCC1__Q96CN9	Q96CN9	GCC1	GRIP and coiled-coil domain-containing protein 1	10	8.66888	8.35514	8.38956	8.30176	7.96023	8.42585	8.17722	8.23019	8.60093	8.42338	8.11162	8.35525
PC__P11498	P11498	PC	Pyruvate carboxylase, mitochondrial	17	8.23145	8.36128	8.16059	8.18976	8.41908	8.30851	8.40075	8.32089	8.32685	8.30289	8.49716	8.4808
EXOSC4__Q9NPD3	Q9NPD3	EXOSC4	Exosome complex component RRP41	7	8.13675	8.63561	8.62101	8.23359	8.35631	8.54231	8.28388	8.21636	7.67239	8.27693	8.83077	8.19409
XPOT__O43592	O43592	XPOT	Exportin-T	12	8.1816	8.57537	8.59368	8.01515	8.25022	8.2707	8.33698	8.50377	8.42729	8.32024	8.35262	8.17239
EIF2B3__Q9NR50	Q9NR50	EIF2B3	Translation initiation factor eIF-2B subunit gamma	8	8.50439	8.83603	8.32065	8.27183	8.36623	7.76588	7.26818	8.44061	9.12033	8.49217	8.04065	8.57305
VKORC1L1__Q8N0U8	Q8N0U8	VKORC1L1	Vitamin K epoxide reductase complex subunit 1-like protein 1	5	8.33803	8.0449	8.61516	8.34531	8.09326	8.09627	7.819	8.29951	8.41559	8.87499	8.74405	8.31392
VKORC1__Q9BQB6	Q9BQB6	VKORC1	Vitamin K epoxide reductase complex subunit 1	1	6.70874	6.96791	8.82479	8.51971	9.53266	7.80514	9.55482	8.36657	7.56003	8.64966	9.0298	8.48018
FDPS__P14324	P14324	FDPS	Farnesyl pyrophosphate synthase	5	7.73762	8.45018	8.58558	8.53618	8.41145	8.38842	8.46178	8.01952	8.25547	8.16524	8.42253	8.56603
RO60__P10155	P10155	RO60	60 kDa SS-A/Ro ribonucleoprotein	16	8.25525	8.26198	8.62469	8.6416	8.93223	8.26059	7.75892	8.56965	8.40379	7.99111	8.53718	7.76301
HPS6__Q86YV9	Q86YV9	HPS6	Hermansky-Pudlak syndrome 6 protein	9	8.40423	8.23807	7.96944	8.12296	8.28976	8.34985	8.26272	8.4526	8.80372	8.56337	8.02594	8.51733
PRAF2__O60831	O60831	PRAF2	PRA1 family protein 2	4	8.50099	8.20089	8.12135	7.81214	8.30864	8.37814	7.35154	8.62161	8.24799	8.86189	9.13228	8.46254
WDR45__Q9Y484	Q9Y484	WDR45	WD repeat domain phosphoinositide-interacting protein 4	3	8.37222	8.42165	8.37488	8.54117	7.90028	8.75039	8.14022	8.36702	8.25917	8.23233	8.16478	8.4759
PELO__Q9BRX2	Q9BRX2	PELO	Protein pelota homolog	9	8.60331	8.46017	8.11414	7.84078	8.47609	8.27503	8.18487	8.10327	8.30877	8.70097	8.42327	8.50934
IKBKB__O14920	O14920	IKBKB	Inhibitor of nuclear factor kappa-B kinase subunit beta	7	8.23421	8.30121	8.66609	8.15506	8.48857	8.26195	8.02455	8.26802	8.48258	8.54691	8.34241	8.22845
REXO2__Q9Y3B8	Q9Y3B8	REXO2	Oligoribonuclease, mitochondrial	6	9.44853	7.69959	8.86122	8.32794	9.50294	9.03697	9.38163	8.99465	8.73754	7.59413	8.84407	3.57076
ATP6V1A__P38606	P38606	ATP6V1A	V-type proton ATPase catalytic subunit A	22	8.3506	8.13309	8.07931	8.47376	8.27194	8.59612	8.12371	8.50313	8.37827	8.49023	8.06893	8.5309
CST3__P01034	P01034	CST3	Cystatin-C	2	7.9805	8.08609	8.24099	8.95069	8.09894	8.07947	8.82435	8.78305	8.64279	8.55688	7.76932	7.98694
IMPACT__Q9P2X3	Q9P2X3	IMPACT	Protein IMPACT	4	8.42459	8.12952	7.53603	8.61158	8.20428	8.17218	7.72253	8.60422	8.74252	8.76273	8.32313	8.7667
SHC1__P29353	P29353	SHC1	SHC-transforming protein 1	6	8.62493	8.8764	8.02586	8.21066	8.40072	8.32032	7.67766	8.46758	8.33081	8.62147	7.95386	8.48974
ZFYVE26__Q68DK2	Q68DK2	ZFYVE26	Zinc finger FYVE domain-containing protein 26	7	8.27383	8.46849	7.98734	8.89518	8.20197	8.01788	7.96632	8.65311	8.75918	8.51001	8.14695	8.11974
AP3D1__O14617	O14617	AP3D1	AP-3 complex subunit delta-1	23	8.2525	8.18514	8.2545	8.4713	8.38654	8.36794	8.10653	8.48423	8.26669	8.35475	8.14657	8.72332
PIK3C2A__O00443	O00443	PIK3C2A	Phosphatidylinositol 4-phosphate 3-kinase C2 domain-containing subunit alpha	19	8.62098	8.30145	8.28152	8.52521	8.49262	8.19299	8.02832	8.52864	8.44152	8.15954	8.26955	8.15766
IWS1__Q96ST2	Q96ST2	IWS1	Protein IWS1 homolog	8	8.29059	8.40148	8.21106	8.5723	8.5865	7.76333	8.12424	8.16633	8.19757	8.26135	8.49172	8.93352
RBM33__Q96EV2	Q96EV2	RBM33	RNA-binding protein 33	5	8.11036	8.81713	7.88746	8.63124	8.15772	8.31813	8.03667	8.7581	8.36153	8.50846	7.77378	8.63942
LIG3__P49916	P49916	LIG3	DNA ligase 3	8	8.17474	9.28077	7.76758	9.04972	8.82814	7.70559	8.39194	8.20675	7.85282	8.02961	8.22825	8.48411
RNF138__Q8WVD3	Q8WVD3	RNF138	E3 ubiquitin-protein ligase RNF138	3	8.16703	8.4563	8.68862	8.56281	8.07433	9.07948	7.90685	8.19823	8.09175	8.48676	8.10392	8.18392
HEATR1__Q9H583	Q9H583	HEATR1	HEAT repeat-containing protein 1	27	8.58082	8.34683	8.26465	8.64198	8.40847	8.22337	8.14505	8.2701	8.24686	8.48893	8.2093	8.17364
UQCRB__P14927	P14927	UQCRB	Cytochrome b-c1 complex subunit 7	6	8.51244	7.88649	9.08172	8.3492	7.83698	9.12466	8.51869	9.02763	8.84746	8.25971	7.72949	6.82551
ALG13__Q9NP73	Q9NP73	ALG13	Putative bifunctional UDP-N-acetylglucosamine transferase and deubiquitinase ALG13	3	8.27601	8.12307	8.74088	8.97624	8.63259	7.83574	7.71254	8.59527	8.55816	8.45975	7.74753	8.3422
RABGGTA__Q92696	Q92696	RABGGTA	Geranylgeranyl transferase type-2 subunit alpha	14	8.59986	8.25669	8.03829	8.162	8.42721	8.48671	8.22235	8.30123	8.34344	8.37579	8.37978	8.40665
VPS51__Q9UID3	Q9UID3	VPS51	Vacuolar protein sorting-associated protein 51 homolog	13	8.17912	8.40789	8.20925	8.53084	8.34143	8.35898	8.06342	8.87675	8.1577	8.04402	7.79234	9.03826
DAGLB__Q8NCG7	Q8NCG7	DAGLB	Diacylglycerol lipase-beta	2	8.28625	8.32144	8.56126	8.82964	8.29998	8.1636	7.92592	8.2178	8.50895	8.79402	7.34476	8.74638
DMXL2__H0YLM8	H0YLM8	DMXL2	Isoform of Q8TDJ6, DmX-like protein 2	7	8.4439	8.12331	7.79245	8.49142	8.63782	8.12579	8.07053	8.91701	8.8315	8.57388	7.68747	8.30493
DMXL1__Q9Y485	Q9Y485	DMXL1	DmX-like protein 1	17	8.19396	8.27166	8.26937	8.54994	8.30815	8.57526	8.68987	8.39293	8.26296	8.44411	7.749	8.29279
PABPC1__E5RHG7	E5RHG7	PABPC1	Isoform of P11940, Polyadenylate-binding protein 1 (Fragment)	1	8.73458	6.96708	12.1817	8.85355	6.83034	10.1567	7.61078	6.95645	6.81492	9.16279	9.41705	6.31398
PABPC4__Q13310	Q13310	PABPC4	Polyadenylate-binding protein 4	43	8.27397	8.21721	8.50739	8.65631	8.37143	8.51199	8.1314	8.29153	8.24082	8.06297	8.12883	8.60615
PABPC1__P11940	P11940	PABPC1_1	Polyadenylate-binding protein 1	30	8.14894	8.04808	8.52304	8.60857	8.21844	8.38155	8.30912	8.50787	8.25387	8.41264	8.00434	8.58354
PABPC1__A0A7I2YQ88	A0A7I2YQ88	PABPC1_2	Isoform of P11940, Polyadenylate-binding protein	3	8.2072	9.01487	8.26791	8.48554	7.92254	8.78936	8.57021	7.84132	7.65998	8.8625	7.84252	8.53606
PABPC4L__P0CB38	P0CB38	PABPC4L	Polyadenylate-binding protein 4-like	1	7.90489	8.52929	7.4782	8.28227	8.61017	8.9944	8.62635	9.03338	7.77578	7.55717	8.40599	8.8021
DNAJC8__O75937	O75937	DNAJC8	DnaJ homolog subfamily C member 8	9	8.37571	8.70372	8.0625	8.4243	8.0356	8.41151	8.41038	8.53	8.36194	8.1657	8.30339	8.21526
GRB14__Q14449	Q14449	GRB14	Growth factor receptor-bound protein 14	2	8.04897	8.44868	7.96907	7.99805	8.92736	8.20952	8.24372	8.22986	8.70864	8.66862	8.27848	8.26902
TDRD7__Q8NHU6	Q8NHU6	TDRD7	Tudor domain-containing protein 7	7	8.44712	8.11603	8.25616	8.15265	8.48724	8.05014	8.16428	8.49479	8.88912	8.39725	8.17687	8.36834
RBM15B__Q8NDT2	Q8NDT2	RBM15B	Putative RNA-binding protein 15B	8	7.94561	8.41047	8.46545	8.51707	7.9795	8.49673	7.72785	8.74661	8.42826	8.70151	7.81452	8.76642
MAPKAPK2__P49137	P49137	MAPKAPK2	MAP kinase-activated protein kinase 2	8	7.83276	8.29794	8.62885	8.46286	8.15814	8.18163	8.47547	8.36243	8.66167	8.06719	8.04451	8.82655
PRKX__P51817	P51817	PRKX	cAMP-dependent protein kinase catalytic subunit PRKX	2	8.24611	8.74999	7.76175	8.72641	7.71253	8.45432	7.56085	8.87011	8.07174	9.436	7.8893	8.5209
MAPKAPK3__Q16644	Q16644	MAPKAPK3	MAP kinase-activated protein kinase 3	3	7.26884	8.65735	9.09184	8.41303	9.10013	8.42571	8.27096	7.58261	8.2315	8.45856	8.48003	8.01945
TBC1D2__Q9BYX2	Q9BYX2	TBC1D2	TBC1 domain family member 2A	2	6.04899	3.92772	3.19422	3.14668	7.9025	3.4223	3.46704	6.71826	22.4917	11.3918	2.63465	25.6541
SORD__Q00796	Q00796	SORD	Sorbitol dehydrogenase	9	8.31696	8.52246	8.30046	8.29839	8.07551	8.33263	8.27525	8.42522	8.28565	8.16453	8.31521	8.68774
AKR1A1__P14550	P14550	AKR1A1	Aldo-keto reductase family 1 member A1	13	8.30146	8.19139	8.30363	8.0134	8.35752	8.69296	8.34921	8.25652	8.48197	8.16031	8.58788	8.30376
RBMX__P38159	P38159	RBMX	RNA-binding motif protein, X chromosome	12	8.20399	8.04379	8.45491	8.37692	7.78725	8.31484	9.22763	8.21794	7.86661	8.10183	8.8021	8.60218
CEP131__Q9UPN4	Q9UPN4	CEP131	Centrosomal protein of 131 kDa	10	8.5171	8.65776	8.01462	8.62553	8.35945	8.43775	7.90815	8.58764	8.43141	8.25133	8.05511	8.15415
ZNF318__Q5VUA4	Q5VUA4	ZNF318	Zinc finger protein 318	17	8.4756	8.44854	8.31577	8.59406	8.17278	8.30411	8.42565	8.2979	8.34152	8.22151	8.32314	8.07942
MED11__Q9P086	Q9P086	MED11	Mediator of RNA polymerase II transcription subunit 11	1	8.40396	9.61615	8.00895	8.20176	8.07642	7.61903	6.10465	8.91961	8.62873	8.39885	6.77186	11.25
LMO7__Q8WWI1	Q8WWI1	LMO7	LIM domain only protein 7	1	7.59666	7.43778	9.09578	9.59175	8.03436	7.67715	7.85024	9.37865	8.85948	8.76834	9.1866	6.5232
LRCH1__Q9Y2L9	Q9Y2L9	LRCH1	Leucine-rich repeat and calponin homology domain-containing protein 1	2	7.89815	8.12378	9.53238	7.59485	8.4417	8.06968	9.29241	8.18307	8.70157	8.19407	7.79632	8.17202
LRCH3__Q96II8	Q96II8	LRCH3	DISP complex protein LRCH3	4	8.09681	8.57832	8.50888	8.58347	8.45061	8.07443	8.3679	8.3511	8.05384	8.04712	8.73237	8.15514
ANKZF1__Q9H8Y5	Q9H8Y5	ANKZF1	Ankyrin repeat and zinc finger domain-containing protein 1	11	8.54142	8.68016	8.46534	8.47344	8.20757	7.70521	8.24267	8.54044	8.51258	8.48596	8.23487	7.91034
SMC2__O95347	O95347	SMC2	Structural maintenance of chromosomes protein 2	41	8.46304	8.32427	8.47983	8.17976	8.4517	8.1473	8.51686	8.13279	8.5305	7.91931	8.49427	8.36036
TPPP3__Q9BW30	Q9BW30	TPPP3	Tubulin polymerization-promoting protein family member 3	2	8.71159	8.06122	8.21634	8.18245	8.59948	7.93271	8.23668	8.20421	8.6418	7.80222	8.84575	8.56556
STMN1__P16949	P16949	STMN1	Stathmin	16	8.99426	8.30322	8.29953	8.96869	8.97841	8.3171	8.38446	8.78147	8.32555	8.12397	8.31388	6.20946
STMN3__Q9NZ72	Q9NZ72	STMN3	Stathmin-3	2	8.54168	8.07882	8.08803	8.99743	8.24916	8.31247	8.15336	8.96362	8.2139	9.43348	8.2373	6.73074
TMPO__P42166	P42166	TMPO	Lamina-associated polypeptide 2, isoform alpha	14	8.33862	8.28551	8.23647	7.96492	8.42877	8.72373	8.42212	8.20109	8.31891	8.09523	8.70677	8.27787
TMPO__P42167	P42167	TMPO_1	Isoform of P42166, Lamina-associated polypeptide 2, isoforms beta/gamma	8	8.28567	8.17393	8.67659	7.96832	8.51122	8.34374	8.54	8.24484	8.55426	8.24557	8.10214	8.35374
PUM1__Q14671	Q14671	PUM1	Pumilio homolog 1	20	8.50812	8.54455	8.20881	8.189	8.36407	8.30758	8.3147	8.40836	8.69964	8.2182	7.92179	8.31519
PUM2__Q8TB72	Q8TB72	PUM2	Pumilio homolog 2	4	8.68912	7.94652	8.55082	8.44094	8.16446	8.30803	8.0686	7.94383	8.63929	8.65831	8.24542	8.34465
CTPS1__P17812	P17812	CTPS1	CTP synthase 1	15	8.2806	8.49606	8.53144	7.79617	8.23437	8.5238	8.57181	7.89343	8.0982	8.49364	8.80058	8.27989
CTPS2__Q9NRF8	Q9NRF8	CTPS2	CTP synthase 2	6	8.53855	8.20513	7.99956	8.41048	8.45251	7.70133	7.56521	8.36376	8.38309	8.73714	8.19824	9.445
CCT7__Q99832	Q99832	CCT7	T-complex protein 1 subunit eta	55	8.23833	8.3481	8.11375	8.06265	8.34839	8.49226	8.16256	8.08473	8.52701	8.48791	8.54601	8.58831
ZBTB21__Q9ULJ3	Q9ULJ3	ZBTB21	Zinc finger and BTB domain-containing protein 21	10	8.14769	8.49389	8.46302	8.40891	8.20996	7.92752	8.27967	8.34935	8.36701	8.50632	8.71392	8.13275
USP36__Q9P275	Q9P275	USP36	Ubiquitin carboxyl-terminal hydrolase 36	8	8.25944	8.15973	8.11192	9.08363	8.10931	8.02009	8.31662	8.4312	8.2512	8.25981	8.44165	8.5554
PSAT1__Q9Y617	Q9Y617	PSAT1	Phosphoserine aminotransferase	40	8.19138	8.24035	8.25752	8.09867	8.47097	8.38033	8.73858	8.23428	8.36514	8.4284	8.32923	8.26515
TACO1__Q9BSH4	Q9BSH4	TACO1	Translational activator of cytochrome c oxidase 1	5	8.18003	8.38807	8.22063	7.94766	7.92275	8.5505	8.38803	8.19958	8.5585	9.15892	8.27045	8.21488
EXOSC9__Q06265_4	Q06265-4	EXOSC9	Isoform of Q06265, Isoform 4 of Exosome complex component RRP45	5	7.66533	8.23769	8.51838	8.69002	8.22955	8.19801	8.23855	8.29567	8.67508	8.33802	8.76032	8.15336
NDUFA2__O43678	O43678	NDUFA2	NADH dehydrogenase [ubiquinone] 1 alpha subcomplex subunit 2	5	7.72555	7.37951	8.56114	7.90112	8.27131	9.06805	9.66574	8.21236	7.84805	7.74696	8.95193	8.66827
GSE1__Q14687	Q14687	GSE1	Genetic suppressor element 1	8	8.59045	8.03012	8.22197	8.53433	8.27102	8.12822	8.25693	8.36209	8.35813	8.62374	8.207	8.416
NELFB__Q8WX92_2	Q8WX92-2	NELFB	Isoform of Q8WX92, Isoform 2 of Negative elongation factor B	6	8.21001	8.8341	8.17039	8.12986	8.28439	8.91412	7.74196	8.5844	8.69715	7.87946	7.81163	8.74254
ACADVL__P49748	P49748	ACADVL	Very long-chain specific acyl-CoA dehydrogenase, mitochondrial	17	8.22517	8.48901	8.50266	8.29866	8.47808	7.8932	8.34194	8.5517	8.21674	8.07325	8.53513	8.39445
SUGT1__Q9Y2Z0	Q9Y2Z0	SUGT1	Protein SGT1 homolog	21	8.27148	8.41498	8.18136	7.93336	8.38241	8.55416	8.67807	8.0578	8.34334	8.35404	8.55481	8.27419
ZFYVE1__Q9HBF4	Q9HBF4	ZFYVE1	Zinc finger FYVE domain-containing protein 1	3	7.99181	8.06481	7.59438	8.95321	8.5921	8.44753	7.68607	9.0661	8.26615	8.94344	8.14329	8.2511
PBXIP1__Q96AQ6	Q96AQ6	PBXIP1	Pre-B-cell leukemia transcription factor-interacting protein 1	5	8.29837	8.1137	8.28819	8.47533	7.88657	8.53386	8.73305	8.68258	8.47916	8.37249	8.36813	7.76858
ZHX3__Q9H4I2	Q9H4I2	ZHX3	Zinc fingers and homeoboxes protein 3	3	9.05034	8.3436	8.59585	8.25725	8.36625	8.7889	8.06735	8.02509	8.15418	8.66131	7.90038	7.78951
ZHX2__Q9Y6X8	Q9Y6X8	ZHX2	Zinc fingers and homeoboxes protein 2	2	9.1991	8.60229	7.2899	8.12584	7.7117	8.89598	8.55815	8.78683	8.53671	8.839	7.03934	8.41516
SUZ12__Q15022	Q15022	SUZ12	Polycomb protein SUZ12	9	8.80169	8.08211	7.94362	8.67702	8.29592	8.28525	7.68409	8.49037	8.84927	8.5603	7.94531	8.38505
TMOD3__Q9NYL9	Q9NYL9	TMOD3	Tropomodulin-3	10	8.37493	9.00812	8.56305	8.15313	8.24533	8.47195	8.41995	8.14605	8.11768	8.09942	8.54656	7.85384
TMOD2__Q9NZR1	Q9NZR1	TMOD2	Tropomodulin-2	2	8.70076	8.49038	7.26903	7.90988	8.70263	7.94319	8.3577	8.69631	8.90192	7.97457	8.42889	8.62475
TMOD1__P28289	P28289	TMOD1	Tropomodulin-1	3	8.67085	8.1545	8.5688	8.15886	8.15427	7.96931	7.9635	8.53685	8.98296	8.20404	8.5893	8.04677
EIF3A__Q14152	Q14152	EIF3A	Eukaryotic translation initiation factor 3 subunit A	52	8.49446	8.34121	8.34006	8.46659	8.30462	8.16654	8.41992	8.16351	8.34098	8.28524	8.23206	8.44481
DDX55__Q8NHQ9	Q8NHQ9	DDX55	ATP-dependent RNA helicase DDX55	8	8.10743	8.28878	8.46429	8.60844	7.98132	8.24511	8.17326	8.55509	8.22562	8.30722	8.61023	8.43322
NUDT21__O43809	O43809	NUDT21	Cleavage and polyadenylation specificity factor subunit 5	8	8.61538	9.14015	8.32849	8.04019	8.25066	7.83149	7.63207	8.39552	8.90034	8.27164	7.72479	8.86928
GDPD1__Q8N9F7	Q8N9F7	GDPD1	Lysophospholipase D GDPD1	5	8.06748	8.23763	8.78909	7.58283	8.60232	8.29582	8.85242	7.72805	8.77365	8.14498	9.33719	7.58853
ALCAM__Q13740	Q13740	ALCAM	CD166 antigen	8	8.52713	8.32835	8.33453	8.70081	8.83181	8.59354	8.64687	8.48553	8.10904	7.75121	8.39648	7.2947
RIC8B__Q9NVN3	Q9NVN3	RIC8B	Synembryn-B	1	8.18407	8.26205	8.41282	7.6955	8.75437	9.64147	6.92255	8.09037	9.39835	8.69837	7.38717	8.5529
RIC8A__Q9NPQ8	Q9NPQ8	RIC8A	Synembryn-A	12	8.41482	8.50728	8.42006	8.51309	8.2412	8.44428	8.09485	8.18446	8.29277	8.0772	8.19303	8.61696
ZNF207__O43670	O43670	ZNF207	BUB3-interacting and GLEBS motif-containing protein ZNF207	8	8.35672	8.6688	8.13888	8.36253	8.6069	7.97223	8.23405	8.28642	8.38888	8.49226	8.11883	8.37351
GTPBP8__Q8N3Z3	Q8N3Z3	GTPBP8	GTP-binding protein 8	1	8.62864	7.33188	8.09599	8.21395	7.78179	9.29532	6.46497	9.38527	8.81082	9.58314	7.2933	9.11494
TRIM9__Q9C026	Q9C026	TRIM9	E3 ubiquitin-protein ligase TRIM9	3	8.61232	8.04517	8.07581	8.55089	8.58109	8.17163	8.15042	8.80277	8.48615	8.2713	7.89364	8.3588
PPM1A__P35813	P35813	PPM1A	Protein phosphatase 1A	11	8.8614	8.48108	7.99331	8.02201	8.89201	7.5677	7.94202	8.51861	8.63868	8.26783	8.45974	8.35561
PPM1B__O75688	O75688	PPM1B	Protein phosphatase 1B	4	8.21017	8.82247	9.36503	8.08379	7.95606	7.49695	8.436	7.97882	8.77756	8.90886	8.22615	7.73815
HERC2__O95714	O95714	HERC2	E3 ubiquitin-protein ligase HERC2	19	8.44966	8.314	8.362	8.41405	8.28512	8.05131	8.28201	8.46886	8.55575	8.38442	8.03373	8.39908
GTF2E2__P29084	P29084	GTF2E2	Transcription initiation factor IIE subunit beta	5	8.5759	8.15733	8.07679	8.34099	8.34609	8.00351	7.98301	8.46744	8.57392	8.72491	8.51367	8.23645
ZNF428__Q96B54	Q96B54	ZNF428	Zinc finger protein 428	2	11.013	6.06103	9.55733	9.23316	8.31947	8.90467	8.92348	11.1069	8.39882	6.84875	6.5914	5.04198
CETN3__O15182	O15182	CETN3	Centrin-3	6	8.56857	8.20866	8.73606	8.29953	8.2583	8.46262	7.68088	8.5074	8.62815	7.98595	8.05643	8.60744
CETN2__P41208	P41208	CETN2	Centrin-2	5	8.7856	8.00178	8.14125	8.65753	8.72508	8.5895	8.03633	8.46234	8.2922	8.16544	8.3437	7.79924
AMIGO2__Q86SJ2	Q86SJ2	AMIGO2	Amphoterin-induced protein 2	1	8.04506	7.70096	8.06562	9.31665	8.82263	8.23931	8.65464	9.16146	7.95123	7.82593	7.86385	8.35265
CS__O75390	O75390	CS	Citrate synthase, mitochondrial	16	7.97491	8.42701	8.21022	7.678	8.31421	8.42337	8.36549	7.85408	8.24937	8.95611	9.04029	8.50693
USP9X__Q93008	Q93008	USP9X	Probable ubiquitin carboxyl-terminal hydrolase FAF-X	28	8.55659	8.82747	8.92939	9.22814	8.97439	8.27114	7.88206	8.1227	7.98592	8.02387	7.72581	7.47253
USP9Y__O00507	O00507	USP9Y	Probable ubiquitin carboxyl-terminal hydrolase FAF-Y	27	8.14697	8.24608	8.37601	8.44609	8.35049	8.32736	8.13843	8.36093	8.51699	8.52832	8.42944	8.1329
SACS__Q9NZJ4	Q9NZJ4	SACS	Sacsin	22	8.50244	8.37776	8.28719	8.17456	8.38117	8.42952	8.20065	8.38833	8.42153	8.32819	8.06819	8.44048
GPD1L__Q8N335	Q8N335	GPD1L	Glycerol-3-phosphate dehydrogenase 1-like protein	12	8.63132	8.27544	8.57696	7.84252	8.60038	8.07755	8.29895	8.31511	8.69443	8.12991	8.33581	8.22162
HERC1__Q15751	Q15751	HERC1	Probable E3 ubiquitin-protein ligase HERC1	18	8.31367	8.23448	8.38624	8.21371	8.20877	8.12546	8.63823	8.16114	8.55145	8.44987	8.48864	8.22834
FKBP5__Q13451	Q13451	FKBP5	Peptidyl-prolyl cis-trans isomerase FKBP5	23	8.22476	8.18513	8.41634	8.30723	8.39617	8.25944	8.59011	8.13105	8.13324	8.22271	8.55356	8.58026
MAP1A__P78559	P78559	MAP1A	Microtubule-associated protein 1A	15	8.29254	8.23282	8.30365	8.26747	8.48534	8.3162	8.48969	8.27543	8.71622	8.56675	8.09277	7.96112
WDR36__Q8NI36	Q8NI36	WDR36	WD repeat-containing protein 36	11	8.26996	8.50557	7.98008	8.46412	8.78253	8.28195	8.32804	8.23163	8.18828	8.17225	8.24099	8.5546
ATPAF1__Q5TC12	Q5TC12	ATPAF1	ATP synthase mitochondrial F1 complex assembly factor 1	5	8.4036	8.29883	8.29766	8.47967	8.46119	8.4379	8.29377	8.28718	8.21413	8.20404	8.34818	8.27385
MYO6__Q9UM54_6	Q9UM54-6	MYO6	Isoform of Q9UM54, Isoform 6 of Unconventional myosin-VI	26	8.06554	8.258	8.34459	8.369	8.41916	8.44687	8.27694	8.44158	8.43683	8.24505	8.28175	8.41468
TIMM44__O43615	O43615	TIMM44	Mitochondrial import inner membrane translocase subunit TIM44	11	8.56021	8.32486	8.38701	8.43823	8.79377	7.94166	8.14107	8.12153	8.20215	8.39643	8.58581	8.10728
GNL1__P36915	P36915	GNL1	Guanine nucleotide-binding protein-like 1	6	8.80785	8.23214	8.14626	8.14559	8.24947	8.03709	8.07217	8.23839	8.89943	8.42366	8.33291	8.41505
SYNRG__Q9UMZ2	Q9UMZ2	SYNRG	Synergin gamma	8	8.32695	8.23463	8.65612	8.35566	8.1182	8.39395	8.2034	8.08906	8.58595	8.46672	8.30425	8.26511
RECQL5__O94762	O94762	RECQL5	ATP-dependent DNA helicase Q5	8	8.47396	8.50691	8.21447	8.1462	8.05798	8.60453	8.32119	8.38243	8.50547	7.93968	8.30252	8.54467
NANS__Q9NR45	Q9NR45	NANS	Sialic acid synthase	6	8.18675	8.6607	8.25802	8.42049	8.51423	7.9924	8.11816	8.11178	7.96224	8.11397	8.65206	9.00919
LENG9__Q96B70	Q96B70	LENG9	Leukocyte receptor cluster member 9	6	8.94241	8.24719	8.4748	8.65508	7.78471	8.14181	8.15334	8.23228	8.00918	8.35191	8.57346	8.43383
NOTCH2__Q04721	Q04721	NOTCH2	Neurogenic locus notch homolog protein 2	7	8.47905	8.6291	8.09571	8.01081	8.93541	8.51716	8.61184	8.52678	7.76046	8.03193	7.94294	8.45881
OR2G2__Q8NGZ5	Q8NGZ5	OR2G2	Olfactory receptor 2G2	1	8.62384	9.01565	7.49759	9.08617	8.47047	7.46889	6.8226	10.6299	7.58665	8.92707	8.06262	7.80858
SLC27A3__Q5K4L6	Q5K4L6	SLC27A3	Solute carrier family 27 member 3	2	8.68964	8.21159	8.55837	7.8158	9.70665	7.93264	8.23965	8.44322	8.63329	7.96149	7.54881	8.25886
OPA1__O60313	O60313	OPA1	Dynamin-like 120 kDa protein, mitochondrial	20	8.25704	8.36769	8.34714	8.32047	7.97547	8.33813	8.39848	8.17141	8.24535	8.60597	8.39276	8.58008
RNF149__Q8NC42	Q8NC42	RNF149	E3 ubiquitin-protein ligase RNF149	3	8.59256	7.51688	9.14767	8.31008	8.29762	8.82766	9.39446	8.7728	6.97217	8.08073	8.73486	7.35251
SOWAHC__Q53LP3	Q53LP3	SOWAHC	Ankyrin repeat domain-containing protein SOWAHC	2	8.62662	8.27906	7.66818	8.55516	8.19955	8.6868	8.42398	8.77353	7.90076	7.42646	7.89814	9.56175
USP34__Q70CQ2	Q70CQ2	USP34	Ubiquitin carboxyl-terminal hydrolase 34	12	8.35366	8.43871	8.29737	8.28234	8.20358	8.21156	8.51809	8.44966	8.04409	8.28611	8.34263	8.5722
DLG1__Q12959	Q12959	DLG1	Disks large homolog 1	6	8.1364	8.49823	8.21122	8.58268	8.51256	8.47481	8.17376	8.43716	8.19022	8.19139	8.33469	8.25688
DLG3__Q92796	Q92796	DLG3	Disks large homolog 3	4	8.13858	8.1969	8.6288	8.27105	8.30281	7.95565	7.97745	8.86884	8.28555	8.18835	8.95216	8.23387
DLG2__Q15700_4	Q15700-4	DLG2	Isoform of Q15700, Isoform 4 of Disks large homolog 2	1	8.56326	7.87063	8.81057	8.86435	8.9323	7.52719	6.65104	8.69737	9.80644	8.38662	8.32876	7.56146
IPO13__O94829	O94829	IPO13	Importin-13	7	8.31822	8.28944	8.28885	8.44159	7.81599	8.46606	8.11506	8.37678	8.97255	8.38094	8.09301	8.44153
MAK16__Q9BXY0	Q9BXY0	MAK16	Protein MAK16 homolog	1	6.8812	7.90772	7.78914	9.1188	7.58656	11.1641	6.95648	8.71279	8.72986	8.25588	8.51101	8.38646
SUCLA2__Q9P2R7	Q9P2R7	SUCLA2	Succinate--CoA ligase [ADP-forming] subunit beta, mitochondrial	16	8.24065	7.82927	8.39331	7.90317	8.59656	8.22375	8.27059	8.12601	8.4	8.83253	8.52548	8.65868
SNX5__Q9Y5X3	Q9Y5X3	SNX5	Sorting nexin-5	13	8.26575	8.49724	8.35913	8.74841	8.39699	8.27034	8.2817	8.07896	8.25199	8.40284	8.06666	8.38
SNX6__Q9UNH7	Q9UNH7	SNX6	Sorting nexin-6	8	8.32346	8.5095	8.20317	8.41392	7.65225	8.77713	8.51148	8.36728	8.04772	8.2534	8.48172	8.45899
GLMN__Q92990	Q92990	GLMN	Glomulin	10	8.20194	8.26875	8.51837	8.32395	8.26574	8.35336	8.15044	8.03359	8.32883	8.624	8.59639	8.33464
XYLB__O75191	O75191	XYLB	Xylulose kinase	3	7.78417	8.29945	8.15543	7.98022	8.15796	8.40597	8.80079	8.5059	8.23557	8.70776	8.20496	8.76181
LYPLA2__O95372	O95372	LYPLA2	Acyl-protein thioesterase 2	2	8.48121	8.60426	8.32889	8.37381	8.95311	7.61433	8.0057	8.1426	8.82359	7.91895	7.62776	9.12579
ANXA6__P08133	P08133	ANXA6	Annexin A6	42	8.15875	7.81791	8.72749	8.64269	8.40123	8.35912	8.41299	8.27379	7.93876	8.09886	8.58168	8.58675
MTFR1__Q15390	Q15390	MTFR1	Mitochondrial fission regulator 1	2	7.36414	8.2883	8.34271	9.43768	9.18293	7.23737	8.39351	8.71395	7.91098	7.9434	8.85666	8.32837
DNAJB12__Q9NXW2	Q9NXW2	DNAJB12	DnaJ homolog subfamily B member 12	3	8.77334	8.02475	8.28975	8.79485	7.82815	7.57168	7.53504	8.75096	8.93709	9.13303	7.19533	9.16603
ABI1__Q8IZP0	Q8IZP0	ABI1	Abl interactor 1	2	9.13621	8.3266	7.47536	7.94689	7.76334	8.78723	8.35205	9.00284	8.96729	9.02369	7.57375	7.64475
ABI2__Q9NYB9	Q9NYB9	ABI2	Abl interactor 2	7	8.32823	8.12973	8.54465	8.48945	8.37299	8.43086	8.06212	8.39225	8.45397	8.0179	8.12809	8.64977
GMPPB__Q9Y5P6	Q9Y5P6	GMPPB	Mannose-1-phosphate guanyltransferase beta	8	8.09301	8.34539	8.40291	8.47416	8.2403	8.20994	8.18738	8.44375	8.60635	8.07708	8.21184	8.7079
DNASE2__O00115	O00115	DNASE2	Deoxyribonuclease-2-alpha	3	9.3407	8.28843	8.3232	8.62389	8.55074	8.53311	8.18615	8.43855	8.2512	8.17511	8.62842	6.66051
ING2__Q9H160	Q9H160	ING2	Inhibitor of growth protein 2	2	8.39906	8.52677	8.17315	8.72801	8.32525	8.11788	8.27642	8.06672	8.30281	8.20592	8.09968	8.77836
RRP36__Q96EU6	Q96EU6	RRP36	Ribosomal RNA processing protein 36 homolog	3	8.64942	8.27972	7.8994	8.55346	7.7454	8.72536	8.99347	8.18423	7.94121	8.58295	7.56658	8.87882
NSMCE4A__Q9NXX6	Q9NXX6	NSMCE4A	Non-structural maintenance of chromosomes element 4 homolog A	3	8.85206	8.40519	8.14261	8.3939	8.81711	7.99696	8.25691	8.14245	8.28945	8.42359	8.00663	8.27313
NQO1__P15559	P15559	NQO1	NAD(P)H dehydrogenase [quinone] 1	2	7.89897	8.42584	8.28744	8.71911	8.34799	8.08733	8.05315	8.1988	8.39043	8.97484	8.11375	8.50236
POLR2E__P19388	P19388	POLR2E	DNA-directed RNA polymerases I, II, and III subunit RPABC1	4	8.13882	8.10089	8.02183	8.4409	8.30618	8.38852	8.22898	8.45098	8.25484	8.59335	8.4139	8.66082
CPSF3__Q9UKF6	Q9UKF6	CPSF3	Cleavage and polyadenylation specificity factor subunit 3	13	8.48931	8.16505	8.25188	8.40571	8.46885	8.37714	8.16098	8.37374	8.50633	8.26397	8.09735	8.43968
XRCC6__P12956	P12956	XRCC6	X-ray repair cross-complementing protein 6	47	8.16388	8.1028	8.54679	8.41205	8.45442	8.30874	8.32191	8.3573	8.1283	8.21871	8.42483	8.56026
NOM1__Q5C9Z4	Q5C9Z4	NOM1	Nucleolar MIF4G domain-containing protein 1	10	8.56814	8.57673	8.25512	8.54685	8.11977	8.24616	8.0334	8.62806	8.07271	8.21411	8.15372	8.58524
MRPS23__Q9Y3D9	Q9Y3D9	MRPS23	28S ribosomal protein S23, mitochondrial	7	8.70932	8.62788	8.15579	8.54044	8.33955	8.27576	7.6764	8.43901	8.57322	8.45062	7.97175	8.24025
MFSD1__Q9H3U5	Q9H3U5	MFSD1	Major facilitator superfamily domain-containing protein 1	1	8.26348	8.71807	8.91467	9.09315	7.85259	7.96747	8.30824	7.58206	8.41879	8.5982	7.8808	8.40249
RTL8A__Q9BWD3	Q9BWD3	RTL8A	Retrotransposon Gag-like protein 8A	4	9.24745	7.81467	8.57177	8.84531	9.01204	7.93772	7.71864	8.42188	8.17223	8.21693	8.09028	7.95106
RTL8C__A6ZKI3	A6ZKI3	RTL8C	Isoform of O15255, Retrotransposon Gag-like protein 8C	2	8.1423	8.66811	7.74986	8.02059	8.56146	8.43418	8.02143	8.56686	8.81137	8.61337	7.90741	8.50308
NFKB2__Q00653	Q00653	NFKB2	Nuclear factor NF-kappa-B p100 subunit	11	8.29105	8.31389	8.20086	8.37031	8.15013	8.26545	8.52069	8.2722	8.41695	8.43512	8.34173	8.42161
STIM1__Q13586	Q13586	STIM1	Stromal interaction molecule 1	7	8.55158	8.61191	8.24632	8.45869	8.64662	8.05725	7.76988	8.50651	8.27797	8.05387	7.87121	8.94818
SRP72__O76094	O76094	SRP72	Signal recognition particle subunit SRP72	18	8.47692	8.37756	8.63638	8.30421	8.39812	8.21106	8.12588	8.24827	8.40412	8.12639	8.46389	8.2272
SARS2__Q9NP81	Q9NP81	SARS2	Serine--tRNA ligase, mitochondrial	9	8.45694	8.23294	8.2059	8.3105	8.63844	8.63442	8.11368	8.21456	8.18026	8.15249	7.99148	8.86839
TRIM25__Q14258	Q14258	TRIM25	E3 ubiquitin/ISG15 ligase TRIM25	16	8.17222	8.2979	8.42739	8.68567	8.16624	8.44998	8.04885	8.32776	8.15552	8.33133	8.36865	8.56848
ADAM15__Q13444	Q13444	ADAM15	Disintegrin and metalloproteinase domain-containing protein 15	3	8.78406	8.70931	7.82204	7.78889	7.94403	8.91012	7.09678	8.28014	8.75317	8.86908	8.024	9.01838
RAB11FIP5__A0A1B0GTL5	A0A1B0GTL5	RAB11FIP5	Isoform of Q9BXF6, Rab11 family-interacting protein 5	7	7.00663	7.85512	7.95383	8.05336	8.89343	8.02293	8.44392	9.09508	8.67337	8.26762	8.69291	9.0418
LUC7L__Q9NQ29	Q9NQ29	LUC7L	Putative RNA-binding protein Luc7-like 1	5	9.02897	8.93864	8.50862	7.46311	8.59378	8.19066	7.152	8.75459	8.08871	8.47419	8.47352	8.33321
LUC7L2__Q9Y383	Q9Y383	LUC7L2	Putative RNA-binding protein Luc7-like 2	30	8.29822	8.35494	8.27209	7.81477	8.20229	8.44836	8.27529	8.43729	8.23838	8.46894	8.71062	8.47882
CDKN2A__P42771	P42771	CDKN2A	Cyclin-dependent kinase inhibitor 2A	4	8.7773	9.108	8.04304	7.87657	7.59317	7.85878	8.59962	7.64259	8.18655	8.69792	7.65726	9.95919
PUS7L__Q9H0K6	Q9H0K6	PUS7L	Pseudouridylate synthase 7 homolog-like protein	8	8.88395	8.26441	8.20042	8.392	8.30547	8.03378	7.86748	8.38453	8.41264	8.86839	8.02054	8.36639
KIFBP__Q96EK5	Q96EK5	KIFBP	KIF-binding protein	18	8.40921	8.25745	8.35288	8.4044	8.27077	8.17969	8.15124	8.29547	8.36949	8.0753	8.37388	8.86021
SUCLG2__Q96I99	Q96I99	SUCLG2	Succinate--CoA ligase [GDP-forming] subunit beta, mitochondrial	17	7.96453	8.42349	8.62911	8.3339	8.30321	8.19886	8.40314	8.34168	8.08526	8.23735	8.29618	8.78329
DCTN3__O75935	O75935	DCTN3	Dynactin subunit 3	6	8.84659	7.99438	8.34811	8.29077	8.5937	7.98265	8.45012	8.50614	8.69357	7.67707	7.83043	8.78646
ARHGAP40__Q5TG30	Q5TG30	ARHGAP40	Rho GTPase-activating protein 40	1	7.49289	8.6051	8.01418	8.78467	8.15686	8.93222	6.80089	9.34025	8.8059	8.85929	8.3269	7.88086
TXLNA__P40222	P40222	TXLNA	Alpha-taxilin	17	8.64728	8.27548	7.88278	8.39888	8.76217	8.2677	8.44897	8.29558	8.29205	8.42928	8.19808	8.10174
MYT1L__Q9UL68	Q9UL68	MYT1L	Myelin transcription factor 1-like protein	1	12.1144	5.62781	6.96574	9.67327	6.38644	12.8838	5.23696	12.2998	6.1329	6.2237	8.81214	7.64305
EEF1AKMT4_ECE2__P0DPD8	P0DPD8	EEF1AKMT4-ECE2	EEF1AKMT4-ECE2 readthrough transcript protein	1	7.3026	7.57576	9.16502	8.88772	8.65404	8.09046	8.22524	8.87318	7.79981	8.22001	8.06596	9.14019
PSMA7__O14818	O14818	PSMA7	Proteasome subunit alpha type-7	9	8.04534	8.64467	8.37055	8.18822	7.96549	8.33763	8.27565	8.15148	8.53404	8.5233	8.21038	8.75324
TARBP1__Q13395	Q13395	TARBP1	Probable methyltransferase TARBP1	9	8.4312	8.88	8.15192	8.44905	8.36652	8.32023	7.8133	8.33006	8.60104	8.44116	7.75468	8.46085
ACSL4__O60488	O60488	ACSL4	Long-chain-fatty-acid--CoA ligase 4	19	8.4858	8.26188	8.36481	8.44143	8.27154	8.22682	8.36775	8.08126	8.6508	8.1894	8.19299	8.46554
RFC2__P35250	P35250	RFC2	Replication factor C subunit 2	11	8.31901	8.27986	8.51585	8.56192	8.47687	8.3353	8.2263	8.23277	8.01025	8.00157	8.48567	8.55465
SLC39A1__Q9NY26	Q9NY26	SLC39A1	Zinc transporter ZIP1	1	8.98102	7.80528	7.33037	9.67118	9.30141	8.35092	6.47676	8.6323	8.31195	9.09784	8.00997	8.031
LITAF__Q99732	Q99732	LITAF	Lipopolysaccharide-induced tumor necrosis factor-alpha factor	1	9.05381	8.45028	8.60953	8.42828	8.44271	8.63094	8.47368	7.98861	9.05254	8.37851	8.7275	5.76361
MED24__O75448	O75448	MED24	Mediator of RNA polymerase II transcription subunit 24	3	8.44148	8.76093	8.58365	8.39367	8.86502	7.76264	7.97718	8.7279	8.06748	8.02502	8.58018	7.81483
CEP192__Q8TEP8	Q8TEP8	CEP192	Centrosomal protein of 192 kDa	6	9.00098	8.21333	8.19396	8.47122	8.17533	8.09429	7.73224	8.54221	8.69036	7.86361	8.39318	8.62929
GTF2E1__P29083	P29083	GTF2E1	General transcription factor IIE subunit 1	4	8.14501	8.73801	8.53032	8.42701	7.98271	8.49679	8.3311	8.37894	8.35951	8.52238	8.05108	8.03715
UBR3__Q6ZT12	Q6ZT12	UBR3	E3 ubiquitin-protein ligase UBR3	3	8.61531	8.88257	7.97423	7.60825	8.36716	8.24338	7.90748	8.60364	8.39991	8.45976	8.21659	8.7217
CCDC51__Q96ER9	Q96ER9	CCDC51	Mitochondrial potassium channel	5	7.71869	8.25936	8.56566	8.43125	8.11477	8.12392	8.43578	8.33126	8.51266	8.22963	8.39935	8.87766
CDC34__P49427	P49427	CDC34	Ubiquitin-conjugating enzyme E2 R1	8	8.26225	8.28301	8.30574	8.47604	8.05009	8.89102	7.87121	8.21881	8.27305	8.79272	8.174	8.40206
UBE2R2__Q712K3	Q712K3	UBE2R2	Ubiquitin-conjugating enzyme E2 R2	4	8.20102	8.50127	8.37353	7.87318	8.30305	8.45439	8.48604	7.70895	8.42288	8.81749	8.46169	8.3965
TELO2__Q9Y4R8	Q9Y4R8	TELO2	Telomere length regulation protein TEL2 homolog	15	8.80463	8.49097	8.09212	8.53493	8.23467	8.1548	7.94317	8.11572	8.82847	8.62418	8.01151	8.16482
NUP188__Q5SRE5	Q5SRE5	NUP188	Nucleoporin NUP188	20	8.44844	8.68728	8.12955	8.29476	8.27858	8.66678	8.2553	8.15912	8.19957	8.52931	8.23799	8.11333
BAHCC1__Q9P281	Q9P281	BAHCC1	BAH and coiled-coil domain-containing protein 1	2	7.26844	7.99806	9.25791	7.6737	8.10862	8.78369	11.6442	7.37241	7.90714	8.11404	9.48256	6.3892
PLD3__Q8IV08	Q8IV08	PLD3	5'-3' exonuclease PLD3	7	8.40821	8.04037	8.56949	8.74451	8.66262	8.38075	8.53438	8.22476	8.33959	8.11387	8.17294	7.80848
RNF216__Q9NWF9	Q9NWF9	RNF216	E3 ubiquitin-protein ligase RNF216	5	7.84553	8.14104	8.63654	8.70558	8.37751	8.97438	8.1306	8.2609	8.48849	8.61473	7.48932	8.33539
DNAJC10__Q8IXB1	Q8IXB1	DNAJC10	DnaJ homolog subfamily C member 10	4	8.71624	8.29873	8.1283	7.60384	8.62643	8.23938	9.05979	8.03053	8.51453	8.53127	8.34106	7.90989
DHRS7B__Q6IAN0	Q6IAN0	DHRS7B	Dehydrogenase/reductase SDR family member 7B	4	8.22608	8.52292	8.2818	8.07469	7.98338	8.25934	7.92336	8.22413	8.68565	8.94995	8.57683	8.29189
PHLDB1__Q86UU1	Q86UU1	PHLDB1	Pleckstrin homology-like domain family B member 1	8	8.56124	8.09242	7.90304	8.26661	8.29962	8.40973	8.39273	8.3017	8.63307	8.55101	8.35365	8.23518
TUSC1__Q2TAM9	Q2TAM9	TUSC1	Tumor suppressor candidate gene 1 protein	2	8.52895	7.67536	8.3496	9.2919	8.64974	7.39287	8.55061	7.01462	8.89976	8.51264	8.54105	8.59291
TXLNG__Q9NUQ3	Q9NUQ3	TXLNG	Gamma-taxilin	12	8.64697	8.17661	8.11517	8.37622	8.48583	8.28266	8.09282	8.63341	8.29203	8.45829	8.09033	8.34967
SRP68__Q9UHB9	Q9UHB9	SRP68	Signal recognition particle subunit SRP68	21	8.19867	8.35847	8.24068	8.36998	8.57258	8.2155	8.49112	8.16305	8.46509	8.09111	8.24201	8.59174
HEXA__P06865	P06865	HEXA	Beta-hexosaminidase subunit alpha	10	8.32156	8.49674	8.63841	8.43302	8.40523	8.2817	8.80211	8.20585	8.03205	7.96428	8.7319	7.68713
HEXB__P07686	P07686	HEXB	Beta-hexosaminidase subunit beta	11	8.66272	8.43362	8.68499	8.33174	8.64441	7.94605	8.82577	7.96354	8.55677	7.94605	8.27127	7.73306
TCERG1__O14776	O14776	TCERG1	Transcription elongation regulator 1	19	8.22236	8.64145	8.32235	8.26402	8.4971	8.30496	8.43874	8.27429	7.84852	7.96612	8.65152	8.56857
PRTFDC1__Q9NRG1	Q9NRG1	PRTFDC1	Phosphoribosyltransferase domain-containing protein 1	3	8.61829	8.31015	8.42954	8.30685	8.29999	9.0079	7.89219	8.31947	7.99969	7.95462	8.83955	8.02176
HPRT1__P00492	P00492	HPRT1	Hypoxanthine-guanine phosphoribosyltransferase	13	8.54115	8.15401	8.49152	7.88639	8.48062	8.84908	8.6511	8.34303	8.12145	8.46422	9.02606	6.99139
SQLE__Q14534	Q14534	SQLE	Squalene monooxygenase	5	8.35406	8.54057	8.31131	8.59049	7.98194	8.08921	7.70511	8.56977	8.35742	8.56181	8.16571	8.77261
BCORL1__Q5H9F3	Q5H9F3	BCORL1	BCL-6 corepressor-like protein 1	2	8.5395	7.00192	8.76605	8.81961	7.67636	8.69762	8.94104	7.73048	7.94622	7.61185	8.92877	9.34058
ARFGEF2__Q9Y6D5	Q9Y6D5	ARFGEF2	Brefeldin A-inhibited guanine nucleotide-exchange protein 2	7	8.4297	8.30716	8.28762	8.54804	8.16222	8.37155	8.19603	8.35821	8.5229	8.53214	8.12473	8.1597
ARFGEF1__Q9Y6D6	Q9Y6D6	ARFGEF1	Brefeldin A-inhibited guanine nucleotide-exchange protein 1	11	7.96935	8.4954	8.05478	8.78234	8.63991	8.37768	7.9617	8.39911	8.64833	8.46332	8.19008	8.018
ANXA3__P12429	P12429	ANXA3	Annexin A3	5	8.27541	7.99551	8.21104	8.41813	8.86696	8.29837	8.46015	8.29912	8.26374	8.1651	8.31981	8.42666
GSR__P00390	P00390	GSR	Glutathione reductase, mitochondrial	3	8.70107	8.80941	9.16054	8.77227	8.88803	8.29084	6.96221	8.56921	9.08581	8.9948	7.6588	6.10701
GBF1__Q92538	Q92538	GBF1	Golgi-specific brefeldin A-resistance guanine nucleotide exchange factor 1	27	8.26032	8.28226	8.36835	8.26703	8.20422	8.33914	8.23013	8.39724	8.43402	8.58998	8.3601	8.26721
CAP1__Q01518	Q01518	CAP1	Adenylyl cyclase-associated protein 1	17	8.06878	8.02789	8.71391	8.0214	8.24626	8.44515	8.79213	8.22707	8.05483	8.03158	8.78159	8.58942
CAP2__P40123	P40123	CAP2	Adenylyl cyclase-associated protein 2	5	8.54105	8.14671	8.62726	8.12972	8.29505	8.37664	8.93453	8.21936	8.17854	8.07476	8.49482	7.98155
PAXBP1__Q9Y5B6	Q9Y5B6	PAXBP1	PAX3- and PAX7-binding protein 1	6	8.29072	8.45631	8.29079	8.96352	8.53922	7.98807	8.07675	8.55432	8.36109	8.02641	8.13326	8.31953
TOMM34__Q15785	Q15785	TOMM34	Mitochondrial import receptor subunit TOM34	7	8.16073	8.36536	8.64265	8.36394	8.18543	8.38078	8.30548	7.83742	8.20521	8.37811	8.71138	8.4635
NUB1__Q9Y5A7	Q9Y5A7	NUB1	NEDD8 ultimate buster 1	6	8.82741	8.82854	7.91239	8.22575	8.58907	8.20938	7.60703	8.43935	8.16826	8.44136	8.22375	8.52771
HSPD1__P10809	P10809	HSPD1	60 kDa heat shock protein, mitochondrial	140	8.20477	8.21229	8.37416	8.37971	8.25996	8.36149	8.38115	8.3181	8.30522	8.41697	8.4299	8.35626
ICOSLG__O75144	O75144	ICOSLG	ICOS ligand	2	8.90374	9.3229	8.05719	8.60545	8.35562	7.29628	7.61735	8.75068	8.95106	8.85622	8.26257	7.02094
AARS1__P49588	P49588	AARS1	Alanine--tRNA ligase, cytoplasmic	50	7.95687	8.07205	8.63354	8.0558	8.37499	8.56344	8.7366	8.11292	8.17372	8.06868	8.63968	8.61172
NADK2__Q4G0N4	Q4G0N4	NADK2	NAD kinase 2, mitochondrial	5	8.38649	8.58867	8.51709	7.97444	8.41025	8.51353	7.61846	8.4255	8.18822	9.01599	8.63021	7.73114
CCNB1__P14635	P14635	CCNB1	G2/mitotic-specific cyclin-B1	9	8.23296	8.41133	8.50348	8.52881	8.58915	8.50943	8.36186	8.05761	8.1004	8.22397	8.13962	8.34136
C6__P13671	P13671	C6	Complement component C6	2	8.73815	8.45196	8.74843	8.08965	7.94226	8.28829	8.95833	8.16007	8.61491	7.6447	8.61066	7.75259
ZC3H7A__Q8IWR0	Q8IWR0	ZC3H7A	Zinc finger CCCH domain-containing protein 7A	5	7.90146	8.67402	7.98039	8.58156	8.06456	8.30768	8.40922	8.45098	8.41014	8.49626	8.06569	8.65804
SUGP2__Q8IX01	Q8IX01	SUGP2	SURP and G-patch domain-containing protein 2	13	8.30025	8.34073	8.2647	8.46332	8.06994	8.11061	8.66542	8.65735	8.32126	8.11505	8.34743	8.34394
CYFIP1__Q7L576	Q7L576	CYFIP1	Cytoplasmic FMR1-interacting protein 1	8	8.51353	8.48463	8.05764	8.21636	8.40112	8.19104	8.272	8.06846	8.13705	8.40948	8.27702	8.97166
CYFIP2__Q96F07	Q96F07	CYFIP2	Cytoplasmic FMR1-interacting protein 2	22	8.08484	8.03549	8.69779	8.65733	8.11201	8.18226	8.35017	8.30258	8.24456	8.10837	8.58057	8.64403
AKAP1__Q92667	Q92667	AKAP1	A-kinase anchor protein 1, mitochondrial	12	8.12704	7.83612	8.28476	8.05291	7.84943	8.65528	8.12858	8.58849	8.64612	8.92525	8.51649	8.38954
GCFC2__P16383	P16383	GCFC2	Intron Large complex component GCFC2	12	8.399	8.17744	8.09768	8.45775	8.60707	8.22206	8.08514	8.11653	8.46132	8.51826	8.12675	8.731
GMPS__P49915	P49915	GMPS	GMP synthase [glutamine-hydrolyzing]	28	8.16146	8.44692	8.40724	8.45859	8.18869	8.13836	8.30671	8.3473	8.30903	8.46456	8.37738	8.39376
CDIPT__O14735	O14735	CDIPT	CDP-diacylglycerol--inositol 3-phosphatidyltransferase	5	9.15367	8.47533	8.30383	8.05427	8.45967	8.35025	7.79939	9.12037	8.3173	8.0568	7.71161	8.19751
EIF5__P55010	P55010	EIF5	Eukaryotic translation initiation factor 5	22	8.34858	8.36847	8.17369	8.35903	8.58598	8.01371	8.1545	8.33371	8.39046	8.46714	8.35267	8.45206
TMEM245__Q9H330	Q9H330	TMEM245	Transmembrane protein 245	3	8.30063	7.82229	8.25478	8.58501	8.54349	8.46165	8.42309	8.41101	8.23483	8.39186	7.92014	8.65123
NOP9__Q86U38	Q86U38	NOP9	Nucleolar protein 9	8	8.73185	8.43554	8.10363	8.54822	8.2681	8.25596	8.06989	7.92246	8.35898	8.66901	8.00885	8.62752
RHOBTB3__O94955	O94955	RHOBTB3	Rho-related BTB domain-containing protein 3	2	7.92875	8.52223	8.25605	7.23185	8.61277	8.47685	7.42744	7.92272	8.42141	9.3127	8.0182	9.86903
WIPF1__O43516	O43516	WIPF1	WAS/WASL-interacting protein family member 1	1	8.47884	9.06482	8.39374	8.15255	8.21215	8.28123	8.84299	7.83262	8.71375	8.6667	8.76526	6.59535
NBR1__Q14596	Q14596	NBR1	Next to BRCA1 gene 1 protein	2	8.02823	9.12782	8.36108	9.1828	8.28952	7.23983	8.70467	8.20923	8.65208	7.44573	7.88305	8.87596
GSTP1__P09211	P09211	GSTP1	Glutathione S-transferase P	48	8.13013	8.29807	8.31336	8.35831	8.24802	8.28558	7.83669	8.4503	8.3831	8.62865	8.30787	8.75992
MAP4__P27816	P27816	MAP4	Microtubule-associated protein 4	64	8.44559	8.40596	8.46028	8.47183	8.23319	8.20684	8.32229	8.33097	8.27056	8.16511	8.33236	8.35502
MAP4__E7EVA0	E7EVA0	MAP4_1	Isoform of P27816, Microtubule-associated protein	11	8.23398	8.30379	8.02366	8.20006	8.51151	8.28712	8.47724	8.26566	8.23653	8.62044	8.66061	8.1794
DICER1__Q9UPY3	Q9UPY3	DICER1	Endoribonuclease Dicer	24	8.17447	8.43567	8.09317	8.29977	8.31528	8.23647	8.38072	8.36621	8.41231	8.55614	8.24193	8.48786
CSNK1E__P49674	P49674	CSNK1E	Casein kinase I isoform epsilon	8	8.11684	8.3441	8.5363	8.4321	7.90049	8.15986	8.26677	8.81021	8.16522	8.18297	8.11117	8.97396
CSNK1D__P48730	P48730	CSNK1D	Casein kinase I isoform delta	1	8.20836	9.19878	8.24919	7.40348	7.37789	8.18315	9.58319	8.16691	8.60812	8.09136	8.28875	8.64082
PTK2__Q05397	Q05397	PTK2	Focal adhesion kinase 1	9	8.48191	8.60016	8.18214	8.12751	8.49879	8.3522	8.09246	8.22689	8.15688	8.11352	8.50676	8.66078
ANKRD26__Q9UPS8	Q9UPS8	ANKRD26	Ankyrin repeat domain-containing protein 26	5	8.2739	8.75562	8.44682	8.36999	8.17325	8.58191	8.06178	8.3051	8.63263	8.53592	8.18217	7.6809
ELMO2__Q96JJ3	Q96JJ3	ELMO2	Engulfment and cell motility protein 2	4	8.42707	8.03825	8.55285	8.41299	8.57521	8.51112	8.8805	7.91676	7.73772	7.85075	8.91942	8.17735
ELMO1__Q92556	Q92556	ELMO1	Engulfment and cell motility protein 1	3	8.29696	8.14572	8.43833	8.11888	8.27011	8.26876	8.80729	8.29023	8.69631	8.44979	8.08299	8.13463
MYCBP2__O75592	O75592	MYCBP2	E3 ubiquitin-protein ligase MYCBP2	26	8.499	8.38761	8.16305	8.22521	8.41728	8.12222	8.45945	8.37611	8.19461	8.47161	8.35253	8.33132
TSC2__P49815	P49815	TSC2	Tuberin	17	8.28378	8.48309	8.11253	8.22211	8.35669	8.47592	8.13386	8.30908	8.3493	8.70393	8.32494	8.24477
VPS25__Q9BRG1	Q9BRG1	VPS25	Vacuolar protein-sorting-associated protein 25	5	8.55624	8.27661	8.06732	7.67897	8.45138	8.38795	8.1006	8.44426	8.58414	8.68869	8.35644	8.40741
RPRD1B__Q9NQG5	Q9NQG5	RPRD1B	Regulation of nuclear pre-mRNA domain-containing protein 1B	5	8.52187	8.53691	8.17083	7.84247	8.36749	8.2233	8.01915	8.4274	8.61164	8.32887	8.12804	8.82204
DDAH2__O95865	O95865	DDAH2	N(G),N(G)-dimethylarginine dimethylaminohydrolase 2	4	8.31345	8.0879	8.0647	8.42317	8.55319	7.85345	8.43817	8.18149	8.06041	8.41306	8.47738	9.13364
LZTFL1__Q9NQ48	Q9NQ48	LZTFL1	Leucine zipper transcription factor-like protein 1	6	8.42902	9.05921	8.90656	8.10236	8.51113	8.21162	8.29035	7.95915	8.20161	7.99255	8.10903	8.22741
FYCO1__Q9BQS8	Q9BQS8	FYCO1	FYVE and coiled-coil domain-containing protein 1	11	8.3826	8.09224	8.34199	8.55275	8.08294	8.48922	8.25679	8.36988	8.28055	8.2834	8.28189	8.58574
CARS1__P49589_3	P49589-3	CARS1	Isoform of P49589, Isoform 3 of Cysteine--tRNA ligase, cytoplasmic	25	8.34468	8.25137	8.18921	8.04478	8.55065	8.44053	8.32389	8.42082	8.48388	8.18406	8.45127	8.31484
MPP2__Q14168	Q14168	MPP2	MAGUK p55 subfamily member 2	8	8.49345	8.54466	8.04871	7.6368	8.24441	8.29132	8.10709	8.30019	8.8004	8.37844	8.6305	8.52402
PALS2__Q9NZW5	Q9NZW5	PALS2	Protein PALS2	10	8.5555	8.75675	8.80247	8.58204	8.28979	8.1161	8.00411	8.47332	8.21881	7.86788	8.13569	8.19756
SLC4A1AP__Q9BWU0	Q9BWU0	SLC4A1AP	Kanadaptin	17	8.54467	8.3743	8.1765	8.91681	8.13642	8.03951	8.02805	8.21238	8.48614	8.16268	8.2319	8.69065
MIPEP__Q99797	Q99797	MIPEP	Mitochondrial intermediate peptidase	11	8.8055	8.39488	8.5935	8.27559	8.25532	8.32171	8.17797	7.91316	8.15825	8.3407	8.34252	8.42089
ETNK1__Q9HBU6	Q9HBU6	ETNK1	Ethanolamine kinase 1	4	8.63864	8.36439	7.92495	8.02855	8.22148	7.93879	8.02457	8.52769	9.13805	8.93861	8.20033	8.05394
GAPVD1__Q14C86	Q14C86	GAPVD1	GTPase-activating protein and VPS9 domain-containing protein 1	23	8.33936	8.30484	8.21434	8.17261	8.58649	8.35794	8.51409	7.89421	8.40681	8.28946	8.14367	8.77616
CCNL1__Q9UK58	Q9UK58	CCNL1	Cyclin-L1	3	8.66482	8.51156	7.29672	8.39439	8.3801	8.65468	6.69913	8.6397	8.26109	9.26385	7.95673	9.27723
TTC19__Q6DKK2	Q6DKK2	TTC19	Tetratricopeptide repeat protein 19, mitochondrial	11	8.06319	8.40193	8.51413	8.33735	8.53712	8.61621	8.59447	8.07714	8.24174	8.07667	8.18819	8.35187
VPS13D__Q5THJ4	Q5THJ4	VPS13D	Vacuolar protein sorting-associated protein 13D	5	8.17823	8.25819	8.43651	7.84275	8.08134	8.84826	8.87593	8.44965	8.54469	8.24666	8.35219	7.88559
GBA__P04062	P04062	GBA	Lysosomal acid glucosylceramidase	7	9.38069	7.95972	7.82666	9.294	8.69015	8.90473	7.55326	9.68481	7.83904	7.9099	8.40668	6.55037
ABCC10__Q5T3U5	Q5T3U5	ABCC10	ATP-binding cassette sub-family C member 10	2	7.85166	8.48763	6.83329	7.44664	9.29131	8.48155	7.88378	9.45457	8.83514	9.46467	8.57782	7.39196
MEAK7__Q6P9B6	Q6P9B6	MEAK7	MTOR-associated protein MEAK7	4	8.2191	7.81182	8.56025	8.82353	8.3607	8.16102	8.13566	8.25997	8.64047	8.0886	8.30884	8.63006
BORCS6__Q96GS4	Q96GS4	BORCS6	BLOC-1-related complex subunit 6	3	8.03778	7.85428	8.19988	8.53411	8.71396	7.94814	8.02971	8.87783	8.17565	8.39217	8.60442	8.63208
PDE4DIP__Q5VU43_13	Q5VU43-13	PDE4DIP	Isoform of Q5VU43, Isoform 13 of Myomegalin	13	8.33222	8.31139	8.42885	8.52868	8.20186	8.27347	8.4516	8.28053	8.4107	8.38905	8.29356	8.09807
CDK5RAP2__Q96SN8	Q96SN8	CDK5RAP2	CDK5 regulatory subunit-associated protein 2	14	8.21169	8.19885	8.47544	8.40122	8.56526	8.2326	8.82784	8.33015	8.19664	8.39199	8.06523	8.1031
ELOVL1__Q9BW60	Q9BW60	ELOVL1	Elongation of very long chain fatty acids protein 1	2	8.53585	8.40785	7.70815	7.52356	8.02893	8.9101	9.13038	8.21835	8.40837	8.63901	8.83565	7.65378
NUP98__P52948	P52948	NUP98	Nuclear pore complex protein Nup98-Nup96	21	8.51084	8.46059	8.16673	8.29321	8.47448	8.5745	8.29349	8.44007	8.21339	8.41894	7.90401	8.24974
ERC1__Q8IUD2	Q8IUD2	ERC1	ELKS/Rab6-interacting/CAST family member 1	17	8.2247	8.3924	8.49116	8.64733	8.33613	8.28578	8.11708	8.29027	8.12547	8.23883	8.39805	8.45281
MRPS27__Q92552	Q92552	MRPS27	28S ribosomal protein S27, mitochondrial	12	8.37447	9.0435	8.4695	8.19755	8.49289	8.45084	8.08534	8.24111	8.2646	8.24772	7.61424	8.51825
HSDL1__Q3SXM5	Q3SXM5	HSDL1	Inactive hydroxysteroid dehydrogenase-like protein 1	5	7.78563	8.50817	8.32436	8.83356	8.30227	7.74624	8.54004	8.6761	8.70313	7.73927	8.30979	8.53144
CHEK2__O96017	O96017	CHEK2	Serine/threonine-protein kinase Chk2	4	8.54234	8.64153	8.21929	7.5326	8.26412	8.31492	8.53487	7.77049	8.44389	8.6629	8.94042	8.13262
TRAK1__H7C3T3	H7C3T3	TRAK1	Isoform of Q9UPV9, Trafficking kinesin-binding protein 1 (Fragment)	1	9.5831	8.4849	6.91034	8.93693	8.10451	7.5735	5.54454	10.8604	9.76045	8.36246	7.30517	8.57368
NT5C__Q8TCD5	Q8TCD5	NT5C	5'(3')-deoxyribonucleotidase, cytosolic type	4	7.67098	8.32003	7.85516	8.77657	8.75016	8.29635	8.35227	8.02594	8.65085	8.49036	8.36889	8.44243
PHF2__O75151	O75151	PHF2	Lysine-specific demethylase PHF2	2	7.76935	7.96875	9.13564	8.82315	8.4722	7.83277	9.01696	9.57502	8.36305	7.29253	7.96891	7.78167
PHF8__Q9UPP1	Q9UPP1	PHF8	Histone lysine demethylase PHF8	11	8.27372	8.3794	8.77026	8.37278	7.97472	8.55876	8.10067	8.63546	8.05693	8.22743	7.99895	8.65091
TAF4__O00268	O00268	TAF4	Transcription initiation factor TFIID subunit 4	3	8.22124	8.13114	7.94865	8.4094	8.44959	8.55723	8.40147	8.34249	8.25803	8.53092	8.36999	8.37985
GSDME__O60443	O60443	GSDME	Gasdermin-E	3	7.38587	7.0323	7.10062	7.20958	8.01119	7.75772	7.98011	9.10795	11.1388	9.50753	9.51375	8.2546
CNNM2__Q9H8M5	Q9H8M5	CNNM2	Metal transporter CNNM2	2	8.81644	8.48982	8.46438	8.53016	7.371	8.42583	8.07238	8.85732	9.07917	7.69216	8.04007	8.16126
CNNM4__Q6P4Q7	Q6P4Q7	CNNM4	Metal transporter CNNM4	3	8.14463	8.29685	7.77844	8.83379	7.87642	8.15131	8.11583	8.84878	8.81336	7.84043	8.25118	9.04898
CNNM3__Q8NE01	Q8NE01	CNNM3	Metal transporter CNNM3	7	8.02536	8.03309	8.75317	8.16816	8.74722	8.12615	8.70045	8.04746	8.56145	7.97637	8.24444	8.61668
STIM2__Q9P246	Q9P246	STIM2	Stromal interaction molecule 2	6	8.12979	8.10252	8.57476	8.19239	8.23623	9.05579	8.42906	8.22752	8.49198	8.3634	8.17829	8.01828
LRRC8A__Q8IWT6	Q8IWT6	LRRC8A	Volume-regulated anion channel subunit LRRC8A	3	8.66227	8.04232	8.07512	8.22515	8.10633	7.88865	7.81802	8.15846	8.88432	8.77338	8.5474	8.81858
LRRC8D__Q7L1W4	Q7L1W4	LRRC8D	Volume-regulated anion channel subunit LRRC8D	2	8.72772	8.44949	8.5688	8.27915	8.82911	7.91873	7.76713	8.11787	8.31547	8.87683	7.83205	8.31764
LRRC8E__Q6NSJ5	Q6NSJ5	LRRC8E	Volume-regulated anion channel subunit LRRC8E	4	8.33274	8.55109	7.25019	8.34406	8.39411	8.41588	9.25612	8.4297	8.19945	8.33832	7.92866	8.55968
RASSF1__Q9NS23	Q9NS23	RASSF1	Ras association domain-containing protein 1	2	8.60783	8.41495	8.11721	8.46023	8.42896	8.16911	8.03456	8.46245	8.65304	8.34472	7.76045	8.54649
NOSIP__Q9Y314	Q9Y314	NOSIP	Nitric oxide synthase-interacting protein	6	8.62568	8.9141	7.97125	7.90618	8.22882	8.54989	8.55049	7.90287	8.49806	8.52041	8.34047	7.99177
HBS1L__Q9Y450	Q9Y450	HBS1L	HBS1-like protein	19	8.62634	8.38774	8.53609	8.12018	8.52404	8.17399	8.24108	8.2557	8.37938	7.92078	8.05602	8.77864
HBS1L__Q9Y450_2	Q9Y450-2	HBS1L_1	Isoform of Q9Y450, Isoform 2 of HBS1-like protein	5	8.4306	8.26601	7.83877	8.73132	7.86558	7.75393	7.7664	8.59389	8.58531	9.42797	8.0911	8.64914
SLC4A7__Q9Y6M7_7	Q9Y6M7-7	SLC4A7	Isoform of Q9Y6M7, Isoform 7 of Sodium bicarbonate cotransporter 3	4	8.83354	8.70568	8.07952	8.00648	9.03825	7.92537	8.05706	8.06098	8.62428	8.15235	8.08995	8.42654
FBXO7__Q9Y3I1	Q9Y3I1	FBXO7	F-box only protein 7	3	8.386	8.48936	9.04389	8.43191	8.18959	8.29714	8.01121	7.56174	8.37658	8.38984	8.13228	8.69046
UBQLN4__Q9NRR5	Q9NRR5	UBQLN4	Ubiquilin-4	4	8.14764	7.93588	8.26597	7.94253	7.8705	8.12234	9.01892	9.15437	7.91914	8.51643	8.84803	8.25825
UBQLN2__Q9UHD9	Q9UHD9	UBQLN2	Ubiquilin-2	5	8.5992	8.4464	7.66656	8.61581	8.33228	8.33912	9.94895	9.29185	8.88309	6.88381	7.32293	7.66999
SNX1__Q13596	Q13596	SNX1	Sorting nexin-1	12	8.61244	8.31865	8.12214	8.20311	8.62826	8.08075	8.03127	8.21306	8.8096	8.28036	8.33821	8.36216
SNX2__O60749	O60749	SNX2	Sorting nexin-2	13	8.35689	8.21982	8.30082	8.19059	8.05114	8.68816	8.31663	8.17049	8.33852	8.32993	8.35477	8.68223
ACSS3__Q9H6R3	Q9H6R3	ACSS3	Acyl-CoA synthetase short-chain family member 3, mitochondrial	2	8.1923	7.8557	8.34321	8.07344	8.45218	8.36231	9.35388	7.7912	8.65615	7.91188	8.19863	8.80913
FAAP100__Q0VG06	Q0VG06	FAAP100	Fanconi anemia core complex-associated protein 100	3	7.76649	8.38394	8.06761	9.09993	8.53208	7.89841	7.92422	8.56984	8.61827	8.68246	8.17013	8.2866
NCAPG__Q9BPX3	Q9BPX3	NCAPG	Condensin complex subunit 3	20	8.60972	8.49096	8.31079	8.49031	8.16947	8.47873	8.0357	8.4212	8.39122	7.89916	8.13601	8.56672
SMAD5__Q99717	Q99717	SMAD5	Mothers against decapentaplegic homolog 5	6	8.77959	8.44106	8.21142	7.74145	7.52371	8.05971	9.1151	7.79321	8.76561	8.32483	9.13458	8.10973
SMAD3__P84022	P84022	SMAD3	Mothers against decapentaplegic homolog 3	2	8.89723	7.93719	8.19715	9.212	8.36877	8.17238	7.75622	8.067	8.39356	8.14172	8.11868	8.7381
PPIA__P62937	P62937	PPIA	Peptidyl-prolyl cis-trans isomerase A	36	9.27579	7.76272	8.62171	8.8178	8.70863	9.14156	8.42919	9.23673	7.79433	8.49405	8.55237	5.1651
CHMP1A__Q9HD42	Q9HD42	CHMP1A	Charged multivesicular body protein 1a	6	8.18315	8.23109	8.09858	8.58053	8.35254	8.82243	7.96678	8.18703	8.25779	8.90537	8.21879	8.1959
OXSM__Q9NWU1	Q9NWU1	OXSM	3-oxoacyl-[acyl-carrier-protein] synthase, mitochondrial	2	8.77593	8.44807	9.88063	8.39511	7.39059	8.8233	8.3332	8.0547	7.51182	8.27941	7.6676	8.43964
EEFSEC__P57772	P57772	EEFSEC	Selenocysteine-specific elongation factor	9	8.01959	8.69045	8.34139	8.33506	8.6191	8.27055	7.97179	8.45863	8.21138	8.42701	8.22343	8.43163
PSMD13__Q9UNM6	Q9UNM6	PSMD13	26S proteasome non-ATPase regulatory subunit 13	19	8.0046	8.52431	8.19213	8.29047	8.07177	8.85517	8.10863	8.39703	7.96092	8.26839	8.57272	8.75386
RICTOR__Q6R327	Q6R327	RICTOR	Rapamycin-insensitive companion of mTOR	11	8.82015	8.30883	8.33121	8.49486	8.21868	7.95294	8.32955	8.58729	8.34232	8.08112	8.2429	8.29015
FARP2__O94887	O94887	FARP2	FERM, ARHGEF and pleckstrin domain-containing protein 2	8	8.61807	8.60759	8.3544	8.06971	8.23084	8.06031	8.46072	8.35858	8.43778	8.32689	8.20037	8.27475
FARP2__H7C3M7	H7C3M7	FARP2_1	Isoform of O94887, FERM, ARHGEF and pleckstrin domain-containing protein 2 (Fragment)	2	8.28992	7.65137	8.60104	9.0497	9.25226	9.13158	7.71681	9.09796	8.55082	6.80025	7.78867	8.06963
GPAT4__Q86UL3	Q86UL3	GPAT4	Glycerol-3-phosphate acyltransferase 4	5	8.26007	8.38823	8.13408	8.49449	8.374	8.05447	8.12649	8.52326	8.23166	8.48905	8.04531	8.87889
ATXN10__Q9UBB4	Q9UBB4	ATXN10	Ataxin-10	10	8.07371	7.96938	8.38643	7.67714	8.5356	8.37586	8.85596	7.79007	8.17297	8.62067	9.35238	8.18982
SPATA5L1__Q9BVQ7	Q9BVQ7	SPATA5L1	Spermatogenesis-associated protein 5-like protein 1	11	7.99576	8.48111	8.37484	8.40239	8.52784	8.00344	7.84022	8.29626	8.77174	8.55725	8.09912	8.65002
AARSD1__Q9BTE6	Q9BTE6	AARSD1	Alanyl-tRNA editing protein Aarsd1	9	8.45678	8.36339	8.30127	8.59145	8.18535	8.36925	8.14413	8.2163	8.29096	8.5692	8.1891	8.32282
HMMR__O75330	O75330	HMMR	Hyaluronan mediated motility receptor	16	8.47816	8.43268	8.34858	8.60669	8.39482	8.32551	9.02672	7.84765	8.01517	8.19798	8.45319	7.87286
GCA__P28676	P28676	GCA	Grancalcin	5	8.34092	8.115	8.52047	8.32463	8.40212	8.22588	8.97457	8.13587	8.6945	7.99604	8.0952	8.1748
NMRAL1__Q9HBL8	Q9HBL8	NMRAL1	NmrA-like family domain-containing protein 1	4	9.0232	8.5393	7.84904	8.1288	8.6614	7.91828	8.74552	7.88956	8.3447	8.62285	8.46206	7.8153
PAXX__Q9BUH6	Q9BUH6	PAXX	Protein PAXX	2	8.58711	9.00939	8.60948	7.86518	8.19178	7.87909	8.5397	8.21097	7.80134	7.22757	9.27023	8.80817
CAND1__Q86VP6	Q86VP6	CAND1	Cullin-associated NEDD8-dissociated protein 1	39	8.23952	8.64098	8.31292	8.06432	8.04209	8.30987	8.22448	8.24685	8.30716	8.46754	8.34558	8.79868
CAND2__O75155	O75155	CAND2	Cullin-associated NEDD8-dissociated protein 2	11	8.41828	8.64288	8.0536	7.90838	8.28883	8.51413	8.34852	8.20446	8.68507	8.48051	8.31369	8.14166
POLDIP3__Q9BY77	Q9BY77	POLDIP3	Polymerase delta-interacting protein 3	8	8.25432	7.90137	8.60788	8.74179	8.29147	8.45737	8.5113	8.15378	7.97997	8.50145	8.31372	8.28557
EIPR1__Q53HC9	Q53HC9	EIPR1	EARP and GARP complex-interacting protein 1	2	8.37156	8.07737	8.50491	8.27575	8.34898	8.33525	9.77669	7.25723	7.92404	7.52162	9.15386	8.45272
DHX30__Q7L2E3	Q7L2E3	DHX30	ATP-dependent RNA helicase DHX30	29	8.53332	8.37203	8.32009	8.15955	8.20419	8.14237	8.33974	8.29119	8.50612	8.3896	8.18731	8.5545
DHX30__Q7L2E3_2	Q7L2E3-2	DHX30_1	Isoform of Q7L2E3, Isoform 2 of ATP-dependent RNA helicase DHX30	1	9.42305	8.826	8.01261	9.62255	6.1823	9.17994	6.99259	9.60272	8.34339	8.69594	6.70067	8.41824
MYADM__Q96S97	Q96S97	MYADM	Myeloid-associated differentiation marker	2	8.04641	8.33062	8.52682	8.63384	8.63865	7.35343	8.06733	8.55103	7.81356	7.59587	9.07094	9.37149
ANAPC7__Q9UJX3	Q9UJX3	ANAPC7	Anaphase-promoting complex subunit 7	10	8.24288	8.46634	8.27547	7.88019	8.39908	8.70742	8.38673	8.27581	8.2812	8.73025	8.05095	8.30366
RPN1__P04843	P04843	RPN1	Dolichyl-diphosphooligosaccharide--protein glycosyltransferase subunit 1	31	8.32184	8.20219	8.57244	8.25569	8.23437	8.4335	8.34655	8.12261	8.37045	8.22091	8.42529	8.49417
CEP85L__Q5SZL2	Q5SZL2	CEP85L	Centrosomal protein of 85 kDa-like	1	9.01152	8.17402	8.40428	7.42687	8.23793	8.25272	7.94666	8.97452	8.99976	8.47455	7.67506	8.42212
ME2__P23368	P23368	ME2	NAD-dependent malic enzyme, mitochondrial	19	8.33755	8.25666	8.49586	8.34776	8.64899	8.25364	8.261	8.20716	8.30985	8.21018	8.34691	8.32443
CUL2__Q13617	Q13617	CUL2	Cullin-2	9	8.23206	8.52436	8.82201	8.08248	8.5422	8.03779	8.25987	8.53111	8.37385	7.89183	7.9942	8.70825
HCFC1__P51610_4	P51610-4	HCFC1	Isoform of P51610, Isoform 4 of Host cell factor 1	27	8.63417	8.51724	8.34979	8.6496	8.21898	7.90617	7.78584	8.26551	8.61583	8.51909	8.21832	8.31946
SRI__P30626	P30626	SRI	Sorcin	12	8.96857	8.84333	8.47975	8.91225	8.64201	7.56925	7.63508	8.82007	9.28017	7.77283	6.91425	8.16242
FAM171A2__A8MVW0	A8MVW0	FAM171A2	Protein FAM171A2	2	7.86903	8.29118	8.34027	7.35646	9.08686	7.96288	7.82867	7.86556	9.24842	9.3138	8.77688	8.05998
RTF1__Q92541	Q92541	RTF1	RNA polymerase-associated protein RTF1 homolog	13	8.34196	8.17581	8.16253	8.42681	8.23549	8.29428	8.27258	8.19196	8.61112	8.39715	8.36976	8.52056
MVK__Q03426	Q03426	MVK	Mevalonate kinase	12	8.15439	8.33545	8.2882	8.44826	8.41391	8.40298	7.90282	8.70855	8.26548	8.55698	7.86408	8.65889
RPS16__P62249	P62249	RPS16	40S ribosomal protein S16	15	8.24365	8.47598	8.22149	8.29004	8.3426	8.37912	7.99116	8.60813	8.37869	8.44295	8.02316	8.60304
RPL14__P50914	P50914	RPL14	60S ribosomal protein L14	3	8.30664	8.65973	7.849	7.07996	8.02153	8.38433	8.6016	7.67673	8.17883	9.48364	9.77131	7.9867
[truncated: 5,494 more rows]

## Sheet: 2_Raw_Phos_MS
MosaicID	UniprotID	GeneSymbol	Description	default_Peptides	Site	Sequence	sgNT_1	sgAKAP11_1	sgAKAP11+WT_1	sgAKAP11+dLIR_1	sgNT_2	sgAKAP11_2	sgAKAP11+WT_2	sgAKAP11+dLIR_2	sgNT_3	sgAKAP11_3	sgAKAP11+WT_3	sgAKAP11+dLIR_3
**NORMALIZATION_FACTORS**	NA	NA	NA	NA	NA	NA	1.09265	1.0815	1.04831	1.1282	1.10327	1	1.07251	1.15819	1.09911	1.16184	NA	NA
SSRP1__Q08945__659	Q08945	SSRP1__659	FACT complex subunit SSRP1	4	659	R.QLSES#FK.S	663.52	663.35	735.98	709.45	723.14	736.19	686.7	689.74	637.57	638.54	730.91	764.4
SSRP1__Q08945__668	Q08945	SSRP1__668	FACT complex subunit SSRP1	3	668	K.EFVSS#DESSSGENK.S	158.16	168.52	159.6	169.47	166.6	154	159.64	170.77	184.22	168.41	150.18	183.85
SSRP1__Q08945__671	Q08945	SSRP1__671	FACT complex subunit SSRP1	3	671	K.EFVSSDES#S#SGENK.S	267.05	245.86	277.18	281.48	246.98	244.89	236.78	272.93	296.21	279.98	240.06	264.81
SSRP1__Q08945__441	Q08945	SSRP1__441	FACT complex subunit SSRP1	3	441	K.EGMNPSYDEY#ADSDEDQHDAYLER.M	110.94	101.93	78.05	82.8	106.63	98.6	87.1	82.69	81.28	94.34	98.49	78.43
EML4__Q9HC35__176	Q9HC35	EML4__176	Echinoderm microtubule-associated protein-like 4	1	176	K.RPS#PAEK.S	339.72	333.72	410.55	378.89	381.7	401.87	383.43	373.01	366.25	367.77	404.75	399.26
EML4__Q9HC35__146	Q9HC35	EML4__146	Echinoderm microtubule-associated protein-like 4	1	146	R.ASPS#PQPSSQPLQIHR.Q	49.9	57.86	56.04	57.1	61.11	60.37	63.21	60.96	63.13	61.87	53.93	56.42
EML4__Q9HC35__899	Q9HC35	EML4__899	Echinoderm microtubule-associated protein-like 4	2	899	K.APVSSTESVIQSNTPT#PPPSQPLNETAEEESR.I	43.22	37.48	42.36	40.59	46.22	39.9	39.55	38.35	42.2	39.46	38.17	43.88
EML4__Q9HC35__138	Q9HC35	EML4__138	Echinoderm microtubule-associated protein-like 4	1	138	K.EESHSNDQS#PQIR.A	12.36	15.66	15.93	13.38	14.23	15.58	10.75	17.63	14.64	16.05	10.23	13.91
TCOF1__E7ETY2__941	E7ETY2	TCOF1__941	Isoform of Q13428, Treacle protein	1	941	K.QDDSGSSSEESDS#DGEAPAAVTSAQK.D	49.84	55.16	54.19	64.01	53.75	54.35	52.1	56	55.86	52.62	54.29	54.66
TCOF1__E7ETY2__1110	E7ETY2	TCOF1__1110	Isoform of Q13428, Treacle protein	1	1110	K.KQEGPATQVDSAVGTLPATS#PQSTSVQAK.G	78.36	75.81	89.65	86.7	80.11	83.35	88.82	84.84	80.78	89.13	88.38	81.21
TCOF1__Q13428__1350	Q13428	TCOF1__1350	Treacle protein	3	1350	K.LS#GDQPAAR.T	903.09	924.84	1109.39	1082.23	898.33	949.74	988.49	923.3	908.99	916.17	1048.31	983.03
TCOF1__Q13428__914	Q13428	TCOF1__914	Treacle protein	4	914	K.GAAPT#PPGK.T	605.39	601.3	553.72	616.44	526.3	555.83	555.33	582.2	577.1	584.12	547.4	622.52
TCOF1__Q13428__1257	Q13428	TCOF1__1257	Treacle protein	7	1257	K.PQQAAGM*LS#PK.T	561.43	537.99	551.41	632.73	538.2	491.19	498.82	537.5	546.13	576.38	482.35	585.97
TCOF1__Q13428__814	Q13428	TCOF1__814	Treacle protein	2	814	K.VVT#AAAQAK.Q	49.31	42.19	46.23	37.13	56.3	49.91	32.35	41.73	43.06	37.94	38.52	35.97
TCOF1__Q13428__304	Q13428	TCOF1__304	Treacle protein	1	304	R.AAS#APAK.G	254.11	255.44	264.22	285.69	251.83	259.85	259.96	272.8	251.81	227.19	257.08	291.79
TCOF1__Q13428__316	Q13428	TCOF1__316	Treacle protein	1	316	K.GAT#PAPPGK.A	100.68	101.76	88.93	95.44	100.28	90.1	78.15	93.2	98.39	98.55	81.82	89.45
TCOF1__Q13428__906	Q13428	TCOF1__906	Treacle protein	1	906	R.AALAPAKES#PR.K	586.14	566.89	628.81	684.14	557.19	601.45	584.18	601.64	577.4	572.13	615.56	652.82
TCOF1__Q13428__249	Q13428	TCOF1__249	Treacle protein	1	249	K.VGDVT#PQVK.G	133.73	129.39	114.88	144.35	143.81	131.33	129.61	126.49	145.51	163.47	117.87	140.2
TCOF1__Q13428__967	Q13428	TCOF1__967	Treacle protein	2	967	R.S#PAGPAATPAQAQAASTPR.K	53.53	55.88	53.65	53.15	49.41	52.26	52.98	55.89	63.41	55.28	57.06	54.1
TCOF1__Q13428__381	Q13428	TCOF1__381	Treacle protein	2	381	R.AASAPAKES#PR.K	127.27	113.78	132.27	137.14	115.34	124.19	145.69	129.18	127.02	150.48	146.47	153.82
TCOF1__Q13428__535	Q13428	TCOF1__535	Treacle protein	2	535	K.VGPATPS#AQVGK.W	97.23	100.88	83.03	108.09	93.11	80	92.35	114.88	96.39	91.06	84.76	97.7
TCOF1__Q13428__156	Q13428	TCOF1__156	Treacle protein	1	156	K.TVANLLSGKS#PR.K	173.7	179.31	206.26	209.17	175.77	197.45	236.03	172.59	166.01	190.19	224.93	237.52
TCOF1__Q13428__1378	Q13428	TCOF1__1378	Treacle protein	4	1378	K.LGAGEGGEASVS#PEK.T	376.26	409.28	422.9	431.74	375.1	369.02	442.87	416.77	367.78	429.44	432.1	432.89
TCOF1__Q13428__277	Q13428	TCOF1__277	Treacle protein	2	277	K.KPEEESESSEEGS#ESEEEAPAGTR.S	82.38	88.68	91.74	88.77	82.55	83.25	90.72	94.65	84.23	86.65	87.78	92.99
TCOF1__Q13428__349	Q13428	TCOF1__349	Treacle protein	2	349	K.AGKPEEDSESSSEESS#DS#EEETPAAK.A	197.76	221.87	233.84	223.83	193.55	202.67	227.37	240.19	225.81	238.92	228.66	246.87
TCOF1__Q13428__484	Q13428	TCOF1__484	Treacle protein	6	484	R.SSSEESDS#DREALAAM*NAAQVK.P	293.39	305.93	342.23	370.24	303.54	304.96	327.54	345.75	319.6	335.99	322.79	359.57
TCOF1__Q13428__279	Q13428	TCOF1__279	Treacle protein	1	279	K.KPEEESESSEEGSES#EEEAPAGTR.S	30.18	38.3	37.06	39.4	34.71	35.6	38.38	36.81	27.38	36.12	46.2	36.61
TCOF1__Q13428__111	Q13428	TCOF1__111	Treacle protein	2	111	R.LASTNSS#VLGADLPSSMK.E	141.37	131.81	137.05	153.68	147.22	141.2	147.19	147.52	142.7	132.73	141.67	135.57
TCOF1__Q13428__701	Q13428	TCOF1__701	Treacle protein	1	701	R.PAEDSSSSEESDS#EEEK.T	94.61	83.54	125.19	139.58	91.53	103.24	101.01	113.08	93.72	113.16	111.61	113.18
TCOF1__Q13428__419	Q13428	TCOF1__419	Treacle protein	5	419	K.REEDSQSSSEESDS#EEEAPAQAK.P	175.95	191.98	199.21	198.17	167.34	198.11	211.88	199.02	209.63	214.06	209.89	222.9
TCOF1__Q13428__941	Q13428	TCOF1__941_1	Treacle protein	5	941	K.QDDSGSSSEESDS#DGEAPAAVTSAQVIKPPLIFVDPNR.S	125.21	138.95	149.17	158.75	133.41	148.57	159.77	144.76	147.15	151.71	163.07	154.86
TCOF1__Q13428__922	Q13428	TCOF1__922	Treacle protein	1	922	K.TGPS#AAQAGK.Q	40.01	47.25	62.91	63.69	52.39	55.02	55.83	61.79	52.8	61.36	55.43	59.03
TCOF1__Q13428__1270	Q13428	TCOF1__1270	Treacle protein	2	1270	K.EAASGTT#PQK.S	200.55	207.08	218.73	235.14	202.95	226.79	228.76	242.3	224.91	235.44	234.57	261.44
TCOF1__Q13428__1471	Q13428	TCOF1__1471	Treacle protein	1	1471	K.DSES#PSQK.K	276.11	290.49	225.24	323.13	238.5	273.24	265.76	288.76	289.45	340.74	252.22	304.43
TCOF1__Q13428__533	Q13428	TCOF1__533	Treacle protein	4	533	K.VGPAT#PSAQVGK.W	375.46	387.64	431.55	457.07	391.71	422.05	395.66	409.32	381.45	387.64	379.45	448.62
TCOF1__Q13428__347	Q13428	TCOF1__347	Treacle protein	1	347	K.AGKPEEDSESSSEESS#DS#EEETPAAK.A	75.48	84.65	85.81	100.66	78.93	83.57	97.42	96.91	101.25	94.79	88.04	104.19
TCOF1__Q13428__583	Q13428	TCOF1__583	Treacle protein	1	583	K.PTSS#PAK.G	386.19	381.87	334.09	420.19	354.95	307.63	381.93	380.79	398.98	438.08	366.71	437.04
TCOF1__Q13428__1228	Q13428	TCOF1__1228	Treacle protein	3	1228	K.LDSS#PSVSSTLAAK.D	328.23	293.01	318.54	320.15	308.68	308.48	315.19	310.47	320.9	302.18	340.45	318.59
TCOF1__Q13428__674	Q13428	TCOF1__674	Treacle protein	2	674	K.AGTATS#PAGSSPAVAGGTQR.P	91.86	92.88	70.65	88.12	87.12	91.77	86.33	95.6	103.6	98.36	79.46	80.85
TCOF1__Q13428__1042	Q13428	TCOF1__1042	Treacle protein	1	1042	K.ASMAGASS#SK.E	17.02	21.82	18.31	25.47	19.23	20.57	21.1	23.18	24.64	22.2	16.33	23.88
TCOF1__Q13428__273	Q13428	TCOF1__273	Treacle protein	1	273	K.KPEEESESS#EEGSESEEEAPAGTR.S	38.58	35.99	29.05	34.7	28.92	32.76	36.67	28.91	31.45	40.61	32.77	28.4
TCOF1__Q13428__1376	Q13428	TCOF1__1376	Treacle protein	1	1376	K.LGAGEGGEAS#VSPEK.T	48.77	52.26	62.84	65.59	54.65	64.49	60.59	56.56	46.04	70.6	66.15	76.97
TCOF1__Q13428__620	Q13428	TCOF1__620	Treacle protein	5	620	K.PM*DNSESSEESSDSADS#EEAPAAMTAAQAK.P	203.19	201.99	230.04	232.23	186.5	185.89	220.37	203.3	224.05	229.44	221.75	223.07
TCOF1__Q13428__992	Q13428	TCOF1__992	Treacle protein	2	992	R.ASES#TAR.S	200.15	205.7	206.4	233.64	196.7	186.85	192.51	216.77	210.17	221.67	207.7	232.66
TCOF1__Q13428__997	Q13428	TCOF1__997	Treacle protein	2	997	R.SS#SSESEDEDVIPATQCLTPGIR.T	90.85	83.78	96.25	90.46	98.18	108.11	104.3	97.76	97.25	101.12	118.61	96.27
TCOF1__Q13428__1152	Q13428	TCOF1__1152	Treacle protein	3	1152	K.APESSDDSEDSSDS#SSGSEEDGEGPQGAK.S	77.43	72.75	84.04	90.38	78.64	77.67	86.94	71.39	74.56	80.74	82.83	89.69
TCOF1__Q13428__771	Q13428	TCOF1__771	Treacle protein	2	771	K.QEDSESSEEESDS#EEAAASPAQVK.T	74.96	78.98	78.19	71.18	66.4	78.4	78.13	73.62	71.66	69.81	71.91	71.4
TCOF1__Q13428__84	Q13428	TCOF1__84	Treacle protein	1	84	R.VSDPIST#SESSEEEEEAEAETAK.A	44.31	44.4	46.19	52.9	39.92	43.86	43.89	52.06	41.1	51.62	47.17	53.28
TCOF1__Q13428__1110	Q13428	TCOF1__1110_1	Treacle protein	3	1110	R.TQPSSGVDSAVGTLPAT#SPQSTSVQAK.G	123.07	116.95	135.33	132.93	126	128.32	136.52	127.29	141.55	139.32	130.68	142.8
TCOF1__Q13428__868	Q13428	TCOF1__868	Treacle protein	3	868	K.AVATAAQAQTGPEEDS#GSSEEESDSEEEAETLAQVKPSGK.T	125.95	122.63	134.09	127.61	121.84	145.52	153.49	133.76	131.06	133.1	144.07	135.9
TCOF1__Q13428__173	Q13428	TCOF1__173	Treacle protein	3	173	K.SAEPSANTTLVSET#EEEGSVPAFGAAAK.P	110.96	110.16	110.34	131.29	110.17	102.37	123.66	103.26	97.45	110.89	115.2	119.06
TCOF1__Q13428__939	Q13428	TCOF1__939	Treacle protein	3	939	K.QDDSGSSSEES#DS#DGEAPAAVTSAQVIKPPLIFVDPNRSPAGPAATPAQAQAASTPR.K	67.29	72.04	67.38	63.5	59.07	67.84	66.74	71.63	58.58	71.78	70.13	68.11
TCOF1__Q13428__207	Q13428	TCOF1__207	Treacle protein	1	207	K.PGM*VSAGQADSSSEDTSSSS#DETDVEGKPSVK.P	11.58	17.33	13.83	21.9	13.29	19.37	19.29	16.86	14.89	17.47	20.62	18.45
OSBP__P22059__351	P22059	OSBP__351	Oxysterol-binding protein 1	7	351	K.GDM*S#DEDDENEFFDAPEIITM*PENLGHK.R	465.48	497.16	494.75	463.17	489.1	491.49	481.38	478.64	503.93	484.37	495.85	463.43
OSBP__P22059__193	P22059	OSBP__193	Oxysterol-binding protein 1	3	193	K.MLAESDES#GDEESVSQTDK.T	175.08	188.41	202.26	189.28	178.32	214.18	220.02	187.9	219.67	222.43	223.76	238.05
OSBP__P22059__240	P22059	OSBP__240	Oxysterol-binding protein 1	4	240	R.SLS#ELESLK.L	345.94	375	372.65	388.02	369.19	369.09	346.82	379.41	350.76	329.23	339.28	359.91
OSBP__P22059__190	P22059	OSBP__190	Oxysterol-binding protein 1	1	190	K.MLAES#DES#GDEESVSQTDK.T	60.3	55.84	65.1	51.13	60.3	56.05	63.39	54.22	57.1	48.16	68.97	63.4
OSBP__P22059__386	P22059	OSBP__386	Oxysterol-binding protein 1	2	386	R.TGSNISGASS#DISLDEQYK.H	132.87	134.97	132.95	158.66	151.49	135.56	140.12	140.21	147.01	152.41	147.25	142.43
HMGCS1__Q01581__516	Q01581	HMGCS1__516	Hydroxymethylglutaryl-CoA synthase, cytoplasmic	1	516	R.LPATAAEPEAAVIS#NGEH.-	16.38	17.61	10.71	20.13	20.14	15.26	17.02	20.72	19.96	17.38	13.76	6.35
HMGCS1__Q01581__495	Q01581	HMGCS1__495	Hydroxymethylglutaryl-CoA synthase, cytoplasmic	3	495	R.RPTPNDDTLDEGVGLVHSNIATEHIPS#PAK.K	238.02	182.87	238.91	236.13	237.13	244.58	241.16	222.71	218.66	206.7	216.67	101.04
PAF1__Q8N7H5__486	Q8N7H5	PAF1__486	RNA polymerase II-associated factor 1 homolog	2	486	R.DKEEIFGSDADSEDDADSDDEDRGQAQGGSDNDSDSGS#NGGGQR.S	81.61	78.74	82.18	85.05	129.6	120.96	107.74	84.74	86.87	74.13	83.78	97.29
PAF1__Q8N7H5__402	Q8N7H5	PAF1__402	RNA polymerase II-associated factor 1 homolog	1	402	K.EAGGSDEEQEKGS#SSEK.E	86.68	92.74	94.77	96.84	95.88	97.73	91.64	97.25	93.88	91.91	86.9	92.21
HNRNPC__P07910__260	P07910	HNRNPC__260	Heterogeneous nuclear ribonucleoproteins C1/C2	24	260	K.M*ESEGGADDS#AEEGDLLDDDDNEDRGDDQLELIKDDEK.E	1441.42	1370.29	1453.8	1713.5	1538.75	1539.61	1545.88	1650.78	1401.8	1579.49	1597.34	1668.28
HNRNPC__P07910__253	P07910	HNRNPC__253	Heterogeneous nuclear ribonucleoproteins C1/C2	2	253	K.M*ES#EGGADDSAEEGDLLDDDDNEDRGDDQLELIK.D	77.23	75.2	76.65	87.16	75.3	72.08	71.76	78.89	85.04	72.74	66.89	71.5
HNRNPC__P07910__240	P07910	HNRNPC__240	Heterogeneous nuclear ribonucleoproteins C1/C2	1	240	K.SEEEQSSS#SVK.K	33.98	26.9	25.86	23.83	28.74	29	30.56	30.33	33.33	35.85	24.31	30.98
HNRNPC__P07910__241	P07910	HNRNPC__241	Heterogeneous nuclear ribonucleoproteins C1/C2	2	241	K.SEEEQSSSS#VK.K	84.56	87.51	69.45	74.05	75.99	74.42	80.82	81.78	87.56	80.72	74.47	83.64
HNRNPC__P07910__299	P07910	HNRNPC__299	Heterogeneous nuclear ribonucleoproteins C1/C2	3	299	K.EAEEGEDDRDS#ANGEDDS.-	94.94	86.12	85.4	109.03	114.71	88.68	76.39	112.62	83.46	94.95	89.22	107.78
UBE4B__O95155__1265	O95155	UBE4B__1265	Ubiquitin conjugation factor E4 B	1	1265	R.HLLNS#PTDPFNR.Q	15.56	11.97	8.84	6.86	9.45	12.61	16.59	13.1	10.51	4.72	13.26	10.43
UBE4B__O95155__31	O95155	UBE4B__31	Ubiquitin conjugation factor E4 B	1	31	R.LAGGQTSQPTTPLTS#PQR.E	58.36	69.04	75.04	63.65	64.78	63.97	65.95	67.71	75.61	77.97	68.65	78.36
UBE4B__O95155__88	O95155	UBE4B__88	Ubiquitin conjugation factor E4 B	3	88	R.SQSSEGVSSLSSS#PSNSLETQSQSLSR.S	98.13	95.56	99.77	103.39	101.97	98.33	98.24	90.03	105.22	89.37	91.11	91.7
PCNP__Q8WW12__119	Q8WW12	PCNP__119	PEST proteolytic signal-containing nuclear protein	45	119	K.TLSVAAAFNEDEDS#EPEEM*PPEAK.M	2315.99	2373.28	2313.44	2320.16	2430.02	2301.28	2330.4	2368.12	2322.96	2392.37	2308.98	2316.2
SUPT5H__O00267__36	O00267	SUPT5H__36	Transcription elongation factor SPT5	3	36	R.SAAGS#EKEEEPEDEEEEEEEEEYDEEEEEEDDDRPPK.K	202.83	224.73	221.65	230.6	255.08	241.2	253.51	225.78	182.3	270.98	259.02	243.83
SUPT5H__O00267__32	O00267	SUPT5H__32	Transcription elongation factor SPT5	1	32	R.S#AAGSEK.E	124.29	127.34	114.38	114.53	100.59	95.8	84.7	123.14	136.58	150.57	96.35	108.93
SCAF4__O95104__656	O95104	SCAF4__656	SR-related and CTD-associated factor 4	2	656	K.KPENEVAQNGGAETSHTEPVS#PIPK.P	196.23	207.81	197.15	180.49	195.79	185.9	198.84	207.93	212.78	200.63	192.43	198.5
UNG__P13051__23	P13051	UNG__23	Uracil-DNA glycosylase	3	23	R.HAPS#PEPAVQGTGVAGVPEESGDAAAIPAK.K	101.38	115.64	102.38	93.43	102.6	102.39	119.99	110.35	107.54	106.69	106.81	103.12
UNG__P13051__60	P13051	UNG__60	Uracil-DNA glycosylase	6	60	K.KAPAGQEEPGT#PPSSPLSAEQLDR.I	318.35	354.21	313.14	324.14	326.02	357.14	330.66	324.94	333.85	327.64	350.58	337.26
UNG__P13051__63	P13051	UNG__63	Uracil-DNA glycosylase	3	63	K.APAGQEEPGTPPS#SPLSAEQLDR.I	127.34	134.97	134.54	141.34	140.26	128.59	139.97	123.99	130.01	138.06	136.32	127.89
EDC4__Q6P2E9__693	Q6P2E9	EDC4__693	Enhancer of mRNA-decapping protein 4	2	693	R.GLLPGLLPAPADKLT#PK.G	166.93	152.88	158.8	185.54	162.72	140.14	137.69	186.87	163.11	161.68	152.66	187.96
EDC4__Q6P2E9__844	Q6P2E9	EDC4__844	Enhancer of mRNA-decapping protein 4	4	844	R.ETCSTLAES#PR.N	534.72	528.29	521.7	416.6	513.48	604.63	549.9	503.96	532.42	642.6	710.08	535.87
EDC4__Q6P2E9__729	Q6P2E9	EDC4__729	Enhancer of mRNA-decapping protein 4	6	729	R.S#PDVISSASTALSQDIPEIASEALSR.G	223.49	220.32	214.94	248.22	219.78	195.13	213.55	224.05	236.29	226.95	227.34	223.14
EDC4__Q6P2E9__879	Q6P2E9	EDC4__879	Enhancer of mRNA-decapping protein 4	4	879	R.DSQDASAEQS#DHDDEVASLASASGGFGTK.V	170.44	175.59	163.56	166.25	149.82	155.74	159.32	172.09	163.5	161.14	178.77	167.6
EDC4__Q6P2E9__33	Q6P2E9	EDC4__33	Enhancer of mRNA-decapping protein 4	2	33	K.LDRPAGGPSAES#PR.P	151.79	165	152.69	154.83	139.54	140.55	130.18	150.61	157.9	152.06	129.18	163.31
EDC4__Q6P2E9__676	Q6P2E9	EDC4__676	Enhancer of mRNA-decapping protein 4	1	676	K.LQLDGSLTMSSSGSLQAS#PR.G	131.8	122.84	136.97	138.66	139.82	117.25	132.25	113.64	121.06	140.56	116.04	107.21
EDC4__Q6P2E9__723	Q6P2E9	EDC4__723	Enhancer of mRNA-decapping protein 4	2	723	K.GPGQVPTATSALSLELQEVEPLGLPQAS#PSR.T	45.84	41.52	46.08	43.26	50.65	44.75	41.9	50.6	43.15	36.64	42.91	48.94
EDC4__Q6P2E9__486	Q6P2E9	EDC4__486	Enhancer of mRNA-decapping protein 4	2	486	R.HTEVLPAEEENDS#LGADGTHGAGAMESAAGVLIK.L	23.74	20.51	19.58	22.14	24.75	19.52	18.97	21.7	19.65	24.47	27.3	17.99
NCOR2__Q9Y618__1173	Q9Y618	NCOR2__1173	Nuclear receptor corepressor 2	1	1173	K.QEQLS#PR.G	159.84	152.41	154.79	143.84	159.6	145.3	149.05	147.38	143.63	150.87	150.76	170.44
NCOR2__Q9Y618__215	Q9Y618	NCOR2__215	Nuclear receptor corepressor 2	2	215	K.QQQLEEEAAKPPEPEKPVS#PPPIESK.H	195.8	206.98	195.55	215.39	200.34	200.22	197.73	208.72	207.1	218.59	211.61	219.74
NCOR2__Q9Y618__1479	Q9Y618	NCOR2__1479	Nuclear receptor corepressor 2	1	1479	R.SLIGS#PGR.T	118.02	121.49	128.22	107.85	108.01	100.23	111.25	103.98	107.93	101.14	113.46	118.35
NCOR2__Q9Y618__2258	Q9Y618	NCOR2__2258	Nuclear receptor corepressor 2	2	2258	K.S#PGNTSQPPAFFSK.L	214.7	225.83	232.72	234.34	231.25	221.87	256.46	218.53	220.97	235.08	229.95	224.79
NCOR2__Q9Y618__1971	Q9Y618	NCOR2__1971	Nuclear receptor corepressor 2	2	1971	R.SGLEPASS#PSK.G	210.89	177.88	194.88	203.97	199.62	207.91	203.15	201.11	196.24	203.6	200.39	182.37
ZNF579__Q8NAF0__194	Q8NAF0	ZNF579__194	Zinc finger protein 579	2	194	R.ES#ESEEAEAGAAELR.A	84.14	74.64	61.98	80.12	76.5	70.86	77.52	65.07	72.27	73.39	69.39	72.74
ZNF579__Q8NAF0__482	Q8NAF0	ZNF579__482	Zinc finger protein 579	4	482	R.AAALQALQAQAPT#SPPPPPPPLK.A	157.19	162.95	167.94	157.21	168.41	168.23	172.8	167.44	172.13	153.89	167.51	175.85
MDN1__Q9NU22__4538	Q9NU22	MDN1__4538	Midasin	2	4538	K.AEENTDQAS#PQEDYAGFER.L	102.46	124.47	127.55	124.23	118.63	110.44	128.76	114.44	101.46	110.29	124.93	107.51
MDN1__Q9NU22__3992	Q9NU22	MDN1__3992	Midasin	1	3992	R.SSLVES#DKEEQPDFLPR.P	39.48	32.75	31.18	34.99	36.41	34.44	40.79	38.02	32.81	33.8	36.96	41.22
MDN1__Q9NU22__3565	Q9NU22	MDN1__3565	Midasin	1	3565	R.TALS#EEEEEER.E	8.45	10.21	12.87	8.32	11.48	8.62	10.02	10.28	10.48	9.78	9.81	11.47
MDN1__Q9NU22__5015	Q9NU22	MDN1__5015	Midasin	5	5015	K.DKEADEEGGENGPADQGFQPQEEEEREDS#DTEEQVPEALER.K	178.73	179.15	169.79	160.47	196.94	215.72	215.3	168.61	158.43	186.22	215.23	175.58
MDN1__Q9NU22__4752	Q9NU22	MDN1__4752	Midasin	4	4752	K.MHDGELEEQEEDDEKS#DSEGGDLDK.H	475.68	478.09	465.44	478.01	461.04	479.23	502.03	483.78	479.35	510.08	497.72	507.57
PPIG__Q13427__358	Q13427	PPIG__358	Peptidyl-prolyl cis-trans isomerase G	2	358	R.RS#ET#PPHWR.Q	155.23	164.54	160.09	156.98	167.3	161.87	172.51	162.59	161.62	167.52	154.24	177.62
PPIG__Q13427__397	Q13427	PPIG__397	Peptidyl-prolyl cis-trans isomerase G	1	397	K.ENQRS#PVR.V	138.69	149.82	156.9	145.01	127.76	143.16	170.31	146.24	137.95	149.97	166.64	159.82
PPIG__Q13427__687	Q13427	PPIG__687	Peptidyl-prolyl cis-trans isomerase G	3	687	R.DQS#PFSK.I	880.37	833.81	1051.4	948.31	937.52	908.1	971.33	887.48	848.53	813.94	1013.92	883.04
PPIG__Q13427__717	Q13427	PPIG__717	Peptidyl-prolyl cis-trans isomerase G	2	717	K.IRSS#VEK.E	697.13	698.71	763.58	691.34	711.26	724.55	783.49	716.95	613.02	631.23	746.01	681.6
PPIG__Q13427__415	Q13427	PPIG__415	Peptidyl-prolyl cis-trans isomerase G	4	415	R.NVSES#PNR.K	347.91	315.58	349.85	335.32	328.74	321	368.33	354.49	338.77	345.78	340.44	336.4
PPIG__Q13427__259	Q13427	PPIG__259	Peptidyl-prolyl cis-trans isomerase G	2	259	K.SAS#SES#EAENLEAQPQSTVRPEEIPPIPENR.F	56.66	53.03	50.63	63.07	63.62	59.84	61	56.65	63.78	63.73	54.92	55.4
PPIG__Q13427__658	Q13427	PPIG__658	Peptidyl-prolyl cis-trans isomerase G	1	658	R.KENS#ESEK.R	165.96	183.32	174.49	181.22	172.29	169.98	171.2	176.26	188.59	213.9	167.99	182.03
LARP1__Q6PKG0__75	Q6PKG0	LARP1__75	La-related protein 1	2	75	R.ES#PRPLQLPGAEGPAIS#DGEEGGGEPGAGGGAAGAAGAGR.R	73.53	79.41	85.09	76.78	74.72	72.8	74.93	66.72	79.03	76.37	73.4	72.3
LARP1__Q6PKG0__90	Q6PKG0	LARP1__90	La-related protein 1	4	90	R.ES#PRPLQLPGAEGPAIS#DGEEGGGEPGAGGGAAGAAGAGR.R	85.59	89.23	86.72	106.61	82.56	76.37	93.21	78.37	79.63	94.14	87.64	78.66
LARP1__Q6PKG0__521	Q6PKG0	LARP1__521	La-related protein 1	4	521	K.ETESAPGS#PR.A	478.06	512.62	529.76	495.33	486.63	503.85	531.25	497.7	509.03	495.02	535.34	492.93
LARP1__Q6PKG0__1071	Q6PKG0	LARP1__1071	La-related protein 1	3	1071	R.PAAMISQPPT#PPTGQPVR.E	167.82	157.29	178.96	168.38	166.94	161.46	191.93	169.85	182.96	186.05	172.6	188.74
LARP1__Q6PKG0__526	Q6PKG0	LARP1__526	La-related protein 1	5	526	R.AVT#PVPTK.T	1781.26	1729.28	1969.39	1839.23	1851.49	1907.53	1915.56	1719	1762.65	1635.32	1849.39	1833.67
LARP1__Q6PKG0__228	Q6PKG0	LARP1__228	La-related protein 1	3	228	K.SDES#GEEK.N	618.84	619.67	659.74	660.14	636.59	631.07	646.67	629.6	690.31	706.46	644.77	716.07
LARP1__Q6PKG0__724	Q6PKG0	LARP1__724	La-related protein 1	2	724	R.EQFDTLT#PEPPVDPNQEVPPGPPR.F	86.59	85.26	85.83	104.41	96.34	96.4	101.22	104	102.94	84.94	91.15	89.78
LARP1__Q6PKG0__774	Q6PKG0	LARP1__774	La-related protein 1	4	774	R.SLPTTVPES#PNYR.N	358.81	346.6	341.23	350.97	373.44	367.02	338.1	353.41	372.52	340.57	361.6	375.2
LARP1__Q6PKG0__517	Q6PKG0	LARP1__517	La-related protein 1	1	517	K.ETES#APGS#PR.A	73.22	64.97	58.54	59.93	52.82	78.89	72.05	61.97	62.36	70.82	73.96	67.75
LARP1__Q6PKG0__220	Q6PKG0	LARP1__220	La-related protein 1	1	220	K.GEGSDSKES#PK.T	50.05	49.57	39.37	52.83	50.54	43.1	38.06	44.52	41.65	44.22	39.71	43.01
LARP1__Q6PKG0__766	Q6PKG0	LARP1__766	La-related protein 1	4	766	R.S#LPTTVPESPNYR.N	287.6	319.29	297.37	286.67	338.86	299.24	302.86	308.57	309.07	296.96	298.57	309.89
LARP1__Q6PKG0__824	Q6PKG0	LARP1__824	La-related protein 1	4	824	R.HSS#NPPLESHVGWVM*DSR.E	155.11	140.8	155.26	136.22	132.93	159.74	170.92	134.4	164.07	146.09	156.64	143.26
LARP1__Q6PKG0__143	Q6PKG0	LARP1__143	La-related protein 1	2	143	K.NALPPVLTTVNGQS#PPEHSAPAK.V	147.15	140.38	140.51	157.06	139.26	136.57	139.78	133.86	153.45	146.63	138.5	143.48
LARP1__Q6PKG0__627	Q6PKG0	LARP1__627	La-related protein 1	1	627	R.KNTFTAWS#DEES#DYEIDDR.D	22.15	16.85	15.45	15.11	16.59	16.26	17.99	15.32	15.06	14.08	24.36	18.51
LARP1__Q6PKG0__215	Q6PKG0	LARP1__215	La-related protein 1	1	215	K.GEGS#DSK.E	440.5	412.21	398.15	397.37	412.34	413.42	434.89	411.15	422.77	407.07	428.2	412.81
LARP1__Q6PKG0__868	Q6PKG0	LARP1__868	La-related protein 1	1	868	R.TASISSSPSEGTPTVGSYGCTPQS#LPK.F	47.87	57.04	59.37	55.54	57.98	63.07	72.28	59.04	54.47	67.28	69.94	56.98
LARP1__Q6PKG0__649	Q6PKG0	LARP1__649	La-related protein 1	2	649	K.ILIVTQT#PHYMR.R	222.61	197.73	195.76	204.11	211.85	195.92	202.75	195.61	193.16	215.44	227.49	206.26
LARP1__Q6PKG0__225	Q6PKG0	LARP1__225	La-related protein 1	1	225	K.TKS#DESGEEK.N	408.59	422.54	360.84	434.15	342.62	357.63	362.06	435.73	473.81	464.16	346.8	410.67
LARP1__Q6PKG0__1056	Q6PKG0	LARP1__1056	La-related protein 1	2	1056	R.CPS#QSSSR.P	70.24	72.38	67.17	58.76	64.52	78.1	70.94	70.79	63.07	67.24	90.49	66.84
LARP1__Q6PKG0__548	Q6PKG0	LARP1__548	La-related protein 1	4	548	K.GLSAS#LPDLDSENWIEVK.K	1362	1414.35	1345.58	1417.97	1384.32	1361.14	1392.92	1438.57	1392.6	1430.9	1420.46	1422.87
MAP4__P27816__696	P27816	MAP4__696	Microtubule-associated protein 4	8	696	K.ELPPS#PEKK.T	1213.26	1291.26	1358.86	1331.55	1271.32	1277.78	1404.34	1307.14	1199.69	1337.95	1463.16	1492.42
MAP4__P27816__1073	P27816	MAP4__1073	Microtubule-associated protein 4	3	1073	K.VGS#LDNVGHLPAGGAVK.T	459.28	424.48	443.98	529.78	478.2	475.77	474.42	483.92	448.59	492.2	483.96	504.24
MAP4__P27816__521	P27816	MAP4__521	Microtubule-associated protein 4	5	521	K.DVT#PPPETEVVLIK.N	319.94	329.61	339	331.58	303.64	313.08	315.02	303.35	321.9	313.63	304.23	340.87
MAP4__P27816__571	P27816	MAP4__571	Microtubule-associated protein 4	5	571	K.DGVLTLANNVT#PAK.D	225.52	242.01	233.37	245.74	225.4	232.09	239.38	225.16	231.33	241.51	246.6	253.95
MAP4__P27816__585	P27816	MAP4__585	Microtubule-associated protein 4	2	585	K.DVPPLSETEAT#PVPIK.D	245.33	244.65	230.07	264.61	238.94	252.37	250.86	259.58	269.13	246.78	242.03	275.19
MAP4__P27816__358	P27816	MAP4__358	Microtubule-associated protein 4	3	358	K.ETERAS#PIK.M	450.74	446.14	406.79	406.91	416.16	393.58	499.96	397.61	448.16	429.99	448.92	455.77
MAP4__P27816__507	P27816	MAP4__507	Microtubule-associated protein 4	6	507	K.DMS#PLSETEMALGK.D	629.83	649.83	673.09	640.16	670.92	602.94	689.51	678.84	620.38	640.62	664.97	650.86
MAP4__P27816__825	P27816	MAP4__825	Microtubule-associated protein 4	3	825	R.S#PSTLLPK.K	1226.63	1175.24	1160.78	1121.7	1138.24	1150.83	1163.63	1113.71	1147.55	1076.07	1170.33	1176.22
MAP4__P27816__687	P27816	MAP4__687	Microtubule-associated protein 4	6	687	R.PVVSGTGNDITT#PPNK.E	326.52	329.81	319.06	328.31	316.78	336.78	322.61	316.51	334.5	347.77	328.85	341.83
MAP4__P27816__280	P27816	MAP4__280	Microtubule-associated protein 4	7	280	K.DM*ES#PTK.L	3385.09	3106.52	3812.1	3326.55	3470.69	3226.51	2982.22	3245.79	3076.26	2772.45	3427.03	3253.55
MAP4__P27816__624	P27816	MAP4__624	Microtubule-associated protein 4	2	624	K.GISEDSHLESLQDVGQSAAPTFMIS#PETVTGTGK.K	132.48	147.25	134.43	117.07	128.63	137.88	141.01	116.41	131.85	133.41	129.65	132.44
MAP4__P27816__636	P27816	MAP4__636	Microtubule-associated protein 4	1	636	K.KCS#LPAEEDSVLEK.L	51.16	58.15	47.1	37.59	51.73	67.13	45.07	40.27	41.47	59.72	71.04	44.83
MAP4__P27816__510	P27816	MAP4__510	Microtubule-associated protein 4	5	510	K.DM*SPLS#ETEMALGK.D	224.6	236.86	240.04	241.94	233.09	235.95	241.45	239.43	238.38	220.67	251.46	252.59
MAP4__P27816__928	P27816	MAP4__928	Microtubule-associated protein 4	3	928	R.LATNTS#APDLK.N	243.31	241.14	230.83	261.56	247.3	234.28	227.5	230.56	230.99	248.26	234.67	256.8
MAP4__P27816__99	P27816	MAP4__99	Microtubule-associated protein 4	2	99	K.PTLLANGGHGVEGSDTTGS#PTEFLEEK.M	141.82	123.54	130.06	126.79	127.09	109.54	122.75	126.49	128.19	122.47	140.44	123.57
MAP4__P27816__941	P27816	MAP4__941	Microtubule-associated protein 4	3	941	K.VGS#TENIK.H	1159.03	975.28	1185.18	1288.37	1220.9	1142.3	1121.76	1130.55	968.81	1023.79	1132.54	1159.54
MAP4__P27816__582	P27816	MAP4__582	Microtubule-associated protein 4	2	582	K.DVPPLSET#EATPVPIK.D	140.29	162.43	162.72	157.63	161.89	146.32	154.98	153.01	164.01	155.15	168.11	163.81
MAP4__P27816__94	P27816	MAP4__94	Microtubule-associated protein 4	4	94	K.PTLLANGGHGVEGS#DTTGSPTEFLEEK.M	233.68	225.22	206.05	231.47	209.06	192.97	220.51	224.87	246.44	239.55	241.97	215.63
MAP4__P27816__282	P27816	MAP4__282	Microtubule-associated protein 4	1	282	K.DMESPT#KLDVTLAK.D	22.69	21.38	32.3	24.38	44.51	48.25	66.8	22.01	16.18	20.03	49.63	33.61
MAP4__E7EVA0__1679	E7EVA0	MAP4__1679	Isoform of P27816, Microtubule-associated protein	1	1679	K.KVDLTLLS#PK.S	55.35	48.37	41.89	45.22	40.53	43.44	36.92	43.36	57.36	40.07	40.34	42.53
PPP4R3A__Q6IN85__774	Q6IN85	PPP4R3A__774	Serine/threonine-protein phosphatase 4 regulatory subunit 3A	3	774	K.TNLTSQSSTTNLPGSPGSPGS#PGSPGSPGSVPK.N	199.99	205.49	185.86	214.12	203.16	192.45	212.54	194.13	212.26	208	216.48	194.54
SNTB2__Q13425__110	Q13425	SNTB2__110	Beta-2-syntrophin	4	110	R.GPAGEAGAS#PPVR.R	597.92	608.56	620.81	606.76	624.07	607.21	598.8	630.88	613.84	628.88	608.44	605.88
SNTB2__Q13425__233	Q13425	SNTB2__233	Beta-2-syntrophin	4	233	K.KPSLVSDLPWEGAAPQSPSFSGSEDSGS#PK.H	234.29	211.07	223.24	229.55	215.91	213.7	229.69	210.58	232.13	235.98	220.55	225.33
SNTB2__Q13425__222	Q13425	SNTB2__222	Beta-2-syntrophin	1	222	K.KPSLVSDLPWEGAAPQS#PSFSGSEDS#GSPK.H	20.58	21.07	20.84	18.33	18.7	18.76	18.43	18.74	19.34	18.96	20.17	17.14
SNTB2__Q13425__393	Q13425	SNTB2__393	Beta-2-syntrophin	1	393	R.S#PSLGSDLTFATR.T	58.87	57.02	54.72	57.16	53.96	44.5	59.21	54.99	60.35	58.63	56.49	50.65
PDE12__Q6L8Q7__217	Q6L8Q7	PDE12__217	2',5'-phosphodiesterase 12	4	217	K.PGAAEPEVGVPSSLS#PSSPSSSWTETDVEER.V	172.31	172.33	184.33	175.82	179.44	175.52	203.56	180.33	184.63	179.38	204.23	200.04
NUCKS1__Q9H1E3__214	Q9H1E3	NUCKS1__214	Nuclear ubiquitous casein and cyclin-dependent kinase substrate 1	12	214	K.EEDEEPES#PPEK.K	1161.06	1189.67	1206.3	1220.76	1252.02	1193.38	1098.5	1235.15	1336.09	1341.98	1224.12	1279.48
NUCKS1__Q9H1E3__204	Q9H1E3	NUCKS1__204	Nuclear ubiquitous casein and cyclin-dependent kinase substrate 1	1	204	K.EKT#PS#PKEEDEEPES#PPEKK.T	159.23	176.91	176.42	149.6	181.43	188.89	208.82	149.88	143.21	183.24	207.67	175.69
NUCKS1__Q9H1E3__113	Q9H1E3	NUCKS1__113	Nuclear ubiquitous casein and cyclin-dependent kinase substrate 1	17	113	R.EM*LM*EDVGS#EEEQEEEDEAPFQEK.D	934.12	929.57	844.55	855.6	933.49	925.12	867.8	885.47	873.96	1034.61	942.51	938.72
NUCKS1__Q9H1E3__79	Q9H1E3	NUCKS1__79	Nuclear ubiquitous casein and cyclin-dependent kinase substrate 1	4	79	K.DDSHSAEDS#EDEK.E	224.15	255.2	222.29	228.81	208.93	193.39	166.44	250	266.8	272.92	213.72	227.69
NUCKS1__Q9H1E3__240	Q9H1E3	NUCKS1__240	Nuclear ubiquitous casein and cyclin-dependent kinase substrate 1	3	240	K.SGDEGSEDEAPS#GED.-	45.79	42.38	43.07	47.04	38.08	47.14	44.45	44.59	35.42	59.56	42.21	47.7
NUCKS1__Q9H1E3__61	Q9H1E3	NUCKS1__61	Nuclear ubiquitous casein and cyclin-dependent kinase substrate 1	2	61	K.NSQEDSEDS#EDKDVK.T	339.99	299.71	513.16	396.73	525.27	643.86	800.06	340.64	269.04	355.54	658.32	450.98
NUCKS1__Q9H1E3__181	Q9H1E3	NUCKS1__181	Nuclear ubiquitous casein and cyclin-dependent kinase substrate 1	5	181	K.ATVTPS#PVK.G	1839.73	1850.36	2158.4	1988.19	2022.75	2030.45	1990.26	1908.28	1898.72	1826.78	2129.3	2059.88
NUCKS1__Q9H1E3__75	Q9H1E3	NUCKS1__75	Nuclear ubiquitous casein and cyclin-dependent kinase substrate 1	5	75	K.DDSHS#AEDS#EDEKEDHK.N	872.34	876.13	973.39	893.24	977.43	1070.71	1228.62	886.33	850.32	918.45	1150.06	1020.72
NUCKS1__Q9H1E3__58	Q9H1E3	NUCKS1__58	Nuclear ubiquitous casein and cyclin-dependent kinase substrate 1	1	58	K.NSQEDS#EDS#EDKDVK.T	46.6	44.62	68.22	63.37	61.32	58.22	49.15	59.9	64.04	76.13	48.67	60.86
NUCKS1__Q9H1E3__144	Q9H1E3	NUCKS1__144	Nuclear ubiquitous casein and cyclin-dependent kinase substrate 1	19	144	K.DSGSDEDFLM*EDDDDS#DYGSSK.K	1010.36	1076.16	1092.37	1052.26	985.17	988.47	1078.23	1089.74	1158.46	1022.16	1087.85	1165.54
NUCKS1__Q9H1E3__234	Q9H1E3	NUCKS1__234	Nuclear ubiquitous casein and cyclin-dependent kinase substrate 1	8	234	K.SGDEGS#EDEAPSGED.-	458.01	453.95	466.87	516.98	522.04	480.43	486.62	480.72	486.53	539.78	487.43	548.33
NUCKS1__Q9H1E3__179	Q9H1E3	NUCKS1__179	Nuclear ubiquitous casein and cyclin-dependent kinase substrate 1	1	179	K.ATVT#PS#PVK.G	40.1	34.07	50.56	46.16	38.97	42.84	45.16	41.16	38.28	39.66	46.49	53.91
NUCKS1__Q9H1E3__229	Q9H1E3	NUCKS1__229	Nuclear ubiquitous casein and cyclin-dependent kinase substrate 1	3	229	K.S#GDEGSEDEAPSGED.-	160.39	188.95	174.28	156.56	177.45	197.59	208.36	173.61	177.03	181	202.56	207.3
NUCKS1__Q9H1E3__132	Q9H1E3	NUCKS1__132	Nuclear ubiquitous casein and cyclin-dependent kinase substrate 1	2	132	K.DSGS#DEDFLM*EDDDDSDYGSSK.K	154.04	132.3	143.68	159.57	167.61	170.72	156.64	147.66	159.66	168.5	165.65	179.12
NUCKS1__Q9H1E3__223	Q9H1E3	NUCKS1__223	Nuclear ubiquitous casein and cyclin-dependent kinase substrate 1	5	223	K.TSTS#PPPEK.S	895.86	895.45	1014.53	1007.99	894.59	893.91	809.45	950.05	1005.4	956.18	944.65	1062.75
NUCKS1__Q9H1E3__30	Q9H1E3	NUCKS1__30	Nuclear ubiquitous casein and cyclin-dependent kinase substrate 1	1	30	K.VVDYSQFQESDDADEDYGRDS#GPPTK.K	60.18	61.47	65.19	61.35	60.21	59.74	71.55	63.47	70.59	66.97	75.81	64.32
EIF4G1__Q04637__1596	Q04637	EIF4G1__1596	Eukaryotic translation initiation factor 4 gamma 1	4	1596	R.EAEEES#DHN.-	401.12	385.3	345.22	376.58	350.89	364.58	338.33	333.24	337.92	380.88	376.54	350.89
EIF4G1__Q04637__1231	Q04637	EIF4G1__1231	Eukaryotic translation initiation factor 4 gamma 1	8	1231	R.EAALPPVS#PLK.A	1124.63	1120.11	1163.64	1141.87	1139.22	1141.59	1134.7	1165.79	1189.48	1176.14	1153.49	1247.69
EIF4G1__Q04637__1238	Q04637	EIF4G1__1238	Eukaryotic translation initiation factor 4 gamma 1	1	1238	K.AALS#EEELEK.K	180.18	165.27	187.77	181.01	190.05	156.17	160.41	178.23	177.13	179.32	192.25	190.72
EIF4G1__Q04637__1179	Q04637	EIF4G1__1179	Eukaryotic translation initiation factor 4 gamma 1	1	1179	R.ART#PATK.R	63.67	61.96	58.04	65.35	54.64	59.66	65.15	56.2	61.36	59.8	51.22	59.41
EIF4G1__Q04637__1209	Q04637	EIF4G1__1209	Eukaryotic translation initiation factor 4 gamma 1	7	1209	R.KAAS#LTEDR.D	1137.46	1150.54	1187.47	1211.54	1139.29	1191.77	1252.57	1102.01	1073.32	1154.98	1316.26	1123.02
EIF4G1__Q04637__207	Q04637	EIF4G1__207	Eukaryotic translation initiation factor 4 gamma 1	2	207	R.TASTPT#PPQTGGGLEPQANGETPQVAVIVRPDDR.S	138.15	133.94	132.65	143.59	139.94	143.33	159.19	137.29	133.44	140.95	151.36	136.62
EIF4G1__Q04637__314	Q04637	EIF4G1__314	Eukaryotic translation initiation factor 4 gamma 1	1	314	R.ETGEPYRLS#PEPTPLAEPILEVEVTLSK.P	83.35	95.82	77.76	72.68	85.96	91.4	75.99	83.5	91.28	95.49	83.32	87.67
EIF4G1__Q04637__211	Q04637	EIF4G1__211	Eukaryotic translation initiation factor 4 gamma 1	1	211	R.TASTPTPPQT#GGGLEPQANGETPQVAVIVRPDDR.S	19.33	23.43	16.99	18.62	20.53	23.87	21.4	19.01	21.29	17.04	20.54	19.57
EIF4G1__Q04637__205	Q04637	EIF4G1__205	Eukaryotic translation initiation factor 4 gamma 1	4	205	R.TAST#PTPPQTGGGLEPQANGETPQVAVIVRPDDR.S	176.67	173.07	176.37	181.51	182.76	186.98	184.3	186.22	191.71	196.26	187.75	180.9
GAPVD1__Q14C86__1023	Q14C86	GAPVD1__1023	GTPase-activating protein and VPS9 domain-containing protein 1	1	1023	R.LS#AQAQVAEDILDK.Y	36.35	43.84	49.75	47.96	37.36	40.82	43.8	37.25	42.4	43.62	41.46	43.63
GAPVD1__Q14C86__390	Q14C86	GAPVD1__390	GTPase-activating protein and VPS9 domain-containing protein 1	1	390	R.AVET#PPLSSVNLLEGLSR.T	86.4	85.36	93.16	95.79	90.02	91.87	87.25	90.12	94.02	84.31	85.77	100.06
GAPVD1__Q14C86__914	Q14C86	GAPVD1__914	GTPase-activating protein and VPS9 domain-containing protein 1	1	914	R.RPMS#DPSWNR.R	62.24	67.28	74.39	61.79	58.63	57.78	65.35	62.9	69.42	68.35	68.71	62.49
GAPVD1__Q14C86__1019	Q14C86	GAPVD1__1019	GTPase-activating protein and VPS9 domain-containing protein 1	1	1019	R.FSTLTDDPS#PR.L	16.8	16.68	22.91	14.02	12.1	12.09	14.86	15.08	12.92	19.49	11.15	19.64
GAPVD1__Q14C86__762	Q14C86	GAPVD1__762	GTPase-activating protein and VPS9 domain-containing protein 1	2	762	R.EVSS#RPST#PGLSVVSGISATSEDIPNK.I	61.72	70.02	57.8	65.84	67.17	58.19	59.13	70.05	72.12	74.21	64.11	66.48
GAPVD1__Q14C86__902	Q14C86	GAPVD1__902	GTPase-activating protein and VPS9 domain-containing protein 1	2	902	R.S#SDIVSSVR.R	508.13	475.5	518.96	521.96	524.06	510.19	527.65	525.01	489.28	480.35	619.03	534.48
GAPVD1__Q14C86__758	Q14C86	GAPVD1__758	GTPase-activating protein and VPS9 domain-containing protein 1	2	758	R.EVSS#RPST#PGLSVVSGISATSEDIPNK.I	159.51	164.65	146.81	144.18	172.24	151.92	143.2	150.65	176.2	160.88	158.84	162.39
HNRNPU__Q00839__59	Q00839	HNRNPU__59	Heterogeneous nuclear ribonucleoprotein U	9	59	R.LQAALDDEEAGGRPAMEPGNGS#LDLGGDSAGR.S	451.92	460.9	488.15	464.81	463.4	492.82	518.77	476.48	492.24	466.12	496.91	490.22
KCTD12__Q96CX2__187	Q96CX2	KCTD12__187	BTB/POZ domain-containing protein KCTD12	1	187	R.SPS#GGAAGPLLTPSQSLDGSR.R	20.83	13.72	16.38	16.5	11.42	21.24	17.74	17.45	19.15	14.66	16.82	20.32
KCTD12__Q96CX2__176	Q96CX2	KCTD12__176	BTB/POZ domain-containing protein KCTD12	2	176	K.EGSLGDELLPLGYSEPEQQEGASAGAPS#PTLELASR.S	68.59	68.46	66.84	68.89	71.38	63.72	70.22	76.46	72.63	77.22	73.14	71.8
KCTD12__Q96CX2__185	Q96CX2	KCTD12__185	BTB/POZ domain-containing protein KCTD12	2	185	R.S#PSGGAAGPLLTPSQSLDGSR.R	256.26	268.91	273.87	258.66	266.26	252.33	276.93	249.66	266.06	265.13	257.97	267.06
SLC39A3__Q9BRY0__129	Q9BRY0	SLC39A3__129	Zinc transporter ZIP3	6	129	K.EKPSFIDLETFNAGSDVGS#DSEYESPFMGGAR.G	195.41	223.63	218.67	207.28	224.57	204	216.46	211.76	239.05	212.05	217.53	203.87
OGFR__Q9NZT2__349	Q9NZT2	OGFR__349	Opioid growth factor receptor	1	349	R.S#VEPQDAGPLER.S	146.65	152.26	142.33	137.28	144.87	141.3	157.48	142.64	149.58	166.35	138.7	142.71
OGFR__Q9NZT2__378	Q9NZT2	OGFR__378	Opioid growth factor receptor	3	378	R.SQGDEAGGHGEDRPEPLS#PK.E	238.55	227.41	216.64	214.43	229.79	224.74	227.65	224.55	249.89	243.32	244.96	243.58
OGFR__Q9NZT2__315	Q9NZT2	OGFR__315	Opioid growth factor receptor	3	315	R.KVEEEGS#PGDPDHEASTQGR.T	66.32	60.32	54.28	49.05	55.39	59.22	63.88	57.22	65.28	69.27	66.31	58.15
OGFR__Q9NZT2__537	Q9NZT2	OGFR__537	Opioid growth factor receptor	5	537	R.PAGPAGDEPAES#PSETPGPR.P	498.72	501.79	496.57	508.9	483.26	447.25	476.56	516.12	495.29	498.56	512.62	511.91
OGFR__Q9NZT2__585	Q9NZT2	OGFR__585	Opioid growth factor receptor	3	585	R.PAGPAGDEPAESPS#ETPGPS#PAGPTR.D	149.26	162.68	162.7	153.87	146.76	142.45	162.74	152.03	157.45	154.02	166.36	167.9
OGFR__Q9NZT2__577	Q9NZT2	OGFR__577	Opioid growth factor receptor	1	577	R.PAGPAGDEPAES#PSETPGPSPAGPTR.D	56.01	48.37	46.89	49.67	46.01	45.77	43.18	49.49	49.37	44.02	48.39	54.74
OGFR__Q9NZT2__519	Q9NZT2	OGFR__519	Opioid growth factor receptor	2	519	K.EGTPGSPS#ETPGPSPAGPAGDEPAESPSETPGPR.P	73.72	65.44	72.71	66.35	67.75	78.29	63.13	73.34	57.47	74.49	73.8	75.75
OGFR__Q9NZT2__521	Q9NZT2	OGFR__521	Opioid growth factor receptor	2	521	K.EGTPGSPSET#PGPSPAGPAGDEPAESPSETPGPR.P	53.12	51.82	52.69	50.49	58.94	47.77	57.32	49.8	55.35	53.75	50.33	62.56
NOM1__Q5C9Z4__287	Q5C9Z4	NOM1__287	Nucleolar MIF4G domain-containing protein 1	3	287	K.KAQEAEAQSEDDDEDT#EEEQGEEK.E	175.54	169.88	174.18	188.01	188.31	168.55	176.6	175.62	194.96	177.95	184.88	181.44
NOM1__Q5C9Z4__321	Q5C9Z4	NOM1__321	Nucleolar MIF4G domain-containing protein 1	2	321	K.SENS#S#EDGDITDK.S	160.85	162.61	168.63	175.52	171.18	159.02	186.46	180.65	181.71	177.68	179.53	188.9
MAP3K2__Q9Y2U5__153	Q9Y2U5	MAP3K2__153	Mitogen-activated protein kinase kinase kinase 2	1	153	K.RLS#IIGPTSR.D	80.77	74.64	90.24	86.11	79.73	80.26	83.57	87.58	92.09	92.08	89.46	86.85
MAP3K2__Q9Y2U5__344	Q9Y2U5	MAP3K2__344	Mitogen-activated protein kinase kinase kinase 2	1	344	R.GSDIDNPTLTVMDIS#PPSR.S	54.02	58.76	55.32	57.1	58.09	52.28	57.65	53.74	50.91	55.94	57.35	51.09
MAP3K2__Q9Y2U5__164	Q9Y2U5	MAP3K2__164	Mitogen-activated protein kinase kinase kinase 2	1	164	R.DRSS#PPPGYIPDELHQVAR.N	78.08	77.38	60.91	70.42	80.74	65.25	78.06	83	78.83	79.3	82.96	84.63
NACA__E9PAV3__1977	E9PAV3	NACA__1977	Nascent polypeptide-associated complex subunit alpha, muscle-specific form	1	1977	K.S#PASDTYIVFGEAK.I	31.75	31.44	38.11	35.52	29.78	28.45	20.83	34.16	41.32	34.98	33.25	34.09
NACA__E9PAV3__2029	E9PAV3	NACA__2029	Nascent polypeptide-associated complex subunit alpha, muscle-specific form	135	2029	K.VQGEAVSNIQENTQTPTVQEES#EEEEVDETGVEVK.D	5480.11	5800.3	5126.88	5225.66	5914.58	5609.51	5481.18	5261.85	5181.83	5745.85	5781.3	5579.91
KDM1A__O60341__166	O60341	KDM1A__166	Lysine-specific histone demethylase 1A	5	166	K.KLPPPPPQAPPEEENES#EPEEPSGVEGAAFQSR.L	131.27	122.18	135.29	127.76	129.24	131.61	124.67	119.81	121.89	131.26	132.3	133.5
KDM1A__O60341__69	O60341	KDM1A__69	Lysine-specific histone demethylase 1A	6	69	K.EPPRAS#PPGGLAEPPGSAGPQAGPTVVPGSATPMETGIAETPEGR.R	137.38	141.56	142.19	150.2	134.45	143.89	143.43	145.59	140.71	138.49	149.34	146.14
KDM1A__O60341__104	O60341	KDM1A__104	Lysine-specific histone demethylase 1A	1	104	R.ASPPGGLAEPPGSAGPQAGPTVVPGSATPM*ETGIAET#PEGR.R	29.73	27.46	34.84	32.59	32.02	26.52	33.69	33.96	27.01	36	39.47	36.64
KDM1A__O60341__131	O60341	KDM1A__131	Lysine-specific histone demethylase 1A	1	131	R.EMDESLANLS#EDEYYSEEER.N	46.16	54.67	51.96	49.33	39.56	53.59	66.07	49.16	48.65	46.09	49.39	53.06
SRRM2__Q9UQ35__449	Q9UQ35	SRRM2__449	Serine/arginine repetitive matrix protein 2	2	449	K.PAPAPGS#HR.E	269.48	272.36	261.63	268.53	289.71	240.6	219.53	287.89	294.68	273.06	228.44	255.1
SRRM2__Q9UQ35__510	Q9UQ35	SRRM2__510	Serine/arginine repetitive matrix protein 2	2	510	R.S#RS#PQWR.R	236	226.97	210.89	214.75	220.06	230.71	211.52	239.37	229.87	202.36	222.4	226.09
SRRM2__Q9UQ35__1762	Q9UQ35	SRRM2__1762	Serine/arginine repetitive matrix protein 2	1	1762	R.S#PS#PKPR.G	70.59	73.93	60.23	68.29	71.69	63.19	63.21	74.68	70.04	68.24	64.63	69.79
SRRM2__Q9UQ35__1764	Q9UQ35	SRRM2__1764	Serine/arginine repetitive matrix protein 2	2	1764	R.S#PS#PKPR.G	986.08	982.18	1141.07	1002.21	1089.21	987.16	1088.39	1070.58	945.27	836.01	978.67	966.03
SRRM2__Q9UQ35__1014	Q9UQ35	SRRM2__1014	Serine/arginine repetitive matrix protein 2	3	1014	K.S#PCPQEK.S	1582.95	1532.58	1706.24	1261.56	1486.81	1799.45	1486.71	1351.37	1388.38	1654	2026.32	1435.49
SRRM2__Q9UQ35__1492	Q9UQ35	SRRM2__1492	Serine/arginine repetitive matrix protein 2	6	1492	K.ALPQT#PRPR.S	1189.72	1123.96	1149.92	1128.73	1105.45	1125.8	1129.67	1046.5	1090.6	1104.79	1066.59	1118.09
SRRM2__Q9UQ35__983	Q9UQ35	SRRM2__983	Serine/arginine repetitive matrix protein 2	2	983	K.VKPET#PPR.Q	643.13	623.21	643.27	628.31	612.3	611.6	586.34	608.59	611.28	581.78	628.11	641.56
SRRM2__Q9UQ35__2034	Q9UQ35	SRRM2__2034	Serine/arginine repetitive matrix protein 2	1	2034	R.S#RS#RT#PLLPR.K	43.74	34.52	32.93	44.89	45.76	32.58	31.3	49.31	38.63	40.17	31.24	36.08
SRRM2__Q9UQ35__2044	Q9UQ35	SRRM2__2044	Serine/arginine repetitive matrix protein 2	1	2044	R.S#RS#PLAIR.R	128.13	132.35	121.87	132.46	133.77	124.62	141.17	133.26	128.26	127.1	117.93	124.69
SRRM2__Q9UQ35__1320	Q9UQ35	SRRM2__1320	Serine/arginine repetitive matrix protein 2	2	1320	K.ELS#NS#PLR.E	922.25	933.72	962.9	904.33	933.71	940.19	865.87	855.36	849.59	858.47	882.68	915.6
SRRM2__Q9UQ35__1122	Q9UQ35	SRRM2__1122	Serine/arginine repetitive matrix protein 2	1	1122	R.GEFS#AS#PM*LK.S	185.91	175.68	166.39	173.92	174.14	160.68	164.32	175.31	153.44	165.76	164.84	163.04
SRRM2__Q9UQ35__1124	Q9UQ35	SRRM2__1124	Serine/arginine repetitive matrix protein 2	11	1124	R.GEFS#AS#PM*LK.S	1158.18	1078.5	1164.93	1099.91	1146.13	1167.02	1068.73	1050.41	1066.31	1074.4	1173.29	1137.21
SRRM2__Q9UQ35__2684	Q9UQ35	SRRM2__2684	Serine/arginine repetitive matrix protein 2	1	2684	R.KPIDS#LR.D	126.03	157.54	128.46	131.13	141.34	132.69	127.52	144.75	117.85	119.87	131.37	121.79
SRRM2__Q9UQ35__2272	Q9UQ35	SRRM2__2272	Serine/arginine repetitive matrix protein 2	2	2272	R.TPAAAAAMNLAS#PR.T	46.58	43.62	55.94	47.4	42.91	49.78	46.06	43.93	44.2	50.01	47.59	44.91
SRRM2__Q9UQ35__2132	Q9UQ35	SRRM2__2132	Serine/arginine repetitive matrix protein 2	10	2132	R.S#PGMLEPLGSSR.T	1408.61	1392.25	1391.83	1370.32	1361.16	1402.96	1315.34	1276.7	1357.17	1378.43	1373.79	1269.44
SRRM2__Q9UQ35__2104	Q9UQ35	SRRM2__2104	Serine/arginine repetitive matrix protein 2	4	2104	R.T#PPVALNSSR.M	353.45	342.62	319.72	324.67	353.21	309.98	296.52	320.77	295.16	304.6	322.69	291.79
SRRM2__Q9UQ35__1003	Q9UQ35	SRRM2__1003	Serine/arginine repetitive matrix protein 2	5	1003	K.AQT#PPGPSLSGSK.S	668.83	676.86	676.53	672.81	693	669.05	623.18	637.06	717	620.25	665.52	657.38
SRRM2__Q9UQ35__2329	Q9UQ35	SRRM2__2329	Serine/arginine repetitive matrix protein 2	1	2329	R.T#PQAPASANLVGPR.S	31.03	31.25	31.72	34.77	31.5	28.21	22.78	29.4	33.96	36.44	27.5	30.67
SRRM2__Q9UQ35__377	Q9UQ35	SRRM2__377	Serine/arginine repetitive matrix protein 2	2	377	R.HGGS#PQPLATTPLSQEPVNPPS#EASPTR.D	83.3	89.46	89.31	82.69	86.43	89.55	89.93	85.01	92.58	90.75	79.16	92.43
SRRM2__Q9UQ35__536	Q9UQ35	SRRM2__536	Serine/arginine repetitive matrix protein 2	1	536	R.S#PQRPGWSR.S	58.6	58.9	68.91	58.63	53.34	57.44	67.08	51.4	59.27	52.63	61.33	60.69
SRRM2__Q9UQ35__2409	Q9UQ35	SRRM2__2409	Serine/arginine repetitive matrix protein 2	4	2409	R.S#RT#PPSAPSQSR.M	438.68	453.05	439.34	446.78	445.42	441.9	412.3	439.57	449.21	419.57	411.72	429.08
SRRM2__Q9UQ35__2702	Q9UQ35	SRRM2__2702	Serine/arginine repetitive matrix protein 2	5	2702	R.RRPS#PQPSPR.D	660.47	648.87	664.41	674.02	621.7	658.91	627.6	593.34	646.03	661.7	640.48	640.51
SRRM2__Q9UQ35__1869	Q9UQ35	SRRM2__1869	Serine/arginine repetitive matrix protein 2	4	1869	R.AS#PATHR.R	378.31	325.86	372.19	376.32	363.79	403.9	384.84	381.1	378.1	382.04	369.39	388.49
SRRM2__Q9UQ35__2449	Q9UQ35	SRRM2__2449	Serine/arginine repetitive matrix protein 2	10	2449	R.S#PVPSAFSDQSR.C	803.97	768.51	809.27	781.78	775.96	791.9	766.23	715.19	766.91	719.75	737.36	768.13
SRRM2__Q9UQ35__1326	Q9UQ35	SRRM2__1326	Serine/arginine repetitive matrix protein 2	2	1326	R.ENS#FGSPLEFR.N	227.06	217.27	244.67	242.86	223.09	240.74	222.06	224.45	236.83	234.37	243.92	225.72
SRRM2__Q9UQ35__2706	Q9UQ35	SRRM2__2706	Serine/arginine repetitive matrix protein 2	2	2706	R.RPSPQPS#PR.D	282.55	314.77	276	271.22	272.42	287.23	285.55	294.31	296.19	276.29	271.1	290.11
SRRM2__Q9UQ35__1218	Q9UQ35	SRRM2__1218	Serine/arginine repetitive matrix protein 2	1	1218	R.SGAGS#S#PETK.E	40.78	48.97	35.91	40.99	41.07	35.26	43.58	36.66	39.53	44.87	36.12	43.88
SRRM2__Q9UQ35__1483	Q9UQ35	SRRM2__1483	Serine/arginine repetitive matrix protein 2	2	1483	R.SECDS#S#PEPK.A	291.32	280.45	290.17	198.4	278.57	375.37	292.4	228.4	262.08	365.15	429.62	259.96
SRRM2__Q9UQ35__1462	Q9UQ35	SRRM2__1462	Serine/arginine repetitive matrix protein 2	1	1462	R.HSLSGS#S#PGMK.D	115.8	103.14	104.94	99.4	106.29	109.05	103.86	116.35	118.74	110.47	105.52	104.12
SRRM2__Q9UQ35__1164	Q9UQ35	SRRM2__1164	Serine/arginine repetitive matrix protein 2	1	1164	R.LETAES#K.E	14.45	20.15	11.51	15.44	14.46	15.15	16.95	18.64	15.4	16.08	13.05	19.47
SRRM2__Q9UQ35__1219	Q9UQ35	SRRM2__1219	Serine/arginine repetitive matrix protein 2	5	1219	R.SGAGS#S#PETK.E	1025.73	1053.12	1108.94	1098.44	1111.54	1083.76	1038.29	979.89	1069.29	1055.41	1102.96	1098.58
SRRM2__Q9UQ35__353	Q9UQ35	SRRM2__353	Serine/arginine repetitive matrix protein 2	4	353	K.SATRPS#PS#PER.S	639	664.67	656.12	676.85	687.78	620.88	642.45	676.2	706.1	664.76	655.01	652.95
SRRM2__Q9UQ35__1329	Q9UQ35	SRRM2__1329	Serine/arginine repetitive matrix protein 2	3	1329	R.ENSFGS#PLEFR.N	614.13	556.41	563.33	574.59	560.98	615.74	547.69	529.55	587.91	606.16	571.31	593.42
SRRM2__Q9UQ35__1732	Q9UQ35	SRRM2__1732	Serine/arginine repetitive matrix protein 2	2	1732	R.RSPSVS#S#PEPAEK.S	234.86	251.87	242.03	219.1	257.34	249.1	249.54	242.84	240.47	217.77	242.93	244.74
SRRM2__Q9UQ35__1463	Q9UQ35	SRRM2__1463	Serine/arginine repetitive matrix protein 2	2	1463	R.HSLSGS#S#PGMK.D	25.05	24.71	28.37	26.14	26.84	21.54	31.82	28.15	20.96	28.78	25.18	27.56
SRRM2__Q9UQ35__1731	Q9UQ35	SRRM2__1731	Serine/arginine repetitive matrix protein 2	2	1731	R.RSPSVS#S#PEPAEK.S	205.02	185.02	207.04	199.42	205.62	199.79	198.1	208.52	193.97	160.79	177.83	202.68
SRRM2__Q9UQ35__2090	Q9UQ35	SRRM2__2090	Serine/arginine repetitive matrix protein 2	1	2090	R.S#AT#PPATR.N	71.93	74.27	70.8	51.14	79.37	68.07	60.94	66.52	72.34	59.46	64.14	66.71
SRRM2__Q9UQ35__2092	Q9UQ35	SRRM2__2092	Serine/arginine repetitive matrix protein 2	3	2092	R.S#AT#PPATR.N	539.91	547.52	533.99	533.22	587.08	561.02	623.24	564.52	547.01	546.53	536.38	546.7
SRRM2__Q9UQ35__1179	Q9UQ35	SRRM2__1179	Serine/arginine repetitive matrix protein 2	6	1179	K.MALPPQEDATAS#PPR.Q	327.52	329.62	281.34	291.01	298.75	300.05	297.24	291.95	307.64	334.05	289.92	313.09
SRRM2__Q9UQ35__802	Q9UQ35	SRRM2__802	Serine/arginine repetitive matrix protein 2	2	802	R.SGS#S#QPK.A	538.58	530.64	506.55	506.38	525.59	492.72	502.49	491.99	510.42	520.59	505.27	491.15
SRRM2__Q9UQ35__746	Q9UQ35	SRRM2__746	Serine/arginine repetitive matrix protein 2	1	746	R.SNS#S#PEM*K.K	289.4	300.23	276.59	265.27	293.72	259.82	249.72	271.76	290.38	271.62	264.39	241.08
SRRM2__Q9UQ35__1581	Q9UQ35	SRRM2__1581	Serine/arginine repetitive matrix protein 2	2	1581	R.SGS#S#PEVDSK.S	302.24	275.5	331.85	336.24	305.48	331.39	334.85	297.43	287.94	330.48	331.95	340.26
SRRM2__Q9UQ35__871	Q9UQ35	SRRM2__871	Serine/arginine repetitive matrix protein 2	1	871	R.S#CFESSPDPELK.S	126.85	137	137.48	105.27	137.57	157.36	126.81	126.24	125.9	187.2	185	127.62
SRRM2__Q9UQ35__486	Q9UQ35	SRRM2__486	Serine/arginine repetitive matrix protein 2	1	486	R.SRS#PATAK.R	102.03	98.81	78.26	91.05	90.88	93.84	98.95	79.55	97.11	97.07	82.67	94.72
SRRM2__Q9UQ35__1582	Q9UQ35	SRRM2__1582	Serine/arginine repetitive matrix protein 2	3	1582	R.SGS#S#PEVDSK.S	595.2	534.63	634.53	636.04	639.06	630.08	578.74	579.3	604.2	660.4	638.76	643.36
SRRM2__Q9UQ35__2289	Q9UQ35	SRRM2__2289	Serine/arginine repetitive matrix protein 2	3	2289	R.T#PTAPAVNLAGAR.T	634.4	615.96	598.53	615.32	619.77	605.05	592.56	617.39	629.85	595.18	624	627.26
SRRM2__Q9UQ35__1434	Q9UQ35	SRRM2__1434	Serine/arginine repetitive matrix protein 2	1	1434	K.DGLPRT#PSR.R	131.35	161.92	146.68	126.83	125.85	161.42	209.76	136.43	122.14	140.58	194.67	184.85
SRRM2__Q9UQ35__954	Q9UQ35	SRRM2__954	Serine/arginine repetitive matrix protein 2	4	954	R.S#VS#PCSNVESR.L	627.14	658.44	701.99	502.4	600.93	797.32	681.76	582.82	585.11	698.33	873.37	637.84
SRRM2__Q9UQ35__1132	Q9UQ35	SRRM2__1132	Serine/arginine repetitive matrix protein 2	7	1132	K.SGMS#PEQSR.F	1342.03	1295.95	1274.25	1352.43	1290.69	1345.22	1261.26	1271.91	1305.42	1362.98	1332.45	1339.92
SRRM2__Q9UQ35__745	Q9UQ35	SRRM2__745	Serine/arginine repetitive matrix protein 2	5	745	R.SNS#S#PEM*K.K	1498.87	1470.15	1548.04	1417.42	1601.87	1381.8	1401.62	1435.11	1528.47	1288.62	1475.18	1458.49
SRRM2__Q9UQ35__1423	Q9UQ35	SRRM2__1423	Serine/arginine repetitive matrix protein 2	4	1423	R.SSSAS#S#PEM*K.D	478.87	462	494.09	522.43	490.13	484.25	515.43	475.86	504.62	530.67	461	506.02
SRRM2__Q9UQ35__780	Q9UQ35	SRRM2__780	Serine/arginine repetitive matrix protein 2	1	780	R.S#LS#GSSPCPK.Q	284.57	297.69	279	208.05	285.87	292.13	280.25	234.59	240	260.88	321.13	238.92
SRRM2__Q9UQ35__1472	Q9UQ35	SRRM2__1472	Serine/arginine repetitive matrix protein 2	3	1472	K.DIPRT#PSR.G	723.22	762.74	757.1	721.7	718.43	735.84	724.66	690.82	723.07	703.06	744.93	787.75
SRRM2__Q9UQ35__297	Q9UQ35	SRRM2__297	Serine/arginine repetitive matrix protein 2	2	297	R.S#PS#PASGR.R	424.68	469.48	449.03	438.38	481.73	431.51	462.66	497.38	476.15	461.33	498.29	503.21
SRRM2__Q9UQ35__2343	Q9UQ35	SRRM2__2343	Serine/arginine repetitive matrix protein 2	1	2343	R.S#AHATAPVNIAGSR.T	16.21	17.47	14.63	14.46	12.89	11.63	11.22	15.2	15.49	11.89	16.71	11.44
SRRM2__Q9UQ35__1565	Q9UQ35	SRRM2__1565	Serine/arginine repetitive matrix protein 2	2	1565	R.SESDSSPDS#K.A	58.59	57.38	60.64	59.14	64.39	47.35	56.55	55	60.58	55.9	60.01	59.22
SRRM2__Q9UQ35__1424	Q9UQ35	SRRM2__1424	Serine/arginine repetitive matrix protein 2	5	1424	R.SSSAS#S#PEM*K.D	474.98	394.25	483.05	427.96	401.86	430.56	371.08	410.98	434.33	410.6	418.63	406.42
SRRM2__Q9UQ35__1208	Q9UQ35	SRRM2__1208	Serine/arginine repetitive matrix protein 2	4	1208	K.DTLRT#PPR.E	458.15	471.59	445.18	452.59	460.76	448.41	451.86	422.83	452.05	443.6	472.18	460.5
SRRM2__Q9UQ35__1561	Q9UQ35	SRRM2__1561	Serine/arginine repetitive matrix protein 2	1	1561	R.SESDS#S#PDSK.A	93.56	107.62	77.58	85.07	88.84	91.15	86.72	94.46	98.24	88.69	92.63	93.72
SRRM2__Q9UQ35__1620	Q9UQ35	SRRM2__1620	Serine/arginine repetitive matrix protein 2	2	1620	R.AQSGSDS#S#PEPK.A	275.01	254.08	293.81	230.66	271.75	274.99	254.3	223.38	219.86	218.82	257.01	239.26
SRRM2__Q9UQ35__1600	Q9UQ35	SRRM2__1600	Serine/arginine repetitive matrix protein 2	4	1600	R.SGS#S#PEVK.D	1360.72	1363.93	1433.97	1416.75	1442.03	1404.35	1391.46	1419.19	1396.5	1406.78	1417.09	1393.9
SRRM2__Q9UQ35__1444	Q9UQ35	SRRM2__1444	Serine/arginine repetitive matrix protein 2	2	1444	R.SGS#S#PGLR.D	447.46	424.51	439.74	454.45	440.29	450.42	428.13	410.95	462.05	470.09	461.5	472.98
SRRM2__Q9UQ35__1401	Q9UQ35	SRRM2__1401	Serine/arginine repetitive matrix protein 2	5	1401	K.AGMSSNQS#ISSPVLDAVPR.T	522.98	518.05	506.83	525.71	503.51	496.79	459.55	522.75	519.24	561.14	504.52	491.64
SRRM2__Q9UQ35__994	Q9UQ35	SRRM2__994	Serine/arginine repetitive matrix protein 2	3	994	R.QSHSGSIS#PYPK.V	290.91	315.21	290.95	265.85	292.46	289.37	305.09	275.44	301.25	272.52	297.91	301.78
SRRM2__Q9UQ35__2581	Q9UQ35	SRRM2__2581	Serine/arginine repetitive matrix protein 2	3	2581	R.VPS#PTPAPK.E	970.3	949.33	954.02	967.81	901.47	953.68	956.97	872.71	991.12	952.53	951.99	939.21
SRRM2__Q9UQ35__1443	Q9UQ35	SRRM2__1443	Serine/arginine repetitive matrix protein 2	2	1443	R.SGS#S#PGLR.D	979.46	991.79	845.39	902.27	966.28	909.26	848.76	948.2	935.65	885.49	889.11	888.19
SRRM2__Q9UQ35__2453	Q9UQ35	SRRM2__2453	Serine/arginine repetitive matrix protein 2	1	2453	R.SPVPS#AFSDQSR.C	1050.58	967.59	1086.26	1285.04	1231.88	1198.38	1244.96	1136.1	1060.71	1337.51	1069.7	1132.6
SRRM2__Q9UQ35__1562	Q9UQ35	SRRM2__1562	Serine/arginine repetitive matrix protein 2	2	1562	R.SESDS#S#PDSK.A	256.51	242.94	236.66	257.56	228.48	238.54	245.17	227.46	237.55	237.48	229.69	239.22
SRRM2__Q9UQ35__1453	Q9UQ35	SRRM2__1453	Serine/arginine repetitive matrix protein 2	2	1453	R.DGSGT#PSR.H	610.72	615.94	577.28	586.36	601.49	600.35	561.03	591.79	581.95	596.37	582.74	586.78
SRRM2__Q9UQ35__1621	Q9UQ35	SRRM2__1621	Serine/arginine repetitive matrix protein 2	1	1621	R.AQSGSDS#S#PEPK.A	346.82	349.62	389.24	349.31	370.12	368.81	346.94	330.53	352.23	327.98	343.84	365.64
SRRM2__Q9UQ35__2412	Q9UQ35	SRRM2__2412	Serine/arginine repetitive matrix protein 2	2	2412	R.TPPS#APSQSR.M	108.65	127.76	115.55	123.96	106.69	113.01	113.61	122.84	125.2	108.33	113.76	116.04
SRRM2__Q9UQ35__1601	Q9UQ35	SRRM2__1601	Serine/arginine repetitive matrix protein 2	2	1601	R.SGS#S#PEVK.D	349.46	349.88	295.8	308.34	321.21	298.16	296.2	304.5	330.06	339.28	317.26	307.01
SRRM2__Q9UQ35__1404	Q9UQ35	SRRM2__1404	Serine/arginine repetitive matrix protein 2	6	1404	K.AGMSSNQSISS#PVLDAVPR.T	275.54	258.55	283.81	272.28	283.14	277.32	275.21	279.84	303.94	267.53	270.76	273.11
SRRM2__Q9UQ35__1398	Q9UQ35	SRRM2__1398	Serine/arginine repetitive matrix protein 2	4	1398	K.AGMSS#NQSISSPVLDAVPR.T	210.17	216.48	212.58	215.84	229.41	228.67	223.5	230.77	221.67	205.09	228.43	223.32
SRRM2__Q9UQ35__2123	Q9UQ35	SRRM2__2123	Serine/arginine repetitive matrix protein 2	7	2123	R.PSM*S#PTPLDR.C	1194.16	1161.78	1116.58	1157.16	1119.47	1071.04	1105.09	986.68	1131.06	1162.88	1122.11	1074.11
SRRM2__Q9UQ35__792	Q9UQ35	SRRM2__792	Serine/arginine repetitive matrix protein 2	1	792	K.SQT#PPRR.S	112.93	102.04	113.04	119.43	118.8	119.54	117.16	114.66	121.93	113.46	107.4	119.95
SRRM2__Q9UQ35__398	Q9UQ35	SRRM2__398	Serine/arginine repetitive matrix protein 2	4	398	R.HGGS#PQPLATT#PLSQEPVNPPSEAS#PTR.D	141.39	137.93	135.98	130.31	151.73	142.55	151.55	144.2	144.29	136.12	163.04	160.94
SRRM2__Q9UQ35__172	Q9UQ35	SRRM2__172	Serine/arginine repetitive matrix protein 2	2	172	K.QPAPEPPKPYS#LVR.E	393.07	414.21	401.64	418.44	399.63	402.74	403.32	411.71	391.63	407.07	389.68	415.96
SRRM2__Q9UQ35__1916	Q9UQ35	SRRM2__1916	Serine/arginine repetitive matrix protein 2	3	1916	R.S#RAS#PVSR.R	311.69	330.35	323.57	332.39	344.77	333.22	322.29	293.3	308.79	337.9	335.6	323.21
SRRM2__Q9UQ35__333	Q9UQ35	SRRM2__333	Serine/arginine repetitive matrix protein 2	4	333	K.QPSS#PYEDK.D	1591.06	1558.47	1715.41	1525.97	1582.63	1588.54	1492.34	1422.53	1494.78	1467.01	1611.96	1572.83
SRRM2__Q9UQ35__1501	Q9UQ35	SRRM2__1501	Serine/arginine repetitive matrix protein 2	2	1501	R.SRS#PS#S#PELNNK.C	175.55	175.44	169.72	165.09	161.29	181.96	193.52	156.06	171	187.77	166.75	156.74
SRRM2__Q9UQ35__1522	Q9UQ35	SRRM2__1522	Serine/arginine repetitive matrix protein 2	2	1522	R.SGSESS#VDQK.T	141.02	132.83	146.72	140.35	143.5	133.33	132.56	115.96	149.6	142.55	142.75	130.26
SRRM2__Q9UQ35__456	Q9UQ35	SRRM2__456	Serine/arginine repetitive matrix protein 2	4	456	R.EISS#S#PTSK.N	575.99	569.32	535.71	535.79	557.52	484.84	514.07	548.99	538.2	495.56	485.23	532.04
SRRM2__Q9UQ35__895	Q9UQ35	SRRM2__895	Serine/arginine repetitive matrix protein 2	2	895	R.HSCSGS#S#PPR.V	157.64	177.63	149.14	113.58	156.95	175.95	157.72	137.94	168.68	189.56	212.5	143.9
SRRM2__Q9UQ35__1579	Q9UQ35	SRRM2__1579	Serine/arginine repetitive matrix protein 2	2	1579	R.S#GSSPEVDSK.S	338.88	347.7	388.92	378.65	411.74	372.19	380.17	368.92	367.06	351.64	398.58	384.17
SRRM2__Q9UQ35__1499	Q9UQ35	SRRM2__1499	Serine/arginine repetitive matrix protein 2	1	1499	R.SRS#PS#S#PELNNK.C	58.7	55.82	48.13	39.73	54.82	56.53	51.78	51.1	54.84	48.92	44.54	47.75
SRRM2__Q9UQ35__424	Q9UQ35	SRRM2__424	Serine/arginine repetitive matrix protein 2	1	424	K.LPQSSS#SESSPPS#PQPTK.V	266.17	204.85	355.39	250.99	93.02	92.82	97.09	237.12	119.94	139.01	108.55	130.62
SRRM2__Q9UQ35__1101	Q9UQ35	SRRM2__1101	Serine/arginine repetitive matrix protein 2	1	1101	R.SRS#S#SPVTELASR.S	171.41	166.62	174.93	156.75	160.96	155.95	148.18	176.87	166.64	147.06	156.53	169.66
SRRM2__Q9UQ35__2694	Q9UQ35	SRRM2__2694	Serine/arginine repetitive matrix protein 2	4	2694	R.SLSYS#PVER.R	1181.65	1178.46	1219.67	1146.55	1111.64	1271.19	1320.74	1109.47	1147.07	1108.53	1127.36	1235.77
SRRM2__Q9UQ35__914	Q9UQ35	SRRM2__914	Serine/arginine repetitive matrix protein 2	3	914	R.SSS#PQPK.V	1302.4	1228.08	1379.54	1301.24	1353.37	1354.06	1254.28	1213.73	1259.14	1209.55	1352.96	1370.4
SRRM2__Q9UQ35__2398	Q9UQ35	SRRM2__2398	Serine/arginine repetitive matrix protein 2	3	2398	R.TS#PPLLDR.A	1045.01	975.88	1086.73	1116.55	1075.61	1064.49	1012.98	993.5	953.64	1008.06	1080.65	1082.7
SRRM2__Q9UQ35__1270	Q9UQ35	SRRM2__1270	Serine/arginine repetitive matrix protein 2	1	1270	K.EMSTSNFES#SPEVEER.P	25.67	28.12	23.73	23.83	22.56	20.38	19.36	27.39	26.54	24.32	25.35	28.47
SRRM2__Q9UQ35__783	Q9UQ35	SRRM2__783	Serine/arginine repetitive matrix protein 2	2	783	R.SLSGSS#PCPK.Q	652.92	700.6	645.46	517.84	597.67	755.56	695.75	574.05	614.47	743.6	861.22	673.12
SRRM2__Q9UQ35__323	Q9UQ35	SRRM2__323	Serine/arginine repetitive matrix protein 2	5	323	R.PSS#PETATK.Q	964.41	898.38	903.98	943.62	937.32	878.76	865.62	899.56	925.55	911	882.47	900.05
SRRM2__Q9UQ35__1064	Q9UQ35	SRRM2__1064	Serine/arginine repetitive matrix protein 2	2	1064	K.GQSQTS#PDHR.S	320.66	336.44	317.69	314.09	304.5	303.57	308.4	274.79	314.36	295.16	289.94	303.91
SRRM2__Q9UQ35__1103	Q9UQ35	SRRM2__1103	Serine/arginine repetitive matrix protein 2	4	1103	R.SSS#PVTELASR.S	1102.9	1085.49	1112.51	1070.25	1112.8	1062.38	1063	1022.94	1044.85	998.22	1108.33	1038.08
SRRM2__Q9UQ35__1519	Q9UQ35	SRRM2__1519	Serine/arginine repetitive matrix protein 2	2	1519	R.SGS#ESSVDQK.T	308.79	284.12	317.43	328.76	332.31	337.01	315.88	327.32	307.73	328.49	330.75	338.29
SRRM2__Q9UQ35__1713	Q9UQ35	SRRM2__1713	Serine/arginine repetitive matrix protein 2	2	1713	R.SASSS#PETR.S	267.69	271.55	258.45	230.01	250.03	257.77	247.14	253.07	260.4	239.51	235.72	268.38
SRRM2__Q9UQ35__1421	Q9UQ35	SRRM2__1421	Serine/arginine repetitive matrix protein 2	3	1421	R.SSS#ASSPEM*K.D	274.73	282.12	268.98	282.86	275.9	282.01	253.35	289.6	284.17	286.61	272.98	264.14
SRRM2__Q9UQ35__820	Q9UQ35	SRRM2__820	Serine/arginine repetitive matrix protein 2	1	820	R.SSSS#PPPK.Q	276.22	250.43	260.93	246.04	246.31	243.68	257.67	249.91	266.47	249.76	260.11	266.07
SRRM2__Q9UQ35__1694	Q9UQ35	SRRM2__1694	Serine/arginine repetitive matrix protein 2	1	1694	R.SS#RSS#PELTR.K	445.93	411.18	426.9	435.64	432.56	463.57	421.9	406	436.26	417.64	444.2	428.5
SRRM2__Q9UQ35__1073	Q9UQ35	SRRM2__1073	Serine/arginine repetitive matrix protein 2	4	1073	R.SDTSS#PEVR.Q	344.72	375.31	322.11	306.48	340.89	348.26	347.66	325.78	333.67	334.4	352.42	359.32
SRRM2__Q9UQ35__913	Q9UQ35	SRRM2__913	Serine/arginine repetitive matrix protein 2	1	913	R.SS#S#PQPK.V	446.51	431.53	392.62	442.55	414.52	401.07	371.83	438.68	459.37	403.91	407.18	409.54
SRRM2__Q9UQ35__819	Q9UQ35	SRRM2__819	Serine/arginine repetitive matrix protein 2	1	819	R.SSS#S#PPPK.Q	172.83	189.88	148.46	159.69	180.42	165.05	157.84	175.61	164.26	163.5	150	155.91
SRRM2__Q9UQ35__1658	Q9UQ35	SRRM2__1658	Serine/arginine repetitive matrix protein 2	1	1658	R.GPSPEGSSSTESS#PEHPPK.S	35.19	42.05	38.46	30.84	37.55	36.76	34.98	40.81	42.09	40	38.23	38.41
SRRM2__Q9UQ35__1233	Q9UQ35	SRRM2__1233	Serine/arginine repetitive matrix protein 2	8	1233	K.EQNSALPTSS#QDEELMEVVEK.S	543.29	565.66	587.96	570.48	569.56	567.54	596.91	566.05	574.97	582.35	585.45	572.37
SRRM2__Q9UQ35__876	Q9UQ35	SRRM2__876	Serine/arginine repetitive matrix protein 2	3	876	R.SCFESS#PDPELK.S	244.72	252.02	226.38	212.9	243.3	296.36	265.97	235.49	227.91	319.17	317.12	241.21
SRRM2__Q9UQ35__2426	Q9UQ35	SRRM2__2426	Serine/arginine repetitive matrix protein 2	2	2426	R.APS#PSSR.M	230.63	211.95	217	229.33	207.33	222.95	218.88	227.94	227	243.12	225.29	239.97
SRRM2__Q9UQ35__1072	Q9UQ35	SRRM2__1072	Serine/arginine repetitive matrix protein 2	1	1072	R.SDTS#S#PEVR.Q	137.22	128.37	139.48	133	139.17	131.78	152.9	155.44	145.55	139.79	136.8	150.29
SRRM2__Q9UQ35__782	Q9UQ35	SRRM2__782	Serine/arginine repetitive matrix protein 2	2	782	R.SLS#GS#SPCPK.Q	613.96	660.69	626.65	435.99	603.49	694.22	608.11	545.37	550.97	639.84	752.6	587.71
SRRM2__Q9UQ35__2692	Q9UQ35	SRRM2__2692	Serine/arginine repetitive matrix protein 2	1	2692	R.SLS#YSPVER.R	340.91	354.16	360.39	346.46	353.28	390.77	366.26	337.88	347.99	326.76	360.41	355.25
SRRM2__Q9UQ35__1227	Q9UQ35	SRRM2__1227	Serine/arginine repetitive matrix protein 2	1	1227	K.EQNS#ALPTSSQDEELMEVVEK.S	64.6	46.52	59.85	58.85	59.33	61.95	55.49	57.45	63.61	58.02	52.46	59.4
SRRM2__Q9UQ35__1693	Q9UQ35	SRRM2__1693	Serine/arginine repetitive matrix protein 2	1	1693	R.SS#RS#SPELTR.K	185.97	159.34	164.13	173.69	180.85	174.33	170.6	161.27	164.77	180.27	196.18	179.76
SRRM2__Q9UQ35__1712	Q9UQ35	SRRM2__1712	Serine/arginine repetitive matrix protein 2	2	1712	R.SASS#S#PETR.S	128.06	144.63	138.89	137.9	154.33	142.76	145.72	140.28	146	156.7	133.11	147.03
SRRM2__Q9UQ35__866	Q9UQ35	SRRM2__866	Serine/arginine repetitive matrix protein 2	4	866	R.QGSITSPQANEQSVT#PQR.R	87.84	90.01	87.86	80.44	93.95	86.51	90.48	91.7	84.43	78.13	88.5	87.13
SRRM2__Q9UQ35__1542	Q9UQ35	SRRM2__1542	Serine/arginine repetitive matrix protein 2	5	1542	R.SGSS#QELDVKPS#ASPQER.S	519.23	555.84	518.29	547.07	548.72	530.43	721.82	566.05	566.16	579.45	525.02	534.51
SRRM2__Q9UQ35__252	Q9UQ35	SRRM2__252	Serine/arginine repetitive matrix protein 2	3	252	R.STT#PAPK.S	1081.18	1093.58	1097.97	1078.7	1134.49	1026.88	1038.54	1176.53	1175.28	971.2	1073.15	1066.56
SRRM2__Q9UQ35__1266	Q9UQ35	SRRM2__1266	Serine/arginine repetitive matrix protein 2	1	1266	K.EMSTS#NFESSPEVEER.P	61.37	71.84	72.47	72.29	68.22	77.93	73.55	67.9	64.74	65.47	79.16	76.93
SRRM2__Q9UQ35__2382	Q9UQ35	SRRM2__2382	Serine/arginine repetitive matrix protein 2	7	2382	R.MAPALSGANLTS#PR.V	394.72	409.79	356.6	398.6	413.08	374.04	374.02	378.65	396.58	406.53	383.64	392.33
SRRM2__Q9UQ35__1403	Q9UQ35	SRRM2__1403	Serine/arginine repetitive matrix protein 2	2	1403	K.AGMSSNQS#IS#SPVLDAVPR.T	60.86	52.22	68.16	63.02	49.12	60.23	61.93	58.22	63.93	62.11	62.82	58.44
SRRM2__Q9UQ35__1043	Q9UQ35	SRRM2__1043	Serine/arginine repetitive matrix protein 2	4	1043	K.SST#PPGESYFGVSSLQLK.G	364.82	383.88	349.9	376.32	383.23	388.98	367.5	375.04	378.83	376.58	369.03	314.38
SRRM2__Q9UQ35__1368	Q9UQ35	SRRM2__1368	Serine/arginine repetitive matrix protein 2	2	1368	K.EDLNGPFLNQLETDPS#LDM*K.E	53.51	55.34	50.93	53.57	61.58	63.78	52.96	62.63	61.18	59.08	62.28	61.17
SRRM2__Q9UQ35__1727	Q9UQ35	SRRM2__1727	Serine/arginine repetitive matrix protein 2	1	1727	R.RS#PSVS#S#PEPAEK.S	36.11	34.69	33.11	34.03	33.44	29.05	33.33	41.49	30.15	29.68	29.64	44.53
SRRM2__Q9UQ35__1198	Q9UQ35	SRRM2__1198	Serine/arginine repetitive matrix protein 2	3	1198	K.FSPFPVQDRPES#SLVFK.D	125.28	110.46	123.67	126.76	123.74	120.36	111.52	130.65	109.84	113.07	113.5	131.26
SRRM2__Q9UQ35__1654	Q9UQ35	SRRM2__1654	Serine/arginine repetitive matrix protein 2	2	1654	R.GPSPEGSSS#TES#SPEHPPK.S	73.93	81.96	62.24	48.52	70.6	62.59	70.23	62.77	72.83	67.55	77.75	72.18
SRRM2__Q9UQ35__1420	Q9UQ35	SRRM2__1420	Serine/arginine repetitive matrix protein 2	1	1420	R.ERSS#SASS#PEMK.D	111.04	118.26	107.62	112.31	110.71	123.42	117.03	110.65	117.41	108.92	110.63	110.39
SRRM2__Q9UQ35__1856	Q9UQ35	SRRM2__1856	Serine/arginine repetitive matrix protein 2	1	1856	R.SRT#S#PAPWK.R	391.5	338.28	358.15	388.96	374.36	368.69	368.53	353.13	369.36	381.38	358.7	348.73
SRRM2__Q9UQ35__1657	Q9UQ35	SRRM2__1657	Serine/arginine repetitive matrix protein 2	1	1657	R.GPSPEGSSSTES#SPEHPPK.S	72.15	89.44	68.92	60.95	75.81	74.6	77.87	69.7	79.94	65.62	68.16	77.62
SRRM2__Q9UQ35__1502	Q9UQ35	SRRM2__1502	Serine/arginine repetitive matrix protein 2	2	1502	R.SRS#PS#S#PELNNK.C	70.15	64.05	74.12	78.76	80.98	71.59	64.97	78.42	81.81	81.97	76.16	78.87
SRRM2__Q9UQ35__2388	Q9UQ35	SRRM2__2388	Serine/arginine repetitive matrix protein 2	2	2388	R.VPLS#AYER.V	398.08	337.51	356.29	321.75	376.46	308.92	270.24	295.77	305.81	275.8	250.96	252.53
SRRM2__Q9UQ35__322	Q9UQ35	SRRM2__322	Serine/arginine repetitive matrix protein 2	3	322	R.RGEGDAPFSEPGTTSTQRPS#S#PETATK.Q	547.29	535.7	582.04	583.13	589.02	593.57	575.25	522.71	526.96	536.99	583.81	582.55
SRRM2__Q9UQ35__818	Q9UQ35	SRRM2__818	Serine/arginine repetitive matrix protein 2	1	818	R.SS#S#SPPPK.Q	500.9	492.72	451.88	454.54	477.51	463.09	447.61	456.96	485.33	457.62	440.91	465.69
SRRM2__Q9UQ35__288	Q9UQ35	SRRM2__288	Serine/arginine repetitive matrix protein 2	1	288	K.THT#TALAGR.S	70.99	73.18	59.86	68.3	74.98	65.4	70.76	75.84	61.56	72.17	72.89	62.2
SRRM2__Q9UQ35__436	Q9UQ35	SRRM2__436	Serine/arginine repetitive matrix protein 2	2	436	R.HASS#SPESPK.P	143.85	163.83	140.06	132.16	136.4	115.79	142.7	138.49	153.58	150.28	141.94	142.69
SRRM2__Q9UQ35__1147	Q9UQ35	SRRM2__1147	Serine/arginine repetitive matrix protein 2	1	1147	R.FQSDSSSYPT#VDSNSLLGQSR.L	73.59	64.11	68.08	61.54	69.76	66.63	73.34	61.99	60.17	69.09	67.77	77.93
SRRM2__Q9UQ35__316	Q9UQ35	SRRM2__316	Serine/arginine repetitive matrix protein 2	1	316	R.GEGDAPFSEPGTT#ST#QRPSSPETATK.Q	158.51	155.99	170.77	160.95	153.37	151.62	163.18	148.38	149.17	148.97	166.41	155.57
SRRM2__Q9UQ35__2316	Q9UQ35	SRRM2__2316	Serine/arginine repetitive matrix protein 2	2	2316	R.TPAALAALSLTGSGT#PPTAANYPSSSR.T	28.57	26.84	30.02	27.47	25.91	29.32	26.92	24.9	24.41	28.21	32.78	24.42
SRRM2__Q9UQ35__2547	Q9UQ35	SRRM2__2547	Serine/arginine repetitive matrix protein 2	2	2547	R.SSSSSSSSSSSSSSSS#SSSSSSSSSGSSSSDSEGSSLPVQPEVALK.R	19.29	19.56	16.48	19.21	15.29	26.83	17.29	19.39	22.61	19.92	19.09	23.94
SRRM2__Q9UQ35__220	Q9UQ35	SRRM2__220	Serine/arginine repetitive matrix protein 2	1	220	K.HRS#ESESK.K	109.77	119.34	104.37	101.94	103.66	109.55	107.48	102.27	124.87	111.2	111.72	111.79
NCL__P19338__92	P19338	NCL__92	Nucleolin	6	92	K.AAAT#PAK.K	2460.17	2382.71	2469.36	2680.61	2326.09	2537.1	2246.64	2442.67	2323.69	2407.67	2261.4	2346.93
NCL__P19338__84	P19338	NCL__84	Nucleolin	4	84	K.AAVT#PGK.K	2315.82	2197.65	2374.23	2543.87	2162.13	2326.41	2184.08	2429.34	2228.05	2318.44	2253.09	2369.45
NCL__P19338__563	P19338	NCL__563	Nucleolin	1	563	R.LELQGPRGS#PNAR.S	25.91	25.05	29.21	29.43	41.68	48.33	21.99	38.62	33.9	27.2	23.12	33.12
NCL__P19338__76	P19338	NCL__76	Nucleolin	4	76	K.VAVAT#PAK.K	1909.68	1861.74	1856.31	2124.68	1729.59	1907.66	1673.95	1875.8	1834.22	1812.99	1699.5	1788.98
NCL__P19338__121	P19338	NCL__121	Nucleolin	5	121	K.ALVAT#PGK.K	1067.4	938.3	1214.88	1321.62	1015.39	1227.73	1068.81	1152.86	1049.96	1076.9	1182.87	1252.07
NCL__P19338__619	P19338	NCL__619	Nucleolin	1	619	K.GFGFVDFNS#EEDAK.A	77.46	68.48	72.27	78.27	66.07	88.13	70.56	77.88	71.95	76.82	83.11	77.25
NCL__P19338__356	P19338	NCL__356	Nucleolin	1	356	K.FGYVDFES#AEDLEK.A	54.22	59.69	67.52	56.8	57.77	56.85	63.35	54.84	75.31	71.95	73.4	91.84
NCL__P19338__206	P19338	NCL__206	Nucleolin	65	206	K.AAAAAPASEDEDDEDDEDDEDDDDDEEDDS#EEEAM*ETTPAK.G	2363.32	2302.44	2361.3	2339.15	2432.34	2358.1	2345.8	2433.15	2326.12	2438.13	2581.77	2323.22
NCL__P19338__153	P19338	NCL__153	Nucleolin	6	153	K.KEDSDEEEDDDS#EEDEEDDEDEDEDEDEIEPAAMK.A	275.13	231.11	242.18	270.94	288.71	250.15	235.66	261.8	236.78	249.42	253.01	218.26
NCL__P19338__99	P19338	NCL__99	Nucleolin	1	99	K.KTVT#PAK.A	46.14	57.15	54.12	66.76	53.53	72.55	72.26	53.4	55.46	66.58	65.27	66.42
NCL__P19338__67	P19338	NCL__67	Nucleolin	13	67	K.VVVS#PTKK.V	6376.08	6634.59	8953.16	8117.59	6921.39	8319.66	8357.85	7858.01	5724.74	6593.86	8962.26	8588.72
NCL__P19338__145	P19338	NCL__145	Nucleolin	16	145	K.KEDS#DEEEDDDSEEDEEDDEDEDEDEDEIEPAAMK.A	1184.71	1043.67	1092.69	1242.37	1359.74	1157.41	1068.16	1249.83	1081.89	1194.47	1262.02	1063.68
NCL__P19338__106	P19338	NCL__106	Nucleolin	7	106	K.AVTT#PGKK.G	2427.95	2218.4	2799.26	2836.79	2460.24	2606.82	2416.52	2654.42	2393.02	2380.63	2617.86	2772.76
NCL__P19338__60	P19338	NCL__60	Nucleolin	3	60	K.AAATS#AK.K	723.13	696.47	720.52	726.13	686.39	716.48	687.24	708.06	694.54	699.54	703.08	753.34
NCL__P19338__460	P19338	NCL__460	Nucleolin	2	460	R.SIS#LYYTGEK.G	49.62	64.05	68.15	49.8	45.21	59.25	71.47	45.51	64.68	65.82	63.91	71.42
NCL__P19338__34	P19338	NCL__34	Nucleolin	48	34	K.EVEEDSEDEEMS#EDEEDDSSGEEVVIPQK.K	2129.76	2152.52	2271.85	2176.73	2121.57	2184.12	2377.38	2216.38	2246.02	2310.04	2313.6	2394.82
NCL__P19338__42	P19338	NCL__42	Nucleolin	29	42	K.EVEEDSEDEEMS#EDEEDDSS#GEEVVIPQK.K	1066.61	1136.89	1130.01	1116.23	1095.15	1122.75	1157.53	1129.72	1149.32	1151.78	1136.03	1195.91
FBRS__J3KNZ9__948	J3KNZ9	FBRS__948	Isoform of Q9HAH7, Probable fibrosin-1	2	948	K.T#PPGALLGAPPPLVPAPR.P	48.95	53.74	44.02	42.56	55.9	48.98	42.12	48.1	51.71	52.15	55.14	58.79
FBRS__J3KNZ9__333	J3KNZ9	FBRS__333	Isoform of Q9HAH7, Probable fibrosin-1	1	333	R.VS#PFGLR.T	404.23	405.37	386.4	387.33	378.25	423.09	394.57	372.97	398.27	387.95	381.91	413.11
FBRS__J3KNZ9__801	J3KNZ9	FBRS__801	Isoform of Q9HAH7, Probable fibrosin-1	1	801	R.VS#PATPK.A	121.27	108.79	118.9	134.76	120.57	118.29	116.58	119.53	108.42	97.34	123.6	125.67
FBRS__J3KNZ9__189	J3KNZ9	FBRS__189	Isoform of Q9HAH7, Probable fibrosin-1	2	189	R.GGSSGATGEPGDS#S#DREPGRPPGDR.A	24.26	34.57	25.2	24.91	25.74	24.15	26.02	25.21	24.56	25.65	23.92	25.81
FBRS__J3KNZ9__190	J3KNZ9	FBRS__190	Isoform of Q9HAH7, Probable fibrosin-1	2	190	R.GGSSGATGEPGDS#S#DREPGRPPGDR.A	78.7	102.14	88.73	94.49	88.44	92.25	92.07	90.72	98.03	86.33	97.67	92.87
FBRS__J3KNZ9__317	J3KNZ9	FBRS__317	Isoform of Q9HAH7, Probable fibrosin-1	1	317	K.EPPPPPVPRPPVSPPAPLPAT#PSLPPPPQPQLQLR.V	30.02	29.06	32.06	29.23	31.42	26.62	26.48	22.3	28.83	35.54	26.5	24.81
FBRS__J3KNZ9__339	J3KNZ9	FBRS__339	Isoform of Q9HAH7, Probable fibrosin-1	1	339	R.T#SPYGSSLDLSTGSSSRPPPK.A	73.18	66.79	62.13	75.56	79.46	68.82	75.61	67.44	69.55	76.64	77.21	85.49
PRKAR2B__P31323__114	P31323	PRKAR2B__114	cAMP-dependent protein kinase type II-beta regulatory subunit	1	114	R.RAS#VCAEAYNPDEEEDDAESR.I	21.52	26.49	24.9	18.76	24.39	21.92	26.11	21.65	23.16	21.96	28.21	22.68
PRKAR2B__P31323__85	P31323	PRKAR2B__85	cAMP-dependent protein kinase type II-beta regulatory subunit	1	85	K.GVNFAEEPM*QSDS#EDGEEEEAAPADAGAFNAPVINR.F	41.94	51.67	61.17	51.92	48.53	51.33	53.03	53.92	50.84	49.58	63.84	58.61
GTF2E1__P29083__365	P29083	GTF2E1__365	General transcription factor IIE subunit 1	1	365	K.TSSAMAGSVGAAAPVTAANGSDSESETSESDDDS#PPRPAAVAVHK.R	49.48	45.28	49.49	45.35	51.83	42.82	50.23	52	51.54	52.09	54.98	45.5
UBE2O__Q9C0C9__411	Q9C0C9	UBE2O__411	(E3-independent) E2 ubiquitin-conjugating enzyme	1	411	R.DHS#MEDPDK.K	112.23	110.55	108.82	133.06	125.81	103.35	103.06	111.1	132.9	111.8	103.47	105.96
UBE2O__Q9C0C9__89	Q9C0C9	UBE2O__89	(E3-independent) E2 ubiquitin-conjugating enzyme	1	89	R.LIHGEDS#DS#EGEEEGR.G	30.24	43.12	39.24	28.75	33.1	37.78	45.09	36.18	39.97	42.21	35.67	43.26
UBE2O__Q9C0C9__836	Q9C0C9	UBE2O__836	(E3-independent) E2 ubiquitin-conjugating enzyme	4	836	K.NMTVEQLLTGS#PTSPTVEPEKPTR.E	182.83	183.83	204.89	213.47	189.65	185.84	216.15	199.08	206.02	208.79	200.93	193.11
UBE2O__Q9C0C9__431	Q9C0C9	UBE2O__431	(E3-independent) E2 ubiquitin-conjugating enzyme	5	431	K.SEAESAS#PEETPDGS#ASPVEMQDEGAEEPHEAGEQLPPFLLK.E	189.59	193.02	178.62	187.68	198.86	182.19	190.75	201.12	197.17	189.08	183.04	197.15
UBE2O__Q9C0C9__838	Q9C0C9	UBE2O__838	(E3-independent) E2 ubiquitin-conjugating enzyme	2	838	K.NMTVEQLLTGS#PT#SPTVEPEKPTR.E	105.8	87.63	111.74	99.73	112.48	111.34	113.99	104.87	106.07	116.82	114.1	104.73
UBE2O__Q9C0C9__839	Q9C0C9	UBE2O__839	(E3-independent) E2 ubiquitin-conjugating enzyme	4	839	K.NMTVEQLLTGSPTS#PTVEPEKPTR.E	212.15	220.67	242.75	232.33	238.62	250.75	244.09	225.86	231.36	241.81	238.81	219.95
UBE2O__Q9C0C9__439	Q9C0C9	UBE2O__439	(E3-independent) E2 ubiquitin-conjugating enzyme	3	439	K.SEAESASPEET#PDGS#ASPVEM*QDEGAEEPHEAGEQLPPFLLK.E	40.98	38.7	33.23	44.08	34.87	31.44	50.68	38.47	42.12	40.31	41.63	34.21
PRPSAP1__Q14558__215	Q14558	PRPSAP1__215	Phosphoribosyl pyrophosphate synthase-associated protein 1	7	215	R.LGLAVIHGEAQCTELDMDDGRHS#PPM*VK.N	496.92	528.97	503.5	443.85	480.31	537.32	498.51	481.88	465.62	578.3	611.66	486.67
HNRNPC__B4DY08__247	B4DY08	HNRNPC__247	Isoform of P07910, Heterogeneous nuclear ribonucleoproteins C1/C2	7	247	K.M*ESEGGADDS#AEEGDLLDDDDNEDRGDDQVK.T	290.41	281.86	292.72	314.07	294.61	322.17	302.48	309.85	309.67	315.89	312.21	315.78
KRI1__Q8N9T8__639	Q8N9T8	KRI1__639	Protein KRI1 homolog	5	639	R.QLPALDGSLMGPES#PPAQEEEAPVS#PHK.K	286.3	308.16	331.44	316.95	305.38	309.35	342.14	333.83	287.5	305.35	352.8	346.78
KRI1__Q8N9T8__136	Q8N9T8	KRI1__136	Protein KRI1 homolog	1	136	K.YVDEENS#DGETSNHR.L	26	30.52	30.61	33.33	28.23	33.47	33.77	23.62	31.6	31.33	34.46	29.18
KRI1__Q8N9T8__628	Q8N9T8	KRI1__628	Protein KRI1 homolog	3	628	R.QLPALDGSLMGPES#PPAQEEEAPVSPHK.K	154.45	159.01	163.46	162.09	174.81	171.22	168.49	159.63	157.46	160.37	169.38	161.27
KRI1__Q8N9T8__171	Q8N9T8	KRI1__171	Protein KRI1 homolog	1	171	R.AFVEDS#EDEDGAGEGGSSLLQK.R	106.95	85.02	72.71	103.14	104.74	76.36	72.32	87.89	79.66	76.64	78.99	67.57
KRI1__Q8N9T8__97	Q8N9T8	KRI1__97	Protein KRI1 homolog	1	97	R.TASSSDS#EEDPEALEK.Q	86.01	95.25	112.12	104.09	106.12	103.53	127.63	94.99	100.36	113.12	119.52	115.66
KRI1__Q8N9T8__309	Q8N9T8	KRI1__309	Protein KRI1 homolog	1	309	R.FEEPDSAS#VK.T	22.58	20.74	14.03	20.24	22.46	26.91	16.76	19.37	18.31	21.7	21.22	21.84
SHROOM1__Q2M3G4__133	Q2M3G4	SHROOM1__133	Protein Shroom1	1	133	R.QATPLLYALAAEAEAAAQAAEPPS#PPASR.A	47.54	55.14	68.05	50.51	56.51	51.71	69.25	56.32	57.63	58.18	58.06	51.43
SHROOM1__Q2M3G4__188	Q2M3G4	SHROOM1__188	Protein Shroom1	1	188	R.SAS#LSHPGGEGEPAR.S	15.96	22.82	18.18	16.27	17.53	15.88	11.54	16.42	14.7	14.1	18.87	21.88
COPS3__Q9UNS2__410	Q9UNS2	COPS3__410	COP9 signalosome complex subunit 3	1	410	K.SMGS#QEDDSGNKPSSYS.-	35.93	37.38	35.22	31.42	31.96	32.04	32.4	32.04	30.7	39.4	34.31	27.51
[truncated: 7,142 more rows]

## Sheet: 3_Processed_PhosData
Gene	UniProID	Sequence	sgNT_1	sgNT_2	sgNT_3	sgAKAP11_1	sgAKAP11_2	sgAKAP11_3	rsWT_1	rsWT_2	rsWT_3	rsdLIR_1	rsdLIR_2	rsdLIR_3	GeneSymbol	sgNT_Avg	sgAKAP_Avg	rsWT_Avg	rsLIR_Avg	SgvsNT_FC	WTvsSG_FC	LIRvsSG_FC	LIRvsWT_FC	SgvsNT_log10P	WTvsSg_log10P	LIRvsSg_log10P	LIRvsWT_log10P	Substrate
[truncated: 6,521 more rows]

[truncated: 2 more sheets: 4_FCFiltered_sgAKAP11vssgNT, 5_FCFiltered_rsAKAP11vssgAKAP11]
