# Supplementary material for: Autophagosomes anchor an AKAP11-dependent regulatory checkpoint that shapes neuronal PKA signaling
Source: EMBO J. 2025 Apr 22;44(11):3150–79. doi: 10.1038/s44318-025-00436-x (PMC12130464; doi:10.1038/s44318-025-00436-x)
Supplement: Supplementary file 5 — Source data Fig. 1 [file 44318_2025_436_MOESM5_ESM.zip]

Archive with 12 entries (10 files):
- Figure 1/
- __MACOSX/._Figure 1
- Figure 1/.DS_Store
- __MACOSX/Figure 1/._.DS_Store
- Figure 1/1D/
- __MACOSX/Figure 1/._1D
- Figure 1/1D/Fig1D_RawWesternBlots_I.ai
- __MACOSX/Figure 1/1D/._Fig1D_RawWesternBlots_I.ai
- Figure 1/1D/Fig1D_RawWesternBlots_II.ai
- __MACOSX/Figure 1/1D/._Fig1D_RawWesternBlots_II.ai
- Figure 1/1D/Fig1D_RawWesternBlots_III.ai
- __MACOSX/Figure 1/1D/._Fig1D_RawWesternBlots_III.ai
