# Supplementary material for: Autophagosomes anchor an AKAP11-dependent regulatory checkpoint that shapes neuronal PKA signaling
Source: EMBO J. 2025 Apr 22;44(11):3150–79. doi: 10.1038/s44318-025-00436-x (PMC12130464; doi:10.1038/s44318-025-00436-x)
Supplement: Supplementary file 6 — Source data Fig. 2 [file 44318_2025_436_MOESM6_ESM.zip]

Archive with 84 entries (70 files):
- SD_Figure 2/
- __MACOSX/._SD_Figure 2
- SD_Figure 2/.DS_Store
- __MACOSX/SD_Figure 2/._.DS_Store
- SD_Figure 2/2A-2B/
- __MACOSX/SD_Figure 2/._2A-2B
- SD_Figure 2/2F/
- __MACOSX/SD_Figure 2/._2F
- SD_Figure 2/2C/
- __MACOSX/SD_Figure 2/._2C
- SD_Figure 2/2D/
- __MACOSX/SD_Figure 2/._2D
- SD_Figure 2/2E/
- __MACOSX/SD_Figure 2/._2E
- SD_Figure 2/2A-2B/2A-2B.xlsx
- __MACOSX/SD_Figure 2/2A-2B/._2A-2B.xlsx
- SD_Figure 2/2F/2F_ImageQuantification.xlsx
- __MACOSX/SD_Figure 2/2F/._2F_ImageQuantification.xlsx
- SD_Figure 2/2C/.DS_Store
- __MACOSX/SD_Figure 2/2C/._.DS_Store
- SD_Figure 2/2C/293T-sgATG7_F-PKA-RI_Torin-BafA_6_20200401_43142 PM/
- __MACOSX/SD_Figure 2/2C/._293T-sgATG7_F-PKA-RI_Torin-BafA_6_20200401_43142 PM
- SD_Figure 2/2C/293T-WT_F-PKA-RI_Torin-BafA_2_20200401_41750 PM/
- __MACOSX/SD_Figure 2/2C/._293T-WT_F-PKA-RI_Torin-BafA_2_20200401_41750 PM
- SD_Figure 2/2C/293T-WT_F-PKA-RI_CM_6_20200401_43629 PM/
- __MACOSX/SD_Figure 2/2C/._293T-WT_F-PKA-RI_CM_6_20200401_43629 PM
- SD_Figure 2/2D/20200331_Quant.xlsx
- __MACOSX/SD_Figure 2/2D/._20200331_Quant.xlsx
- SD_Figure 2/2E/.DS_Store
- __MACOSX/SD_Figure 2/2E/._.DS_Store
- SD_Figure 2/2E/Fig2E/
- __MACOSX/SD_Figure 2/2E/._Fig2E
- SD_Figure 2/2C/293T-sgATG7_F-PKA-RI_Torin-BafA_6_20200401_43142 PM/293T-sgATG7_F-PKA-RI_Torin-BafA_6.txt
- __MACOSX/SD_Figure 2/2C/293T-sgATG7_F-PKA-RI_Torin-BafA_6_20200401_43142 PM/._293T-sgATG7_F-PKA-RI_Torin-BafA_6.txt
- SD_Figure 2/2C/293T-sgATG7_F-PKA-RI_Torin-BafA_6_20200401_43142 PM/293T-sgATG7_F-PKA-RI_Torin-BafA_6_w0001.tif
- __MACOSX/SD_Figure 2/2C/293T-sgATG7_F-PKA-RI_Torin-BafA_6_20200401_43142 PM/._293T-sgATG7_F-PKA-RI_Torin-BafA_6_w0001.tif
- SD_Figure 2/2C/293T-sgATG7_F-PKA-RI_Torin-BafA_6_20200401_43142 PM/293T-sgATG7_F-PKA-RI_Torin-BafA_6_w0000.tif
- __MACOSX/SD_Figure 2/2C/293T-sgATG7_F-PKA-RI_Torin-BafA_6_20200401_43142 PM/._293T-sgATG7_F-PKA-RI_Torin-BafA_6_w0000.tif
- SD_Figure 2/2C/293T-WT_F-PKA-RI_Torin-BafA_2_20200401_41750 PM/293T-WT_F-PKA-RI_Torin-BafA_2_w0001.tif
- __MACOSX/SD_Figure 2/2C/293T-WT_F-PKA-RI_Torin-BafA_2_20200401_41750 PM/._293T-WT_F-PKA-RI_Torin-BafA_2_w0001.tif
- SD_Figure 2/2C/293T-WT_F-PKA-RI_Torin-BafA_2_20200401_41750 PM/293T-WT_F-PKA-RI_Torin-BafA_2_w0000.tif
- __MACOSX/SD_Figure 2/2C/293T-WT_F-PKA-RI_Torin-BafA_2_20200401_41750 PM/._293T-WT_F-PKA-RI_Torin-BafA_2_w0000.tif
- SD_Figure 2/2C/293T-WT_F-PKA-RI_Torin-BafA_2_20200401_41750 PM/293T-WT_F-PKA-RI_Torin-BafA_2.txt
- __MACOSX/SD_Figure 2/2C/293T-WT_F-PKA-RI_Torin-BafA_2_20200401_41750 PM/._293T-WT_F-PKA-RI_Torin-BafA_2.txt
- SD_Figure 2/2C/293T-WT_F-PKA-RI_CM_6_20200401_43629 PM/293T-WT_F-PKA-RI_CM_6.txt
- __MACOSX/SD_Figure 2/2C/293T-WT_F-PKA-RI_CM_6_20200401_43629 PM/._293T-WT_F-PKA-RI_CM_6.txt
- SD_Figure 2/2C/293T-WT_F-PKA-RI_CM_6_20200401_43629 PM/293T-WT_F-PKA-RI_CM_6_w0001.tif
- __MACOSX/SD_Figure 2/2C/293T-WT_F-PKA-RI_CM_6_20200401_43629 PM/._293T-WT_F-PKA-RI_CM_6_w0001.tif
- SD_Figure 2/2C/293T-WT_F-PKA-RI_CM_6_20200401_43629 PM/293T-WT_F-PKA-RI_CM_6_w0000.tif
- __MACOSX/SD_Figure 2/2C/293T-WT_F-PKA-RI_CM_6_20200401_43629 PM/._293T-WT_F-PKA-RI_CM_6_w0000.tif
- SD_Figure 2/2E/Fig2E/.DS_Store
- __MACOSX/SD_Figure 2/2E/Fig2E/._.DS_Store
- SD_Figure 2/2E/Fig2E/20240606_shFIP200_BAF/
- __MACOSX/SD_Figure 2/2E/Fig2E/._20240606_shFIP200_BAF
- SD_Figure 2/2E/Fig2E/20240606_shLUC_BAF/
- __MACOSX/SD_Figure 2/2E/Fig2E/._20240606_shLUC_BAF
- SD_Figure 2/2E/Fig2E/20240606_shLUC_DMSO/
- __MACOSX/SD_Figure 2/2E/Fig2E/._20240606_shLUC_DMSO
- SD_Figure 2/2E/Fig2E/20240606_shFIP200_DMSO/
- __MACOSX/SD_Figure 2/2E/Fig2E/._20240606_shFIP200_DMSO
- SD_Figure 2/2E/Fig2E/20240606_shFIP200_BAF/20240606_mNPKACALAMP2_shFIP200_BAF_03.tif
- __MACOSX/SD_Figure 2/2E/Fig2E/20240606_shFIP200_BAF/._20240606_mNPKACALAMP2_shFIP200_BAF_03.tif
- SD_Figure 2/2E/Fig2E/20240606_shFIP200_BAF/.DS_Store
- __MACOSX/SD_Figure 2/2E/Fig2E/20240606_shFIP200_BAF/._.DS_Store
- SD_Figure 2/2E/Fig2E/20240606_shFIP200_BAF/20240606_mNPKACALAMP2_shFIP200_BAF_03.txt
- __MACOSX/SD_Figure 2/2E/Fig2E/20240606_shFIP200_BAF/._20240606_mNPKACALAMP2_shFIP200_BAF_03.txt
- SD_Figure 2/2E/Fig2E/20240606_shLUC_BAF/.DS_Store
- __MACOSX/SD_Figure 2/2E/Fig2E/20240606_shLUC_BAF/._.DS_Store
- SD_Figure 2/2E/Fig2E/20240606_shLUC_BAF/20240606_mNPKACALAMP2_shLUC_BAF_010.txt
- __MACOSX/SD_Figure 2/2E/Fig2E/20240606_shLUC_BAF/._20240606_mNPKACALAMP2_shLUC_BAF_010.txt
- SD_Figure 2/2E/Fig2E/20240606_shLUC_BAF/20240606_mNPKACALAMP2_shLUC_BAF_010.tif
- __MACOSX/SD_Figure 2/2E/Fig2E/20240606_shLUC_BAF/._20240606_mNPKACALAMP2_shLUC_BAF_010.tif
- SD_Figure 2/2E/Fig2E/20240606_shLUC_DMSO/20240606_mNPKACALAMP2_shLUC_DMSO_01.tif
- __MACOSX/SD_Figure 2/2E/Fig2E/20240606_shLUC_DMSO/._20240606_mNPKACALAMP2_shLUC_DMSO_01.tif
- SD_Figure 2/2E/Fig2E/20240606_shLUC_DMSO/.DS_Store
- __MACOSX/SD_Figure 2/2E/Fig2E/20240606_shLUC_DMSO/._.DS_Store
- SD_Figure 2/2E/Fig2E/20240606_shLUC_DMSO/20240606_mNPKACALAMP2_shLUC_DMSO_01.txt
- __MACOSX/SD_Figure 2/2E/Fig2E/20240606_shLUC_DMSO/._20240606_mNPKACALAMP2_shLUC_DMSO_01.txt
- SD_Figure 2/2E/Fig2E/20240606_shFIP200_DMSO/.DS_Store
- __MACOSX/SD_Figure 2/2E/Fig2E/20240606_shFIP200_DMSO/._.DS_Store
- SD_Figure 2/2E/Fig2E/20240606_shFIP200_DMSO/20240606_mNPKACALAMP2_shFIP200_DMSO_10.txt
- __MACOSX/SD_Figure 2/2E/Fig2E/20240606_shFIP200_DMSO/._20240606_mNPKACALAMP2_shFIP200_DMSO_10.txt
- SD_Figure 2/2E/Fig2E/20240606_shFIP200_DMSO/20240606_mNPKACALAMP2_shFIP200_DMSO_10.tif
- __MACOSX/SD_Figure 2/2E/Fig2E/20240606_shFIP200_DMSO/._20240606_mNPKACALAMP2_shFIP200_DMSO_10.tif
