# Supplementary material for: Autophagosomes anchor an AKAP11-dependent regulatory checkpoint that shapes neuronal PKA signaling
Source: EMBO J. 2025 Apr 22;44(11):3150–79. doi: 10.1038/s44318-025-00436-x (PMC12130464; doi:10.1038/s44318-025-00436-x)
Supplement: Supplementary file 6 — Source data Fig. 2 [file 44318_2025_436_MOESM6_ESM.zip › SD_Figure 2/2F/2F_ImageQuantification.xlsx]

## Sheet: Sheet1
Sample	LAMP2 PIXELS	PKACA PIXELS	"AND" PIXELS	RATIO AND:LAMP2
shLUC_DMSO_01	7860120	1822485	334305	0.0425318
shLUC_DMSO_02	5159160	1532550	336855	0.0652926
shLUC_DMSO_03	10752585	1762305	694875	0.064624
shLUC_DMSO_10	7164990	1787040	262140	0.0365862
shLUC_DMSO_11	17146200	1536120	718335	0.0418947
shLUC_DMSO_12	9928170	3215295	988890	0.0996045
shLUC_DMSO_13	8112570	1788825	259845	0.0320299
shLUC_BAF_01	13165905	6780195	3378495	0.256609
shLUC_BAF_02	18573945	3969840	3175005	0.170939
shLUC_BAF_03	10846935	2600745	1588395	0.146437
shLUC_BAF_10	23934045	8654700	3563370	0.148883
shLUC_BAF_11	17842860	6795750	2939130	0.164723
shLUC_BAF_12	21273885	6077925	1979055	0.0930274
shLUC_BAF_13	8681220	2611710	1473900	0.16978
shFIP200_DMSO_01	7204260	1421370	784380	0.108877
shFIP200_DMSO_02	8428260	1769955	768315	0.0911594
shFIP200_DMSO_03	9078255	1406070	1066155	0.117441
shFIP200_DMSO_04	9550770	1154130	578085	0.0605276
shFIP200_DMSO_10	4688685	831045	208335	0.0444336
shFIP200_DMSO_11	9835350	860370	610725	0.0620949
shFIP200_DMSO_12	9223350	2080545	943500	0.102295
shFIP200_BAF_01	7267755	878220	235365	0.0323848
shFIP200_BAF_02	14799690	4229685	1947180	0.131569
shFIP200_BAF_03	16388595	4440570	2606865	0.159066
shFIP200_BAF_10	7759395	1082985	516630	0.0665812
shFIP200_BAF_11	4932720	2750430	553860	0.112283
shFIP200_BAF_12	7615065	1243380	549525	0.0721629
shFIP200_BAF_13	11926860	1876035	1486650	0.124647
