# Supplementary material for: Autophagosomes anchor an AKAP11-dependent regulatory checkpoint that shapes neuronal PKA signaling
Source: EMBO J. 2025 Apr 22;44(11):3150–79. doi: 10.1038/s44318-025-00436-x (PMC12130464; doi:10.1038/s44318-025-00436-x)
Supplement: Supplementary file 6 — Source data Fig. 2 [file 44318_2025_436_MOESM6_ESM.zip › SD_Figure 2/2D/20200331_Quant.xlsx]

## Sheet: Sheet1
Sample	W00	W01	And	Ratio 00	Ratio 01
WT_F_PKA_CM_1	120329597	13440540	187170	0.00155548	0.0139258
WT_F_PKA_CM_2	343485	22731210	58395	0.170007	0.00256893
WT_F_PKA_CM_3	76500	12907335	7395	0.0966667	0.00057293
WT_F_PKA_CM_4	171615	16421745	21420	0.124814	0.00130437
WT_F_PKA_CM_5	1279590	11553540	144840	0.113193	0.0125364
WT_F_PKA_CM_6	208590	17089845	30345	0.145477	0.00177562
WT_F_PKA_CM_7	25416989	12026055	764307	0.0300707	0.0635543
WT_F_PKA_CM_8	396780	11208780	43350	0.109254	0.0038675
WT_F_PKA_TorinBaf_1	5708685	15344880	1713600	0.300174	0.111672
WT_F_PKA_TorinBaf_2	13558095	41137110	7779285	0.573774	0.189106
WT_F_PKA_TorinBaf_3	4134570	25344705	2476050	0.598865	0.097695
WT_F_PKA_TorinBaf_4	6938040	29231415	2177700	0.313878	0.0744986
WT_F_PKA_TorinBaf_5	4397475	14756340	1438455	0.327109	0.0974805
WT_F_PKA_TorinBaf_6	7893015	21587280	3237225	0.410138	0.14996
WT_F_PKA_TorinBaf_7	8831415	28892520	4286805	0.485404	0.148371
WT_F_PKA_TorinBaf_8	6204915	18417120	3132930	0.504911	0.17011
WT_F_PKA_Baf_1	887145	9597435	424575	0.478586	0.0442384
WT_F_PKA_Baf_2	500565	10852290	121890	0.243505	0.0112317
WT_F_PKA_Baf_3	883065	7935855	96390	0.109154	0.0121461
WT_F_PKA_Baf_4	353430	5104080	37740	0.106782	0.00739408
WT_F_PKA_Baf_6	439875	9444180	147135	0.334493	0.0155794
ATG7_BT_01	541110	14756595	147645	0.272856	0.0100054
ATG7_BT_02	1159485	19689060	184365	0.159006	0.00936383
ATG7_BT_03	1565190	19056150	139485	0.089117	0.00731968
ATG7_BT_04	2930205	13257960	735165	0.250892	0.0554508
ATG7_BT_05	822375	19468230	86955	0.105736	0.00446651
ATG7_BT_06	139230	15237270	15555	0.111722	0.00102085
iLIRmut_BT_01	3242835	12098730	994755	0.306755	0.0822198
iLIRmut_BT_02	3793125	9918225	473280	0.124773	0.0477182
iLIRmut_BT_03	2706570	27130725	1123275	0.415018	0.0414023
iLIRmut_BT_04	4377075	17705415	1598340	0.365162	0.0902741
iLIRmut_BT_05	3290010	32593335	1735020	0.52736	0.0532324
iLIRmut_CM_01	243525	20617770	32385	0.132984	0.00157073
iLIRmut_CM_02	102510	18915390	39780	0.38806	0.00210305
iLIRmut_CM_03	445740	16969740	54060	0.121281	0.00318567
iLIRmut_CM_04	270810	15750075	21420	0.079096	0.00135999
iLIRmut_CM_05	265965	12850215	20145	0.075743	0.00156768
