# Supplementary material for: Autophagosomes anchor an AKAP11-dependent regulatory checkpoint that shapes neuronal PKA signaling
Source: EMBO J. 2025 Apr 22;44(11):3150–79. doi: 10.1038/s44318-025-00436-x (PMC12130464; doi:10.1038/s44318-025-00436-x)
Supplement: Supplementary file 7 — Source data Fig. 3 [file 44318_2025_436_MOESM7_ESM.zip]

Archive with 48 entries (43 files):
- Figure 3/
- __MACOSX/._Figure 3
- Figure 3/3B/
- __MACOSX/Figure 3/._3B
- Figure 3/3C/
- __MACOSX/Figure 3/._3C
- Figure 3/3D/
- __MACOSX/Figure 3/._3D
- Figure 3/.DS_Store
- __MACOSX/Figure 3/._.DS_Store
- Figure 3/3A/
- __MACOSX/Figure 3/._3A
- Figure 3/3B/.DS_Store
- __MACOSX/Figure 3/3B/._.DS_Store
- Figure 3/3B/3B.pdf
- __MACOSX/Figure 3/3B/._3B.pdf
- Figure 3/3C/.DS_Store
- __MACOSX/Figure 3/3C/._.DS_Store
- Figure 3/3C/2021.07.28 AKAP11_WT GFP IP_0005.tif
- __MACOSX/Figure 3/3C/._2021.07.28 AKAP11_WT GFP IP_0005.tif
- Figure 3/3C/2021.07.28 AKAP11_WT GFP IP_0001.tif
- __MACOSX/Figure 3/3C/._2021.07.28 AKAP11_WT GFP IP_0001.tif
- Figure 3/3C/2021.07.28 AKAP11_WT GFP IP_0003.tif
- __MACOSX/Figure 3/3C/._2021.07.28 AKAP11_WT GFP IP_0003.tif
- Figure 3/3C/2021.07.28 AKAP11_WT GFP IP_0002.tif
- __MACOSX/Figure 3/3C/._2021.07.28 AKAP11_WT GFP IP_0002.tif
- Figure 3/3D/.DS_Store
- __MACOSX/Figure 3/3D/._.DS_Store
- Figure 3/3D/2022.07.18 GFP-LC3 IP_FSK DOSE _0004.tif
- __MACOSX/Figure 3/3D/._2022.07.18 GFP-LC3 IP_FSK DOSE _0004.tif
- Figure 3/3D/2022.07.18 GFP-LC3 IP_FSK DOSE _0001.tif
- __MACOSX/Figure 3/3D/._2022.07.18 GFP-LC3 IP_FSK DOSE _0001.tif
- Figure 3/3D/2022.07.18 GFP-LC3 IP_FSK DOSE _0003.tif
- __MACOSX/Figure 3/3D/._2022.07.18 GFP-LC3 IP_FSK DOSE _0003.tif
- Figure 3/3A/20241223_A11WTKO_lysoIP_0008.tif
- __MACOSX/Figure 3/3A/._20241223_A11WTKO_lysoIP_0008.tif
- Figure 3/3A/.DS_Store
- __MACOSX/Figure 3/3A/._.DS_Store
- Figure 3/3A/20241223_A11WTKO_lysoIP_0001.tif
- __MACOSX/Figure 3/3A/._20241223_A11WTKO_lysoIP_0001.tif
- Figure 3/3A/20241223_A11WTKO_lysoIP_0002.tif
- __MACOSX/Figure 3/3A/._20241223_A11WTKO_lysoIP_0002.tif
- Figure 3/3A/20241223_A11WTKO_lysoIP_0003.tif
- __MACOSX/Figure 3/3A/._20241223_A11WTKO_lysoIP_0003.tif
- Figure 3/3A/20241223_A11WTKO_lysoIP_0006.tif
- __MACOSX/Figure 3/3A/._20241223_A11WTKO_lysoIP_0006.tif
- Figure 3/3A/20241223_A11WTKO_lysoIP_0005.tif
- __MACOSX/Figure 3/3A/._20241223_A11WTKO_lysoIP_0005.tif
