# Supplementary material for: Autophagosomes anchor an AKAP11-dependent regulatory checkpoint that shapes neuronal PKA signaling
Source: EMBO J. 2025 Apr 22;44(11):3150–79. doi: 10.1038/s44318-025-00436-x (PMC12130464; doi:10.1038/s44318-025-00436-x)
Supplement: Supplementary file 8 — Source data Fig. 4 [file 44318_2025_436_MOESM8_ESM.zip]

Archive with 90 entries (80 files):
- Figure 4/
- __MACOSX/._Figure 4
- Figure 4/.DS_Store
- __MACOSX/Figure 4/._.DS_Store
- Figure 4/4E/
- __MACOSX/Figure 4/._4E
- Figure 4/4B/
- __MACOSX/Figure 4/._4B
- Figure 4/4C/
- __MACOSX/Figure 4/._4C
- Figure 4/4D/
- __MACOSX/Figure 4/._4D
- Figure 4/4A/
- __MACOSX/Figure 4/._4A
- Figure 4/4E/Fig4E_RawWesternBlots.ai
- __MACOSX/Figure 4/4E/._Fig4E_RawWesternBlots.ai
- Figure 4/4B/4B_ImageQuantification.xlsx
- __MACOSX/Figure 4/4B/._4B_ImageQuantification.xlsx
- Figure 4/4C/20230831_mngpkac1_A11ko_V5WT568_LAMP640_B_5.tif
- __MACOSX/Figure 4/4C/._20230831_mngpkac1_A11ko_V5WT568_LAMP640_B_5.tif
- Figure 4/4C/.DS_Store
- __MACOSX/Figure 4/4C/._.DS_Store
- Figure 4/4C/20230831_mngpkac1_A11ko_V5WT568_LAMP640_D_5.tif
- __MACOSX/Figure 4/4C/._20230831_mngpkac1_A11ko_V5WT568_LAMP640_D_5.tif
- Figure 4/4C/20230831_mngpkac1_A11ko_V5LIR568_LAMP640_D_7.tif
- __MACOSX/Figure 4/4C/._20230831_mngpkac1_A11ko_V5LIR568_LAMP640_D_7.tif
- Figure 4/4C/20230831_mngpkac1_NT_LAMP640_D_15.tif
- __MACOSX/Figure 4/4C/._20230831_mngpkac1_NT_LAMP640_D_15.tif
- Figure 4/4C/20230831_mngpkac1_A11ko_V5LIR568_LAMP640_B_9.tif
- __MACOSX/Figure 4/4C/._20230831_mngpkac1_A11ko_V5LIR568_LAMP640_B_9.tif
- Figure 4/4C/20230831_mngpkac1_A11ko_LAMP640_D_7.tif
- __MACOSX/Figure 4/4C/._20230831_mngpkac1_A11ko_LAMP640_D_7.tif
- Figure 4/4C/20230831_mngpkac1_A11ko_LAMP640_B_3.tif
- __MACOSX/Figure 4/4C/._20230831_mngpkac1_A11ko_LAMP640_B_3.tif
- Figure 4/4C/20230831_mngpkac1_NT_LAMP640_B_19.tif
- __MACOSX/Figure 4/4C/._20230831_mngpkac1_NT_LAMP640_B_19.tif
- Figure 4/4D/4D_ImageQuantification.xlsx
- __MACOSX/Figure 4/4D/._4D_ImageQuantification.xlsx
- Figure 4/4A/AKAP11_WT_BafA_3_20230825_63208 PM/
- __MACOSX/Figure 4/4A/._AKAP11_WT_BafA_3_20230825_63208 PM
- Figure 4/4A/AKAP11_WT_dmso_2_20230825_62353 PM/
- __MACOSX/Figure 4/4A/._AKAP11_WT_dmso_2_20230825_62353 PM
- Figure 4/4A/.DS_Store
- __MACOSX/Figure 4/4A/._.DS_Store
- Figure 4/4A/AKAP11_dLL_dmso_5_20230825_64946 PM/
- __MACOSX/Figure 4/4A/._AKAP11_dLL_dmso_5_20230825_64946 PM
- Figure 4/4A/AKAP11_dLL_BafA_2_20230825_65210 PM/
- __MACOSX/Figure 4/4A/._AKAP11_dLL_BafA_2_20230825_65210 PM
- Figure 4/4A/AKAP11_WT_BafA_3_20230825_63208 PM/AKAP11_WT_BafA_3.txt
- __MACOSX/Figure 4/4A/AKAP11_WT_BafA_3_20230825_63208 PM/._AKAP11_WT_BafA_3.txt
- Figure 4/4A/AKAP11_WT_BafA_3_20230825_63208 PM/AKAP11_WT_BafA_3_w0003.tif
- __MACOSX/Figure 4/4A/AKAP11_WT_BafA_3_20230825_63208 PM/._AKAP11_WT_BafA_3_w0003.tif
- Figure 4/4A/AKAP11_WT_BafA_3_20230825_63208 PM/AKAP11_WT_BafA_3_w0002.tif
- __MACOSX/Figure 4/4A/AKAP11_WT_BafA_3_20230825_63208 PM/._AKAP11_WT_BafA_3_w0002.tif
- Figure 4/4A/AKAP11_WT_BafA_3_20230825_63208 PM/AKAP11_WT_BafA_3_w0000.tif
- __MACOSX/Figure 4/4A/AKAP11_WT_BafA_3_20230825_63208 PM/._AKAP11_WT_BafA_3_w0000.tif
- Figure 4/4A/AKAP11_WT_BafA_3_20230825_63208 PM/AKAP11_WT_BafA_3_w0001.tif
- __MACOSX/Figure 4/4A/AKAP11_WT_BafA_3_20230825_63208 PM/._AKAP11_WT_BafA_3_w0001.tif
- Figure 4/4A/AKAP11_WT_dmso_2_20230825_62353 PM/AKAP11_WT_dmso_2_w0002.tif
- __MACOSX/Figure 4/4A/AKAP11_WT_dmso_2_20230825_62353 PM/._AKAP11_WT_dmso_2_w0002.tif
- Figure 4/4A/AKAP11_WT_dmso_2_20230825_62353 PM/AKAP11_WT_dmso_2.txt
- __MACOSX/Figure 4/4A/AKAP11_WT_dmso_2_20230825_62353 PM/._AKAP11_WT_dmso_2.txt
- Figure 4/4A/AKAP11_WT_dmso_2_20230825_62353 PM/AKAP11_WT_dmso_2_w0003.tif
- __MACOSX/Figure 4/4A/AKAP11_WT_dmso_2_20230825_62353 PM/._AKAP11_WT_dmso_2_w0003.tif
- Figure 4/4A/AKAP11_WT_dmso_2_20230825_62353 PM/AKAP11_WT_dmso_2_w0001.tif
- __MACOSX/Figure 4/4A/AKAP11_WT_dmso_2_20230825_62353 PM/._AKAP11_WT_dmso_2_w0001.tif
- Figure 4/4A/AKAP11_WT_dmso_2_20230825_62353 PM/AKAP11_WT_dmso_2_w0000.tif
- __MACOSX/Figure 4/4A/AKAP11_WT_dmso_2_20230825_62353 PM/._AKAP11_WT_dmso_2_w0000.tif
- Figure 4/4A/AKAP11_dLL_dmso_5_20230825_64946 PM/AKAP11_dLL_dmso_5_w0000.tif
- __MACOSX/Figure 4/4A/AKAP11_dLL_dmso_5_20230825_64946 PM/._AKAP11_dLL_dmso_5_w0000.tif
- Figure 4/4A/AKAP11_dLL_dmso_5_20230825_64946 PM/AKAP11_dLL_dmso_5_w0001.tif
- __MACOSX/Figure 4/4A/AKAP11_dLL_dmso_5_20230825_64946 PM/._AKAP11_dLL_dmso_5_w0001.tif
- Figure 4/4A/AKAP11_dLL_dmso_5_20230825_64946 PM/AKAP11_dLL_dmso_5_w0003.tif
- __MACOSX/Figure 4/4A/AKAP11_dLL_dmso_5_20230825_64946 PM/._AKAP11_dLL_dmso_5_w0003.tif
- Figure 4/4A/AKAP11_dLL_dmso_5_20230825_64946 PM/AKAP11_dLL_dmso_5_w0002.tif
- __MACOSX/Figure 4/4A/AKAP11_dLL_dmso_5_20230825_64946 PM/._AKAP11_dLL_dmso_5_w0002.tif
- Figure 4/4A/AKAP11_dLL_dmso_5_20230825_64946 PM/AKAP11_dLL_dmso_5.txt
- __MACOSX/Figure 4/4A/AKAP11_dLL_dmso_5_20230825_64946 PM/._AKAP11_dLL_dmso_5.txt
- Figure 4/4A/AKAP11_dLL_BafA_2_20230825_65210 PM/AKAP11_dLL_BafA_2_w0000.tif
- __MACOSX/Figure 4/4A/AKAP11_dLL_BafA_2_20230825_65210 PM/._AKAP11_dLL_BafA_2_w0000.tif
- Figure 4/4A/AKAP11_dLL_BafA_2_20230825_65210 PM/AKAP11_dLL_BafA_2_w0001.tif
- __MACOSX/Figure 4/4A/AKAP11_dLL_BafA_2_20230825_65210 PM/._AKAP11_dLL_BafA_2_w0001.tif
- Figure 4/4A/AKAP11_dLL_BafA_2_20230825_65210 PM/AKAP11_dLL_BafA_2_w0003.tif
- __MACOSX/Figure 4/4A/AKAP11_dLL_BafA_2_20230825_65210 PM/._AKAP11_dLL_BafA_2_w0003.tif
- Figure 4/4A/AKAP11_dLL_BafA_2_20230825_65210 PM/AKAP11_dLL_BafA_2_w0002.tif
- __MACOSX/Figure 4/4A/AKAP11_dLL_BafA_2_20230825_65210 PM/._AKAP11_dLL_BafA_2_w0002.tif
- Figure 4/4A/AKAP11_dLL_BafA_2_20230825_65210 PM/.DS_Store
- __MACOSX/Figure 4/4A/AKAP11_dLL_BafA_2_20230825_65210 PM/._.DS_Store
- Figure 4/4A/AKAP11_dLL_BafA_2_20230825_65210 PM/AKAP11_dLL_BafA_2.txt
- __MACOSX/Figure 4/4A/AKAP11_dLL_BafA_2_20230825_65210 PM/._AKAP11_dLL_BafA_2.txt
