# Supplementary material for: Autophagosomes anchor an AKAP11-dependent regulatory checkpoint that shapes neuronal PKA signaling
Source: EMBO J. 2025 Apr 22;44(11):3150–79. doi: 10.1038/s44318-025-00436-x (PMC12130464; doi:10.1038/s44318-025-00436-x)
Supplement: Supplementary file 8 — Source data Fig. 4 [file 44318_2025_436_MOESM8_ESM.zip › Figure 4/4B/4B_ImageQuantification.xlsx]

## Sheet: Sheet1
SAMPLE	LAMP' pixels MEAN	"AND" PIXELS MEAN	RATIO ("AND" PIXELS MEAN/'LAMP PIXELS MEAN)	% RATIO
A11WT_D_1	34.733	1.223	0.0352115	3.52115
A11WT_D_2	37.756	1.042	0.0275983	2.75983
A11WT_D_3	29.867	0.405	0.0135601	1.35601
A11WT_D_4	34.895	0.506	0.0145006	1.45006
A11WT_D_5	37.605	1.297	0.0344901	3.44901
A11WT_B_1	27.464	2.083	0.0758447	7.58447
A11WT_B_2	7.238	0.986	0.136225	13.6225
A11WT_B_3	11.084	1.17	0.105558	10.5558
A11WT_B_4	8.727	1.343	0.15389	15.389
A11WT_B_5	29.849	4.687	0.157024	15.7024
A11LIR_D_1	34.364	0.654	0.0190315	1.90315
A11LIR_D_2	38.902	0.731	0.0187908	1.87908
A11LIR_D_3	40.651	0.646	0.0158914	1.58914
A11LIR_D_4	31.634	0.92	0.0290826	2.90826
A11LIR_D_5	32.191	0.612	0.0190115	1.90115
A11LIR_B_1	28.572	0.879	0.0307644	3.07644
A11LIR_B_2	20.408	0.732	0.0358683	3.58683
A11LIR_B_3	29.65	1.145	0.0386172	3.86172
A11LIR_B_4	28.251	1.166	0.0412729	4.12729
A11LIR_B_5	31.322	1.415	0.0451759	4.51759
