# Supplementary material for: Autophagosomes anchor an AKAP11-dependent regulatory checkpoint that shapes neuronal PKA signaling
Source: EMBO J. 2025 Apr 22;44(11):3150–79. doi: 10.1038/s44318-025-00436-x (PMC12130464; doi:10.1038/s44318-025-00436-x)
Supplement: Supplementary file 8 — Source data Fig. 4 [file 44318_2025_436_MOESM8_ESM.zip › Figure 4/4D/4D_ImageQuantification.xlsx]

## Sheet: Sheet1
SAMPLE	LAMP' pixels MEAN	"AND" PIXELS MEAN	RATIO ("AND" PIXELS MEAN/'LAMP PIXELS MEAN)	% RATIO
sgNT_D_11	54.738	1.588	0.0290109	2.90109
sgNT_D_12	54.265	1.2	0.0221137	2.21137
sgNT_D_13	46.429	1.99	0.0428611	4.28611
sgNT_D_14	42.636	0.409	0.00959283	0.959283
sgNT_D_15	50.381	1.779	0.0353109	3.53109
sgNT_D_16	48.743	1.588	0.032579	3.2579
sgNT_D_17	45.264	0.922	0.0203694	2.03694
sgNT_D_18	39.012	0.759	0.0194556	1.94556
sgNT_D_19	37.126	0.532	0.0143296	1.43296
sgNT_D_20	47.11	1.942	0.0412227	4.12227
sgNT_B_11	43.714	2.639	0.0603697	6.03697
sgNT_B_12	47.347	2.816	0.0594758	5.94758
sgNT_B_13	40.846	2.971	0.0727366	7.27366
sgNT_B_14	48.498	3.523	0.0726422	7.26422
sgNT_B_15	40.764	1.712	0.0419978	4.19978
sgNT_B_16	33.21	1.552	0.0467329	4.67329
sgNT_B_17	53.327	3.766	0.0706209	7.06209
sgNT_B_18	39.661	2.494	0.0628829	6.28829
sgNT_B_19	36.114	3.568	0.0987982	9.87982
sgNT_B_20	40.159	2.783	0.0692995	6.92995
sgAKAP11_D_1	47.052	0.544	0.0115617	1.15617
sgAKAP11_D_2	38.78	0.665	0.017148	1.7148
sgAKAP11_D_3	41.633	0.388	0.00931953	0.931953
sgAKAP11_D_4	35.863	0.449	0.0125199	1.25199
sgAKAP11_D_5	37.544	1.111	0.0295919	2.95919
sgAKAP11_D_6	38.225	0.727	0.019019	1.9019
sgAKAP11_D_7	38.767	0.262	0.00675833	0.675833
sgAKAP11_D_8	43.973	0.669	0.0152139	1.52139
sgAKAP11_D_9	36.304	0.928	0.0255619	2.55619
sgAKAP11_D_10	40.109	0.982	0.0244833	2.44833
sgAKAP11_B_1	38.066	1.099	0.0288709	2.88709
sgAKAP11_B_2	47.227	1.845	0.0390666	3.90666
sgAKAP11_B_3	40.131	0.505	0.0125838	1.25838
sgAKAP11_B_4	43.01	1.112	0.0258545	2.58545
sgAKAP11_B_5	44.722	1.057	0.0236349	2.36349
sgAKAP11_B_6	38.729	1.841	0.0475354	4.75354
sgAKAP11_B_7	39.018	1.204	0.0308576	3.08576
sgAKAP11_B_8	41.236	0.935	0.0226744	2.26744
sgAKAP11_B_9	40.15	1.053	0.0262267	2.62267
sgAKAP11_B_10	43.808	0.798	0.0182159	1.82159
WT_D_1	45.37	4.675	0.103042	10.3042
WT_D_2	33.927	1.524	0.04492	4.492
WT_D_3	48.962	2.171	0.0443405	4.43405
WT_D_4	37.498	0.872	0.0232546	2.32546
WT_D_5	49.352	1.807	0.0366145	3.66145
WT_D_6	40.065	1.666	0.0415824	4.15824
WT_D_7	37.212	0.889	0.0238901	2.38901
WT_D_8	35.11	1.029	0.0293079	2.93079
WT_D_9	35.738	0.763	0.0213498	2.13498
WT_D_10	47.14	2.819	0.0598006	5.98006
WT_B_1	25.828	2.14	0.0828558	8.28558
WT_B_2	33.143	4.673	0.140995	14.0995
WT_B_3	32.029	3.691	0.115239	11.5239
WT_B_4	31.324	4.374	0.139637	13.9637
WT_B_5	31.215	4.647	0.148871	14.8871
WT_B_6	31.393	3.236	0.10308	10.308
WT_B_7	33.391	4.586	0.137342	13.7342
WT_B_8	28.173	1.909	0.0677599	6.77599
WT_B_9	28.141	3.104	0.110302	11.0302
WT_B_10	36.883	4.484	0.121574	12.1574
dLIR_D_1	39.194	1.067	0.0272236	2.72236
dLIR_D_2	40.128	1.017	0.0253439	2.53439
dLIR_D_3	30.329	0.3	0.00989152	0.989152
dLIR_D_4	31.856	0.464	0.0145655	1.45655
dLIR_D_5	34.831	0.77	0.0221067	2.21067
dLIR_D_6	40.05	0.857	0.0213983	2.13983
dLIR_D_7	34.438	0.491	0.0142575	1.42575
dLIR_D_8	33.251	0.531	0.0159694	1.59694
dLIR_D_9	37.952	0.662	0.0174431	1.74431
dLIR_D_10	38.973	1.259	0.0323044	3.23044
dLIR_B_1	31.848	1.39	0.0436448	4.36448
dLIR_B_2	36.194	1.298	0.0358623	3.58623
dLIR_B_3	35.847	1.755	0.0489581	4.89581
dLIR_B_4	31.05	0.783	0.0252174	2.52174
dLIR_B_5	34.353	1.553	0.0452071	4.52071
dLIR_B_6	34.535	1.132	0.0327783	3.27783
dLIR_B_7	31.702	1.424	0.0449183	4.49183
dLIR_B_8	31.209	0.767	0.0245762	2.45762
dLIR_B_9	31.991	0.418	0.0130662	1.30662
dLIR_B_10	29.878	0.716	0.0239641	2.39641
