# Supplementary material for: Autophagosomes anchor an AKAP11-dependent regulatory checkpoint that shapes neuronal PKA signaling
Source: EMBO J. 2025 Apr 22;44(11):3150–79. doi: 10.1038/s44318-025-00436-x (PMC12130464; doi:10.1038/s44318-025-00436-x)
Supplement: Supplementary file 8 — Source data Fig. 4 [file 44318_2025_436_MOESM8_ESM.zip › Figure 4/4A/AKAP11_WT_BafA_3_20230825_63208 PM/AKAP11_WT_BafA_3.txt]

Name : sgLSG1--ywaaLSG1-RPL4-118	25/08/2023	6:32:10 PM	

Type : 16 bit grey/pseudo
Intensity : 1.000000 lux
x : 2048 * 0.454545 : um
y : 2048 * 0.333333 : um
Wavelength : 4


[Environment]
User=Zoncu-UCB
Configuration=XD
[Environment End]
[Created]
Date=25/08/2023
Time=6:31:48 PM
[Created End]
[Protocol Description]
Protocol - Zyla_Confocal_3 Channels_LH
	6D View Compatible - No
	Image - sgLSG1--ywaaLSG1-RPL4-1
		Camera Binning - Use Current
		Wait Allocation - Off
		Camera Selection - Camera 1
		Events
			Keyboard Events - On
				Default name - Spacebar
		Move Channel - Zyla_Con561
			Camera EM Gain - 0
			Camera Binning X - CURRENT
			Camera Binning Y - CURRENT
			Camera Exposure Time (s) - 0.3
			Camera Exposure Units - 1
			DSD Imaging Mode - 3
			LUT - Red
			Map Min - 95
			Map Max - 396
			Analyzer - 0
			Fluo Filter 1 - 1
			Fluo Filter 2 - Current
			Fluo Filter 3 - Current
			Fluo Filter 4 - Current
			Fluo Shutter 1 - Current
			Nikon TI Port - 2
			TIRF - 1
			TIRF Angle - 0
			Trans Filter 1 - 1
			Trans Filter 2 - Current
			Trans Shutter 1 - Current
			Z Motor (PFS) - Current
			FRAPPA - Current
			FRAPPA Dwell Time - 500
			FRAPPA Repeat - 1
			Sutter Shutter Shutter 1 - Current
			Sutter Shutter Shutter 2 - Current
			Sutter Wheel Wheel 1 - 5
			Sutter Wheel Wheel 2 - 607
			Sutter Wheel Wheel 3 - 1
			ROTR Shutter 1 - Current
			ROTR Shutter 2 - Current
			ROTR Wheel 1 - 0
			ROTR Wheel 2 - Current
			ROTR Wheel 3 - Current
			CSU Aperture - Current
			CSU Camera Port - Current
			CSU Lens 1 - Current
			CSU Lens 2 - Current
			CSU NIR Shutter - Current
			CSU PB Mirror - Current
			CSU PB Shutter - Current
			CSU Port - Current
			CSU Shutter - Current
			Dichroic - 1
			Emmision - 1
			Excitation - 1
			NDFilter - Current
			AOTF Channel 1 Intensity - -1
			AOTF Channel 2 Intensity - -1
			AOTF Channel 3 Intensity - 79
			AOTF Channel 4 Intensity - -1
			AOTF Channel 5 Intensity - Current
			AOTF Channel 6 Intensity - Current
			AOTF Laser 1 Enabled - 1
			AOTF Laser 1 External Control - Current
			AOTF Laser 2 Enabled - 1
			AOTF Laser 2 External Control - Current
			AOTF Laser 3 Enabled - 1
			AOTF Laser 3 External Control - Current
			AOTF Laser 4 Enabled - 1
			AOTF Laser 4 External Control - Current
			AOTF Laser 5 Enabled - 0
			AOTF Laser 5 External Control - Current
			AOTF Laser 6 Enabled - 0
			AOTF Laser 6 External Control - Current
			AOTF MPD - 1
			AOTF Position - 561
			AOTF Shutter - Open-Closed
		Snap - Frame
		Move Channel - Zyla_Con405
			Camera EM Gain - 0
			Camera Binning X - CURRENT
			Camera Binning Y - CURRENT
			Camera Exposure Time (s) - 0.2
			Camera Exposure Units - 1
			DSD Imaging Mode - 3
			LUT - Blue
			Map Min - 99
			Map Max - 255
			Analyzer - 0
			Fluo Filter 1 - 1
			Fluo Filter 2 - Current
			Fluo Filter 3 - Current
			Fluo Filter 4 - Current
			Fluo Shutter 1 - Current
			Nikon TI Port - 2
			TIRF - 1
			TIRF Angle - 0
			Trans Filter 1 - 1
			Trans Filter 2 - Current
			Trans Shutter 1 - Current
			Z Motor (PFS) - DELTA_Z 0
			FRAPPA - Current
			FRAPPA Dwell Time - 100
			FRAPPA Repeat - 1
			Sutter Shutter Shutter 1 - Current
			Sutter Shutter Shutter 2 - Current
			Sutter Wheel Wheel 1 - 5
			Sutter Wheel Wheel 2 - 447
			Sutter Wheel Wheel 3 - 1
			ROTR Shutter 1 - Current
			ROTR Shutter 2 - Current
			ROTR Wheel 1 - 0
			ROTR Wheel 2 - Current
			ROTR Wheel 3 - Current
			CSU Aperture - Current
			CSU Camera Port - Current
			CSU Lens 1 - Current
			CSU Lens 2 - Current
			CSU NIR Shutter - Current
			CSU PB Mirror - Current
			CSU PB Shutter - Current
			CSU Port - Current
			CSU Shutter - Current
			Dichroic - 1
			Emmision - 1
			Excitation - 1
			NDFilter - Current
			AOTF Channel 1 Intensity - 64.5
			AOTF Channel 2 Intensity - -1
			AOTF Channel 3 Intensity - -1
			AOTF Channel 4 Intensity - -1
			AOTF Channel 5 Intensity - Current
			AOTF Channel 6 Intensity - Current
			AOTF Laser 1 Enabled - 1
			AOTF Laser 1 External Control - Current
			AOTF Laser 2 Enabled - 1
			AOTF Laser 2 External Control - Current
			AOTF Laser 3 Enabled - 1
			AOTF Laser 3 External Control - Current
			AOTF Laser 4 Enabled - 1
			AOTF Laser 4 External Control - Current
			AOTF Laser 5 Enabled - 0
			AOTF Laser 5 External Control - Current
			AOTF Laser 6 Enabled - 0
			AOTF Laser 6 External Control - Current
			AOTF MPD - 1
			AOTF Position - 405
			AOTF Shutter - Open-Closed
		Snap - Frame
		Move Channel - Zyla_Con488_new
			Camera EM Gain - 0
			Camera Binning X - CURRENT
			Camera Binning Y - CURRENT
			Camera Exposure Time (s) - 0.25
			Camera Exposure Units - 1
			DSD Imaging Mode - 3
			LUT - Green
			Map Min - 106
			Map Max - 383
			Analyzer - 0
			Fluo Filter 1 - 1
			Fluo Filter 2 - Current
			Fluo Filter 3 - Current
			Fluo Filter 4 - Current
			Fluo Shutter 1 - Current
			Nikon TI Port - 2
			TIRF - 1
			TIRF Angle - 0
			Trans Filter 1 - 1
			Trans Filter 2 - Current
			Trans Shutter 1 - Current
			Z Motor (PFS) - Current
			FRAPPA - Current
			FRAPPA Dwell Time - 500
			FRAPPA Repeat - 1
			Sutter Shutter Shutter 1 - Current
			Sutter Shutter Shutter 2 - Current
			Sutter Wheel Wheel 1 - 5
			Sutter Wheel Wheel 2 - 525
			Sutter Wheel Wheel 3 - 1
			ROTR Shutter 1 - Current
			ROTR Shutter 2 - Current
			ROTR Wheel 1 - 0
			ROTR Wheel 2 - Current
			ROTR Wheel 3 - Current
			CSU Aperture - Current
			CSU Camera Port - Current
			CSU Lens 1 - Current
			CSU Lens 2 - Current
			CSU NIR Shutter - Current
			CSU PB Mirror - Current
			CSU PB Shutter - Current
			CSU Port - Current
			CSU Shutter - Current
			Dichroic - 1
			Emmision - 1
			Excitation - 1
			NDFilter - Current
			AOTF Channel 1 Intensity - -1
			AOTF Channel 2 Intensity - 54.8
			AOTF Channel 3 Intensity - -1
			AOTF Channel 4 Intensity - -1
			AOTF Channel 5 Intensity - Current
			AOTF Channel 6 Intensity - Current
			AOTF Laser 1 Enabled - 1
			AOTF Laser 1 External Control - Current
			AOTF Laser 2 Enabled - 1
			AOTF Laser 2 External Control - Current
			AOTF Laser 3 Enabled - 1
			AOTF Laser 3 External Control - Current
			AOTF Laser 4 Enabled - 1
			AOTF Laser 4 External Control - Current
			AOTF Laser 5 Enabled - 0
			AOTF Laser 5 External Control - Current
			AOTF Laser 6 Enabled - 0
			AOTF Laser 6 External Control - Current
			AOTF MPD - 1
			AOTF Position - 488
			AOTF Shutter - Open-Closed
		Snap - Frame
		Move Channel - Zyla_Con640
			Camera EM Gain - 0
			Camera Binning X - CURRENT
			Camera Binning Y - CURRENT
			Camera Exposure Time (s) - 0.3
			Camera Exposure Units - 1
			DSD Imaging Mode - 3
			LUT - far red
			Map Min - 123
			Map Max - 605
			Analyzer - 0
			Fluo Filter 1 - 1
			Fluo Filter 2 - Current
			Fluo Filter 3 - Current
			Fluo Filter 4 - Current
			Fluo Shutter 1 - Current
			Nikon TI Port - 2
			TIRF - 1
			TIRF Angle - 0
			Trans Filter 1 - 1
			Trans Filter 2 - Current
			Trans Shutter 1 - Current
			Z Motor (PFS) - Current
			FRAPPA - Current
			FRAPPA Dwell Time - 40
			FRAPPA Repeat - 1
			Sutter Shutter Shutter 1 - Current
			Sutter Shutter Shutter 2 - Current
			Sutter Wheel Wheel 1 - 5
			Sutter Wheel Wheel 2 - 685
			Sutter Wheel Wheel 3 - 1
			ROTR Shutter 1 - Current
			ROTR Shutter 2 - Current
			ROTR Wheel 1 - 0
			ROTR Wheel 2 - Current
			ROTR Wheel 3 - Current
			CSU Aperture - Current
			CSU Camera Port - Current
			CSU Lens 1 - Current
			CSU Lens 2 - Current
			CSU NIR Shutter - Current
			CSU PB Mirror - Current
			CSU PB Shutter - Current
			CSU Port - Current
			CSU Shutter - Current
			Dichroic - 1
			Emmision - 1
			Excitation - 1
			NDFilter - Current
			AOTF Channel 1 Intensity - -1
			AOTF Channel 2 Intensity - -1
			AOTF Channel 3 Intensity - -1
			AOTF Channel 4 Intensity - 90
			AOTF Channel 5 Intensity - Current
			AOTF Channel 6 Intensity - Current
			AOTF Laser 1 Enabled - 1
			AOTF Laser 1 External Control - Current
			AOTF Laser 2 Enabled - 1
			AOTF Laser 2 External Control - Current
			AOTF Laser 3 Enabled - 1
			AOTF Laser 3 External Control - Current
			AOTF Laser 4 Enabled - 1
			AOTF Laser 4 External Control - Current
			AOTF Laser 5 Enabled - 0
			AOTF Laser 5 External Control - Current
			AOTF Laser 6 Enabled - 0
			AOTF Laser 6 External Control - Current
			AOTF MPD - 1
			AOTF Position - 638
			AOTF Shutter - Open-Closed
		Snap - Frame

[Protocol Description End]
[Grab Parameters]
Camera=Zyla
Window Left=0
Window Top=0
Window Right=2047
Window Bottom=2047
Window Width=2048
Window Height=2048
BinningX=1
BinningY=1
Image Width=2048
Image Height=2048
Exposure=300.0 ms
Rotation=0
FlipV=0
FlipH=0
TimeStamps=Hardware
[Grab Parameters End]
[Tab Device Info]
Camera=ZYLA-4.2-USB3 3000
InterfaceType=USB3
ControllerCard=
DriverVersion=2.98.33001.0
CofVersion=0
VxDVersion=0.0
SoftwareTrigger=Supported
BitDepth=16
FPGA_Version=20150812.0
Ocx_Version=5.4.15.0
Ocx_Time=15:35:18 Jul 06 2015
Ocx_File=C:\PROGRA~2\ANDORB~1\COMMON~1\KIDAND~1.OCX

[Tab Device Info End]
[Tab Exposure]
Window=2048 : 2048
Shutter=Open
Binning=1x1
Temperature - Actual =0
Display Control - Fastest=Checked
Display Control - Display Rate=10
Gains - Pre-Amp-Gain=16-bit (low noise & high well capacity)
EM Gain - Enabled=Unchecked
Gains - EMGain=0
Exposure Time - Frame Transfer=Unchecked
Exposure Time - unit=ms
Exposure Time - exposure value=300.0
Exposure Time - Readout in ms=9.830
Experiment Control - FLZ=Unchecked
Experiment Control - Trig Mode=Free Run
Use Frame averaging=Unchecked
Frames to be averaged=8
Fastest Grab=Unchecked
Available memory=4095
[Tab Exposure End]
[Tab Temperature/Shutter]
Temperature Setting=-20
Actual Temperature=0
Cooling=lbl_Cooling
Fan=Full
TTL High Open=Checked
Shutter Open Transfer Time=60
Shutter Close Transfer Time=80
[Tab Temperature/Shutter End]
[Tab Read Parameters]
Pixel Readout Rate=540 MHz - fastest readout
Electronic Shuttering Mode=Rolling
[Tab Read Parameters End]
[Tab Image Orientation]
Flip=None
Rotation in Degrees=None
[Tab Image Orientation End]
[Image Info]
Window Left=0
Window Top=0
Window Right=2047
Window Bottom=2047
Window Width=2048
Window Height=2048
Window BinningX=1
Window BinningY=1
[Image Info End]
[First Frame]
SavedTime=8/25/2023 6:31:49 PM.813
[First Frame End]
