# Supplementary material for: Autophagosomes anchor an AKAP11-dependent regulatory checkpoint that shapes neuronal PKA signaling
Source: EMBO J. 2025 Apr 22;44(11):3150–79. doi: 10.1038/s44318-025-00436-x (PMC12130464; doi:10.1038/s44318-025-00436-x)
Supplement: Supplementary file 9 — Source data Fig. 5 [file 44318_2025_436_MOESM9_ESM.zip]

Archive with 72 entries (64 files):
- Figure 5/
- __MACOSX/._Figure 5
- Figure 5/5A/
- __MACOSX/Figure 5/._5A
- Figure 5/.DS_Store
- __MACOSX/Figure 5/._.DS_Store
- Figure 5/5B/
- __MACOSX/Figure 5/._5B
- Figure 5/5D-5F/
- __MACOSX/Figure 5/._5D-5F
- Figure 5/5A/AMRscan2.jpg
- __MACOSX/Figure 5/5A/._AMRscan2.jpg
- Figure 5/5A/AMRscan3.jpg
- __MACOSX/Figure 5/5A/._AMRscan3.jpg
- Figure 5/5A/AMRscan1.jpg
- __MACOSX/Figure 5/5A/._AMRscan1.jpg
- Figure 5/5B/.DS_Store
- __MACOSX/Figure 5/5B/._.DS_Store
- Figure 5/5B/sgAKAP11 1/
- __MACOSX/Figure 5/5B/._sgAKAP11 1
- Figure 5/5B/sgNT/
- __MACOSX/Figure 5/5B/._sgNT
- Figure 5/5D-5F/5D-5F.xlsx
- __MACOSX/Figure 5/5D-5F/._5D-5F.xlsx
- Figure 5/5B/sgAKAP11 1/sgAKAP11.1composite2.tif
- __MACOSX/Figure 5/5B/sgAKAP11 1/._sgAKAP11.1composite2.tif
- Figure 5/5B/sgAKAP11 1/A11 1 tuj1map22_20240620_110012 AM/
- __MACOSX/Figure 5/5B/sgAKAP11 1/._A11 1 tuj1map22_20240620_110012 AM
- Figure 5/5B/sgNT/sgnt 1 tuj1map22_20240620_111922 AM copy/
- __MACOSX/Figure 5/5B/sgNT/._sgnt 1 tuj1map22_20240620_111922 AM copy
- Figure 5/5B/sgNT/sgNTcomposite3 copy.tif
- __MACOSX/Figure 5/5B/sgNT/._sgNTcomposite3 copy.tif
- Figure 5/5B/sgAKAP11 1/A11 1 tuj1map22_20240620_110012 AM/A11 1 tuj1map22_w0001_z0003.tif
- __MACOSX/Figure 5/5B/sgAKAP11 1/A11 1 tuj1map22_20240620_110012 AM/._A11 1 tuj1map22_w0001_z0003.tif
- Figure 5/5B/sgAKAP11 1/A11 1 tuj1map22_20240620_110012 AM/A11 1 tuj1map22_w0001_z0002.tif
- __MACOSX/Figure 5/5B/sgAKAP11 1/A11 1 tuj1map22_20240620_110012 AM/._A11 1 tuj1map22_w0001_z0002.tif
- Figure 5/5B/sgAKAP11 1/A11 1 tuj1map22_20240620_110012 AM/A11 1 tuj1map22_w0001_z0000.tif
- __MACOSX/Figure 5/5B/sgAKAP11 1/A11 1 tuj1map22_20240620_110012 AM/._A11 1 tuj1map22_w0001_z0000.tif
- Figure 5/5B/sgAKAP11 1/A11 1 tuj1map22_20240620_110012 AM/A11 1 tuj1map22_w0001_z0001.tif
- __MACOSX/Figure 5/5B/sgAKAP11 1/A11 1 tuj1map22_20240620_110012 AM/._A11 1 tuj1map22_w0001_z0001.tif
- Figure 5/5B/sgAKAP11 1/A11 1 tuj1map22_20240620_110012 AM/A11 1 tuj1map22_w0001_z0005.tif
- __MACOSX/Figure 5/5B/sgAKAP11 1/A11 1 tuj1map22_20240620_110012 AM/._A11 1 tuj1map22_w0001_z0005.tif
- Figure 5/5B/sgAKAP11 1/A11 1 tuj1map22_20240620_110012 AM/A11 1 tuj1map22_w0001_z0004.tif
- __MACOSX/Figure 5/5B/sgAKAP11 1/A11 1 tuj1map22_20240620_110012 AM/._A11 1 tuj1map22_w0001_z0004.tif
- Figure 5/5B/sgAKAP11 1/A11 1 tuj1map22_20240620_110012 AM/A11 1 tuj1map22_w0000_z0003.tif
- __MACOSX/Figure 5/5B/sgAKAP11 1/A11 1 tuj1map22_20240620_110012 AM/._A11 1 tuj1map22_w0000_z0003.tif
- Figure 5/5B/sgAKAP11 1/A11 1 tuj1map22_20240620_110012 AM/A11 1 tuj1map22.txt
- __MACOSX/Figure 5/5B/sgAKAP11 1/A11 1 tuj1map22_20240620_110012 AM/._A11 1 tuj1map22.txt
- Figure 5/5B/sgAKAP11 1/A11 1 tuj1map22_20240620_110012 AM/A11 1 tuj1map22_w0000_z0002.tif
- __MACOSX/Figure 5/5B/sgAKAP11 1/A11 1 tuj1map22_20240620_110012 AM/._A11 1 tuj1map22_w0000_z0002.tif
- Figure 5/5B/sgAKAP11 1/A11 1 tuj1map22_20240620_110012 AM/A11 1 tuj1map22_w0000_z0000.tif
- __MACOSX/Figure 5/5B/sgAKAP11 1/A11 1 tuj1map22_20240620_110012 AM/._A11 1 tuj1map22_w0000_z0000.tif
- Figure 5/5B/sgAKAP11 1/A11 1 tuj1map22_20240620_110012 AM/A11 1 tuj1map22_w0000_z0001.tif
- __MACOSX/Figure 5/5B/sgAKAP11 1/A11 1 tuj1map22_20240620_110012 AM/._A11 1 tuj1map22_w0000_z0001.tif
- Figure 5/5B/sgAKAP11 1/A11 1 tuj1map22_20240620_110012 AM/A11 1 tuj1map22_w0000_z0005.tif
- __MACOSX/Figure 5/5B/sgAKAP11 1/A11 1 tuj1map22_20240620_110012 AM/._A11 1 tuj1map22_w0000_z0005.tif
- Figure 5/5B/sgAKAP11 1/A11 1 tuj1map22_20240620_110012 AM/A11 1 tuj1map22_w0000_z0004.tif
- __MACOSX/Figure 5/5B/sgAKAP11 1/A11 1 tuj1map22_20240620_110012 AM/._A11 1 tuj1map22_w0000_z0004.tif
- Figure 5/5B/sgNT/sgnt 1 tuj1map22_20240620_111922 AM copy/sgnt 1 tuj1map22_w0000_z0000.tif
- __MACOSX/Figure 5/5B/sgNT/sgnt 1 tuj1map22_20240620_111922 AM copy/._sgnt 1 tuj1map22_w0000_z0000.tif
- Figure 5/5B/sgNT/sgnt 1 tuj1map22_20240620_111922 AM copy/sgnt 1 tuj1map22_w0000_z0001.tif
- __MACOSX/Figure 5/5B/sgNT/sgnt 1 tuj1map22_20240620_111922 AM copy/._sgnt 1 tuj1map22_w0000_z0001.tif
- Figure 5/5B/sgNT/sgnt 1 tuj1map22_20240620_111922 AM copy/sgnt 1 tuj1map22_w0000_z0002.tif
- __MACOSX/Figure 5/5B/sgNT/sgnt 1 tuj1map22_20240620_111922 AM copy/._sgnt 1 tuj1map22_w0000_z0002.tif
- Figure 5/5B/sgNT/sgnt 1 tuj1map22_20240620_111922 AM copy/sgnt 1 tuj1map22.txt
- __MACOSX/Figure 5/5B/sgNT/sgnt 1 tuj1map22_20240620_111922 AM copy/._sgnt 1 tuj1map22.txt
- Figure 5/5B/sgNT/sgnt 1 tuj1map22_20240620_111922 AM copy/sgnt 1 tuj1map22_w0001_z0000.tif
- __MACOSX/Figure 5/5B/sgNT/sgnt 1 tuj1map22_20240620_111922 AM copy/._sgnt 1 tuj1map22_w0001_z0000.tif
- Figure 5/5B/sgNT/sgnt 1 tuj1map22_20240620_111922 AM copy/sgnt 1 tuj1map22_w0001_z0001.tif
- __MACOSX/Figure 5/5B/sgNT/sgnt 1 tuj1map22_20240620_111922 AM copy/._sgnt 1 tuj1map22_w0001_z0001.tif
- Figure 5/5B/sgNT/sgnt 1 tuj1map22_20240620_111922 AM copy/sgnt 1 tuj1map22_w0001_z0002.tif
- __MACOSX/Figure 5/5B/sgNT/sgnt 1 tuj1map22_20240620_111922 AM copy/._sgnt 1 tuj1map22_w0001_z0002.tif
