# Supplementary material for: Autophagosomes anchor an AKAP11-dependent regulatory checkpoint that shapes neuronal PKA signaling
Source: EMBO J. 2025 Apr 22;44(11):3150–79. doi: 10.1038/s44318-025-00436-x (PMC12130464; doi:10.1038/s44318-025-00436-x)
Supplement: Supplementary file 9 — Source data Fig. 5 [file 44318_2025_436_MOESM9_ESM.zip › Figure 5/5D-5F/5D-5F.xlsx]

## Sheet: Sheet1
Gene	ProteinID	SitePosition	Sequence	sgNT.3	sgNT.4	sgNT.5	sgNT.6	sgAKAP11.1.1_N	sgAKAP11.1.2_N	sgAKAP11.1.3_N	sgAKAP11.1.4_N	sgAKAP11.3.1_N	sgAKAP11.3.2_N	sgAKAP11.3.3_N	sgAKAP11.3.4_N	sgAKAP11.5.1_N	sgAKAP11.5.2_N	sgAKAP11.5.3_N	sgAKAP11.5.4_N	sgNT_Avg	sgAKAP11.1_Avg	sgAKAP11.3_Avg	sgAKAP11.5_Avg	NTvssgAKAP11.1_FC	NTvssgAKAP11.3_FC	NTvssgAKAP11.5_FC	NTvssgAKAP11.1_P	NTvssgAKAP11.3_P	NTvssgAKAP11.5_P	NTvssgAKAP11.1_log10p	NTvssgAKAP11.3_log10p	NTvssgAKAP11.5_log10p	Phos_Site	PKA Substrate
	p|Q9BR	294	R.HYS#PEDEPSPEAQPIAAYK.I	9.72	7.35	5.42	6.06	8.01104	9.55066	10.0639	8.31145	6.12969	7.31903	5.71291	9.5554	6.31787	7.88087	7.47599	6.8169	7.1375	8.98426	7.17926	7.12291	0.33198	0.00841623	-0.00295238	0.151201	0.975093	0.989214	0.820446	0.0109538	0.00470996	_294	FALSE
##SYT9	p|Q86S	122	K.IITIT#LR.G	5.57	5.26	5.26	4.54	4.69761	3.22628	3.18197	4.75079	6.06825	4.50631	8.9408	2.95334	6.83935	5.77774	5.10133	5.1483	5.1575	3.96416	5.61717	5.71668	-0.379655	0.123173	0.148505	0.0659617	0.745067	0.282612	1.18071	0.127805	0.54881	##SYT9_122	FALSE
AAAS	Q9NRG9	495	R.FS#PVLGR.A	134	118.05	124.54	108.95	114.314	134.8	151.651	152.981	116.198	138.697	155.385	140.346	150.493	112.771	150.678	124.399	121.385	138.437	137.656	134.585	0.189635	0.181481	0.148931	0.16641	0.150727	0.28355	0.778821	0.821808	0.54737	AAAS_495	FALSE
AAK1	Q2M2I8	620	K.VGSLT#PPSS#PK.T	72.82	70.25	69.59	66.15	48.391	68.4966	76.3329	83.1388	61.319	65.2586	75.9379	75.265	77.5785	82.9952	80.12	79.6892	69.7025	69.0898	69.4451	80.0957	-0.0127372	-0.00533667	0.200515	0.940874	0.950644	0.00124844	0.0264685	0.0219821	2.90363	AAK1_620	FALSE
AAK1	Q2M2I8	623	K.VGSLTPPS#SPK.T	41.11	35.51	37.87	34.67	38.8377	38.9625	40.6484	40.5964	42.283	38.7992	44.5295	31.9184	41.0723	38.7354	40.1569	28.882	37.29	39.7613	39.3825	37.2116	0.0925743	0.0787675	-0.00303501	0.186243	0.53357	0.981316	0.72992	0.272808	0.00819112	AAK1_623	FALSE
AAK1	Q2M2I8	21	R.EQGGSGLGSGSS#GGGGSTSGLGSGYIGR.V	40.43	46.63	43.82	40.42	39.2227	49.2131	54.635	48.2141	43.607	54.2321	46.0815	54.9918	51.3134	49.9027	52.4549	44.0768	42.825	47.8212	49.7281	49.4369	0.159197	0.215608	0.207136	0.225599	0.0919166	0.0341353	0.646663	1.03661	1.4668	AAK1_21	FALSE
AAK1	Q2M2I8	848	R.LPSQT#ESVTSNR.T	14.01	16.45	16.68	11.63	13.1852	18.8465	14.4965	14.2363	14.8577	14.1631	16.0081	16.822	17.9193	15.5502	16.2071	13.2133	14.6925	15.1911	15.4627	15.7225	0.0481487	0.0737125	0.0977478	0.78216	0.589643	0.528075	0.106704	0.229411	0.277305	AAK1_848	FALSE
AAK1	Q2M2I8	653	K.ST#QLLQAAAAEASLNK.S	14.55	14.32	15.53	18.35	12.8418	15.1937	20.2514	15.1001	19.6546	22.4764	25.3633	16.7678	19.0285	20.8053	19.6531	20.2238	15.6875	15.8467	21.0655	19.9277	0.0145709	0.425268	0.345159	0.933714	0.0542005	0.0133798	0.029786	1.266	1.87355	AAK1_653	FALSE
AAK1	Q2M2I8	606	K.VQTT#PPPAVQGQK.V	28.61	30.92	28.81	28.22	25.6316	31.2824	33.4262	35.6532	31.8859	37.3015	36.2488	39.0271	36.0648	45.1429	34.7833	27.9881	29.14	31.4984	36.1158	35.9948	0.112276	0.30963	0.304786	0.358801	0.0135868	0.146163	0.445147	1.86688	0.835163	AAK1_606	FALSE
ABCA2	Q9BZC7	1237	K.RPAEPGGPQEPGLAS#SPPGR.A	31.38	30.06	27.99	27.89	31.879	33.5633	36.2765	36.1521	30.8448	30.415	30.4047	34.048	32.6595	24.4584	32.0993	30.5441	29.33	34.4677	31.4281	29.9403	0.232869	0.0996788	0.0297128	0.0101355	0.136533	0.781516	1.99415	0.864761	0.107062	ABCA2_1237	FALSE
ABCF1	Q8NE71	21	K.QQPPEPEWIGDGEST#SPSDK.V	24.36	22.96	23.46	22.72	14.8838	24.3997	26.2248	22.965	22.3308	26.4436	21.4812	19.6855	25.0138	25.441	29.196	19.3614	23.375	22.1183	22.4853	24.753	-0.0797243	-0.055986	0.0826391	0.652011	0.584498	0.548771	0.185745	0.233217	0.260609	ABCF1_21	FALSE
ABCF1	Q8NE71	105	K.KLS#VPT#S#DEEDEVPAPKPR.G	8.29	11.01	7.78	7.73	7.56391	8.73509	9.13525	7.51511	7.59807	11.6819	9.14279	11.3054	9.5267	11.8513	9.35782	10.0731	8.7025	8.23734	9.93204	10.2022	-0.0792519	0.19066	0.229381	0.622342	0.3595	0.175978	0.205971	0.444301	0.754541	ABCF1_105	FALSE
ABCF1	Q8NE71	109	K.KLS#VPT#S#DEEDEVPAPKPR.G	59.91	47.67	51.57	43.63	39.3909	52.3715	53.367	54.1185	38.6469	54.4223	53.9878	46.8918	60.4384	62.0875	51.7065	43.7593	50.695	49.812	48.4872	54.4979	-0.0253508	-0.0642399	0.104357	0.863612	0.67907	0.514852	0.0636814	0.168086	0.288317	ABCF1_109	FALSE
ABCF1	Q8NE71	228	K.AEQGS#EEEGEGEEEEEEGGESK.A	99.66	93.52	82.21	70.11	66.9625	94.9051	94.7489	99.9607	70.999	86.3496	99.4507	102.28	83.2171	62.1968	90.1908	80.7137	86.375	89.1443	89.7697	79.0796	0.0455285	0.0556151	-0.127309	0.789857	0.737822	0.441006	0.102451	0.132049	0.355555	ABCF1_228	FALSE
ABCF1	Q8NE71	108	K.KLS#VPT#S#DEEDEVPAPKPR.G	75.56	94.85	82.94	83.79	81.778	93.0702	96.7497	67.2065	81.7927	98.5722	99.2577	86.813	98.8035	87.9457	100.86	80.5846	84.285	84.7011	91.6089	92.0484	0.00710481	0.120212	0.127117	0.959268	0.260344	0.258518	0.0180602	0.584453	0.587509	ABCF1_108	FALSE
ABCF1	Q8NE71	140	K.GGNVFAALIQDQS#EEEEEEEKHPPK.P	40.01	23.22	21.6	11.34	12.151	16.1916	20.3493	33.3397	18.7104	24.8892	17.5808	17.9284	26.6231	18.7653	25.4807	18.4574	24.0425	20.5079	19.7772	22.3316	-0.229404	-0.281749	-0.106499	0.655365	0.533158	0.800685	0.183517	0.273144	0.0965384	ABCF1_140	FALSE
ABI1	Q8IZP0	183	R.TNPPTQKPPS#PPM*SGR.G	120.5	119.44	115.41	109.65	109.806	131.734	134.513	133.813	113.724	130.074	136.381	126.91	136.494	138.66	128.389	111.312	116.25	127.466	126.772	128.714	0.132887	0.125007	0.146937	0.154771	0.113906	0.136806	0.810311	0.943454	0.863896	ABI1_183	FALSE
ABI1	Q8IZP0	225	R.LGSQHS#PGR.T	50.22	46.89	45.38	40.79	40.6297	51.7684	52.9459	52.7126	38.7449	43.0633	55.6971	47.4118	50.8121	54.7978	56.7804	51.2924	45.82	49.5142	46.2293	53.4207	0.111864	0.0128299	0.22142	0.345227	0.924919	0.0227317	0.461895	0.0338963	1.64337	ABI1_225	FALSE
ABI1	Q8IZP0	208	K.TLEPVKPPT#VPNDYMTSPAR.L	7.22	11.93	15.48	11.73	6.18463	11.51	11.9131	10.3431	10.9466	10.565	12.1417	11.9509	12.2942	15.1149	13.7965	9.42252	11.59	9.9877	11.401	12.657	-0.214656	-0.023716	0.127059	0.484109	0.919548	0.629255	0.315057	0.0364256	0.201173	ABI1_208	FALSE
ABI2	Q9NYB9	233	R.TAS#VNQR.N	66.87	79.17	64.13	51.38	51.2449	57.3811	70.4437	73.2348	56.666	64.8922	80.8462	73.9003	73.2315	52.3412	61.0647	56.7817	65.3875	63.0761	69.0762	60.8548	-0.0519206	0.0791733	-0.103645	0.775509	0.651597	0.556515	0.110413	0.186021	0.254523	ABI2_233	FALSE
ABI2	Q9NYB9	368	R.HTPPTIGGS#LPYR.R	27.07	27.55	28.35	22.17	28.2801	29.3781	30.7941	22.5338	19.6365	24.4408	29.1658	26.9449	30.6321	27.7347	27.7032	21.8036	26.285	27.7465	25.047	26.9684	0.0780672	-0.0696009	0.037031	0.548039	0.637277	0.779057	0.261189	0.195672	0.108431	ABI2_368	FALSE
ABI2	Q9NYB9	218	R.TLEPVRPPVVPNDYVPSPT#R.N	22.16	27.56	23.92	26.28	23.8575	23.8883	19.4862	26.782	24.7921	28.9732	31.0128	26.1291	29.7083	34.8941	30.9365	24.3335	24.98	23.5035	27.7268	29.9681	-0.0878991	0.150507	0.262655	0.474037	0.188611	0.105519	0.324188	0.724432	0.97667	ABI2_218	FALSE
ABI2	Q9NYB9	227	R.NMAPSQQS#PVR.T	308.5	298.51	265.97	254.32	262.279	303.57	318.48	287.142	295.851	310.887	318.32	299.306	318.047	305.555	320.398	274.188	281.825	292.867	306.091	304.547	0.0554481	0.11916	0.111864	0.554625	0.156948	0.224684	0.256001	0.804245	0.648427	ABI2_227	FALSE
ABI2	Q9NYB9	196	K.GTLGRHS#PYR.T	42.34	52.45	49.02	53.17	44.103	50.6702	33.6981	42.9948	33.5735	59.3174	42.9442	39.9642	68.812	74.2078	70.2292	56.5192	49.245	42.8665	43.9498	67.442	-0.200126	-0.164119	0.453671	0.192137	0.426458	0.00973421	0.71639	0.370123	2.0117	ABI2_196	FALSE
ABI2	Q9NYB9	183	R.TTPPTQKPPS#PPM*SGK.G	246.73	257.96	229.12	231.6	218.822	252.315	258.205	262.422	239.173	269.438	268.305	262.991	274.524	259.365	277.914	256.804	241.352	247.941	259.977	267.152	0.0388547	0.107241	0.146517	0.605703	0.105927	0.0256904	0.21774	0.974991	1.59023	ABI2_183	FALSE
ABL1	P00519	781	R.GTVT#PPPR.L	54.11	55.2	56.85	43.82	46.4707	56.5089	58.9733	57.4699	49.6724	52.2058	57.2442	60.5842	59.0399	56.9672	55.6744	60.4045	52.495	54.8557	54.9267	58.0215	0.0634615	0.0653264	0.144407	0.585048	0.550213	0.156744	0.232809	0.259469	0.804808	ABL1_781	FALSE
ABL1	P00519	683	R.ESGGSGFRS#PHLWK.K	24.49	24.09	27.45	27.14	25.2335	20.2667	25.1003	30.0004	23.0476	34.3105	31.1793	26.5204	34.0962	36.9179	37.5438	32.6392	25.7925	25.1502	28.7644	35.2992	-0.0363804	0.157335	0.452686	0.781637	0.327051	0.000820325	0.106995	0.485384	3.08601	ABL1_683	FALSE
ABL1	P00519	809	K.DIMESSPGSS#PPNLTPK.P	83.98	76.54	79.17	66.86	71.9325	75.0154	73.9592	72.6271	64.7686	68.2414	87.0477	77.0657	84.4555	87.8621	97.1582	55.1921	76.6375	73.3836	74.2809	81.167	-0.0625936	-0.04506	0.0828424	0.436508	0.715963	0.667003	0.360007	0.14511	0.175872	ABL1_809	FALSE
ABL1	P00519	917	K.AGGKPSQS#PSQEAAGEAVLGAK.T	70.92	60.02	60.7	56.79	54.3681	67.5081	61.704	65.9382	57.5099	63.8672	68.7823	61.6849	78.2376	71.9478	77.8271	64.5806	62.1075	62.3796	62.9611	73.1483	0.0063067	0.0196923	0.236056	0.950937	0.832587	0.0468967	0.0218483	0.0795705	1.32886	ABL1_917	FALSE
ABL1	P00519	569	K.GQGESDPLDHEPAVS#PLLPR.K	26.94	19.69	17.3	20.5	17.1363	20.1335	18.2686	19.2962	17.1742	21.4156	21.9659	19.6792	20.0288	22.4606	26.7188	16.7762	21.1075	18.7086	20.0587	21.4961	-0.174051	-0.0735258	0.0263186	0.335371	0.672623	0.899076	0.474474	0.172228	0.0462035	ABL1_569	FALSE
ABL2	P42684	915	R.LGMAGVPEDGEQPGWPS#PAK.A	26.25	20.96	23.69	26.23	16.4499	19.9552	25.8203	26.4621	23.8836	31.0275	26.4123	28.0853	30.6597	26.4602	24.5198	26.0224	24.2825	22.1719	27.3522	26.9155	-0.131186	0.171739	0.148521	0.47545	0.169464	0.198546	0.322895	0.770921	0.70214	ABL2_915	FALSE
ABL2	P42684	783	R.SNS#TSSMSSGLPEQDR.M	19.06	17.5	16.15	16.63	9.70606	13.1422	16.7462	20.0342	14.4225	15.7589	17.9704	17.4031	20.599	16.5488	17.2952	16.3498	17.335	14.9071	16.3887	17.6982	-0.217684	-0.0809851	0.0299158	0.362844	0.394847	0.769731	0.44028	0.403571	0.113661	ABL2_783	FALSE
ABL2	P42684	633	K.SPS#SLLEDAK.E	127.4	111.17	141.03	113.65	102.067	128.608	131.639	133.831	114.12	126.302	128.985	122.35	144.84	131.087	127.097	119.643	123.312	124.036	122.939	130.667	0.00844112	-0.00437166	0.0835729	0.945327	0.963175	0.432078	0.024418	0.0162946	0.364437	ABL2_633	FALSE
ABL2	P42684	620	R.GAQASSGS#PALPR.K	106.98	105.59	101.75	89.77	86.8904	96.0436	107.586	110.331	83.5925	89.6884	109.457	96.8997	112.2	102.547	111.742	100.517	101.022	100.213	94.9094	106.752	-0.0116095	-0.0900543	0.0795799	0.90783	0.406878	0.294075	0.0419953	0.390536	0.531542	ABL2_620	FALSE
ABL2	P42684	866	R.TPS#GDLAITEK.D	23.12	23.64	18.95	20.72	22.8285	25.1291	25.4944	23.0852	19.7203	22.8452	21.2395	20.9414	21.7434	27.3061	32.421	19.6536	21.6075	24.1343	21.1866	25.281	0.159554	-0.0283811	0.226523	0.106487	0.75338	0.300793	0.972701	0.122986	0.521732	ABL2_866	FALSE
ABLIM1	O14639	426	R.QSLGES#PR.T	80.35	83.68	81.09	66.07	66.4945	81.2569	89.0517	82.3917	61.5829	72.5033	80.5937	83.457	81.1007	63.252	72.7451	73.7975	77.7975	79.7987	74.5342	72.7238	0.0366417	-0.0618205	-0.0972961	0.758072	0.624276	0.384323	0.120289	0.204623	0.415303	ABLIM1_426	FALSE
ABLIM1	O14639	452	R.STS#QGSINSPVYSR.H	69.23	65.54	72.23	70.21	59.1133	65.9643	64.0235	71.5532	69.8509	71.1271	70.0284	73.6353	67.8125	76.2	81.0476	70.789	69.3025	65.1636	71.1604	73.9623	-0.088842	0.038168	0.0938821	0.221071	0.311135	0.219965	0.655468	0.507052	0.657647	ABLIM1_452	FALSE
ABLIM1	O14639	655	K.TAS#LPGYGR.N	135.3	166.46	149.99	133.23	128.641	147.136	165.653	165.176	121.446	143.542	167.469	147.77	175.809	168.431	170.461	148.892	146.245	151.651	145.057	165.898	0.0523724	-0.0117719	0.181911	0.66038	0.925595	0.0921509	0.180206	0.0335792	1.0355	ABLIM1_655	FALSE
ABLIM1	O14639	706	R.GVS#M*PNMLEPK.I	240.69	266.96	277.83	290.31	227.746	255.097	296.829	300.434	238.296	279.637	285.452	262.557	333.247	299.74	285.463	260.098	268.947	270.027	266.485	294.637	0.00577679	-0.013268	0.131615	0.959878	0.874561	0.221302	0.0177842	0.05821	0.655014	ABLIM1_706	FALSE
ABLIM1	O14639	636	R.SSLLAS#R.Y	63.09	50.2	46.8	26.73	61.3298	52.1775	97.8222	90.9501	72.7918	55.0017	92.8016	109.671	55.0558	28.5325	53.6844	43.0645	46.705	75.5699	82.5664	45.0843	0.694235	0.821978	-0.0509521	0.0813125	0.0506235	0.873124	1.08984	1.29565	0.0589241	ABLIM1_636	FALSE
ABLIM1	O14639	431	R.TLS#PTPSAEGYQDVR.D	51.44	58.18	58.57	55.04	49.1126	48.6884	64.3204	66.0279	47.0112	57.632	58.2757	65.6891	64.8465	57.2669	64.9847	53.1954	55.8075	57.0373	57.152	60.0734	0.0314476	0.0343444	0.106268	0.818436	0.763789	0.26212	0.0870152	0.117027	0.5815	ABLIM1_431	FALSE
ABLIM1	O14639	367	R.PGSSIPGS#PGHTIYAK.V	36.62	34.47	23.82	18.78	28.0401	31.9852	58.986	49.3459	28.1557	23.2947	33.5493	39.287	27.9053	17.785	29.8188	26.6721	28.4225	42.0893	31.0717	25.5453	0.566421	0.128566	-0.153976	0.168434	0.646734	0.591687	0.773569	0.189274	0.227908	ABLIM1_367	FALSE
ABLIM1	O14639	677	R.NGLHRPVSTDFAQYNS#YGDVSGGVR.D	17.66	15.58	19.63	14.04	13.861	15.9078	18.5591	18.2303	20.3648	16.1254	19.0109	15.3818	27.1505	17.381	20.1131	13.7985	16.7275	16.6395	17.7207	19.6108	-0.0076067	0.0832176	0.229424	0.959003	0.57942	0.400969	0.0181802	0.237006	0.396889	ABLIM1_677	FALSE
ABLIM2	Q6H8Q1	364	R.TSS#PSSTGSVSLGR.Y	45.28	43.99	46.39	36.99	41.0205	47.677	44.8354	41.8169	39.9487	45.787	42.1295	47.8505	37.7214	37.1294	40.4901	38.8193	43.1625	43.8374	43.9289	38.54	0.0223849	0.0253934	-0.163421	0.805083	0.791038	0.113278	0.0941594	0.101803	0.945854	ABLIM2_364	FALSE
ABR	Q12979	294	R.TAVTT#PKGETR.Q	51.69	63.22	52.39	47.23	53.6261	64.222	71.6997	67.2172	56.8967	57.0522	64.2446	69.613	60.4107	50.5347	54.9351	49.788	53.6325	64.1912	61.9516	53.9171	0.259269	0.208034	0.0076357	0.0858189	0.119702	0.948174	1.06642	0.921898	0.0231122	ABR_294	FALSE
ABR	Q12979	74	R.SQGGGDGVSPT#PPEGLAPGVEAGK.G	56.09	61.14	61.33	54.06	47.9126	62.9809	72.0895	62.7449	62.3791	68.2968	64.3378	68.7424	75.1748	75.4237	77.1859	60.102	58.155	61.432	65.939	71.9716	0.0790868	0.181229	0.307525	0.573483	0.0180693	0.0320424	0.24148	1.74306	1.49428	ABR_74	FALSE
ABR	Q12979	49	K.GPPEGSETMPY#IDESPTM*SPQLSAR.S	39.14	39.16	37.14	42.46	32.7213	38.0757	44.8764	50.1385	37.7135	45.2065	44.3255	53.2487	43.9839	43.506	49.5093	39.3645	39.475	41.453	45.1235	44.0909	0.0705373	0.192941	0.159542	0.648208	0.174425	0.112986	0.188286	0.758391	0.946977	ABR_49	FALSE
ABRAXAS2	Q15018	280	R.QMPSESLDPAFS#PR.M	31.52	41.68	33.19	35.02	32.7293	33.6293	32.5067	38.11	31.9275	31.6386	33.2229	32.3935	33.9648	40.2748	37.4811	26.6677	35.3525	34.2439	32.2956	34.5971	-0.0459668	-0.130472	-0.0311599	0.686299	0.264149	0.845026	0.163487	0.578152	0.0731298	ABRAXAS2_280	FALSE
ABTB2	Q8N961	365	R.HPLCPGAS#PAR.Q	30.53	26.41	22.91	25.92	19.7077	20.7389	20.1725	22.7939	19.9085	25.1417	22.1626	26.4028	36.3996	35.6651	39.4309	34.4059	26.4425	20.8533	23.4039	36.4754	-0.342586	-0.176111	0.464064	0.0297168	0.206647	0.00271138	1.527	0.684772	2.56681	ABTB2_365	FALSE
ACAP2	Q15057	521	K.YSISLS#PPEQQKK.F	181.2	179.59	184.92	179.29	161.368	170.722	150.074	165.496	149.397	172.357	188.862	149.521	237.633	214.279	200.199	149.406	181.25	161.915	165.034	200.379	-0.162743	-0.135215	0.144752	0.0175299	0.189621	0.381128	1.75622	0.722114	0.41893	ACAP2_521	FALSE
ACAP3	Q96P50	387	R.TASPSTS#SIDSATDTR.E	62.65	63.68	57.63	47.93	52.5713	62.3362	66.5008	61.3078	53.3885	66.869	63.3858	55.9308	65.3009	60.8528	63.5023	61.8004	57.9725	60.679	59.8935	62.8641	0.065829	0.0470315	0.116868	0.581674	0.701988	0.270322	0.23532	0.15367	0.568119	ACAP3_387	FALSE
ACAP3	Q96P50	813	R.EAEAAPGPPGALAGS#PTELQFR.R	7.39	5.97	10.1	11.66	6.63888	7.90148	8.36987	6.97489	6.76743	6.8579	8.01596	8.07025	7.90032	6.71092	7.7456	5.76327	8.78	7.47128	7.42788	7.03003	-0.232865	-0.24127	-0.320691	0.392494	0.376687	0.275424	0.406167	0.424019	0.559999	ACAP3_813	FALSE
ACBD5	Q5T8D3	215	K.GAEQS#DNDKK.M	80.08	72.65	81.01	66.16	64.7515	71.3789	76.4452	81.2434	72.0748	79.6377	83.6878	75.5773	85.9162	77.0836	88.0299	78.6766	74.975	73.4547	77.7444	82.4266	-0.0295541	0.0523286	0.1367	0.769594	0.545175	0.144154	0.113739	0.263464	0.841173	ACBD5_215	FALSE
ACIN1	Q9UKV3	838	K.GVPAGNS#DTEGGQPGRK.R	33.4	33.39	26.9	23.45	25.9183	26.1666	21.7928	28.9933	22.6274	27.5344	25.0029	26.2962	29.8515	30.7797	33.156	39.0316	29.285	25.7177	25.3652	33.2047	-0.187398	-0.207311	0.181225	0.272205	0.21781	0.270909	0.565105	0.661922	0.567177	ACIN1_838	FALSE
ACIN1	Q9UKV3	365	K.TTS#PLEEEEREIK.S	128.13	120.55	121.71	110.58	97.6186	104.542	96.1192	114.426	90.6929	126.913	108.615	108.597	127.528	125.774	123.509	101.835	120.243	103.177	108.704	119.661	-0.220832	-0.145537	-0.00699076	0.0220371	0.228132	0.937175	1.65685	0.641814	0.0281792	ACIN1_365	FALSE
ACIN1	Q9UKV3	1004	R.TAQVPS#PPR.G	83.75	77.06	76.91	61.04	77.8408	69.9717	79.5693	78.9772	70.7437	78.5583	81.9244	73.4128	79.7247	70.8695	69.9598	65.5415	74.69	76.5898	76.1598	71.5239	0.0362369	0.0281147	-0.0624905	0.737844	0.798831	0.60027	0.132035	0.0975454	0.221654	ACIN1_1004	FALSE
ACIN1	Q9UKV3	729	R.LQPERGS#PK.K	146.12	153.51	155.55	153.68	162.806	168.192	123.174	127.5	132.242	186.348	150.366	142.221	217.63	221.649	179.165	166.773	152.215	145.418	152.794	196.304	-0.0659053	0.00547986	0.366981	0.604589	0.964263	0.0472876	0.21854	0.0158044	1.32525	ACIN1_729	FALSE
ACIN1	Q9UKV3	216	K.SSSISEEKGDS#DDEKPR.K	94.43	87.38	88.45	68.99	82.7685	82.0905	80.0946	87.0851	58.0405	73.5412	83.126	83.2544	93.6851	88.9326	76.3088	74.4617	84.8125	83.0097	74.4905	83.347	-0.0309975	-0.18722	-0.025146	0.769746	0.249468	0.846462	0.113652	0.602986	0.0723927	ACIN1_216	FALSE
ACIN1	Q9UKV3	240	R.AAKLS#EGS#QPAEEEEDQETPSR.N	9.03	11.44	11.81	15.16	12.2525	8.51847	6.63714	8.83361	9.8966	20.7563	12.6757	12.6482	19.5019	27.1133	16.1324	24.5514	11.86	9.06042	13.9942	21.8247	-0.388454	0.238725	0.87986	0.15492	0.46237	0.0189967	0.809893	0.33501	1.72132	ACIN1_240	FALSE
ACIN1	Q9UKV3	710	R.RLS#QPESAEK.H	154.76	143.95	134.92	116.39	140.918	127.806	130.948	128.407	125.106	123.061	136.269	131.829	124.288	122.209	139.409	117.55	137.505	132.019	129.066	125.864	-0.0587331	-0.0913721	-0.127617	0.562951	0.388064	0.272402	0.24953	0.411097	0.56479	ACIN1_710	TRUE
ACIN1	Q9UKV3	657	K.S#LS#PGVSR.D	190.46	206.46	151.59	159.22	246.959	232.405	208.855	173.826	176.699	199.207	212.69	231.346	244.623	220.535	214.706	215.848	176.933	215.511	204.985	223.928	0.284565	0.212321	0.339836	0.111624	0.157053	0.0270417	0.952241	0.803954	1.56797	ACIN1_657	FALSE
ACLY	P53396	455	R.TAS#FSESR.A	463.07	458.18	411.83	345.57	365.697	467.527	512.627	440.96	321.457	379.006	445.891	441.841	411.451	329.478	415.896	335.528	419.663	446.703	397.049	373.088	0.0900851	-0.0799133	-0.169713	0.535575	0.593863	0.244099	0.27118	0.226314	0.612433	ACLY_455	FALSE
ACLY	P53396	481	K.PAMPQDSVPS#PR.S	372.31	351.82	341.18	305.43	306.966	378.297	356.118	333.761	271.599	326.976	359.531	342.391	366.257	333.495	353.825	291.657	342.685	343.785	325.124	336.309	0.00462527	-0.0758918	-0.027097	0.959377	0.487884	0.777208	0.0180106	0.311684	0.109463	ACLY_481	FALSE
ACSL4	O60488	57	K.AKPTSDKPGS#PYR.S	140.59	121.02	109.14	111.09	110.255	135.957	134.673	129.45	119.178	120.476	140.266	128.53	129.026	123.759	140.058	119.715	120.46	127.584	127.112	128.14	0.0828906	0.0775498	0.0891631	0.475286	0.476283	0.40473	0.323045	0.322135	0.392834	ACSL4_57	FALSE
ACSS2	Q9NR19	267	R.AELGMGDSTSQS#PPIK.R	63.51	66.71	66.63	53.32	61.9878	77.6041	67.7643	61.8755	56.5826	73.9134	75.3735	61.1157	90.1879	66.8345	82.7643	51.5454	62.5425	67.3079	66.7463	72.833	0.10594	0.0938517	0.219755	0.366074	0.487432	0.327699	0.436431	0.312086	0.484525	ACSS2_267	FALSE
ACSS2	Q9NR19	30	R.SWS#PPPEVSR.S	89.89	78.01	66.82	64.28	66.0042	75.2542	78.8868	72.3987	67.2521	71.394	73.9325	81.3668	91.6019	82.1346	85.6144	84.6533	74.75	73.136	73.4863	86.001	-0.0314924	-0.0245975	0.202281	0.814451	0.855946	0.149479	0.089135	0.0675538	0.82542	ACSS2_30	FALSE
ACTB	P60709	318	K.EIT#ALAPSTMK.I	70.81	61.42	62.04	58.62	62.8093	75.7187	66.5979	83.9652	63.0215	53.902	68.9286	67.4902	69.2869	67.7785	68.0678	69.4109	63.2225	72.2728	63.3356	68.636	0.193014	0.00257824	0.118528	0.160268	0.979883	0.131214	0.795152	0.00882576	0.882021	ACTB_318	FALSE
ACTB	P60709	203	R.GYSFTTT#AER.E	82.83	74.62	69.58	64.48	74.5962	90.6358	97.9	89.7831	64.5942	70.5588	80.9921	78.7386	75.3932	82.6877	86.1696	82.791	72.8775	88.2288	73.7209	81.7603	0.275776	0.0166003	0.165928	0.051752	0.881832	0.108864	1.28607	0.0546143	0.963117	ACTB_203	FALSE
ACTB	P60709	240	K.SY#ELPDGQVITIGNER.F	40.74	42.33	39.44	37.24	37.4114	46.8776	49.1011	38.6203	31.6163	48.0429	43.977	34.9342	47.7239	50.1313	47.4966	33.2073	39.9375	43.0026	39.6426	44.6398	0.10668	-0.0106933	0.160585	0.38382	0.944963	0.314648	0.415872	0.0245851	0.502175	ACTB_240	FALSE
ACTL6A	O96019	233	R.EGS#PANWK.R	182.59	195.36	190.53	182.18	159.568	180.567	164.689	197.738	186.166	217.906	209.192	208.789	251.065	225.855	212.866	217.343	187.665	175.641	205.513	226.782	-0.0955331	0.131072	0.273148	0.264115	0.0719115	0.0139663	0.578206	1.1432	1.85492	ACTL6A_233	FALSE
ACTR10	Q9NZ32	414	K.RAFS#TEK.-	83.22	96.73	84.71	83.5	73.2091	88.6486	88.2991	83.5192	61.1271	75.7665	78.6644	73.7033	75.067	71.6359	73.1263	70.2193	87.04	83.419	72.3153	72.5121	-0.0613021	-0.267377	-0.263456	0.483512	0.0276652	0.0162203	0.315592	1.55807	1.78994	ACTR10_414	FALSE
ACTR3B	Q9P1U1	418	R.HNPVFGVM*S#.-	144.86	118.69	126.18	104.79	122.424	150.825	134.548	122.141	110.811	115.214	139.203	115.836	138.661	138.681	149.884	114.515	123.63	132.485	120.266	135.435	0.0997981	-0.0398001	0.131574	0.442703	0.760825	0.33274	0.353888	0.118715	0.477895	ACTR3B_418	FALSE
ACTR8	Q9H981	132	R.RIPVS#PEQAR.S	15.98	23.13	23.11	25.77	18.362	20.8053	20.6666	25.9373	21.6133	26.2262	25.5731	24.3603	26.6232	28.0312	25.107	23.4332	21.9975	21.4428	24.4432	25.7986	-0.0368466	0.152096	0.229955	0.841033	0.349732	0.172493	0.0751868	0.456265	0.763229	ACTR8_132	FALSE
ACVR1B	P36896	168	R.QRLDMEDPS#CEMCLSK.D	28.66	21.89	15.85	17.3	25.4145	24.0702	27.4309	26.5931	19.0007	21.6699	21.9968	25.1018	16.9428	17.6304	23.6049	31.9692	20.925	25.8772	21.9423	22.5368	0.306452	0.0684864	0.107055	0.183929	0.761908	0.734	0.735351	0.118097	0.134304	ACVR1B_168	FALSE
ADAM17	P78536	791	K.S#FEDLTDHPVTR.S	31.14	27.22	26.7	25.96	22.6442	27.6858	29.7649	30.4436	15.7218	22.8755	29.4218	22.9662	23.7623	18.8513	28.1352	19.6829	27.755	27.6346	22.7463	22.6079	-0.00626983	-0.287114	-0.29592	0.956643	0.173528	0.0917926	0.0192502	0.76063	1.03719	ADAM17_791	FALSE
ADAM22	Q9P0K1	834	R.SNS#WQGNLGGNK.K	217.13	185.69	176.86	154.59	168.699	214.315	187.474	171.508	165.125	183.981	183.617	179.347	164.347	148.734	164.119	132.209	183.567	185.499	178.018	152.352	0.0151002	-0.0442892	-0.268899	0.911616	0.707681	0.0942914	0.040188	0.150162	1.02553	ADAM22_834	FALSE
ADAM22	Q9P0K1	857	R.SNS#TETLSPAK.S	67.02	77.65	62.53	59.23	63.239	74.0514	69.0721	66.1298	62.0477	67.7837	80.1868	81.7171	57.5295	51.7622	59.2014	51.036	66.6075	68.1231	72.9338	54.8823	0.0324594	0.130903	-0.279344	0.757137	0.351252	0.0536802	0.120825	0.454381	1.27019	ADAM22_857	FALSE
ADAR	P55265	825	R.S#PEAQPK.T	85.8	104.32	86.44	61.69	71.0922	77.4574	101.367	115.844	86.9196	86.2914	87.599	107.265	78.3213	57.5892	94.6517	92.6563	84.5625	91.4401	92.0187	80.8046	0.112809	0.121909	-0.0655799	0.631825	0.49558	0.769095	0.199403	0.304886	0.11402	ADAR_825	FALSE
ADARB1	P78563	26	R.NLDNVS#PK.D	41.78	33.28	38.62	29.91	35.0966	41.5674	47.2881	46.7955	29.8871	42.9919	51.1105	44.915	37.2482	31.4011	39.0888	24.3828	35.8975	42.6869	42.2261	33.0302	0.24991	0.234252	-0.120096	0.1318	0.278549	0.526078	0.880085	0.555098	0.27895	ADARB1_26	FALSE
ADCY3	O60266	525	K.SSS#PALIETK.E	24.45	19.61	23.62	21.23	19.5304	24.8846	28.156	24.2362	23.975	23.6323	29.1853	22.8977	26.4208	26.3124	25.9379	18.0245	22.2275	24.2018	24.9226	24.1739	0.12277	0.165108	0.121103	0.388985	0.191394	0.445044	0.410068	0.718071	0.351597	ADCY3_525	FALSE
ADCY6	O43306	54	R.DAEPPS#PTPAGPPR.C	46.81	42.54	40.08	38.17	36.5399	47.6112	47.5556	43.442	42.0727	46.8092	54.6523	44.7765	42.0342	44.1065	43.1084	41.7586	41.9	43.7872	47.0777	42.7519	0.0635576	0.168093	0.0290389	0.579527	0.172298	0.686468	0.236926	0.76372	0.163379	ADCY6_54	FALSE
ADCY9	O60503	1257	R.VIPQHQLS#ISPDIR.V	57.39	47.06	53.27	48.51	46.3303	63.6387	58.8925	55.7493	46.546	57.3886	61.0577	62.3066	61.1484	49.6248	55.313	45.4763	51.5575	56.1527	56.8247	52.8906	0.123173	0.140336	0.0368298	0.33764	0.271916	0.75997	0.471546	0.565565	0.119203	ADCY9_1257	FALSE
ADCY9	O60503	1307	K.DAHLS#PK.R	142.96	131.84	143.46	131.97	124.48	145.183	157.756	156.959	125.126	144.517	158.709	146.773	169.009	158.535	155.171	140.989	137.558	146.094	143.781	155.926	0.0868662	0.0638419	0.180825	0.367379	0.460695	0.0420062	0.434886	0.336587	1.37669	ADCY9_1307	FALSE
ADD1	P35611	12	R.AAVVTS#PPPTTAPHK.E	74.5	72.18	73.59	66.51	63.2186	76.4443	79.8796	83.0925	64.5848	74.4176	77.8729	77.715	84.5223	75.0865	81.8027	65.7482	71.695	75.6588	73.6476	76.7899	0.0776349	0.0387657	0.0990446	0.448212	0.612058	0.324444	0.348516	0.213207	0.48886	ADD1_12	FALSE
ADD1	P35611	464	R.GDEASEEGQNGS#SPK.S	89.85	97.55	94.45	95.56	76.8485	87.5685	82.6076	83.6786	82.6512	105.417	90.5095	94.9521	117.099	130.941	113.259	95.8296	94.3525	82.6758	93.3824	114.282	-0.190596	-0.0149105	0.276466	0.00654831	0.856965	0.0670707	2.18387	0.0670371	1.17347	ADD1_464	FALSE
ADD1	P35611	586	K.GS#EENLDEAR.E	129.63	130.28	121.91	101.46	102.643	119.536	162.639	139.431	104.972	118.379	124.944	130.996	127.227	102.253	137.374	101.074	120.82	131.062	119.823	116.982	0.117393	-0.0119551	-0.0465712	0.516921	0.913026	0.746787	0.286576	0.0395168	0.126804	ADD1_586	FALSE
ADD1	P35611	675	K.EEEAHRPPSPTEAPT#EASPEPAPDPAPVAEEAAPSAVEEGAAADPGSDGSPGK.S	2.55	1.84	3.04	2.77	3.18265	3.60701	2.60675	5.30442	2.00408	5.11387	3.15915	2.58655	6.7649	5.22477	4.50344	2.36869	2.55	3.67521	3.21591	4.71545	0.527329	0.334731	0.886898	0.148692	0.410679	0.0946985	0.827713	0.386498	1.02366	ADD1_675	FALSE
ADD1	P35611	724	K.FRT#PSFLK.K	50.44	59.91	54.98	47.63	42.6779	50.8315	62.0668	72.7969	52.8466	61.8995	65.8188	69.1557	58.1548	51.9065	63.4283	48.6215	53.24	57.0933	62.4302	55.5278	0.100811	0.229732	0.0606987	0.616376	0.0866851	0.610656	0.210154	1.06206	0.214203	ADD1_724	FALSE
ADD1	P35611	358	K.SRS#PGS#PVGEGTGSPPK.W	69.82	65.27	80.47	58.62	65.8658	68.2806	69.1495	79.0713	59.5302	74.546	75.3654	70.4095	72.4254	74.0045	76.6169	58.145	68.545	70.5918	69.9627	70.298	0.0424489	0.0295353	0.0364314	0.7218	0.817339	0.786454	0.141583	0.0875976	0.104327	ADD1_358	FALSE
ADD1	P35611	135	R.GSDS#IAYDK.G	34.34	33.76	31.85	29.41	33.9786	39.475	42.0717	38.8688	30.9103	38.6995	44.0602	34.099	34.7116	28.8337	39.4587	22.4489	32.34	38.5985	36.9423	31.3632	0.255226	0.191952	-0.0442461	0.0257285	0.210188	0.813536	1.58959	0.677392	0.0896233	ADD1_135	FALSE
ADD1	P35611	429	K.KYSDVEVPASVTGYSFASDGDSGT#CSPLR.H	28.4	32.72	34.8	28.71	23.4607	30.2706	35.181	39.6771	26.2407	30.1106	27.919	39.825	40.8331	31.7385	29.6525	55.4157	31.1575	32.1473	31.0238	39.4099	0.0451199	-0.00620412	0.33898	0.80735	0.97047	0.256338	0.0929381	0.0130177	0.591187	ADD1_429	FALSE
ADD1	P35611	600	K.EKS#PPDQPAVPHPPPSTPIK.L	101.09	91.77	94.67	78.68	87.2351	99.9556	115.485	110.494	95.3371	100.007	92.8591	110.215	98.3055	81.715	104.866	85.4873	91.5525	103.292	99.6044	92.5934	0.174062	0.12161	0.0163098	0.188186	0.235163	0.889559	0.725414	0.628631	0.050825	ADD1_600	FALSE
ADD2	P35612	699	K.DKTESVTSGPMSPEGS#PS#KSPSK.K	152.08	161.54	142.45	119.55	138.984	151.296	178.632	161.46	159.256	164.304	161.071	198.716	152.403	129.231	146.607	140.537	143.905	157.593	170.837	142.194	0.131087	0.247501	-0.0172511	0.308709	0.0834355	0.874793	0.510451	1.07865	0.0580948	ADD2_699	FALSE
ADD2	P35612	697	K.TESVTSGPMS#PEGS#PSK.S	53.46	58.83	60.69	50.76	47.9837	48.8596	51.6318	56.4831	45.0898	70.3285	61.9124	54.7097	63.4726	58.8535	59.8399	51.5596	55.935	51.2396	58.0101	58.4314	-0.126493	0.0525529	0.062993	0.169956	0.739804	0.490615	0.769664	0.130883	0.309259	ADD2_697	FALSE
ADD2	P35612	530	K.SRS#PSTESQLMSK.G	162.75	173.64	159.87	140.91	141.285	154.385	168.602	174.156	157.373	164.042	166.701	187.98	154.461	159.459	173.326	143.658	159.292	159.607	169.024	157.726	0.00284761	0.0855483	-0.0142584	0.976036	0.34487	0.870146	0.0105342	0.462344	0.0604078	ADD2_530	FALSE
ADD2	P35612	60	R.VTMILQS#PSFR.E	59.57	54.56	49.42	47.93	45.7121	53.8457	79.3729	64.328	61.2329	60.699	64.5916	77.5409	48.3632	40.9461	46.95	53.9309	52.87	60.8147	66.0161	47.5476	0.20197	0.320369	-0.153078	0.365359	0.0372824	0.20637	0.43728	1.4285	0.685354	ADD2_60	FALSE
ADD2	P35612	621	K.S#LEEGTKK.T	348.11	466.08	469.58	343.31	327.637	353.414	440.141	475.371	404.304	434.542	446.831	496.755	479.051	350.143	467.546	435.838	406.77	399.141	445.608	433.145	-0.0273156	0.131562	0.0906355	0.883005	0.381411	0.585975	0.054037	0.418607	0.232121	ADD2_621	FALSE
ADD2	P35612	455	R.SMGS#PRPK.T	190.69	211.02	262.66	236.05	182.848	167.89	203.977	250.237	177.399	240.806	191.959	226.818	276.702	268.753	258.187	261.45	225.105	201.238	209.246	266.273	-0.161695	-0.105401	0.242308	0.354542	0.488028	0.0734851	0.450332	0.311555	1.1338	ADD2_455	FALSE
ADD2	P35612	613	K.S#PLVS#PSK.S	146.09	133.3	135.75	99.78	127.665	127.713	161.191	149.409	122.223	113.322	145.19	140.715	126.044	91.377	138.801	114.681	128.73	141.494	130.363	117.726	0.136395	0.0181813	-0.128916	0.366791	0.901154	0.468411	0.435581	0.0452009	0.329373	ADD2_613	FALSE
ADD2	P35612	535	R.SPS#TES#QLMSK.G	130.2	157.94	148.11	105.62	114.449	126.972	190.52	189.336	141.715	119.078	159.324	177.088	129.402	106.638	138.536	122.734	135.468	155.319	149.301	124.327	0.197288	0.14028	-0.123802	0.432923	0.444475	0.442018	0.36359	0.352153	0.35456	ADD2_535	FALSE
ADD2	P35612	617	K.EAETKS#PLVS#PSK.S	55.32	59.64	41.58	41.08	36.125	46.7035	46.1356	43.7677	37.5862	49.128	39.4791	43.8862	41.297	33.3772	43.9433	46.305	49.405	43.1829	42.5199	41.2306	-0.194196	-0.21652	-0.26094	0.301822	0.262372	0.199902	0.520249	0.581082	0.699184	ADD2_617	FALSE
ADD2	P35612	592	K.ETAPEEPGS#PAK.S	113.82	114.45	111.82	116.86	93.6573	102.311	114.121	114.112	90.5097	124.048	108.585	124.543	106.354	162.751	113.334	106.809	114.237	106.05	111.921	122.312	-0.107288	-0.0295511	0.0985282	0.1987	0.793169	0.594392	0.701803	0.100634	0.225927	ADD2_592	FALSE
ADD2	P35612	600	K.ETAPEEPGS#PAKS#APAS#PVQSPAK.E	189.12	174.01	180.65	164.65	156.782	157.466	181.183	175.899	135.609	163.314	190.212	175.215	146.332	136.449	161.1	138.991	177.107	167.832	166.087	145.718	-0.0776048	-0.0926826	-0.281445	0.299282	0.431447	0.00613765	0.52392	0.365073	2.212	ADD2_600	FALSE
ADD2	P35612	675	K.GLSQMTTSADT#DVDTSK.D	78.64	70.07	67	60.13	62.1238	66.7537	68.2745	66.7729	58.8352	66.1059	75.7645	63.2714	62.287	67.2286	75.5848	57.1178	68.96	65.9812	65.9943	65.5545	-0.0637043	-0.0634193	-0.0730641	0.507048	0.592781	0.558053	0.294951	0.227106	0.253325	ADD2_675	FALSE
ADD2	P35612	693	K.DKTESVTSGPMS#PEGSPSK.S	76.1	83.54	78.84	70.1	66.1858	91.1546	83.7044	80.8071	59.573	74.4832	85.6464	85.9182	80.0332	76.2772	89.0912	67.8356	77.145	80.463	76.4052	78.3093	0.0607523	-0.0139017	0.0216108	0.602519	0.91858	0.832319	0.22003	0.036883	0.0797104	ADD2_693	FALSE
ADD2	P35612	596	K.S#APAS#PVQSPAK.E	33.11	35.59	32.14	23.28	27.0769	27.3271	33.3046	36.3078	30.8785	30.5	35.5089	30.9853	32.4761	31.9829	31.3285	32.9788	31.03	31.0041	31.9682	32.1916	-0.0012036	0.0429724	0.0530197	0.994381	0.764645	0.695853	0.00244732	0.11654	0.157482	ADD2_596	FALSE
ADD3	Q9UEY8	64	R.VTQILQS#PAFR.E	2.92	2.95	2.93	1.47	2.20622	0.998289	2.95493	2.22618	3.74418	3.67485	3.59561	2.91214	2.19307	2.37744	2.98878	1.67877	2.5675	2.09641	3.4817	2.30952	-0.292446	0.439426	-0.152774	0.421773	0.083407	0.592956	0.374921	1.0788	0.226978	ADD3_64	FALSE
ADD3	Q9UEY8	673	K.IEEVLS#PEGSPSK.S	84.95	77.48	72.98	72.74	67.684	74.3126	77.5271	83.6366	65.9095	79.4599	72.1696	79.866	82.5603	79.9791	80.7942	63.075	77.0375	75.7901	74.3513	76.6022	-0.0235517	-0.0512034	-0.00817578	0.785585	0.562736	0.938427	0.104807	0.249695	0.0275994	ADD3_673	FALSE
ADGRA1	Q86SQ6	346	R.AACLHS#PGLGQPR.G	77.42	72.95	80.74	81.93	65.9752	72.9136	94.8106	84.7375	64.1702	81.8607	85.5978	93.044	89.1585	86.6932	76.8611	104.581	78.26	79.6092	81.1682	89.3235	0.0246605	0.0526392	0.190765	0.851008	0.677427	0.148175	0.0700661	0.169137	0.829225	ADGRA1_346	FALSE
ADGRB1	O14514	1278	K.GPPTNFNS#LPANVSK.L	39.47	43.65	33.61	30.87	40.2559	38.217	46.5607	42.4609	34.9519	45.8093	45.9277	38.6934	41.3267	40.4527	40.796	46.5705	36.9	41.8736	41.3456	42.2865	0.182421	0.164111	0.196575	0.201751	0.30464	0.16268	0.695185	0.516213	0.788666	ADGRB1_1278	FALSE
ADGRB1	O14514	1252	R.TATITGT#LK.R	7.63	8.68	6.13	8.06	10.3715	8.96422	10.5487	6.71485	4.85443	4.88995	7.16325	9.56678	5.30629	6.80454	5.36872	6.79414	7.625	9.14982	6.6186	6.06842	0.263005	-0.20421	-0.329416	0.202359	0.46123	0.0669191	0.693878	0.336082	1.17445	ADGRB1_1252	FALSE
ADGRB1	O14514	1291	K.LHLHGS#PR.Y	70.53	71.59	64.14	62.73	63.5141	80.5671	82.7057	86.3623	70.2472	80.477	83.2239	70.6616	76.5251	71.9575	82.4972	68.1182	67.2475	78.2873	76.1524	74.7745	0.219298	0.179409	0.153066	0.114867	0.0749237	0.100738	0.939805	1.12538	0.996808	ADGRB1_1291	FALSE
ADGRB1	O14514	1469	K.NENVATLSVSS#LER.R	53.87	54.9	44.69	47.72	60.5001	50.0954	58.5943	56.489	54.6893	53.0909	58.265	64.4811	50.3057	49.8479	59.8675	65.0177	50.295	56.4197	57.6316	56.2597	0.165784	0.196445	0.161687	0.116194	0.082245	0.236401	0.934817	1.08489	0.626351	ADGRB1_1469	FALSE
ADGRB1	O14514	1554	K.ELEPLQPS#PLELR.S	20.2	15.61	18.93	20.42	14.4713	22.9812	14.1167	23.0366	23.8814	16.9905	19.5598	14.587	22.3385	20.1535	16.0958	18.9674	18.79	18.6514	18.7547	19.3888	-0.010678	-0.00271418	0.0452568	0.96217	0.988259	0.738451	0.016748	0.00512933	0.131679	ADGRB1_1554	FALSE
ADGRG1	Q9Y653	670	R.GGPS#PLK.S	125.06	108.99	110.32	90.57	80.9917	86.4859	98.7824	92.6952	109.42	115.68	130.41	127.084	137.632	119.226	131.798	123.35	108.735	89.7388	120.649	128.002	-0.277013	0.149995	0.235345	0.0686927	0.220811	0.0670141	1.16309	0.65598	1.17383	ADGRG1_670	FALSE
ADGRL2	O95490	1430	R.GNS#DGYIIPINK.E	74.61	71.82	70.89	63.04	62.0606	72.9646	79.0202	67.2443	62.7916	69.0254	77.1375	79.5148	85.1984	82.5098	94.0807	75.9178	70.09	70.3224	72.1173	84.4266	0.00477615	0.0411373	0.26849	0.95997	0.67515	0.0232378	0.0177425	0.1706	1.63381	ADGRL2_1430	FALSE
ADGRL3	Q9HAR2	1148	R.YSTGS#QSR.I	51.81	41.17	32.14	33.28	34.7036	44.4331	67.3003	51.4358	38.2407	36.8194	39.3451	39.0473	35.1201	40.7997	49.071	36.3654	39.6	49.4682	38.3631	40.339	0.321001	-0.045781	0.0266767	0.282136	0.803852	0.898519	0.549542	0.094824	0.0464725	ADGRL3_1148	FALSE
ADGRL3	Q9HAR2	1395	K.S#MPNLGSR.N	72.38	77.1	63.64	61.28	65.8233	76.4926	76.5236	70.0683	66.5226	78.4788	82.9732	75.1657	77.0841	75.7173	80.9312	73.5103	68.6	72.227	75.7851	76.8107	0.0743289	0.143705	0.163099	0.45779	0.207268	0.110083	0.339334	0.683468	0.958278	ADGRL3_1395	FALSE
ADGRL3	Q9HAR2	1446	K.GPAHLVTS#L.-	107.94	95.22	80.68	94.56	94.7017	108.356	103.533	93.7412	69.0387	88.6776	91.8371	77.6049	117.742	91.1261	110.321	80.2731	94.6	100.083	81.7896	99.8656	0.0812824	-0.209923	0.0781476	0.442985	0.144836	0.628843	0.353611	0.839124	0.201457	ADGRL3_1446	FALSE
ADGRL3	Q9HAR2	1419	R.GSS#DGFIVPPNK.D	97.69	93.7	87.2	71.08	86.8727	87.6267	101.663	95.528	88.2743	85.5181	97.5031	84.2024	84.2924	105.279	106.221	80.7591	87.4175	92.9226	88.8745	94.1379	0.0881078	0.0238472	0.106854	0.457493	0.83456	0.480953	0.339616	0.0785422	0.317897	ADGRL3_1419	FALSE
ADNP	Q9H2P0	955	K.LMHNAS#DS#EVDQDDVVEWK.D	117.42	108.91	103.27	92.74	88.0743	109.84	114.588	132.26	88.5293	106.492	110.434	115.277	96.6452	92.5346	99.3621	81.5258	105.585	111.191	105.183	92.5169	0.0746291	-0.00550551	-0.190616	0.61613	0.960575	0.094356	0.210328	0.0174689	1.02523	ADNP_955	FALSE
ADNP	Q9H2P0	921	K.VIPEDAS#ESEEK.L	110.18	101.09	91.47	74.04	83.4257	93.258	103.754	116.074	87.8405	91.9416	112.045	116.336	107.503	77.8798	103.574	100.594	94.195	99.1281	102.041	97.3876	0.0736443	0.115423	0.0480871	0.653208	0.483643	0.765072	0.184949	0.315475	0.116298	ADNP_921	FALSE
ADRM1	Q16186	217	R.SQSAAVT#PSSTTSSTR.A	13.45	18.19	19.95	16.6	15.9087	16.5459	17.9351	22.2178	20.8048	18.6283	22.8526	24.8213	21.3066	15.898	20.0051	20.4486	17.0475	18.1519	21.7767	19.4146	0.0905582	0.353228	0.18758	0.597267	0.0488124	0.244508	0.223831	1.31147	0.611706	ADRM1_217	FALSE
AFAP1	Q8N556	265	K.EAYSGCSGPVDSECPPPPSS#PVHK.A	53.11	38.52	34.52	33.78	29.3675	40.4107	59.9113	56.224	35.3563	39.0318	48.3931	77.3049	36.1691	36.4092	38.6117	100.605	39.9825	46.4784	50.0215	52.9488	0.217191	0.32318	0.40523	0.474071	0.390276	0.482497	0.324156	0.408629	0.316505	AFAP1_265	FALSE
AFAP1	Q8N556	282	K.KLSSERPS#S#DGEGVVENGITTCNGK.E	23.38	24.94	20.08	25.15	18.0443	25.1295	27.3979	30.6091	23.4329	32.0847	27.2562	24.8322	26.0438	35.1461	29.4989	31.6701	23.3875	25.2952	26.9015	30.5897	0.113125	0.201949	0.38731	0.547128	0.176244	0.0237706	0.261911	0.753885	1.62396	AFAP1_282	FALSE
AFAP1	Q8N556	257	K.EAYSGCSGPVDS#ECPPPPSSPVHK.A	16.34	6.2	9.85	9.57	6.94515	7.28121	17.5682	17.3535	4.90731	7.8241	12.2781	29.0201	9.91648	5.96033	7.42171	35.9707	10.49	12.287	13.5074	14.8173	0.228122	0.364736	0.498269	0.643004	0.630418	0.594379	0.191786	0.200372	0.225936	AFAP1_257	FALSE
AFAP1	Q8N556	711	K.SQAAPGSS#PCR.G	162.2	155.63	165.69	152.91	117.844	131.687	181.143	203.846	171.539	180.496	215.586	246.095	171.148	162.787	176.2	233.925	159.107	158.63	203.429	186.015	-0.00433684	0.354524	0.225417	0.982824	0.0790467	0.195251	0.00752418	1.10212	0.709408	AFAP1_711	FALSE
AFAP1	Q8N556	668	K.SGTSSPQS#PVFR.H	181.24	142.94	149.29	146.03	149.871	152.476	175.757	172.294	152.629	180.417	207.161	187.029	169.28	169.06	199.875	171.023	154.875	162.6	181.809	177.309	0.0702193	0.231322	0.195164	0.514506	0.112233	0.103705	0.288609	0.949881	0.984201	AFAP1_668	FALSE
AFAP1	Q8N556	283	K.LSSERPSS#DGEGVVENGITTCNGK.E	23.33	20.74	24.66	15.83	17.2695	21.7596	27.6686	30.8704	23.6398	25.6697	28.6851	31.6019	21.3779	20.334	23.1106	27.6618	21.14	24.392	27.3991	23.1211	0.206435	0.374154	0.129233	0.407411	0.0541936	0.464779	0.389967	1.26605	0.332754	AFAP1_283	FALSE
AFAP1	Q8N556	686	R.TLENSPISSCDT#SDTEGPVPVNSAAVLK.K	8.59	7.32	8.14	7.58	6.97315	6.73045	9.11084	9.75495	8.51388	8.0803	10.0117	8.26753	7.48434	9.41544	8.69519	10.6054	7.9075	8.14235	8.71835	9.0501	0.0422232	0.140834	0.194712	0.786858	0.181031	0.182664	0.104104	0.742246	0.738347	AFAP1_686	FALSE
AFDN	P55196	1783	K.SQDADSPGSS#GAPENLTFK.E	29.55	36.47	29.97	28.17	26.8001	37.2137	39.2985	32.648	30.4211	36.4967	35.6657	30.9714	38.6478	29.295	35.551	31.5397	31.04	33.9901	33.3887	33.7584	0.130985	0.105232	0.121118	0.414661	0.371182	0.367154	0.382307	0.430413	0.435151	AFDN_1783	FALSE
AFDN	P55196	1182	R.ADHRS#S#PNVANQPPS#PGGK.S	27.6	38.91	27.19	31.26	26.4249	27.6757	26.0392	36.5883	28.198	39.5722	33.6477	31.824	34.5014	35.0522	30.8227	32.5893	31.24	29.182	33.3105	33.2414	-0.0983151	0.0925819	0.0895862	0.597014	0.587201	0.527985	0.224016	0.231213	0.277378	AFDN_1182	FALSE
AFDN	P55196	1330	K.SVT#PASTLTK.S	152.63	122.72	121.83	119.23	127.934	138.233	144.289	120.741	84.3675	109.134	120.605	110.753	128.081	112.13	138.66	108.617	129.102	132.799	106.215	121.872	0.0407302	-0.281532	-0.083149	0.711558	0.0831782	0.519041	0.14779	1.07999	0.284798	AFDN_1330	FALSE
AFDN	P55196	1501	R.DLQYITVS#K.E	104.62	126.15	104.9	81.41	90.6993	113.288	104.595	110.786	92.6337	99.4108	114.141	99.4755	114.509	75.9551	105.832	97.1236	104.27	104.842	101.415	98.355	0.00789363	-0.0400491	-0.0842535	0.958573	0.792278	0.648365	0.0183748	0.101122	0.18818	AFDN_1501	FALSE
AFDN	P55196	1238	R.EYFTFPASKS#QDR.M	71.11	83.16	95.39	108.14	61.9603	72.5094	51.922	66.8075	73.4789	102.918	76.8674	72.5293	144.054	162.894	108.742	81.5668	89.45	63.2998	81.4484	124.314	-0.498881	-0.135195	0.474838	0.0376027	0.484866	0.151206	1.42478	0.314378	0.820431	AFDN_1238	FALSE
AFDN	P55196	512	R.S#VDGGLMVK.G	52.66	63.95	59.21	46.05	47.669	54.2882	60.1986	60.8241	53.0399	57.4536	69.4321	55.5004	64.5966	56.6883	59.1304	47.8967	55.4675	55.745	58.8565	57.078	0.00719949	0.0855597	0.0412927	0.95732	0.548761	0.768495	0.018943	0.260617	0.114359	AFDN_512	FALSE
AFDN	P55196	1275	R.S#QEELREDK.A	82.39	96.49	96.94	119.03	74.4795	93.274	51.6197	70.0493	74.5257	115.231	81.8639	58.8242	132.581	158.509	128.58	128.549	98.7125	72.3556	82.6112	137.055	-0.448127	-0.256896	0.473448	0.061053	0.304113	0.0105313	1.21429	0.516965	1.97752	AFDN_1275	FALSE
AFDN	P55196	181	R.QAS#DKDDRPFQGEDVENSR.L	9.83	11.99	7.06	6.77	7.30723	9.52754	8.10988	8.75617	8.17991	9.8418	6.89573	8.96769	8.80202	7.49263	5.34148	6.50539	8.9125	8.4252	8.47128	7.03538	-0.0811184	-0.0732498	-0.341202	0.731981	0.764522	0.24987	0.1355	0.11661	0.602286	AFDN_181	FALSE
AFDN	P55196	1721	K.TQVLS#PDSLFTAK.F	9.45	16.65	13.56	12.27	11.9772	16.9703	19.2531	15.4171	14.7951	19.8131	17.0613	10.9965	16.4817	14.8606	12.99	17.1364	12.9825	15.9044	15.6665	15.3672	0.292861	0.271113	0.243282	0.220485	0.306079	0.2327	0.656621	0.514167	0.633204	AFDN_1721	FALSE
AFDN	P55196	1140	K.SEGFELYNNSTQNGS#PESPQLPWAEYSEPK.K	11.46	10.5	9.58	8.3	9.82984	10.5387	8.08903	9.38161	10.1116	11.9245	11.4605	9.93892	5.90265	7.7836	11.639	7.794	9.96	9.45979	10.8589	8.27982	-0.0743379	0.124659	-0.266546	0.578181	0.326102	0.280947	0.237936	0.486647	0.551376	AFDN_1140	FALSE
AFDN	P55196	426	R.LQLSVT#EVGTEK.L	33.69	30.68	28.32	25.81	34.7849	32.9607	31.5118	32.6271	30.2808	30.1945	31.5758	30.7556	34.0026	32.8699	35.499	26.3021	29.625	32.9711	30.7017	32.1684	0.154389	0.0515012	0.11883	0.139464	0.570926	0.372763	0.855539	0.24342	0.428568	AFDN_426	FALSE
AFDN	P55196	1173	R.ADHRS#S#PNVANQPPS#PGGK.S	57.91	49.88	48.5	43.84	52.9748	61.4495	63.2529	56.6858	48.486	50.8277	69.2163	57.8961	51.7417	42.6176	62.5494	40.9756	50.0325	58.5907	56.6065	49.4711	0.227807	0.178102	-0.01628	0.0642739	0.284935	0.926243	1.19197	0.545255	0.0332751	AFDN_1173	FALSE
AFDN	P55196	1083	R.TSS#VVTLEVAK.Q	66.08	65.74	69.86	66.39	66.0882	63.5239	70.0285	66.4739	59.4608	70.8782	67.2631	68.9465	71.4553	77.94	69.3562	51.43	67.0175	66.5286	66.6372	67.5454	-0.0105626	-0.008211	0.0113188	0.777311	0.894249	0.932399	0.109405	0.0485416	0.0303984	AFDN_1083	FALSE
AFDN	P55196	1512	K.EELSSGDSLS#PDPWK.R	125.91	142.53	138.63	121.46	118.802	140.839	166.805	154.463	125.202	135.497	147.292	150.044	161.72	132.737	156.098	129.37	132.132	145.227	139.509	144.981	0.136327	0.0783736	0.133881	0.311451	0.37052	0.237461	0.50661	0.431188	0.624408	AFDN_1512	FALSE
AFDN	P55196	1211	K.ITSVSTGNLCTEEQT#PPPRPEAYPIPTQTYTR.E	63.63	55.4	51.64	51.07	43.0303	54.3716	58.708	58.9061	56.763	59.4501	57.8313	61.1983	57.1352	63.1833	56.7922	60.9594	55.435	53.754	58.8107	59.5175	-0.0444249	0.0852806	0.102518	0.734515	0.336186	0.273374	0.133999	0.47342	0.563243	AFDN_1211	FALSE
AFDN	P55196	216	R.TIS#NPEVVM*K.R	221.37	218.94	212.13	198.97	180.804	214.735	218.998	203.206	180.573	209.289	240.692	228.671	227.034	214.969	219.209	178.108	212.852	204.436	214.806	209.83	-0.0582072	0.0131827	-0.0206335	0.436052	0.896319	0.812459	0.360462	0.0475373	0.0901988	AFDN_216	FALSE
AFDN	P55196	1232	R.EYFT#FPASK.S	100.94	79.1	65.06	67.93	82.1725	95.1712	96.37	76.1891	72.1408	71.9034	92.774	80.666	94.7438	70.3642	79.2286	62.2896	78.2575	87.4757	79.3711	76.6565	0.160653	0.0203841	-0.0298201	0.378266	0.911414	0.886162	0.422203	0.0402842	0.052487	AFDN_1232	FALSE
AFDN	P55196	391	K.LPYLVELS#PGRR.N	133.66	140.08	111.54	119.74	104.282	124.338	124.39	118.323	102.163	128.127	145.674	124.004	150.05	125.546	125.369	106.643	126.255	117.833	124.992	126.902	-0.099597	-0.0145061	0.00737233	0.338316	0.913053	0.955244	0.470677	0.0395041	0.0198855	AFDN_391	FALSE
AFDN	P55196	1799	R.LFS#QGQDVSNK.V	55.71	54.48	60.92	56.42	45.5112	52.7872	64.879	62.0645	49.6622	50.4608	64.5328	47.5903	62.8404	67.5168	63.069	47.0861	56.8825	56.3105	53.0615	60.1281	-0.0145811	-0.100319	0.0800539	0.908617	0.408898	0.531414	0.041619	0.388385	0.274567	AFDN_1799	FALSE
AFDN	P55196	1107	K.QGAIYHGLATLLNQPS#PM*MQR.I	91.8	90.47	88.98	88.14	91.0954	93.764	96.5889	95.7654	86.7092	100.76	99.1302	91.6517	108.43	101.592	92.1354	86.929	89.8475	94.3034	94.5627	97.2717	0.0698314	0.0737931	0.114541	0.0273504	0.248301	0.219869	1.56304	0.605022	0.657837	AFDN_1107	FALSE
AFF4	Q9UHB7	694	R.MFS#PM*EEK.E	44.22	37.15	32.97	21.46	38.8045	32.6005	33.2909	33.6088	33.758	39.742	39.5113	36.5752	46.2024	43.0938	45.1662	35.5509	33.95	34.5762	37.3966	42.5033	0.0263661	0.139495	0.324164	0.906679	0.531103	0.177444	0.0425462	0.274821	0.750938	AFF4_694	FALSE
AFF4	Q9UHB7	1058	K.AVGMPSPVS#PK.L	22.85	25.94	16.02	16.04	24.8432	28.7764	31.3107	28.2314	30.3535	37.4071	36.0369	34.9813	30.9565	33.9204	33.3413	27.4136	20.2125	28.2904	34.6947	31.408	0.485065	0.779468	0.635883	0.0393818	0.00435322	0.0124804	1.4047	2.36119	1.90377	AFF4_1058	FALSE
AFF4	Q9UHB7	674	K.YPESNRT#PVKPSSVEEEDSFFR.Q	10.28	15.03	9.8	7.83	16.3411	16.7499	12.1627	11.7358	15.2536	16.9734	15.8059	17.2949	13.4782	13.3868	13.9735	11.6268	10.735	14.2474	16.332	13.1163	0.408376	0.605375	0.289043	0.134619	0.029741	0.219514	0.870892	1.52664	0.658537	AFF4_674	FALSE
AFF4	Q9UHB7	1055	K.AVGMPS#PVSPK.L	27.82	33.16	30.67	22.95	29.494	31.4651	33.0728	27.6954	27.5572	29.8991	35.1701	30.2486	29.9889	31.7565	30.6975	30.027	28.65	30.4318	30.7188	30.6175	0.0870462	0.100585	0.0958205	0.507973	0.477153	0.438557	0.294159	0.321342	0.357974	AFF4_1055	FALSE
AFF4	Q9UHB7	814	K.DLLPS#PAGPVPSK.D	18.37	27.51	21.57	14.44	23.6624	24.0893	22.0365	21.7004	20.0143	23.8452	28.8505	23.1182	24.2822	22.2631	23.6041	18.484	20.4725	22.8721	23.957	22.1583	0.159904	0.226762	0.114163	0.453168	0.33929	0.608228	0.343741	0.469429	0.215933	AFF4_814	FALSE
AFF4	Q9UHB7	620	K.SS#PRPTAEK.K	71.11	65.95	45.12	54.13	74.0483	62.3306	66.2365	68.4529	65.216	78.0439	89.8861	73.7656	73.7684	70.637	78.2713	56.3816	59.0775	67.7671	76.7279	69.7646	0.197976	0.377142	0.239886	0.242417	0.0646841	0.20748	0.615436	1.1892	0.683023	AFF4_620	FALSE
AFF4	Q9UHB7	528	K.ETSSAT#PGRDSK.T	85.01	80.51	71.7	70.05	76.0194	86.1111	68.789	74.4116	78.3445	100.61	92.8781	71.4377	100.39	110.79	97.0144	96.8239	76.8175	76.3328	85.8175	101.254	-0.0091321	0.159837	0.398478	0.927019	0.291164	0.00240267	0.0329114	0.535863	2.61931	AFF4_528	FALSE
AFTPH	Q6ULP2	617	R.TDENIDTPGT#PK.T	38.92	44.13	46.51	39.94	32.7891	39.2213	47.3958	51.6198	41.8148	47.166	51.2073	48.9836	54.7077	40.2864	51.8923	45.0361	42.375	42.7565	47.2929	47.9806	0.0129294	0.158411	0.179239	0.937364	0.116963	0.197156	0.0280915	0.93195	0.70519	AFTPH_617	FALSE
AFTPH	Q6ULP2	866	K.LEISTSS#LK.V	2.02	2.33	3.4	2.39	1.02308	4.03153	2.31965	3.80868	1.77697	2.40653	2.83301	2.79239	3.35214	2.86603	1.89381	2.08622	2.535	2.79573	2.45223	2.54955	0.14124	-0.0478943	0.00825593	0.749752	0.837903	0.975453	0.125083	0.0768065	0.0107938	AFTPH_866	FALSE
AFTPH	Q6ULP2	382	K.TSDDEVGS#PK.E	72.91	69.16	76.47	69	62.1443	70.3694	88.8861	86.9513	75.5773	74.3385	95.1037	83.6498	73.0786	84.725	68.4201	72.552	71.885	77.0878	82.1673	74.6939	0.100811	0.192874	0.0553	0.488766	0.117449	0.510153	0.310899	0.930151	0.2923	AFTPH_382	FALSE
AGAP1	Q9UPQ3	521	K.LDPPPS#PHANR.K	183.72	169.79	159.09	160.79	148.594	188.015	170.321	182.255	155.867	176.202	171.181	164.941	192.306	171.367	180.275	160.57	168.347	172.296	167.048	176.13	0.033451	-0.0111816	0.0651966	0.718876	0.86188	0.410496	0.143346	0.0645532	0.386691	AGAP1_521	FALSE
AGAP1	Q9UPQ3	339	R.ADS#IGSGR.A	186.03	165.94	125.27	125.05	118.571	144.796	163.743	156.099	91.7949	115.964	130.949	119.408	134.355	133.954	149.381	101.816	150.572	145.802	114.529	129.876	-0.0464436	-0.394745	-0.213319	0.802956	0.0965508	0.306071	0.0953083	1.01524	0.514177	AGAP1_339	FALSE
AGAP1	Q9UPQ3	303	R.IDVPPTANT#PTPVR.K	77.35	62.94	57.53	60.45	54.9558	63.5364	53.358	59.4631	60.0086	72.2978	120.936	62.3147	65.0679	94.4743	69.9233	52.675	64.5675	57.8283	78.8892	70.5351	-0.159032	0.28902	0.127534	0.238575	0.397866	0.572851	0.622376	0.400263	0.241959	AGAP1_303	FALSE
AGAP1	Q9UPQ3	605	R.LTS#QSEAMALQSIR.N	22.74	18.19	25.29	20.28	14.6759	16.8556	20.7514	24.1541	20.9047	20.6851	22.0827	22.9412	26.6165	26.6752	31.4033	22.0352	21.625	19.1093	21.6534	26.6825	-0.178428	0.00189448	0.303196	0.374001	0.986938	0.0869793	0.427127	0.00571033	1.06058	AGAP1_605	FALSE
AGAP1	Q9UPQ3	836	R.FVLM*AT#PNLSR.R	97.61	91.84	94.32	99.21	84.3865	91.6357	94.9989	102.643	90.3074	105.132	118.1	113.428	117.528	115.893	105.409	115.256	95.745	93.4159	106.742	113.521	-0.0355286	0.156861	0.245695	0.602569	0.168379	0.00275197	0.219994	0.773712	2.56036	AGAP1_836	FALSE
AGAP2	Q99490	808	R.ALS#TDCTPSGDLSPLSR.E	10.1	9.52	9.06	8.28	9.08414	9.96178	10.8622	10.3151	9.30327	10.0827	9.21334	12.8207	10.9353	7.58312	7.51064	11.0078	9.24	10.0558	10.355	9.2592	0.122065	0.164365	0.00299444	0.178594	0.293047	0.986453	0.748133	0.533063	0.00592381	AGAP2_808	FALSE
AGAP2	Q99490	388	R.ELLGAELRAS#PK.A	37.29	51.97	53.06	56.39	44.9534	56.6135	36.7697	49.6721	44.9375	61.0259	42.4993	38.662	70.2684	68.538	63.6819	49.929	49.6775	47.0022	46.7812	63.1043	-0.0798654	-0.0866646	0.345147	0.668323	0.671488	0.0758991	0.175013	0.172962	1.11976	AGAP2_388	FALSE
AGAP2	Q99490	211	R.LS#WPESEGKPR.V	67.77	84.42	82.63	56.78	72.1146	81.3013	118.151	123.645	72.9273	70.4391	82.3205	100.957	70.1144	56.6605	78.531	67.931	72.9	98.8029	81.661	68.3092	0.438634	0.163728	-0.0938381	0.14148	0.393235	0.58689	0.849305	0.405348	0.231443	AGAP2_211	FALSE
AGAP3	Q96P47	538	K.LDPPPS#PHSNR.K	47.74	49.6	38.28	45.26	41.1966	46.2794	57.4848	52.8491	47.0748	53.9718	52.0866	51.5079	55.3905	56.6449	50.6542	43.2588	45.22	49.4525	51.1603	51.4871	0.129081	0.178064	0.18725	0.373483	0.0954384	0.162494	0.42773	1.02028	0.789164	AGAP3_538	FALSE
AGAP3	Q96P47	443	R.ATPATAPGTS#PR.A	43.49	45.37	45.71	46.09	33.0623	35.9584	40.8468	35.4724	40.7098	46.5709	42.2498	39.3473	53.1127	43.8408	43.1886	41.0613	45.165	36.335	42.2194	45.3008	-0.313847	-0.0972979	0.00433241	0.00833909	0.15629	0.963227	2.07888	0.806069	0.0162715	AGAP3_443	FALSE
AGAP3	Q96P47	324	R.IETIAASST#PTPIRK.Q	17.71	25.16	24.48	24.75	12.6729	15.7731	13.6059	23.6548	20.0563	30.6304	28.7545	26.3093	24.996	30.1236	25.3974	26.5012	23.025	16.4267	26.4376	26.7545	-0.487163	0.19939	0.216582	0.0795807	0.288006	0.137724	1.09919	0.540599	0.860991	AGAP3_324	FALSE
AGFG1	P52594	181	K.GT#PSQS#PVVGR.S	141.11	165.72	163.9	143.24	118.982	146.584	166.6	164.815	138.874	172.993	178.042	163.599	173.066	159.826	171.923	150.222	153.493	149.245	163.377	163.76	-0.0404832	0.0900362	0.0934109	0.754802	0.40174	0.274395	0.122167	0.396054	0.561623	AGFG1_181	FALSE
AGFG1	P52594	167	K.SLLGDS#APTLHLNK.G	98.24	113.16	107.85	97.51	81.7646	80.2634	96.3357	112.506	94.4929	97.1632	107.649	102.845	96.6811	90.881	91.8742	74.8674	104.19	92.7175	100.538	88.5759	-0.168304	-0.0514818	-0.23423	0.238721	0.478225	0.044237	0.622109	0.320368	1.35421	AGFG1_167	FALSE
AGTPBP1	Q9UPW5	1168	K.VTS#PTTYVLDEDEPR.F	29.86	30.24	25.85	26.96	23.6477	31.0885	27.2209	30.9903	28.2597	32.242	30.5409	27.709	31.2895	29.2612	31.4784	28.5553	28.2275	28.2368	29.6879	30.1461	0.000477729	0.0727731	0.0948703	0.996585	0.369377	0.197926	0.00148572	0.43253	0.703497	AGTPBP1_1168	FALSE
AHCYL2	Q96HN2	107	R.DGGEALVS#PDGTVTEAPR.T	49.16	55.82	60.57	50.16	49.5846	54.2533	56.5927	45.4854	53.0164	51.5037	59.7498	46.6716	52.7392	45.872	49.8361	40.66	53.9275	51.479	52.7354	47.2768	-0.0670372	-0.0322501	-0.189889	0.525055	0.763646	0.124693	0.279795	0.117108	0.904158	AHCYL2_107	FALSE
AHDC1	Q5TGY3	1064	R.ASTVS#PGGYMVPK.G	54.62	43.24	41.82	43.82	48.336	52.6864	51.6812	50.9801	40.9808	47.2736	50.9696	51.8081	63.9516	53.7112	53.2047	46.8687	45.875	50.9209	47.758	54.4341	0.150551	0.0580344	0.246802	0.185646	0.641831	0.113718	0.731313	0.192579	0.944171	AHDC1_1064	FALSE
AHDC1	Q5TGY3	1476	R.S#PPYEGK.V	99.3	97.29	88.58	78.65	81.0613	93.9689	99.3921	93.7577	79.267	91.0141	106.05	110.918	101.352	74.6128	97.1899	89.0304	90.955	92.045	96.8124	90.5462	0.0171863	0.0900394	-0.00649964	0.864506	0.526279	0.95865	0.0632322	0.278784	0.01834	AHDC1_1476	FALSE
AHDC1	Q5TGY3	1403	K.AYSPTCS#PTLGFK.E	93.99	74.21	96.63	75.17	53.0159	77.3106	88.2922	78.1723	58.5405	69.0991	78.0947	92.7237	67.3339	75.283	75.5558	98.7564	85	74.1977	74.6145	79.2323	-0.196087	-0.188007	-0.101375	0.304684	0.3125	0.547445	0.51615	0.505149	0.26166	AHDC1_1403	FALSE
AHNAK2	Q8IVF2	846	K.MPSFGVS#APGK.S	44.04	44.72	39.28	37.52	29.177	39.8115	47.9238	47.6317	36.4664	52.007	47.31	39.558	37.6905	41.098	43.7373	38.1515	41.39	41.136	43.8354	40.1693	-0.00888092	0.0828128	-0.043188	0.959941	0.568221	0.609666	0.0177554	0.245482	0.214908	AHNAK2_846	FALSE
AHNAK2	Q8IVF2	5175	R.KPDAEVLTVES#PEEEAMTK.Y	2.95	1.95	2.74	2.66	0.944648	1.14916	1.87956	3.70068	2.26596	2.33018	2.88979	4.04571	1.65404	0.894811	1.59981	4.41982	2.575	1.91851	2.88291	2.14212	-0.424585	0.162953	-0.265531	0.382557	0.540628	0.624817	0.417304	0.267101	0.204247	AHNAK2_5175	FALSE
AIFM1	O95831	268	R.SLS#AIDR.A	128.78	116.67	113.84	95.95	113.645	123.644	124.959	108.312	100.749	102.744	121.494	110.963	124.97	98.592	103.555	88.8031	113.81	117.64	108.987	103.98	0.0477497	-0.0624658	-0.130322	0.64776	0.582988	0.373416	0.188586	0.23434	0.427807	AIFM1_268	FALSE
AIP	O00170	159	K.VES#PGTYQQDPWAMTDEEK.A	45.21	43.64	39.62	38.12	36.1803	44.0734	41.1901	34.8488	42.5702	50.7348	51.0861	48.8171	53.3735	46.4104	48.5537	33.8572	41.6475	39.0731	48.302	45.5487	-0.0920528	0.213854	0.12918	0.383015	0.0430141	0.433807	0.416784	1.36639	0.362703	AIP_159	FALSE
AJM1	C9J069	856	K.VALAAGS#PARPPPAR.S	42.88	40.99	44.05	43.3	30.9955	37.1167	41.9044	42.5753	32.6156	39.1454	44.1612	37.0991	40.1577	47.8374	43.5385	38.9821	42.805	38.148	38.2553	42.6289	-0.166173	-0.162119	-0.00594631	0.17971	0.152211	0.937317	0.745429	0.817555	0.0281137	AJM1_856	FALSE
AJM1	C9J069	498	R.RPPVVVNLST#SPR.R	29.65	33.48	25.65	26.26	23.6649	22.2982	27.1521	30.7553	22.3177	21.0034	27.5997	27.4833	27.6642	26.6345	28.4794	25.9824	28.76	25.9676	24.601	27.1901	-0.14735	-0.225346	-0.080982	0.326833	0.146121	0.457219	0.485674	0.835288	0.339876	AJM1_498	FALSE
AJM1	C9J069	468	R.GRS#YENLLGR.E	32.76	18.37	17.46	24.27	17.5354	22.8118	20.0452	25.131	16.7944	16.2704	21.8103	16.653	29.2516	24.7382	23.9487	20.0359	23.215	21.3808	17.882	24.4936	-0.118739	-0.376549	0.0773486	0.660361	0.232141	0.763054	0.180219	0.634249	0.117444	AJM1_468	FALSE
AJM1	C9J069	109	R.APPGLTPAPAS#PPVLPR.R	8.52	8.52	6.02	7.06	6.51054	6.90813	7.34714	7.15663	5.58982	7.88563	8.68418	7.12868	8.46057	7.00185	7.98005	8.89819	7.53	6.98061	7.32208	8.08517	-0.109296	-0.0403968	0.102628	0.442468	0.824594	0.481539	0.354118	0.0837599	0.317369	AJM1_109	FALSE
AK1	P00568	38	K.YGYTHLS#TGDLLR.S	20.31	16.26	16.15	16.47	18.8008	18.7079	25.9969	16.9011	17.1344	19.2379	21.5967	19.9118	19.7085	17.3844	18.6446	16.8989	17.2975	20.1016	19.4702	18.1591	0.21675	0.170704	0.0701314	0.274869	0.163088	0.50094	0.560874	0.787577	0.300214	AK1_38	FALSE
AKAP1	Q92667	107	R.SES#SGILPNTTDMR.L	20.7	16.25	14.89	14.16	15.1305	13.6011	15.7942	17.8815	12.2516	16.1059	16.1728	17.2057	15.3115	14.8423	16.7766	12.0079	16.5	15.6019	15.434	14.7346	-0.0807473	-0.0963551	-0.163258	0.622809	0.582422	0.362712	0.205645	0.234762	0.440438	AKAP1_107	FALSE
AKAP1	Q92667	151	K.SIPLECPLSS#PK.G	73.99	62.68	63.28	58.73	48.8063	56.5207	84.1751	77.9709	56.0836	68.383	73.911	69.7219	62.7878	61.9356	69.3759	88.4986	64.67	66.8682	67.0249	70.6495	0.0482245	0.0516	0.127582	0.820505	0.656941	0.434858	0.085919	0.182473	0.361653	AKAP1_151	FALSE
AKAP1	Q92667	445	K.SLLSS#PTK.D	6.5	7.69	9.18	5.66	7.64703	5.61744	11.9178	8.22417	7.89991	9.19105	11.1708	9.258	8.72346	6.43487	9.14479	8.43619	7.2575	8.35162	9.37994	8.18482	0.202583	0.370107	0.173479	0.504932	0.0831076	0.37902	0.296767	1.08036	0.421338	AKAP1_445	FALSE
AKAP1	Q92667	70	K.VVST#PPSVTEPPEK.E	77.92	51.66	69.87	62.35	54.9528	64.7737	59.3006	67.948	60.8656	69.4828	63.2471	65.1886	67.7193	75.2362	68.9546	58.766	65.45	61.7438	64.696	67.669	-0.0840998	-0.0167161	0.0481025	0.584009	0.904734	0.748248	0.23358	0.0434793	0.125954	AKAP1_70	FALSE
AKAP10	O43572	187	K.QSSLAEPVS#PSKK.H	160.3	146.55	149.87	145.19	117.488	149.294	175.625	156.218	136.888	152.877	166.522	176.307	149.932	150.108	143.794	120.666	150.477	149.656	158.148	141.125	-0.00789715	0.07173	-0.0925738	0.951432	0.452911	0.289859	0.0216223	0.343987	0.537813	AKAP10_187	FALSE
AKAP10	O43572	96	K.KQPS#HMEAAHFGDLGR.S	24.67	21.27	13.96	20.35	17.2906	23.1043	23.0385	19.8588	16.8884	18.8471	19.9156	17.3476	21.9958	16.1928	20.0924	18.9318	20.0625	20.8231	18.2497	19.3032	0.0536808	-0.13663	-0.0556615	0.784621	0.486861	0.778325	0.10534	0.312595	0.108839	AKAP10_96	FALSE
AKAP10	O43572	281	R.NSPAS#PLK.E	124.8	146.42	158.65	146.82	127.046	135.446	146.359	146.519	149.231	149.325	181.874	175.594	168.956	151.278	164.574	132.105	144.173	138.842	164.006	154.228	-0.0543482	0.185951	0.0972713	0.556096	0.126698	0.391648	0.25485	0.897231	0.407104	AKAP10_281	FALSE
AKAP12	Q02952	1760	K.AIT#PQAQEELQK.Q	29.06	26.74	28.84	28.75	25.7325	26.9963	36.0192	35.3355	28.6496	36.8656	44.425	36.2977	36.0257	31.9919	36.1052	23.9244	28.3475	31.0209	36.5595	32.0118	0.130018	0.367024	0.175382	0.399037	0.0822119	0.29196	0.398987	1.08507	0.534677	AKAP12_1760	FALSE
AKAP12	Q02952	1331	K.S#PPS#PVER.E	97.06	109.53	113.14	97.14	81.6519	108.151	107.208	111.103	100.491	119.035	123.48	116.009	133.571	136.651	122.762	114.028	104.218	102.029	114.754	126.753	-0.0306245	0.138942	0.282424	0.795793	0.158272	0.0157839	0.0991997	0.800596	1.80179	AKAP12_1331	FALSE
AKAP12	Q02952	629	R.RPS#ES#DKEDELDK.V	51.95	56.61	62.67	56.67	57.0382	60.3428	61.8967	67.5114	58.914	67.9995	85.9576	82.4352	66.2392	64.0733	64.6992	62.8612	56.975	61.6973	73.8266	64.4682	0.114878	0.373811	0.178259	0.178473	0.0698902	0.0364765	0.748427	1.15558	1.43799	AKAP12_629	TRUE
AKAP12	Q02952	887	K.ELSES#QVHMMAAAVADGTR.A	46.07	63.08	59.56	61.7	39.3549	51.4753	58.3331	71.3029	62.4541	71.8768	66.6775	68.3012	70.9287	78.4398	73.333	56.6714	57.6025	55.1166	67.3274	69.8432	-0.0636457	0.225062	0.277989	0.761267	0.0839478	0.092395	0.118463	1.07599	1.03435	AKAP12_887	FALSE
AKAP12	Q02952	522	K.LFTS#TGLK.K	12.66	21.26	23.35	18.06	9.8206	12.1929	20.7911	23.153	24.4174	24.2488	28.9779	34.2925	27.1534	25.1464	21.6691	27.4117	18.8325	16.4894	27.9841	25.3452	-0.191687	0.571385	0.428486	0.580349	0.0331025	0.0617718	0.236311	1.48014	1.20921	AKAP12_522	FALSE
AKAP12	Q02952	612	R.EGVTPWAS#FKK.M	39.37	71.73	60.21	45.48	33.274	33.4501	45.2597	50.9055	46.2439	64.202	50.2898	49.9172	56.0355	58.2809	50.5313	49.9551	54.1975	40.7223	52.6632	53.7007	-0.412406	-0.0414303	-0.0132845	0.175628	0.861201	0.951358	0.755406	0.0648952	0.021656	AKAP12_612	FALSE
AKAP12	Q02952	627	R.RPS#ES#DKEDELDK.V	73.38	81.62	95.62	81.55	69.5729	80.6781	76.7519	83.4958	78.9394	89.0009	99.1157	94.4221	94.4557	81.8179	76.8204	76.3435	83.0425	77.6247	90.3695	82.3593	-0.0973344	0.121986	-0.0119176	0.369759	0.291417	0.9166	0.432082	0.535485	0.03782	AKAP12_627	TRUE
AKAP12	Q02952	1395	K.EVSSLEGS#PPPCLGQEEAVCTK.I	30.58	31.31	27.95	33.11	26.6337	26.1157	40.1111	41.3439	27.9575	29.6167	36.4131	42.9611	38.1817	35.5091	30.7202	47.5209	30.7375	33.5511	34.2371	37.983	0.126361	0.15556	0.305353	0.553474	0.391849	0.13029	0.256903	0.406882	0.885089	AKAP12_1395	FALSE
AKAP12	Q02952	285	K.SAESPT#S#PVTSETGSTFKK.F	14.55	21.41	24.91	19.23	18.0562	18.2634	23.6813	29.669	24.0092	27.6026	29.386	28.2414	22.5931	22.4937	25.7426	21.371	20.025	22.4175	27.3098	23.0501	0.162822	0.447617	0.20297	0.520871	0.0349258	0.268206	0.28327	1.45685	0.571532	AKAP12_285	FALSE
AKAP12	Q02952	597	K.GLAEVQQDGEAEEGAT#SDGEK.K	106.06	106.22	90.04	90.44	95.7716	105.893	105.116	106.286	96.6402	101.272	106.959	91.7514	105.414	107.59	106.617	96.0255	98.19	103.266	99.1556	103.912	0.0727242	0.0141178	0.0817096	0.379678	0.86991	0.332126	0.420585	0.0605256	0.478698	AKAP12_597	FALSE
AKAP12	Q02952	248	R.EQS#HAEISPPAESGQAVEECK.E	52.65	73.96	72.74	65.93	41.7168	61.1405	75.0634	85.7231	63.5721	78.824	81.1664	105.85	75.0519	72.2302	77.1979	142.265	66.32	65.9109	82.3531	91.6862	-0.00892634	0.312379	0.46726	0.971117	0.174168	0.232277	0.0127287	0.759032	0.633994	AKAP12_248	FALSE
AKAP12	Q02952	1724	K.EDEKGDDVDDPENQNSALADTDASGGLT#KESPDTNGPK.Q	54.62	72.18	65.95	66.21	58.561	57.8359	59.8248	69.1068	77.7682	90.5092	87.3861	84.5114	78.1517	77.2774	74.5849	76.2839	64.74	61.3321	85.0437	76.5745	-0.0780144	0.393548	0.242206	0.481271	0.00527684	0.0454081	0.31761	2.27763	1.34287	AKAP12_1724	FALSE
AKAP12	Q02952	483	K.ETCVSGEDPTQGADLS#PDEK.V	54.85	53	67.65	57.15	45.4254	47.4662	71.9245	73.0847	51.9401	75.0266	75.4613	108.627	64.3415	88.3653	53.9094	109.816	58.1625	59.4752	77.7638	79.108	0.0321995	0.419009	0.443734	0.880665	0.191673	0.193095	0.0551892	0.717439	0.714229	AKAP12_483	FALSE
AKAP12	Q02952	11	R.S#PEQPPEGSSTPAEPEPSGGGPSAEAAPDTTADPAIAASDPATK.L	23.41	22.83	30.81	27.07	22.7593	24.8623	24.4583	28.3741	28.4278	32.4382	30.362	32.101	33.6412	36.8901	31.5548	24.4808	26.03	25.1135	30.8322	31.6417	-0.0517129	0.244264	0.281652	0.693015	0.07475	0.136906	0.159257	1.12639	0.863577	AKAP12_11	FALSE
AKAP12	Q02952	1119	K.VVGQTTPES#FEK.A	120.32	120.66	141.82	129.14	108.99	129.781	132.309	145.413	112.85	139.983	155.164	145.794	143.507	132.846	141.42	116.343	127.985	129.123	138.448	133.529	0.0127742	0.113368	0.0611787	0.90477	0.363166	0.513841	0.043462	0.439895	0.289171	AKAP12_1119	FALSE
AKAP12	Q02952	1226	K.ERPPAPSS#FVFQEETK.E	15.78	25.65	29.2	19.3	10.2039	15.021	16.1087	27.8561	19.7415	20.4691	26.325	23.4857	28.4847	23.2985	25.4445	18.5891	22.4825	17.2974	22.5053	23.9542	-0.378246	0.00146314	0.0914763	0.324956	0.994918	0.704499	0.488175	0.00221261	0.15212	AKAP12_1226	FALSE
AKAP12	Q02952	286	K.SAESPTS#PVTSETGSTFKK.F	159.4	176.12	198.83	236.99	151.1	161.335	110.73	150.572	154.605	214.016	164.826	136.62	267.739	353.739	225.901	192.428	192.835	143.435	167.517	259.952	-0.426974	-0.203063	0.430877	0.0558994	0.324274	0.152416	1.25259	0.489088	0.816969	AKAP12_286	FALSE
AKAP12	Q02952	371	R.LS#AEYEK.V	147.03	257.08	273.75	158.32	162.195	160.175	421.177	444.683	292.831	202.188	365.542	498.276	240.188	136.353	225.116	247.272	209.045	297.058	339.709	212.232	0.506929	0.700486	0.0218297	0.359588	0.129431	0.94167	0.444195	0.88796	0.0261013	AKAP12_371	FALSE
AKAP12	Q02952	514	K.VQGS#PLK.K	222.42	142.81	158.66	131.14	168.204	196.298	168.836	149.868	118.387	141.677	148.545	139.317	187.948	171.067	143.705	168.862	163.757	170.801	136.982	167.896	0.0607575	-0.257579	0.0360027	0.768844	0.285201	0.861499	0.114162	0.544849	0.0647452	AKAP12_514	FALSE
AKAP13	Q12802	1929	K.FLSHS#TDSLNK.I	66.72	52.02	51.36	49	56.1816	58.6409	66.2495	56.9274	39.783	49.8753	54.4094	51.5122	64.8918	65.9257	60.3745	63.5599	54.775	59.4998	48.895	63.688	0.119368	-0.163832	0.217503	0.358064	0.298131	0.110834	0.44604	0.525593	0.955325	AKAP13_1929	FALSE
AKAP13	Q12802	2728	K.SGSLDSELSVS#PK.R	218.17	199.04	208.67	224.58	163.768	191.983	172.132	176.899	180.087	238.847	216.132	178.651	285.517	288.991	271.629	232.063	212.615	176.196	203.429	269.55	-0.271066	-0.0637164	0.342308	0.00424769	0.590465	0.015483	2.37185	0.228806	1.81015	AKAP13_2728	FALSE
AKAP13	Q12802	650	K.GKSS#PICSTTGDDK.L	100.79	86.22	95.86	93.53	73.6007	91.3839	132.792	118.383	77.0538	96.013	98.4814	153.714	111.779	123.851	85.0291	202.108	94.1	104.04	106.315	130.692	0.144869	0.176085	0.473902	0.51404	0.516341	0.241877	0.289003	0.287064	0.616406	AKAP13_650	FALSE
AKAP13	Q12802	1565	R.RHS#WGPGK.N	140.84	145.08	129.55	118.97	103.378	141.253	136.565	140.143	120.364	138.098	149.53	139.586	151.691	145.329	153.693	125.788	133.61	130.335	136.895	144.125	-0.0358037	0.0350368	0.109294	0.773245	0.710834	0.27084	0.111683	0.148232	0.567287	AKAP13_1565	TRUE
AKAP13	Q12802	1559	R.SLS#PFRR.H	135.97	116.42	131.15	132.25	116.873	140.711	104.968	125.494	126.386	159.176	160.83	123.419	187.094	177.77	164.842	152.259	128.947	122.012	142.453	170.491	-0.0797653	0.1437	0.402914	0.461354	0.287301	0.00580862	0.335966	0.541663	2.23593	AKAP13_1559	FALSE
AKAP17A	Q02040	537	R.VVPEDGS#PEK.R	72.28	68.96	62.34	53.13	62.7443	71.2813	61.606	73.7537	52.8187	65.8307	70.2075	66.5124	80.7481	63.4835	75.2886	65.2071	64.1775	67.3463	63.8423	71.1818	0.0695316	-0.00755483	0.149441	0.566865	0.954874	0.279829	0.24652	0.0200539	0.553108	AKAP17A_537	FALSE
AKAP6	Q13023	481	K.EISSS#LGR.L	138.26	115.61	103.29	107.55	100.224	119.404	132.395	113.858	112.537	125.825	132.914	127.36	122.157	108.318	122.646	100.096	116.177	116.47	124.659	113.304	0.00363012	0.101656	-0.0361303	0.978173	0.387544	0.774649	0.00958438	0.411679	0.110895	AKAP6_481	FALSE
AKAP6	Q13023	427	R.STPS#LVDPPDR.S	55.45	59.13	59.58	47.34	44.4837	48.0736	55.0515	56.0155	41.2833	62.1107	58.2679	66.0122	52.9164	44.3803	56.704	55.3368	55.375	50.9061	56.9185	52.3344	-0.121397	0.0396627	-0.0814762	0.303063	0.812534	0.471598	0.518467	0.0901587	0.326428	AKAP6_427	FALSE
AKAP6	Q13023	1655	R.SVS#DITLQSSSQK.M	69.5	54.51	47.28	45.41	38.1118	50.2037	54.0599	61.3866	56.8109	58.2092	55.0215	60.9569	52.2512	55.3091	56.4269	48.0294	54.175	50.9405	57.7496	53.0041	-0.088814	0.0921846	-0.0315224	0.674343	0.565561	0.850264	0.171119	0.247521	0.070446	AKAP6_1655	FALSE
AKAP6	Q13023	1073	R.DLLS#PESGSLVR.Q	54.45	46.9	45.44	48.79	42.9596	46.8341	45.1448	38.6627	42.2611	47.9324	50.7876	45.4683	49.3227	56.4638	51.3274	50.8101	48.895	43.4003	46.6123	51.981	-0.171982	-0.0689748	0.0882975	0.0840411	0.427309	0.267743	1.07551	0.369258	0.572281	AKAP6_1073	FALSE
AKAP8	O43823	328	R.VDSEGDFS#ENDDAAGDFR.S	7.9	7.01	5.6	7.63	9.98658	9.59922	5.65301	7.20244	8.31379	8.15735	5.74367	5.06203	7.6169	8.39107	7.00505	4.18305	7.035	8.11031	6.81921	6.79902	0.205207	-0.0449456	-0.049224	0.396533	0.833761	0.831729	0.401721	0.0789584	0.0800183	AKAP8_328	FALSE
AKAP8L	Q9ULX6	283	K.QGGS#PDEPDSK.A	33.7	32.37	24.57	25.86	26.8532	27.9757	29.4501	29.8782	26.3045	28.7252	30.2787	31.2127	32.2636	28.3773	31.3208	31.4465	29.125	28.5393	29.1303	30.852	-0.0293078	0.000262143	0.0831075	0.820057	0.998424	0.520237	0.0861559	0.000685045	0.283799	AKAP8L_283	FALSE
AKAP9	Q99996	31	K.AQSDGQS#PSKK.Q	134.91	118.97	129.47	128.98	108.418	113.899	135.834	154.148	129.276	141.612	133.252	146.847	141.22	123.841	153.355	145.925	128.083	128.075	137.747	141.085	-8.73e-05	0.104946	0.139492	0.999477	0.112935	0.131841	0.00022728	0.94717	0.879948	AKAP9_31	FALSE
AKAP9	Q99996	3573	K.LTGQQGEEPS#LVSPSTSCGSLTER.L	7.31	8.13	8.35	6.12	6.18838	8.3577	10.4592	5.76226	6.55137	7.9904	7.12888	6.63658	8.3478	10.8485	7.1604	6.29683	7.4775	7.69189	7.07681	8.1634	0.0407828	-0.079457	0.126613	0.865887	0.53495	0.566854	0.0625388	0.271687	0.246529	AKAP9_3573	FALSE
AKAP9	Q99996	1327	K.LSS#LQDLEK.T	29.08	21.74	25.88	20.71	23.1362	20.0565	28.7242	28.4724	23.4884	24.9842	26.925	28.08	23.1993	16.4527	24.7825	25.9879	24.3525	25.0973	25.8694	22.6056	0.0434632	0.087177	-0.107387	0.803723	0.521161	0.56588	0.0948937	0.283028	0.247275	AKAP9_1327	FALSE
AKR7A2	O43488	255	R.FFGNS#WAETYR.N	30.02	37.27	39.81	32.02	30.3202	32.6703	30.1276	36.7734	38.8162	33.3435	39.023	31.4723	46.0219	45.6746	45.8374	35.8298	34.78	32.4729	35.6637	43.341	-0.0990225	0.0362005	0.317473	0.437019	0.776443	0.044866	0.3595	0.10989	1.34808	AKR7A2_255	FALSE
AKT1	P31749	129	R.SGSPSDNS#GAEEMEVSLAK.P	147.08	150.43	142.22	121.8	128.356	148.026	152.613	153.914	132.67	143.58	156.834	144.468	160.292	142.188	167.291	120.982	140.382	145.727	144.388	147.688	0.053906	0.0405872	0.0731924	0.5633	0.639659	0.574819	0.24926	0.194052	0.240469	AKT1_129	FALSE
ALAD	P13716	215	K.SS#PAFGDRR.C	37.07	54.58	42.49	55.94	37.0984	39.9935	26.1702	34.2034	39.3206	62.6687	45.7356	35.8679	68.1723	77.179	60.2863	50.4542	47.52	34.3664	45.8982	64.0229	-0.467537	-0.0500973	0.430054	0.0606281	0.837036	0.0670159	1.21733	0.077256	1.17382	ALAD_215	FALSE
ALDOA	P04075	39	K.GILAADESTGS#IAK.R	19.37	21.38	19.36	15.62	14.332	20.034	29.3319	26.3319	15.7878	19.6179	23.5104	18.964	15.4522	14.4765	18.4292	16.8162	18.9325	22.5075	19.47	16.2935	0.249539	0.0403897	-0.216566	0.374585	0.796715	0.129409	0.42645	0.0986968	0.888034	ALDOA_39	FALSE
ALG3	Q92685	13	R.SGS#AAQAEGLCK.Q	32.76	30.97	23.98	29.89	22.1277	24.3147	36.3595	32.4116	25.8262	29.4833	27.0676	32.0919	38.9986	31.8664	38.0722	49.9817	29.4	28.8033	28.6172	39.7297	-0.0295799	-0.0389332	0.434402	0.883317	0.751626	0.0643827	0.0538836	0.123998	1.19123	ALG3_13	FALSE
ALKBH5	Q6P6C2	64	R.KYQEDS#DPERSDYEEQQLQK.E	103.48	100.32	93.71	84.41	81.491	104.443	100.515	90.783	84.25	108.066	97.6563	92.1074	106.19	110.547	116.218	101.961	95.48	94.3081	95.5199	108.729	-0.0178163	0.000602673	0.187465	0.866186	0.995338	0.0474478	0.0623889	0.00202927	1.32378	ALKBH5_64	FALSE
ALKBH5	Q6P6C2	361	R.RGS#FSSENYWR.K	31.82	26.15	24.64	20.63	23.0153	31.4587	27.6875	32.1711	26.7067	30.9955	27.0985	32.6686	34.4633	30.8612	35.7763	31.0239	25.81	28.5831	29.3673	33.0312	0.147234	0.186281	0.355898	0.409701	0.250393	0.0443333	0.387533	0.601377	1.35327	ALKBH5_361	TRUE
ALKBH5	Q6P6C2	69	K.YQEDSDPERS#DYEEQQLQKEEEAR.K	51.52	55.75	49.7	54.24	60.3823	73.9694	72.6914	56.0244	53.9217	58.8246	65.5596	74.8677	67.8459	53.0195	69.8096	79.1516	52.8025	65.7669	63.2934	67.4567	0.316755	0.261449	0.353355	0.0570887	0.0999756	0.0693777	1.24345	1.00011	1.15878	ALKBH5_69	FALSE
ALS2	Q96Q42	466	K.SSS#LVDIREEETEGGSR.R	254.25	220.93	205.15	170.02	183.237	227.223	251.776	212.89	198.049	202.819	229.094	238.729	242.371	228.117	272.751	228.295	212.588	218.782	217.173	242.883	0.0414344	0.0307853	0.192207	0.793595	0.829112	0.198728	0.100401	0.0813871	0.701741	ALS2_466	FALSE
AMER2	Q8N7J2	588	R.LKPVS#PGTITCPLR.T	59.43	56.23	52.25	52.39	48.5457	57.9439	65.8262	62.7359	54.067	57.4237	54.8662	62.0991	62.2029	57.7685	60.7552	57.1915	55.075	58.7629	57.114	59.4795	0.0935085	0.0524472	0.110996	0.421749	0.445312	0.0858519	0.374946	0.351335	1.06625	AMER2_588	FALSE
AMER2	Q8N7J2	377	K.SFDS#LTGCGDIIADQEEEAGPSCDK.H	13.65	6.15	7.27	10.01	5.16361	8.7527	10.2881	8.65491	7.9622	7.51264	10.9892	17.333	7.74499	8.36257	8.89915	22.0302	9.27	8.21483	10.9493	11.7592	-0.174339	0.240193	0.343152	0.618156	0.574175	0.54716	0.208902	0.240956	0.261885	AMER2_377	FALSE
AMER2	Q8N7J2	355	R.APAAPDPASVDPPS#DPSADR.I	43.94	49.48	45.69	44.57	39.8126	49.5139	50.5799	56.2422	48.8122	58.9322	59.3119	57.0741	62.2839	58.5684	64.9263	60.4616	45.92	49.0372	56.0326	61.56	0.0947525	0.287143	0.422872	0.441477	0.017744	0.000149677	0.355092	1.75095	3.82484	AMER2_355	FALSE
AMFR	Q9UKV5	542	R.VPLDLS#PR.L	25.04	24.92	24.8	18.79	24.9576	27.5745	37.8997	30.9653	23.6809	29.7577	29.8517	22.6472	32.7891	25.3284	26.0575	21.3034	23.3875	30.3493	26.4844	26.3696	0.375923	0.179405	0.173138	0.0852105	0.257754	0.339516	1.06951	0.588795	0.46914	AMFR_542	FALSE
AMFR	Q9UKV5	522	R.SDSIRPALNSPVERPS#SDQEEGETSAQTER.V	10.01	5.57	8.12	8.37	7.93225	8.84868	8.98106	10.7325	8.98997	7.36113	7.36113	10.0445	11.3259	11.4657	7.81025	10.1074	8.0175	9.12361	8.43919	10.1773	0.186453	0.0739525	0.344131	0.355061	0.722915	0.134495	0.449697	0.140913	0.871293	AMFR_522	FALSE
AMOTL1	Q8IY63	924	K.LENS#PGHGK.S	112.16	84	78.32	83.9	86.5262	96.5994	98.8	99.6472	83.458	94.9908	105.749	107.882	95.0438	91.9637	105.985	77.4431	89.595	95.3932	98.0199	92.6089	0.0904686	0.129657	0.0477319	0.520003	0.411243	0.765817	0.283994	0.385901	0.115875	AMOTL1_924	FALSE
AMOTL1	Q8IY63	811	R.QTSLT#SSQLAEEK.K	17.55	17.62	13.71	13.43	14.9187	18.0284	18.4727	15.8278	14.9283	19.8607	15.2143	14.2492	24.0107	16.6136	19.2419	15.9715	15.5775	16.8119	16.0631	18.9594	0.11002	0.0442893	0.28345	0.427576	0.788358	0.17789	0.368987	0.103277	0.749847	AMOTL1_811	FALSE
AMOTL2	Q9Y2J4	540	R.QAGAPGGSSGSGGS#PELSALR.L	8.58	7.64	9.44	6.73	4.98188	5.84672	6.63049	7.48633	8.11205	7.36036	8.07029	7.41256	5.344	8.87667	8.24664	7.58286	8.0975	6.23636	7.73881	7.51254	-0.376773	-0.0653642	-0.108175	0.0577699	0.596161	0.568919	1.2383	0.224637	0.24495	AMOTL2_540	FALSE
AMPD2	Q01433	46	R.S#LPGPAPCLK.H	115.18	108.2	88.09	71.3	63.8965	97.4533	105.83	103.2	74.3847	94.0762	99.9048	98.6052	77.8973	79.5044	79.7815	75.108	95.6925	92.5948	91.7427	78.0728	-0.0474747	-0.0608123	-0.293586	0.831233	0.747237	0.174564	0.0802771	0.126542	0.758044	AMPD2_46	FALSE
AMPD2	Q01433	114	R.QIS#QDVK.L	294.05	252.02	200.3	155.75	179.701	233.208	314.677	258.388	160.24	157.207	209.439	221.785	153.005	109.272	166.342	129.832	225.53	246.494	187.168	139.613	0.128232	-0.268988	-0.691887	0.62881	0.31913	0.0579316	0.20148	0.496032	1.23708	AMPD2_114	FALSE
AMPH	P49418	506	K.ATVPAGEGVS#LEEAK.I	3.18	3.02	5.22	3.32	3.97391	4.22161	2.57389	3.92007	3.65917	5.44019	3.98299	2.47183	5.27453	3.60942	3.31029	8.0165	3.685	3.67237	3.88855	5.05269	-0.00495375	0.0775659	0.455386	0.98485	0.807682	0.312098	0.00662996	0.0927596	0.505709	AMPH_506	FALSE
ANK1	P16157	856	K.LDQVVES#PAIPR.I	49.55	39.34	38.95	32.53	39.7061	50.2614	43.6371	41.4983	40.8401	41.243	42.6109	31.3023	42.318	31.6482	41.7627	33.9247	40.0925	43.7757	38.9991	37.4134	0.126799	-0.0398915	-0.0997772	0.420013	0.811503	0.569962	0.376737	0.0907098	0.244154	ANK1_856	FALSE
ANK1	P16157	1380	R.RTPT#PLALR.Y	73.8	71.54	65.83	64.5	58.2422	69.1936	73.283	76.3031	65.5466	73.7352	70.9058	69.2568	73.6886	66.3132	71.153	63.9905	68.9175	69.2555	69.8611	68.7863	0.00705757	0.0196188	-0.00274828	0.943654	0.749318	0.968063	0.0251872	0.125334	0.0140962	ANK1_1380	FALSE
ANK1	P16157	1378	R.T#PTPLALR.Y	19.41	21.45	14.72	15.68	19.3085	19.5857	23.4276	23.6553	15.5341	17.1268	25.025	27.0956	14.6951	9.33716	17.4621	17.0179	17.815	21.4943	21.1954	14.6281	0.27086	0.250656	-0.284354	0.115329	0.351177	0.241148	0.938063	0.454474	0.617716	ANK1_1378	FALSE
ANK1	P16157	1593	K.AEDS#DATGHEWK.L	42.02	52.99	44.58	29.99	42.5776	44.7659	55.4796	55.242	42.4985	43.2949	50.2093	44.7939	35.2665	24.3932	39.8194	42.7899	42.395	49.5163	45.1991	35.5673	0.224009	0.0924011	-0.253345	0.273377	0.610541	0.316425	0.563238	0.214285	0.49973	ANK1_1593	FALSE
ANK1	P16157	1686	R.ITHS#PTVSQVTER.S	75.23	69.42	75.4	61.84	53.0438	75.8971	76.2733	67.3122	60.1031	71.2243	75.7215	65.2187	70.6255	64.009	73.485	61.4272	70.4725	68.1316	68.0669	67.3867	-0.048736	-0.050107	-0.0645967	0.726205	0.625572	0.495942	0.13894	0.203723	0.304569	ANK1_1686	FALSE
ANK2	Q01484	2537	K.SPLS#PDTPSSEEVSYEVTPK.T	45.25	30.57	40.22	36.6	36.7468	38.2409	40.2033	37.3544	39.5714	36.6687	41.8997	33.9916	41.1499	45.2102	43.2459	33.009	38.16	38.1363	38.0329	40.6538	-0.000894958	-0.00481462	0.0913278	0.994484	0.972798	0.564823	0.0024023	0.0119772	0.248087	ANK2_2537	FALSE
ANK2	Q01484	1736	K.KGSS#EES#LGEDPGLAPEPLPTVK.A	21.51	23.58	17.56	28.07	26.7059	26.8155	34.6051	25.1918	26.7092	27.6836	26.7912	23.2218	32.28	26.1946	33.1508	25.5567	22.68	28.3296	26.1014	29.2955	0.320888	0.202709	0.369259	0.113432	0.224279	0.0668945	0.945266	0.649211	1.17461	ANK2_1736	FALSE
ANK2	Q01484	2693	R.VQPPS#PLPSSM*DSNSSPEEVQFQPVVSK.Q	16.66	13.14	14.04	14.38	10.4791	16.2467	12.3618	13.5273	14.2675	11.8058	10.5237	12.0519	14.6516	16.6665	13.7504	11.1886	14.555	13.1537	12.1622	14.0643	-0.146044	-0.25911	-0.0494793	0.369123	0.0685937	0.73255	0.432829	1.16372	0.135163	ANK2_2693	FALSE
ANK2	Q01484	2733	K.MNEDTQEEPGKS#EEEK.D	110.27	94.35	93.21	85.89	91.9117	105.06	112.631	114.494	113.504	114.786	129.299	126.386	100.667	83.8591	117.587	99.1689	95.93	106.024	120.994	100.321	0.14434	0.33488	0.0645644	0.213577	0.00946323	0.629233	0.670446	2.02396	0.201188	ANK2_2733	FALSE
ANK2	Q01484	3814	K.LYLQT#PTSSER.G	8.61	4.29	7.31	9.98	9.06466	10.25	8.18808	7.82948	6.99526	6.86192	9.88772	9.07742	8.71803	5.61964	9.1838	5.23487	7.5475	8.83307	8.20558	7.18908	0.226916	0.120606	-0.0701909	0.386512	0.664839	0.829273	0.412837	0.177284	0.0813023	ANK2_3814	FALSE
ANK2	Q01484	2440	K.DSLEAS#PVLEDNSSHK.T	33.89	18.16	29.72	22.62	24.4049	26.3074	28.7679	36.0794	20.4832	23.6526	29.2529	30.3812	26.9439	19.8662	29.1107	25.263	26.0975	28.8899	25.9425	25.296	0.146653	-0.00859665	-0.0450048	0.547144	0.972119	0.850938	0.261898	0.0122808	0.0701019	ANK2_2440	FALSE
ANK2	Q01484	2642	K.HTGS#GEDESGVPVLVTSESR.K	72.14	67.99	55.21	51.16	63.622	74.8084	65.9031	70.3458	55.3979	67.5114	63.2343	67.2858	60.925	65.451	72.4376	53.7156	61.625	68.6698	63.3573	63.1323	0.15616	0.0399959	0.0348628	0.270739	0.776271	0.821312	0.56745	0.109987	0.0854917	ANK2_2642	FALSE
ANK2	Q01484	2315	K.EATLGS#PK.D	181.41	132.4	166.79	145.58	152.794	164.13	188.226	175.217	133.454	168.481	192.831	183.569	172.619	154.363	172.234	112.889	156.545	170.092	169.584	153.026	0.119737	0.11542	-0.0327984	0.35156	0.473129	0.850013	0.454001	0.32502	0.0705744	ANK2_2315	FALSE
ANK2	Q01484	1500	K.SHLVNEVPVLAS#PDLLSEVSEM*K.Q	13.04	10.86	8.33	9.23	9.99105	10.4791	10.8079	12.322	9.3441	10.8519	9.76464	12.6674	9.76095	9.89258	12.4948	8.6269	10.365	10.9	10.657	10.1938	0.0726092	0.0400808	-0.0240257	0.664087	0.82688	0.901154	0.177775	0.0825577	0.0452012	ANK2_1500	FALSE
ANK2	Q01484	2405	R.S#PQGLELALPSR.D	160.22	137.51	140.55	133.97	132.653	143.152	153.432	152.695	131.689	165.414	161.076	167.466	135.58	138.395	146.212	137.484	143.062	145.483	156.411	139.418	0.0242038	0.128698	-0.0372328	0.762317	0.244007	0.595768	0.117865	0.612597	0.224923	ANK2_2405	FALSE
ANK2	Q01484	1964	K.HLPVS#PSGK.T	163.56	116.55	134.66	121.83	137.135	148.989	155.564	157.944	129.853	143.762	159.804	160.676	145.149	116.109	134.112	106.358	134.15	149.908	148.524	125.432	0.160231	0.146845	-0.0969439	0.240334	0.309973	0.547873	0.619184	0.508676	0.26132	ANK2_1964	FALSE
ANK2	Q01484	1824	R.HAPGS#PS#PK.T	80.69	50.68	55.72	54.51	52.2065	58.2629	76.3524	72.4775	48.0744	58.1981	67.0396	62.8547	72.7819	67.0509	76.0119	67.0812	60.4	64.8248	59.0417	70.7315	0.101997	-0.032814	0.227804	0.638325	0.871503	0.231588	0.194958	0.0597311	0.635284	ANK2_1824	FALSE
ANK2	Q01484	1905	R.HPPVS#PSGK.T	80.55	48.56	60.08	61.48	58.1732	69.1504	68.0049	61.4106	56.4339	64.2292	69.9218	63.2548	60.3984	59.0922	59.4669	52.3487	62.6675	64.1848	63.4599	57.8266	0.0345141	0.0181279	-0.115985	0.842073	0.917422	0.526001	0.0746503	0.0374308	0.279013	ANK2_1905	FALSE
ANK2	Q01484	1733	K.KGSS#EESLGEDPGLAPEPLPTVK.A	25.02	23.95	23.35	21.5	29.0866	26.7955	23.8172	17.3524	28.8529	24.986	24.0321	21.4268	27.3286	26.7211	24.8783	21.061	23.455	24.2629	24.8244	24.9973	0.0488575	0.0818659	0.0918742	0.777575	0.464253	0.381769	0.109258	0.333245	0.418199	ANK2_1733	FALSE
ANK2	Q01484	2243	K.HEGLAETPET#S#PESLSFSPK.K	47.82	36.42	41.61	30.63	37.6134	38.6892	59.767	48.7699	44.3204	44.0435	41.1305	56.3313	41.2005	29.4955	42.8409	34.8721	39.12	46.2099	46.4564	37.1023	0.240294	0.247971	-0.0763995	0.310526	0.191422	0.687904	0.507903	0.718008	0.162472	ANK2_2243	FALSE
ANK2	Q01484	1879	K.HS#PVSPSTK.T	233.61	187.61	169.38	167.5	168.613	202.102	205.31	212.462	176.256	220.884	207.15	225.202	172.599	169.328	196.465	173.885	189.525	197.122	207.373	178.069	0.0566975	0.12984	-0.0899513	0.693573	0.386004	0.528129	0.158908	0.413409	0.27726	ANK2_1879	FALSE
ANK2	Q01484	1929	K.HPPVS#PGR.T	302.07	242.13	289.96	327.57	246.838	269.221	229.366	267.477	235.654	350.091	280.703	245.726	343.537	394.428	347.486	287.634	290.433	253.225	278.044	343.271	-0.197781	-0.0628922	0.241146	0.13124	0.709094	0.112527	0.881932	0.149296	0.948743	ANK2_1929	FALSE
ANK2	Q01484	3096	R.QSQGTTPDTTPARTPT#EEGTPTS#EQNPFLFQEGK.L	82.36	69.17	58.6	65.45	63.7814	68.9612	75.4758	77.5776	54.5979	78.271	69.8705	76.3222	71.2529	73.4704	72.2351	67.6786	68.895	71.449	69.7654	71.1593	0.052514	0.018112	0.0466525	0.683041	0.909367	0.68667	0.165553	0.0412608	0.163252	ANK2_3096	FALSE
ANK2	Q01484	3277	R.SVYSDRGDDSPDS#S#PEEQK.S	32.31	18.96	18.77	14.26	17.691	23.1498	37.2548	31.2183	17.2009	19.519	23.3756	34.7404	13.3251	9.13317	18.7017	18.4891	21.075	27.3285	23.709	14.9123	0.374872	0.169902	-0.499031	0.324313	0.649474	0.232885	0.489036	0.187439	0.632859	ANK2_3277	FALSE
ANK2	Q01484	890	R.YS#LEGGR.S	225.85	193.67	216.67	185.14	179.67	192.679	256.65	270.954	217.427	224.669	251.973	283.544	232.835	162.706	235.782	222.71	205.333	224.988	244.403	213.508	0.131886	0.251301	0.0563295	0.470051	0.0786341	0.695541	0.327855	1.10439	0.157677	ANK2_890	FALSE
ANK2	Q01484	2127	K.MADEQGDMDLQIS#PDRK.T	97.57	80.82	73.21	75.63	68.8018	82.5781	82.1199	83.8033	73.0604	86.0047	90.9281	81.1122	85.8944	97.1741	97.6399	66.5952	81.8075	79.3258	82.7764	86.8259	-0.0444435	0.0169856	0.0858925	0.718919	0.890002	0.603016	0.14332	0.0506092	0.219671	ANK2_2127	FALSE
ANK2	Q01484	3803	K.AMIVPSSPSKT#PEEVS#T#PAEEEK.L	10.73	6.48	7.39	7.86	6.49468	7.02262	6.92301	7.38123	9.25179	10.8929	6.49267	6.08239	6.58156	6.11578	6.14616	7.67511	8.115	6.95539	8.17994	6.62965	-0.22246	0.0114987	-0.291658	0.297404	0.966217	0.208236	0.526653	0.0149253	0.681443	ANK2_3803	FALSE
ANK2	Q01484	2583	K.KRFT#PEEEMFK.M	472.21	337.48	399.87	373.59	361.919	394.323	423.2	426.019	367.866	449.768	466.046	472.282	410.851	409.444	387.927	315.165	395.788	401.365	438.991	380.847	0.0201901	0.149465	-0.0555153	0.869919	0.292788	0.695856	0.0605214	0.533446	0.157481	ANK2_2583	FALSE
ANK2	Q01484	1891	R.HS#PVSSTK.T	179.47	124.69	128.07	110.63	131.358	145.363	193.635	183.405	130.438	163.394	164.737	190.452	131.672	120.23	149.665	125.556	135.715	163.44	162.255	131.78	0.268184	0.257684	-0.0424436	0.238695	0.223182	0.821738	0.622156	0.651342	0.0852666	ANK2_1891	FALSE
ANK2	Q01484	1461	K.ESES#DQEQEEEIDMTSEK.N	113.81	94.99	97.49	98.99	98.2769	93.4358	105.778	122.751	87.2458	117.217	104.929	115.945	103.887	118.822	117.202	101.336	101.32	105.06	106.334	110.312	0.0523007	0.0696848	0.12267	0.646749	0.564589	0.195893	0.189264	0.248268	0.70798	ANK2_1461	FALSE
ANK2	Q01484	3042	K.TDVDS#DSWSEIREDDEAFEAR.V	40.98	37	39.48	41.16	33.9875	40.6715	41.9066	47.5745	36.4943	48.0847	46.0641	40.4843	40.9879	49.5844	42.8915	29.8904	39.655	41.035	42.7818	40.8386	0.0493534	0.109496	0.042429	0.666102	0.331612	0.794718	0.176459	0.47937	0.0997869	ANK2_3042	FALSE
ANK2	Q01484	3952	K.RVVLKSDTEQS#EDNNE.-	44.29	31	30.69	42	33.6289	30.9693	28.6284	39.4562	28.3503	33.9506	26.9553	26.5553	32.2699	43.5294	42.5371	40.6234	36.995	33.1707	28.9529	39.7399	-0.157421	-0.353624	0.103259	0.410687	0.107795	0.558321	0.386489	0.967402	0.253116	ANK2_3952	FALSE
ANK2	Q01484	2463	K.TPDSLEPSPLKES#PCRDSLESSPVEPK.M	43.14	26.26	29.94	28.9	27.971	44.6758	41.5381	36.0495	24.3706	29.7863	33.8172	31.0479	28.7462	33.8596	29.9815	44.4204	32.06	37.5586	29.7555	34.2519	0.228368	-0.107619	0.0954111	0.335877	0.614224	0.687432	0.473819	0.211673	0.162771	ANK2_2463	FALSE
ANK2	Q01484	3910	R.YVSS#EGTEK.E	153.23	106.97	78.29	70.94	106.654	126.039	145.224	125.8	100.775	100.713	107.073	118.663	83.3326	67.4255	96.8704	88.0916	102.358	125.929	106.806	83.93	0.298995	0.0613743	-0.286358	0.308518	0.829751	0.406149	0.51072	0.0810524	0.391315	ANK2_3910	FALSE
ANK2	Q01484	2797	K.ICDGHGCEAMSPSS#SAAPVSSGLQSPT#GDDVDEQPVIYK.E	7.03	3.36	5.92	7.2	5.7974	5.76752	12.2821	6.80348	3.89765	6.04136	6.49267	12.2468	6.07528	6.82457	3.93881	8.71803	5.8775	7.66263	7.16963	6.38917	0.382637	0.286695	0.120426	0.367294	0.548976	0.713267	0.434986	0.260447	0.146748	ANK2_2797	FALSE
ANK2	Q01484	1846	R.HPPVS#PSSK.T	37.86	32.48	32.39	32.59	27.1741	34.6748	42.076	32.2045	26.0835	35.4173	38.9252	34.2275	34.5886	34.4266	34.8012	32.1484	33.83	34.0323	33.6634	33.9912	0.0086029	-0.00712263	0.00685832	0.95509	0.958572	0.918233	0.0199557	0.0183752	0.0370471	ANK2_1846	FALSE
ANK2	Q01484	901	R.SDS#LRS#FSSDR.S	10.34	16.38	17.35	15.25	8.17812	11.0469	7.22185	13.6468	14.8418	16.4317	13.2725	10.5749	18.803	20.2712	19.6333	12.4746	14.83	10.0234	13.7802	17.7955	-0.565143	-0.105917	0.262995	0.0651894	0.618556	0.259958	1.18582	0.208621	0.585097	ANK2_901	FALSE
ANK2	Q01484	1858	K.HSPVS#PSAK.T	94.8	72.43	82.94	71.5	77.6274	75.6252	90.6466	93.7744	63.3984	86.3945	77.1632	78.4248	91.2001	86.0564	91.19	76.0625	80.4175	84.4184	76.3452	86.1273	0.0700483	-0.0749715	0.0989603	0.594529	0.594836	0.419599	0.225827	0.225602	0.377166	ANK2_1858	FALSE
ANK2	Q01484	2666	K.VSSSSES#EPELAQLK.K	55.85	57.12	58.51	47.97	52.9735	65.1062	66.1222	70.2462	47.7975	59.8597	63.7574	62.9368	56.1761	54.7484	58.2923	56.2571	54.8625	63.612	58.5878	56.3685	0.213479	0.0947809	0.0390687	0.102681	0.433462	0.578849	0.98851	0.363049	0.237435	ANK2_2666	FALSE
ANK2	Q01484	2171	K.AQLHLDQVLT#SPFNTTFPLDYMK.D	23.92	16.28	19.67	22.31	23.7474	19.1753	27.6124	27.8714	22.9551	22.7705	20.1857	30.0222	16.4843	11.2595	21.2331	19.1371	20.545	24.6016	23.9834	17.0285	0.259965	0.223247	-0.270835	0.176674	0.250873	0.247326	0.752828	0.600547	0.606731	ANK2_2171	FALSE
ANK2	Q01484	2454	K.TPDS#LEPSPLK.E	21.49	15.77	16.74	11.79	13.9357	20.0419	17.2428	18.5278	13.3648	14.7906	20.3088	20.2883	18.9549	14.8946	15.8565	15.2996	16.4475	17.437	17.1881	16.2514	0.0842857	0.0635439	-0.0173061	0.694227	0.793007	0.932912	0.158499	0.100723	0.0301593	ANK2_2454	FALSE
ANK2	Q01484	3793	K.AM*IVPSS#PSK.T	300.54	249.59	257.48	245.31	235.801	247.117	282.2	289.741	230.454	247.829	257.594	275.646	297.355	260.012	287.442	248.682	263.23	263.714	252.881	273.373	0.00265285	-0.0578676	0.0545443	0.979707	0.539032	0.574172	0.0089039	0.268385	0.240958	ANK2_3793	FALSE
ANK2	Q01484	2472	R.DSLESS#PVEPK.M	79.64	63.86	56.9	54.2	66.3513	73.1449	99.4722	78.3346	67.0293	64.8241	76.3529	86.5073	63.0513	48.1669	65.8156	55.3053	63.65	79.3258	73.6784	58.0848	0.317629	0.211082	-0.132001	0.139836	0.233557	0.457805	0.854382	0.631607	0.33932	ANK2_2472	FALSE
ANK2	Q01484	1976	K.QPPVS#PTSK.T	341.28	263.46	302.75	264.53	264.688	305.519	346.22	322.294	247.778	305.627	340.88	363.784	333.3	306.822	330.799	252.155	293.005	309.68	314.517	305.769	0.0798543	0.102214	0.0615167	0.533496	0.519948	0.646006	0.272868	0.28404	0.189763	ANK2_1976	FALSE
ANK2	Q01484	3792	K.AMIVPS#SPSK.T	71.98	57.58	63.94	56.32	64.1898	61.7094	68.2838	66.2219	56.4954	62.2291	66.0754	63.7368	72.5389	50.4552	72.5287	49.2402	62.455	65.1012	62.1342	61.1908	0.0598675	-0.00742972	-0.0295035	0.530757	0.941182	0.872732	0.275104	0.0263264	0.0591193	ANK2_3792	FALSE
ANK2	Q01484	3276	R.SVYSDRGDDSPDS#S#PEEQK.S	34.37	23.85	26.92	33.62	24.3053	22.9406	17.0535	25.6799	16.0419	32.8018	25.4988	19.119	26.3667	37.4035	30.8017	27.1363	29.69	22.4948	23.3654	30.427	-0.400385	-0.345604	0.0353769	0.06893	0.216463	0.84442	1.16159	0.664616	0.0734415	ANK2_3276	FALSE
ANK2	Q01484	3144	R.EETLS#EDVK.E	70.61	57.67	53.81	47.64	53.9995	65.1361	64.4886	69.8577	55.4595	59.9725	60.2905	65.8806	52.8145	43.2459	59.072	49.2098	57.4325	63.3705	60.4008	51.0855	0.141943	0.0726994	-0.168953	0.357337	0.60466	0.326856	0.446922	0.218489	0.485644	ANK2_3144	FALSE
ANK2	Q01484	2133	R.KTS#TDFSEVIK.Q	52.01	47.2	42.8	30.04	48.9591	52.9934	78.9821	74.2107	36.4533	41.2125	51.7464	62.4239	47.2657	29.0297	50.9817	46.405	43.0125	63.7863	47.9591	43.4205	0.568492	0.157047	0.013622	0.0655685	0.533018	0.954097	1.1833	0.273258	0.0204073	ANK2_2133	TRUE
ANK2	Q01484	1761	K.ATSPLIEET#PIGSIK.D	12.11	11.2	9.75	8.86	9.26389	11.5151	9.93129	12.2323	11.3955	10.1134	10.0723	14.2162	9.92296	11.7354	13.1125	10.2875	10.48	10.7356	11.4493	11.2646	0.0347708	0.127627	0.104156	0.806733	0.457199	0.474968	0.0932703	0.339894	0.323336	ANK2_1761	FALSE
ANK2	Q01484	3845	R.KTS#LVIVESADNQPETCER.L	65.7	57.31	53.01	47.72	54.9857	56.8285	90.2582	81.1138	50.8028	63.3984	62.5778	102.139	59.8922	54.5763	62.5552	111.269	55.935	70.7965	69.7295	72.0731	0.339927	0.318017	0.36571	0.194759	0.312707	0.312949	0.710503	0.504862	0.504527	ANK2_3845	TRUE
ANK2	Q01484	1917	K.RPPVS#PSGR.T	91.29	75.6	83.16	82.32	76.4819	83.7037	89.2122	93.4258	72.486	97.2977	93.718	94.9796	80.0823	81.0341	90.1876	83.93	83.0925	85.7059	89.6203	83.8085	0.0446762	0.109108	0.0123787	0.611336	0.370437	0.862391	0.21372	0.431286	0.0642956	ANK2_1917	FALSE
ANK2	Q01484	1940	K.RLPVS#PSGR.T	391.87	323.69	302.08	286.2	320.55	353.861	369.579	354.946	280.241	348.05	352.112	326.48	403.318	329.989	402.346	261.5	325.96	349.734	326.721	349.288	0.101564	0.00336228	0.0997231	0.401865	0.979682	0.593846	0.39592	0.00891495	0.226326	ANK2_1940	FALSE
ANK3	Q12955	2672	K.APSLPSS#PEK.M	84.5	83.78	89.26	88.06	72.1409	75.9082	89.2983	102.453	79.7518	86.7365	78.7712	89.6023	82.6641	88.6641	88.9186	75.0822	86.4	84.9501	83.7155	83.8323	-0.0244159	-0.0455372	-0.043526	0.848873	0.411416	0.506125	0.0711573	0.385719	0.295742	ANK3_2672	FALSE
ANK3	Q12955	2301	K.SAVS#PDVHK.S	40.64	34.74	44.78	42.6	27.5992	35.8094	41.8084	40.6618	31.175	46.8007	45.3079	37.8764	46.5093	38.9002	46.573	38.082	40.69	36.4697	40.29	42.5161	-0.157976	-0.0142528	0.0633359	0.324679	0.927995	0.586141	0.488545	0.0324543	0.231998	ANK3_2301	FALSE
ANK3	Q12955	1625	R.TS#PVTTAGSLLER.S	47.05	41.8	37.21	35.6	37.1914	44.1322	44.9819	39.9657	36.9938	42.2459	41.3524	44.2727	33.6638	35.5184	40.0729	26.0183	40.415	41.5678	41.2162	33.8184	0.0405748	0.0283205	-0.257084	0.728577	0.799987	0.142299	0.137525	0.0969173	0.846798	ANK3_1625	FALSE
ANK3	Q12955	4085	R.TGPQS#PCER.T	34.63	30.95	31.23	27.36	30.3018	33.2911	39.935	38.9931	24.3538	32.439	37.8546	35.4465	34.2002	29.9183	28.882	30.4547	31.0425	35.6303	32.5235	30.8638	0.198858	0.0672366	-0.00832926	0.15363	0.674079	0.927698	0.813524	0.171289	0.0325936	ANK3_4085	FALSE
ANK3	Q12955	1721	K.QMPGHAEVALVNGSIS#PLK.Y	31.54	30	33.31	25.04	34.8983	34.6219	37.2938	35.2259	29.9982	38.0181	32.9512	29.7585	33.4729	28.9365	31.9729	29.1729	29.9725	35.51	32.6815	30.8888	0.244585	0.124834	0.0434442	0.0464914	0.340838	0.679667	1.33263	0.467452	0.167704	ANK3_1721	FALSE
ANK3	Q12955	2009	R.QQAAASQS#PSLPER.V	53.98	46.99	49.77	47.11	46.1182	53.5708	51.9124	47.4183	45.1989	48.7838	55.3	56.3461	51.7457	46.8275	58.5639	48.973	49.4625	49.7549	51.4072	51.5275	0.00850361	0.0556351	0.0590085	0.90765	0.560986	0.525467	0.0420817	0.251048	0.279455	ANK3_2009	FALSE
ANK3	Q12955	1445	K.KETES#DQDDEIEK.T	86.13	92.69	83.95	89.36	66.9405	82.7363	89.3597	88.4077	68.9098	100.51	85.0476	85.8648	92.9005	103.919	99.6369	88.9368	88.0325	81.861	85.083	96.3482	-0.104859	-0.0491657	0.130222	0.329558	0.686827	0.0864814	0.482068	0.163153	1.06308	ANK3_1445	FALSE
ANK3	Q12955	3593	R.TPTDEST#PTSEPNPFPFHEGK.M	5.91	7.82	5.29	5.42	5.40519	11.3939	8.67083	8.60941	4.91434	5.74248	6.52703	7.50772	5.16366	5.8273	8.02731	6.32731	6.11	8.51983	6.1729	6.3364	0.479653	0.0147749	0.0524902	0.145388	0.940321	0.798183	0.837472	0.0267239	0.0978977	ANK3_3593	FALSE
ANK3	Q12955	1984	K.GHS#PEDDWIEFSSEEIR.E	11.11	14.62	10.73	11.1	8.38419	9.69454	12.1105	11.6703	12.5746	12.6509	14.9283	11.7356	10.6091	10.9728	12.6455	8.86368	11.89	10.4649	12.9723	10.7728	-0.184192	0.12569	-0.142358	0.302044	0.382585	0.388295	0.51993	0.417272	0.410839	ANK3_1984	FALSE
ANK3	Q12955	2608	K.LNDELQS#PEKK.A	51.45	46.62	48.45	44.86	41.5115	45.4835	48.0018	60.962	46.0052	48.8492	50.6798	49.1216	55.9094	47.673	52.4821	41.482	47.845	48.9897	48.664	49.3866	0.0341097	0.0244864	0.045752	0.810278	0.65124	0.675654	0.0913657	0.186259	0.170276	ANK3_2608	FALSE
ANK3	Q12955	4333	R.TS#PADGKPR.L	50.74	50.67	58.99	56.47	51.2163	64.2276	63.7055	59.4776	57.1306	76.2323	66.5997	62.3609	56.4094	58.6094	61.1003	58.9003	54.2175	59.6567	65.5809	58.7548	0.137927	0.274517	0.115949	0.194018	0.0602262	0.116482	0.712157	1.22021	0.933742	ANK3_4333	FALSE
ANK3	Q12955	1976	K.GSPKS#PK.S	107.41	95.35	139.59	213.78	90.4244	104.633	72.3047	96.4643	70.2827	172.057	95.5409	92.8931	208.474	365.938	150.992	120.937	139.032	90.9567	107.693	211.585	-0.61217	-0.368493	0.605816	0.16767	0.401642	0.293067	0.775545	0.396161	0.533033	ANK3_1976	FALSE
ANK3	Q12955	1702	K.ITMASSLSS#PVK.Q	184.03	159.22	157.98	153.2	142.92	165.595	180.644	173.017	144.684	161.411	162.25	162.478	164.801	158.446	163.846	138.301	163.607	165.544	157.706	156.349	0.0169783	-0.0530036	-0.0654732	0.862377	0.502678	0.464343	0.064303	0.29871	0.333161	ANK3_1702	FALSE
ANK3	Q12955	2478	K.LDVSHS#DTEESVTDHAGPPSSELQGSDKR.S	38.13	34.62	39.36	34.29	25.1219	31.735	46.8348	38.3175	35.283	33.8665	44.4797	46.5392	37.1366	28.5547	35.2275	26.491	36.6	35.5023	40.0421	31.8524	-0.0439315	0.129674	-0.20044	0.832338	0.374605	0.166036	0.0797002	0.426426	0.779796	ANK3_2478	FALSE
ANK3	Q12955	1854	K.SAAALLS#PIK.T	14.09	16.22	13.14	13.92	10.0324	16.8708	15.6014	14.721	13.5444	14.9828	15.484	15.6365	13.9092	15.6455	15.391	15.1092	14.3425	14.3064	14.9119	15.0137	-0.00363999	0.0561702	0.0659844	0.983347	0.512606	0.420586	0.00729338	0.290216	0.376145	ANK3_1854	FALSE
ANK3	Q12955	2627	K.EYSSQSPT#SSSPEK.V	51.97	50.51	59.32	52.3	53.9496	55.004	58.3822	66.705	58.0241	60.3342	61.729	57.2396	68.8913	62.8912	62.3185	65.264	53.525	58.5102	59.3317	64.8412	0.128475	0.14859	0.276699	0.210346	0.0524607	0.00451679	0.677065	1.28017	2.34517	ANK3_2627	FALSE
ANK3	Q12955	2126	K.SPLS#DSGFETR.S	79.02	83.22	83.35	82.65	73.7993	92.2978	88.2029	90.0866	78.7276	89.1883	92.1412	85.7558	89.9368	81.5277	85.6368	78.5459	82.06	86.0966	86.4532	83.9118	0.0692778	0.0752405	0.0321945	0.411041	0.229475	0.528001	0.386115	0.639265	0.277365	ANK3_2126	FALSE
ANK3	Q12955	4015	K.LVDRLS#EEEK.K	30.85	25.21	28.09	29.95	27.0669	31.0594	32.2776	30.7625	23.7545	26.2825	30.543	26.2062	28.882	25.1638	29.182	24.5092	28.525	30.2916	26.6965	26.9342	0.0866911	-0.0955738	-0.0827861	0.333249	0.36921	0.396741	0.477231	0.432726	0.401493	ANK3_4015	FALSE
ANK3	Q12955	1547	K.SIWSVSTPS#PIK.S	24.73	21.86	22.59	13.98	27.5276	27.4662	21.6515	22.3476	17.5979	16.8352	20.54	20.0932	18.7819	19.9001	21.7365	15.891	20.79	24.7482	18.7666	19.0774	0.251434	-0.147724	-0.124027	0.219177	0.468468	0.549494	0.659206	0.32932	0.260037	ANK3_1547	FALSE
ANK3	Q12955	1642	R.SSITMT#PPAS#PK.S	50.38	45.51	47.33	41.83	43.9274	50.9501	54.9221	51.1855	46.1142	56.7056	59.2881	47.607	49.2366	44.9184	43.3366	41.6366	46.2625	50.2463	52.4287	44.782	0.119174	0.180515	-0.0469227	0.222552	0.163501	0.562992	0.652569	0.78648	0.249497	ANK3_1642	FALSE
ANK3	Q12955	4026	K.MQSELS#DEEESTSR.N	125.64	97.55	116.57	119.47	100.334	110.847	118.177	123.797	89.9292	122.183	106.71	105.141	124.028	136.092	146.755	118.328	114.808	113.289	105.991	131.301	-0.0192096	-0.115279	0.193657	0.854025	0.362913	0.109171	0.0685294	0.440197	0.961894	ANK3_4026	FALSE
ANKFY1	Q9P2R3	47	K.ESSS#ESFISR.L	91.16	86.76	87.2	72.14	95.1411	91.1427	97.7582	88.4425	85.0762	94.0612	93.6475	93.7854	84.5418	77.2452	95.2106	69.5049	84.315	93.1211	91.6426	81.6256	0.143319	0.120229	-0.046767	0.125547	0.186912	0.71041	0.901192	0.728362	0.148491	ANKFY1_47	FALSE
ANKHD1	Q8IWZ3	1679	K.LNLTS#PK.R	113.7	115.85	132.64	119.77	93.1776	107.538	114.881	123.734	111.287	130.338	126.609	118.865	146.743	115.728	126.118	116.054	120.49	109.832	121.775	126.161	-0.133609	0.0153024	0.0663493	0.224594	0.837337	0.531437	0.648601	0.0770999	0.274548	ANKHD1_1679	FALSE
ANKHD1	Q8IWZ3	1669	K.TVSLPLS#SPNIK.L	22.46	17.34	17.9	16.73	15.2454	17.1464	17.2862	21.7685	19.5935	19.0239	23.2311	16.406	19.4868	20.1373	23.5522	19.5681	18.6075	17.8616	19.5636	20.6861	-0.0590223	0.0722885	0.152779	0.708575	0.63613	0.251856	0.149614	0.196454	0.598848	ANKHD1_1669	FALSE
ANKIB1	Q9P2G1	737	R.GVAPADS#PEAPRR.S	232.86	221.77	228.95	195.86	213.333	244.75	274.27	253.15	221.858	241.446	269.323	248.557	257.005	258.128	273.109	250.299	219.86	246.376	245.296	259.635	0.164276	0.157939	0.239901	0.138085	0.0964729	0.00982138	0.859855	1.01559	2.00783	ANKIB1_737	FALSE
ANKLE2	Q86XL3	662	R.NNS#PPTVGAFGHTR.C	16.32	18.85	17.03	14.73	15.3237	15.4925	17.0219	14.5888	13.0826	18.7022	17.9093	17.1759	18.2202	17.4684	16.1111	14.6758	16.7325	15.6067	16.7175	16.6189	-0.100485	-0.00129271	-0.00983133	0.310231	0.992468	0.925003	0.508314	0.0032834	0.0338571	ANKLE2_662	FALSE
ANKLE2	Q86XL3	268	K.TSLPLS#PVK.T	72.21	58.54	73.27	67.87	53.0221	63.3803	69.2496	77.552	54.9966	68.991	79.7743	72.3013	75.1169	65.8603	77.9485	68.0573	67.9725	65.801	69.0158	71.7457	-0.0468419	0.0219756	0.077942	0.738081	0.872357	0.425572	0.131896	0.0593056	0.371027	ANKLE2_268	FALSE
ANKLE2	Q86XL3	528	R.AFAGPLS#PAK.A	32.25	33.34	30	23.39	21.6001	26.3472	30.419	29.2372	24.8471	27.8105	27.8006	25.2534	31.4704	23.864	31.8805	25.7778	29.745	26.9009	26.4279	28.2482	-0.144994	-0.170586	-0.0744902	0.375881	0.238276	0.636589	0.424949	0.62292	0.196141	ANKLE2_528	FALSE
ANKRD13A	Q8IZ07	229	R.LTS#PVINTSLDTK.N	15.16	12.7	13.39	14.07	14.1507	17.953	18.3449	18.7467	13.656	13.5795	16.7353	16.3528	15.8257	10.9301	13.6776	14.387	13.83	17.2988	15.0809	13.7051	0.322874	0.124921	-0.0130906	0.0383349	0.265211	0.91844	1.41641	0.576409	0.0369494	ANKRD13A_229	FALSE
ANKRD13D	Q6ZTN6	552	R.GPGS#PPR.T	49.29	53.78	43.46	51.5	58.2023	76.8685	87.5047	71.7941	48.7853	54.342	71.55	54.7873	53.5178	43.9175	67.0848	66.1492	49.5075	73.5924	57.3661	57.6673	0.571909	0.212552	0.220107	0.0226397	0.21627	0.243622	1.64513	0.665004	0.613284	ANKRD13D_552	FALSE
ANKRD17	O75179	1709	K.LTVAS#PK.R	113.49	136.38	140.76	147.95	107.301	123.19	142.047	145.97	125.738	143.457	157.527	157.445	159.799	137.913	147	155.914	134.645	129.627	146.042	150.156	-0.0547937	0.117219	0.157306	0.68197	0.323226	0.139877	0.166235	0.490493	0.854254	ANKRD17_1709	FALSE
ANKRD17	O75179	2401	R.APS#PAPSSVPLGSEKPSNVSQDR.K	71.26	69.72	73.46	74.05	50.9377	59.9646	72.0917	78.5664	69.5397	83.4731	79.5416	75.7465	85.2199	82.6968	79.5063	70.7119	72.1225	65.3901	77.0752	79.5337	-0.141377	0.095818	0.141117	0.356773	0.194987	0.0969063	0.447607	0.709994	1.01365	ANKRD17_2401	FALSE
ANKRD17	O75179	1696	K.SGPS#PLSSPNGK.L	53.37	56.43	53.63	48.68	39.3494	44.7277	47.5728	44.0471	38.0234	51.9386	41.7912	37.8778	52.3003	53.7264	54.668	43.6704	53.0275	43.9242	42.4078	51.0913	-0.271724	-0.322412	-0.0536637	0.00817319	0.0403385	0.545233	2.08761	1.39428	0.263418	ANKRD17_1696	FALSE
ANKRD26	Q9UPS8	631	K.ESVNS#PVFGK.A	18.89	12.73	13.58	15.35	12.4129	15.9625	15.4132	15.7935	12.3035	12.954	16.5513	14.5039	15.0801	13.8697	20.5168	16.8758	15.1375	14.8955	14.0782	16.5856	-0.0232497	-0.104665	0.131804	0.885735	0.549706	0.494341	0.0526961	0.259869	0.305973	ANKRD26_631	FALSE
ANKRD34A	Q69YU3	461	R.APSLPAPPYAGAPGS#PR.T	17.69	16.49	15.87	13.53	14.5894	22.0887	21.6001	18.1573	19.016	24.5701	17.8832	20.1378	11.6136	15.8009	14.2485	13.3506	15.895	19.1089	20.4018	13.7534	0.26567	0.360123	-0.208782	0.167684	0.0467241	0.133999	0.775508	1.33046	0.872898	ANKRD34A_461	FALSE
ANKRD34A	Q69YU3	400	R.S#PGLLER.R	37.3	46.56	50.82	37.62	33.258	49.6541	62.3801	64.3458	50.526	47.4685	61.6343	56.6301	39.0198	33.1962	35.6465	37.8953	43.075	52.4095	54.0647	36.4394	0.282978	0.327837	-0.24135	0.299878	0.0546712	0.141229	0.523056	1.26224	0.850075	ANKRD34A_400	FALSE
ANKRD34A	Q69YU3	392	R.QSQESLPGAVS#PLSGR.R	18.31	14.09	11.62	14.82	16.2256	16.3165	18.6231	13.6009	18.95	26.4728	17.7842	13.2199	12.9227	14.4247	14.601	8.48366	14.71	16.1916	19.1067	12.608	0.138445	0.377284	-0.222457	0.425023	0.219615	0.330439	0.371588	0.658338	0.480909	ANKRD34A_392	FALSE
ANKRD50	Q9ULJ7	1111	K.YGASSLNGCSPS#PVHTMEQK.P	32.12	23.31	26.33	26.37	21.983	24.476	35.472	45.072	27.8922	22.3786	30.8742	36.568	26.1241	20.1348	27.2995	51.3591	27.0325	31.7508	29.4283	31.2294	0.232096	0.122508	0.208209	0.452575	0.522341	0.592823	0.344309	0.282046	0.227075	ANKRD50_1111	FALSE
ANKRD50	Q9ULJ7	1400	R.GHQEVLEGYPSS#ETELSLK.Q	11.82	18.62	12.46	9.43	7.6782	9.76319	10.9054	12.0204	11.6218	10.5407	10.6217	10.9911	15.0858	14.5032	14.1966	11.1508	13.0825	10.0918	10.9438	13.7341	-0.374455	-0.257522	0.0701221	0.235074	0.355519	0.77603	0.628796	0.449137	0.110121	ANKRD50_1400	FALSE
ANKS1A	Q92625	628	R.SLSKSDS#DLLTCSPTEDATMGSR.S	53.42	48.46	44.17	50.15	37.4742	50.3171	67.8953	68.512	44.7615	47.9649	58.6932	80.6143	49.6619	46.7219	46.3447	142.786	49.05	56.0497	58.0085	71.3787	0.192452	0.242011	0.541241	0.425099	0.35361	0.418141	0.37151	0.451475	0.378678	ANKS1A_628	FALSE
ANKS1A	Q92625	382	R.SS#DQDSTNK.E	60.31	61.66	48.96	46.08	48.2579	62.772	71.9441	63.8862	47.7564	52.8457	56.6366	56.4755	47.0217	34.4974	49.7876	49.3041	54.2525	61.7151	53.4286	45.1527	0.185933	-0.0220786	-0.264877	0.283801	0.861301	0.139612	0.546987	0.0648452	0.855076	ANKS1A_382	FALSE
ANKS1A	Q92625	663	K.SPS#FASEWDEIEK.I	38.23	37.2	34.37	27.66	27.8644	31.575	36.0417	39.6727	26.8114	33.0096	37.0754	39.331	34.4684	33.2498	39.6522	36.9636	34.365	33.7885	34.0569	36.0835	-0.0244093	-0.0129948	0.0703982	0.874867	0.935233	0.56276	0.0580579	0.02908	0.249677	ANKS1A_663	FALSE
ANKS1A	Q92625	647	R.SES#LSNCSIGKK.R	110.78	104.39	117.38	136.5	99.8881	117.078	96.7744	104.385	90.774	121.149	119.443	98.0716	151.568	157.274	126.568	112.757	117.263	104.531	107.359	137.042	-0.165806	-0.127293	0.224874	0.182135	0.374152	0.174274	0.739608	0.426952	0.758767	ANKS1A_647	FALSE
ANKZF1	Q9H8Y5	361	R.LHS#PQTHWK.T	138.75	131.52	127.31	124.04	118.919	134.844	148.124	135.537	136.665	143.121	151.249	143.844	141.44	150.876	148.745	137.148	130.405	134.356	143.72	144.552	0.0430614	0.140259	0.148591	0.587274	0.0224513	0.0199792	0.231159	1.64876	1.69942	ANKZF1_361	FALSE
ANKZF1	Q9H8Y5	607	K.AQVPGPLT#PEMEAR.Q	27.2	19.16	17.99	20.6	19.2425	21.8186	23.5555	19.4279	18.2618	23.4263	18.8193	17.3423	25.8398	23.6592	27.2671	18.6142	21.2375	21.0111	19.4624	23.8451	-0.0154613	-0.125922	0.167077	0.925958	0.502477	0.387472	0.0334088	0.298884	0.41176	ANKZF1_607	FALSE
ANO8	Q9HCE9	1013	K.FLSSGATSSLAAAGAGATTRPPPAQS#PTGSDTR.L	6.3	6.13	7	4.65	6.06203	7.61391	7.97278	6.45	4.63753	7.12446	6.78812	6.34984	8.60912	8.81081	8.33312	4.86187	6.02	7.02468	6.22499	7.65373	0.222668	0.0483076	0.3464	0.186235	0.791463	0.1889	0.729938	0.101569	0.723768	ANO8_1013	FALSE
ANO8	Q9HCE9	641	R.RPGPSPEALLEEGS#PTMVEK.G	54.92	60.16	51.66	46.66	50.5622	57.3322	88.1176	73.2584	54.3151	52.4703	62.5506	70.4089	60.0091	57.8966	57.9921	54.3829	53.35	67.3176	59.9362	57.5702	0.335495	0.16794	0.109833	0.196808	0.241849	0.240931	0.705958	0.616456	0.618108	ANO8_641	FALSE
ANO8	Q9HCE9	1032	K.FLKS#PETR.R	84.75	80.47	80.71	85.93	56.3526	71.7647	75.4213	81.3863	69.2877	90.2432	89.0099	74.3329	94.5836	85.0191	91.1123	78.2358	82.965	71.2312	80.7184	87.2377	-0.219993	-0.0396044	0.0724486	0.112673	0.703818	0.331478	0.948181	0.15254	0.479545	ANO8_1032	FALSE
ANP32A	P39687	15	R.NRT#PSDVK.E	293.74	302.73	276.96	254.38	226.836	273.702	262.279	285.792	265.679	264.29	295.025	257.732	297.387	285.454	270.327	260.867	281.952	262.152	270.682	278.508	-0.105048	-0.0588554	-0.0177309	0.278572	0.437065	0.80564	0.555063	0.359454	0.0938587	ANP32A_15	FALSE
ANP32B	Q92688	244	K.RET#DDEGEDD.-	137.09	127.68	98.69	75.67	115.512	127.932	161.133	138.442	101.134	112.228	136.94	134.22	111.933	88.269	116.769	95.8059	109.782	135.755	121.131	103.194	0.306355	0.141915	-0.0892834	0.183883	0.521335	0.69159	0.735459	0.282883	0.160151	ANP32B_244	TRUE
AP1AR	Q63HQ0	228	R.SKT#EEDILR.A	34.27	30.57	34.16	26.57	34.9844	31.8836	40.2795	36.0043	22.3053	29.787	26.6432	30.7479	29.9727	29.982	37.0791	28.6133	31.3925	35.788	27.3708	31.4118	0.189055	-0.197782	0.000885206	0.131393	0.177852	0.994424	0.881427	0.749941	0.00242837	AP1AR_228	FALSE
AP1S1	P61966	147	K.AIEQADLLQEEDES#PRSVLEEMGLA.-	11.55	8.66	8.64	11.21	6.07377	7.49962	7.72183	9.6384	9.50397	9.18902	11.5233	9.31871	8.45845	12.4493	8.38589	6.27128	10.015	7.73341	9.88376	8.89122	-0.372986	-0.019031	-0.171709	0.0789688	0.896652	0.491234	1.10254	0.047376	0.308711	AP1S1_147	FALSE
AP2A1	O95782	655	R.RDPSSNDINGGMEPTPSTVSTPS#PSADLLGLR.A	22.11	16.45	18.31	14.03	13.1528	19.6714	13.7401	16.0125	16.0979	12.7389	15.459	14.0844	19.9662	16.939	15.5749	11.0061	17.725	15.6442	14.5951	15.8716	-0.180159	-0.280306	-0.159342	0.392471	0.165903	0.490835	0.406193	0.780145	0.309064	AP2A1_655	FALSE
AP3B1	O00203	750	K.GKS#DSEDGEK.E	48.83	57.74	47.74	41.43	53.3777	66.7872	53.108	46.301	44.848	55.3914	65.8275	53.8364	57.2859	47.8224	53.5249	45.8896	48.935	54.8935	54.9758	51.1307	0.165769	0.16793	0.0633229	0.318275	0.312905	0.625413	0.497197	0.504587	0.203833	AP3B1_750	FALSE
AP3B1	O00203	276	K.NFYES#DDDQK.E	39.39	54.32	49.63	42.28	49.5185	58.9666	60.315	48.105	57.2816	64.4937	67.2418	59.4398	61.517	57.904	59.8106	59.9935	46.405	54.2263	62.1142	59.8063	0.224712	0.420644	0.366017	0.143206	0.011188	0.0264422	0.844038	1.95125	1.5777	AP3B1_276	FALSE
AP3B2	Q13367	272	K.AFYGS#EEDEAK.G	76.29	95.13	85.57	72.45	85.8365	94.1357	81.7043	75.78	77.838	87.6937	104.194	99.0666	107.474	95.2631	96.0535	77.9148	82.36	84.3641	92.198	94.1762	0.0346859	0.162792	0.193419	0.76442	0.253849	0.18834	0.116668	0.595424	0.725057	AP3B2_272	FALSE
AP3B2	Q13367	910	K.GLHVGT#PK.L	31.34	45.45	36.6	38.05	34.9627	44.9408	38.0075	41.3132	38.4351	45.5178	47.2182	48.1141	39.999	45.6719	43.276	47.3187	37.86	39.8061	44.8213	44.0664	0.0723134	0.243509	0.219004	0.611636	0.108548	0.124753	0.213507	0.96438	0.903948	AP3B2_910	FALSE
AP3B2	Q13367	282	K.GAGS#EETAAAAAPSR.K	50.05	62.74	60.43	60.95	54.4144	61.2521	67.5592	58.9468	46.8585	57.1457	58.8854	56.9365	62.7238	66.9641	70.3152	60.7559	58.5425	60.5431	54.9565	65.1898	0.0484789	-0.0911942	0.155161	0.632141	0.400916	0.11713	0.199186	0.396947	0.931331	AP3B2_282	FALSE
AP3D1	O14617	829	R.NTETSKS#PEK.D	173.09	199.94	211.06	221.1	166.567	186.461	193.447	180.401	191.087	214.947	239.651	216.249	250.362	256.463	212.435	174.036	201.298	181.719	215.484	223.324	-0.14762	0.0982498	0.149808	0.162607	0.360565	0.360683	0.788861	0.443017	0.442875	AP3D1_829	FALSE
AP3D1	O14617	686	K.SS#PSPQKR.Y	64.64	132.44	181.09	219.1	97.1222	106.951	71.9398	102.461	161.172	237.416	185.444	132.635	268.541	311.556	203.769	224.928	149.317	94.6184	179.167	252.198	-0.658191	0.262921	0.756176	0.199446	0.488319	0.0501273	0.700174	0.311297	1.29993	AP3D1_686	FALSE
AP3D1	O14617	658	K.HRPS#EADEEELAR.R	27.58	37.3	41.43	33.96	29.7486	32.7107	39.0424	37.7353	32.8399	39.1721	39.4813	39.9902	43.5711	39.9437	47.2401	38.7899	35.0675	34.8093	37.8709	42.3862	-0.0106638	0.110955	0.27346	0.945977	0.44581	0.0886683	0.0241194	0.35085	1.05223	AP3D1_658	FALSE
APBA1	Q02410	242	R.LHHYDERS#DGES#DSPEK.E	32.67	29.84	30.88	29.56	27.4221	27.5519	28.0113	31.1369	26.5169	35.7504	30.3688	27.5329	35.151	30.8934	33.3925	27.7979	30.7375	28.5305	30.0423	31.8087	-0.107493	-0.0330064	0.0494222	0.0998055	0.767687	0.571603	1.00085	0.114816	0.242905	APBA1_242	FALSE
APBA1	Q02410	283	K.QSMSS#QS#LDK.A	148.13	147.41	157.72	138.82	136.811	171.792	170.344	172.242	147.01	181.242	177.345	169.697	154.652	157.779	169.06	158.324	148.02	162.797	168.823	159.954	0.137285	0.189723	0.111862	0.192074	0.0660906	0.0552628	0.716531	1.17986	1.25757	APBA1_283	FALSE
APBA1	Q02410	370	R.SPYT#PDEPKEPIWVMR.Q	114.12	100.47	94.16	80.11	108.829	127.154	125.496	119.974	102.64	106.95	130.954	106.135	118.781	95.8786	126.165	100.28	97.215	120.364	111.67	110.276	0.308148	0.199987	0.181873	0.0380897	0.182975	0.244584	1.41919	0.737607	0.611571	APBA1_370	FALSE
APBA1	Q02410	285	K.QSM*SSQS#LDK.A	117.15	104.8	110.96	101.73	98.8533	110.627	121.582	115.73	92.156	114.81	123.105	107.553	114.678	111.428	114.03	104.229	108.66	111.698	109.406	111.091	0.0397827	0.00987053	0.0319261	0.628047	0.924086	0.583768	0.202008	0.0342878	0.23376	APBA1_285	FALSE
APBA2	Q99767	486	R.SASQDCIET#TPGAQEGKK.Q	62.59	58.17	59.69	62.43	37.5498	50.6085	41.6787	59.6064	46.3545	69.5611	67.8414	67.4798	62.5304	63.2984	63.8744	108.226	60.72	47.3608	62.8092	74.4822	-0.358477	0.0488039	0.294724	0.0693369	0.732629	0.308997	1.15904	0.135116	0.510046	APBA2_486	FALSE
APBA2	Q99767	283	K.S#LNLLPEAK.H	14.72	19.52	19.92	14.4	10.9553	10.0496	10.0107	18.0445	14.6079	10.0936	17.5491	12.5462	16.1176	12.4495	17.1787	12.1059	17.14	12.265	13.6992	14.4629	-0.482816	-0.323275	-0.245007	0.0965592	0.164792	0.223702	1.01521	0.783063	0.650331	APBA2_283	FALSE
APBA2	Q99767	208	K.EGYQDYYPEEANGNTGAS#PYR.L	53.9	56.52	59.19	50.01	45.1747	49.7515	52.41	56.3247	51.9827	54.064	52.9305	59.3697	63.4904	61.6412	70.6347	52.2131	54.905	50.9152	54.5867	61.9948	-0.108841	-0.00838709	0.17521	0.240361	0.905216	0.164203	0.619135	0.0432477	0.784619	APBA2_208	FALSE
APBA2	Q99767	306	K.TRT#PEER.L	147.73	128.5	120.51	135.92	118.083	144.376	129.34	117.119	120.596	151.229	136.279	119.169	150.617	160.681	156.275	119.756	133.165	127.23	131.818	146.832	-0.0657805	-0.0146654	0.140954	0.515749	0.892266	0.265613	0.287562	0.0495057	0.57575	APBA2_306	FALSE
APBA2	Q99767	480	R.SAS#QDCIETTPGAQEGK.K	16.25	15.92	8.33	9.42	10.78	17.3531	21.0828	16.8468	12.3606	11.7645	16.8064	16.7967	13.7328	13.1265	15.2183	12.4596	12.48	16.5157	14.432	13.6343	0.404218	0.209658	0.127624	0.225661	0.469841	0.627788	0.646543	0.328049	0.202187	APBA2_480	FALSE
APBB1	O00213	709	K.RLGAHT#P.-	176.69	137.76	122.73	122.36	124.918	157.288	118.337	121.851	119.963	149.899	146.471	122.506	167.348	168.346	181.133	143.163	139.885	130.598	134.71	164.998	-0.0991036	-0.0543878	0.238203	0.576516	0.744008	0.155727	0.239189	0.128422	0.807636	APBB1_709	FALSE
APBB1	O00213	205	K.S#ASLLFGMR.N	16.38	16.91	15.75	16.64	12.0271	16.8712	18.9398	15.998	11.3791	17.8728	23.3513	20.9086	21.9888	23.2889	19.3439	19.1198	16.42	15.959	18.378	20.9353	-0.0410813	0.162522	0.350486	0.773258	0.505207	0.0183673	0.111675	0.29653	1.73596	APBB1_205	FALSE
APC	P25054	1863	R.NDSLS#SLDFDDDDVDLSR.E	10.83	11.28	12.2	10.28	6.81607	8.7273	8.11298	13.8759	6.82527	10.1623	11.1402	10.8378	13.0463	9.90168	9.9204	11.0622	11.1475	9.38307	9.74138	10.9826	-0.248588	-0.194522	-0.0214961	0.342333	0.260657	0.853294	0.465552	0.583931	0.0689013	APC_1863	FALSE
APC	P25054	1042	K.YSDEQLNSGRQS#PSQNER.W	34	29.33	40.97	40.47	31.428	35.6503	25.4896	33.349	29.9626	39.4192	31.7672	22.3207	41.4972	48.7129	42.2647	36.5745	36.1925	31.4792	30.8674	42.2623	-0.20129	-0.229605	0.223681	0.23329	0.281686	0.156036	0.632104	0.550234	0.806775	APC_1042	FALSE
APC	P25054	1371	K.SGAQTPKS#PPEHYVQETPLMFSR.C	20.82	25.56	35.5	27.99	25.3433	25.5286	21.9011	25.9479	25.2545	32.2411	27.8455	26.434	30.4163	35.5918	32.9432	27.487	27.4675	24.6802	27.9438	31.6096	-0.15437	0.0248012	0.202636	0.439001	0.895477	0.29496	0.357534	0.0479456	0.530238	APC_1371	FALSE
APC	P25054	2625	K.ENEFSPTNS#TSQTVSSGATNGAESK.T	11.8	11.51	12.75	9.39	9.16611	9.79018	9.72192	10.112	9.82959	10.9688	10.4244	8.20645	10.1918	8.67567	9.2372	10.5194	11.3625	9.69755	9.85732	9.65601	-0.228589	-0.205013	-0.234781	0.0967992	0.156983	0.0948966	1.01413	0.804148	1.02275	APC_2625	FALSE
APC	P25054	2130	R.QASS#DSDSILSLK.S	30.47	33.97	27.19	28.87	25.1873	27.8786	26.5525	28.4929	23.2079	31.7773	27.0188	31.5454	30.0045	28.7317	26.9161	23.4253	30.125	27.0278	28.3874	27.2694	-0.156516	-0.0857124	-0.143678	0.121566	0.51648	0.209804	0.915189	0.286947	0.678186	APC_2130	FALSE
APC	P25054	2323	R.PIQS#PGR.N	55.57	70.01	72.45	50.38	41.306	45.0602	76.9661	83.5188	53.6242	61.3467	76.6103	76.0155	64.7072	39.2792	66.3825	62.4424	62.1025	61.7128	66.8992	58.2028	-0.00908227	0.107338	-0.0935625	0.975675	0.562269	0.657059	0.0106949	0.250056	0.182395	APC_2323	FALSE
APC	P25054	1537	R.IMPPVQENDNGNET#ESEQPK.E	1.86	2.53	3.99	1.53	3.40316	2.19402	3.56893	3.03262	2.30869	2.37927	2.47	1.31061	6.82262	2.74215	2.4801	3.01356	2.4775	3.04968	2.11714	3.76461	0.299773	-0.226766	0.603614	0.404674	0.583118	0.322545	0.392895	0.234243	0.491409	APC_1537	FALSE
APC	P25054	2674	R.S#PTGNTPPVIDSVSEK.A	132.42	134.48	128.87	126.45	113.455	118.613	138.301	149.817	111.957	125.748	129.65	126.525	139.55	134.319	139.522	107.459	130.555	130.047	123.47	130.212	-0.00562912	-0.0804997	-0.00379198	0.956681	0.172893	0.967834	0.0192326	0.762222	0.0141992	APC_2674	FALSE
APC	P25054	2830	K.TDSTESSGTQS#PKR.H	44.29	49.97	59.58	65.64	37.6883	37.0252	49.419	59.8527	51.7188	64.341	54.8743	60.641	65.5589	67.075	57.1827	41.0761	54.87	45.9963	57.8938	57.7232	-0.254499	0.077391	0.073133	0.266378	0.610248	0.722231	0.574501	0.214493	0.141324	APC_2830	FALSE
APC	P25054	2330	R.NSIS#PGR.N	126.39	149.67	160.22	139.38	116.897	119.013	158.047	171.884	158.393	168.535	176.66	160.076	171.539	147.131	164.445	156.274	143.915	141.46	165.916	159.847	-0.0248193	0.205236	0.151476	0.882042	0.0481553	0.12963	0.0545106	1.31736	0.887295	APC_2330	FALSE
APC	P25054	2449	K.EAPS#PTLR.R	116.35	114.55	125.76	122.5	99.9008	106.142	106.697	118.74	105.535	127.069	122.3	110.414	142.414	145.605	124.342	118.914	119.79	107.87	116.329	132.819	-0.151214	-0.0422909	0.148951	0.0511068	0.570537	0.14131	1.29152	0.243716	0.849827	APC_2449	FALSE
APC	P25054	1360	K.AVEFSSGAKS#PSK.S	65.74	72.79	72.21	82.58	51.9153	62.4856	53.8948	73.8554	63.2119	78.7779	67.3453	63.7663	85.6243	108.301	96.153	85.4746	73.33	60.5378	68.2754	93.8882	-0.276568	-0.103039	0.35654	0.0858639	0.352505	0.0233862	1.06619	0.452835	1.63104	APC_1360	FALSE
APC	P25054	2260	K.TPASKS#PSEGQTATTSPR.G	38.74	42.66	39.88	42.74	26.1234	31.4963	29.4096	42.5834	30.9909	41.3549	36.8887	35.0236	46.0269	47.1219	39.4008	34.1318	41.005	32.4032	36.0645	41.6704	-0.339665	-0.185219	0.023222	0.0911366	0.10176	0.846329	1.04031	0.992423	0.072461	APC_2260	FALSE
APC	P25054	2569	R.TGS#SSSILSASSESSEK.A	24.45	22.51	16.11	18.92	15.5824	20.0094	21.3843	21.3648	22.4316	19.9112	21.5445	16.4532	20.7954	21.6658	19.8034	16.5184	20.4975	19.5852	20.0851	19.6957	-0.065681	-0.0293196	-0.0575642	0.707665	0.862936	0.727313	0.150172	0.0640214	0.138278	APC_2569	FALSE
APC	P25054	1438	R.SKT#PPPPPQTAQTK.R	34.43	34.42	38.31	40.73	34.0414	32.3057	45.0602	50.7451	31.6765	39.7418	41.2843	33.8945	41.8997	36.8084	39.6535	41.2726	36.9725	40.5381	36.6493	39.9086	0.132825	-0.0126684	0.110246	0.49199	0.911511	0.182137	0.308044	0.0402382	0.739601	APC_1438	FALSE
APC	P25054	2368	K.MSYTS#PGR.Q	42.92	57.3	65.18	67.39	35.348	52.12	58.7118	67.5952	47.7668	66.4581	60.7519	60.8225	72.4283	70.5659	72.0352	72.1475	58.1975	53.4438	58.9498	71.7942	-0.122935	0.0185307	0.302911	0.608437	0.915933	0.0907105	0.215784	0.0381363	1.04234	APC_2368	FALSE
APC	P25054	2724	R.LNS#FIQVDAPDQK.G	12.79	18.76	15.41	16.06	16.7915	16.889	17.0841	22.691	15.6769	13.6707	20.2338	18.4595	20.3368	20.1122	22.9573	18.203	15.755	18.3639	17.0102	20.4023	0.221063	0.110594	0.372925	0.218757	0.534663	0.0266379	0.660038	0.27192	1.5745	APC_2724	FALSE
APC	P25054	1774	K.KPTS#PVKPIPQNTEYR.T	48.61	54.85	56.44	48.9	38.4684	42.5736	46.4351	60.6328	44.0467	50.1057	49.4504	60.2277	54.3095	56.9955	51.193	49.0873	52.2	47.0275	50.9576	52.8963	-0.150545	-0.0347518	0.0191179	0.377802	0.765011	0.802524	0.422736	0.116333	0.0955418	APC_1774	FALSE
APC	P25054	2283	K.SELS#PVAR.Q	160.36	184.43	201.35	183.27	141.334	152.645	192.508	223	171.69	199.485	199.939	196.138	227.748	197.893	206.7	199.391	182.352	177.371	191.813	207.933	-0.0399558	0.0729719	0.189389	0.820021	0.415997	0.0584515	0.0861752	0.38091	1.2332	APC_2283	FALSE
APC2	O95996	1022	R.AGAEPLAGPGIS#PGAR.K	16	15.7	22.14	15.09	16.2984	18.5752	19.7135	20.8519	17.5529	19.6241	18.8669	18.7451	16.1271	15.2913	21.8732	16.9059	17.2325	18.8597	18.6972	17.5493	0.130178	0.117694	0.026285	0.434671	0.445708	0.890897	0.361839	0.35095	0.0501725	APC2_1022	FALSE
APC2	O95996	710	K.HQAAATAVS#PGSCVPSLYVR.K	10.67	6.81	5.59	8.16	6.71271	9.56765	9.81158	8.91716	7.16213	8.59803	9.5205	12.227	8.73787	11.2168	10.0485	7.35121	7.8075	8.75228	9.37691	9.3386	0.164798	0.264251	0.258345	0.498345	0.342954	0.309731	0.30247	0.464764	0.509016	APC2_710	FALSE
APC2	O95996	2206	K.TNSSTS#PSLETR.E	43.57	41.8	42.31	34.61	37.9453	32.8679	44.1883	39.2825	33.9396	48.1594	45.4095	40.362	46.9186	39.2159	49.6349	38.3991	40.5725	38.571	41.9676	43.5421	-0.0729858	0.0487749	0.10191	0.540661	0.722789	0.425388	0.267075	0.140989	0.371214	APC2_2206	FALSE
APC2	O95996	996	R.TIKLS#PTYQHVPLLEGASR.A	40.01	33.42	38.57	36.34	27.5646	26.8057	37.0419	32.624	29.1794	35.654	32.6691	30.9895	39.4344	40.6881	39.1589	27.5623	37.085	31.009	32.123	36.7109	-0.258147	-0.20723	-0.0146266	0.0821152	0.0469174	0.917074	1.08558	1.32867	0.0375954	APC2_996	FALSE
APC2	O95996	1068	K.LAAQEGPLSLS#R.C	18.97	29.27	24.75	26.4	24.7639	21.5566	22.6136	27.5646	18.1707	25.3851	24.4365	24.5584	26.4795	21.7307	24.1336	21.9491	24.8475	24.1247	23.1377	23.5732	-0.0425921	-0.102857	-0.0759502	0.787743	0.556737	0.626036	0.103615	0.25435	0.203401	APC2_1068	FALSE
APC2	O95996	2025	R.SELSSAESAASAPQGAS#PR.R	4.83	4.1	2.32	2.92	4.10171	1.06608	1.89727	3.07177	3.48099	4.37734	3.33304	3.67244	3.43816	3.6851	2.01351	2.99177	3.5425	2.53421	3.71595	3.03214	-0.483233	0.0689641	-0.224434	0.293361	0.790948	0.483208	0.532597	0.101852	0.315866	APC2_2025	FALSE
API5	Q9BZZ5	464	R.ASEDTTSGS#PPK.K	260.28	257.51	239.47	197.37	220.049	242.758	264.618	275.418	222.59	250.858	270.563	301.98	252.282	213.828	247.73	202.302	238.657	250.711	261.498	229.036	0.0710814	0.131857	-0.0593703	0.550024	0.34254	0.632301	0.259618	0.465288	0.199076	API5_464	FALSE
APLP1	P51693	534	K.GSTEQDAAS#PEK.E	80.47	72.65	56.88	48.13	46.0527	51.3187	60.2128	54.2433	53.2792	54.4924	53.8555	48.8106	64.9078	56.6064	62.3798	55.5702	64.5325	52.9569	52.6094	59.8661	-0.285208	-0.294704	-0.108288	0.218482	0.202933	0.580197	0.660585	0.692648	0.236425	APLP1_534	FALSE
APLP2	Q06481	213	K.IIGSVS#K.E	14.59	11.78	14.06	6.96	11.3159	11.722	13.1896	11.6943	9.31369	7.21896	11.5886	9.67408	9.41501	6.96246	10.9493	10.4379	11.8475	11.9805	9.44884	9.44117	0.0161028	-0.326374	-0.327546	0.944949	0.280616	0.278687	0.0245915	0.551888	0.554883	APLP2_213	FALSE
APPL1	Q9UKG1	401	R.VNQSALEAVTPS#PSFQQR.H	31.76	27.11	30.61	30.51	28.1707	32.996	28.7442	37.851	31.4094	32.0161	34.7667	29.7307	35.5925	36.8703	34.0001	22.8732	29.9975	31.9405	31.9807	32.334	0.0905441	0.0923595	0.108212	0.472109	0.220526	0.529389	0.325957	0.65654	0.276225	APPL1_401	FALSE
ARFGAP1	Q8N6T3	189	R.YVGFGNT#PPPQKK.E	78.45	75.38	74.39	74.36	69.3963	86.3487	61.4438	77.2471	65.8057	82.4849	89.3802	79.2339	90.6695	86.9055	86.1736	76.6592	75.645	73.6089	79.2262	85.1019	-0.0393635	0.0667321	0.169947	0.730706	0.525398	0.044625	0.136258	0.279512	1.35042	ARFGAP1_189	FALSE
ARFGAP1	Q8N6T3	378	R.NSNS#DGGEGGEGTKK.A	38.28	52.64	48.13	40.85	38.471	39.4371	38.0032	49.6167	44.043	50.9901	51.1764	50.3171	61.917	54.9955	53.7723	51.1375	44.975	41.382	49.1317	55.4556	-0.12012	0.12753	0.302209	0.436488	0.319175	0.0447906	0.360028	0.495972	1.34881	ARFGAP1_378	FALSE
ARFGAP1	Q8N6T3	345	K.SPS#SDSWTCADTSTER.R	24.39	23.43	32.81	31.36	22.0982	24.1931	25.4033	28.566	22.094	33.2238	30.6458	32.644	39.4379	37.0436	31.0422	35.9353	27.9975	25.0651	29.6519	35.8647	-0.159616	0.0828263	0.357268	0.336354	0.654492	0.0411545	0.473203	0.184095	1.38558	ARFGAP1_345	FALSE
ARFGAP1	Q8N6T3	361	R.RSS#DSWEVWGSASTNR.N	43.25	45.76	41.87	38.26	37.0981	50.2981	44.5523	45.2743	39.9327	46.3207	47.1801	50.5552	46.8926	47.269	55.1524	36.8345	42.285	44.3057	45.9972	46.5371	0.0673466	0.1214	0.138236	0.549292	0.225733	0.354548	0.260196	0.646404	0.450325	ARFGAP1_361	TRUE
ARFGAP2	Q8N6H7	146	R.HGTDLWIDNMSSAVPNHS#PEKK.D	65.74	59.1	67.8	54.12	52.5785	63.1997	58.4631	70.6666	46.1566	60.5962	61.5219	65.4664	68.5637	74.554	68.159	56.1381	61.69	61.227	58.4353	66.8537	-0.0108686	-0.0781969	0.115971	0.928535	0.560744	0.340537	0.0322015	0.251235	0.467835	ARFGAP2_146	FALSE
ARFGAP2	Q8N6H7	432	K.AIS#SDMFFGR.E	193.85	169.87	143.72	152.05	136.307	164.634	185.194	156.505	91.5685	124.362	127.602	117.499	144.443	147.863	133.485	117.619	164.873	160.66	115.258	135.853	-0.0373418	-0.516483	-0.279309	0.78851	0.0131172	0.0764137	0.103193	1.88216	1.11683	ARFGAP2_432	FALSE
ARFGAP2	Q8N6H7	368	K.DNPFSLGES#FGSR.W	60.69	57.22	53.89	51.27	43.8086	50.8101	65.4439	59.5387	50.1815	53.4921	54.2065	47.8269	57.7975	56.2494	59.8921	39.4626	55.7675	54.9003	51.4268	53.3504	-0.0226103	-0.116905	-0.0639253	0.875146	0.141263	0.660587	0.0579196	0.849971	0.18007	ARFGAP2_368	FALSE
ARFGEF1	Q9Y6D6	1555	K.TTIPHALLTWRPNSGETAPPPPS#PVSEK.P	14.77	10.99	11.15	6.42	9.45754	8.79139	9.28224	7.31009	10.9018	14.0752	8.96036	10.0337	9.91683	7.55144	11.0451	9.71889	10.8325	8.71032	10.9928	9.55806	-0.314569	0.0211901	-0.180576	0.307617	0.940185	0.530262	0.511989	0.0267866	0.27551	ARFGEF1_1555	FALSE
ARFGEF1	Q9Y6D6	52	K.AETEKQS#PPHGEAK.A	117.86	134.54	138.85	117.97	95.1802	120.529	148.779	151.592	114.151	135.33	161.371	159.952	155.977	117.211	155.393	165.003	127.305	129.02	142.701	148.396	0.0193061	0.164704	0.221165	0.910778	0.28068	0.144659	0.0405872	0.551788	0.839654	ARFGEF1_52	FALSE
ARFGEF2	Q9Y6D5	218	K.PQS#PVIQAAAVSPK.F	6.93	9.49	5.47	4.82	4.95164	3.90671	6.77791	6.4955	4.85938	4.80048	6.18466	5.66436	5.26347	4.39289	5.97394	2.94194	6.6775	5.53294	5.37722	4.64306	-0.271261	-0.312448	-0.524232	0.395825	0.304691	0.156871	0.402497	0.51614	0.804456	ARFGEF2_218	FALSE
ARFGEF2	Q9Y6D5	227	K.PQSPVIQAAAVS#PK.F	152.98	121.03	96.64	107.09	97.1689	119.866	109.171	101.546	87.3117	125.028	102.93	99.3473	123.241	116.407	114.095	89.1487	119.435	106.938	103.654	110.723	-0.15945	-0.204444	-0.109271	0.398418	0.326758	0.570123	0.399661	0.485774	0.244031	ARFGEF2_227	FALSE
ARFGEF2	Q9Y6D5	281	R.GSSLSGT#DDGAQEVVK.D	12.36	12.78	13.9	11.96	8.51946	13.0004	15.5139	11.786	10.3569	9.23772	16.9931	13.9008	14.1994	10.3668	10.9272	9.47624	12.75	12.205	12.6221	11.2424	-0.0630308	-0.0145443	-0.181546	0.73923	0.94777	0.247147	0.13122	0.0232969	0.607044	ARFGEF2_281	FALSE
ARFGEF3	Q5TH69	1991	K.AGGGDLLLPPS#PK.V	75.3	70.09	79.89	77.56	64.9862	72.6027	79.4892	81.1514	62.4568	71.1037	75.8194	73.8661	77.7659	71.2651	74.8846	59.9473	75.71	74.5574	70.8115	70.9657	-0.0221326	-0.0964995	-0.0933612	0.79722	0.229368	0.337433	0.0984217	0.639467	0.471812	ARFGEF3_1991	FALSE
ARFGEF3	Q5TH69	538	K.NSLKS#PAIPEGK.E	41.35	42.61	52.35	50.34	38.6364	40.7032	43.2098	45.1799	52.3552	43.2752	53.8182	47.7539	56.3098	43.3353	46.7838	42.561	46.6625	41.9323	49.3006	47.2475	-0.1542	0.0793421	0.0179733	0.193296	0.496333	0.893484	0.713776	0.304227	0.0489131	ARFGEF3_538	FALSE
ARFGEF3	Q5TH69	1741	K.GPS#PGEEK.T	49.39	59.84	60.88	34.65	41.4596	47.9063	75.0917	75.3116	59.5065	50.263	71.7412	74.5935	52.5912	31.7114	56.814	58.5427	51.19	59.9423	64.026	49.9148	0.227712	0.322797	-0.0363931	0.452232	0.173217	0.88814	0.344639	0.76141	0.0515185	ARFGEF3_1741	FALSE
ARFGEF3	Q5TH69	2081	R.HSFS#AGPELLR.Q	14.95	24.37	20.95	18.87	14.8723	15.8134	18.2056	21.9347	23.5214	23.5214	37.7749	28.1227	30.2168	25.0126	30.8921	23.9141	19.785	17.7065	28.2351	27.5089	-0.160126	0.513084	0.47549	0.442886	0.0839385	0.0272985	0.353708	1.07604	1.56386	ARFGEF3_2081	FALSE
ARFGEF3	Q5TH69	2061	R.GQDS#PLLQRPQHLMDQGQMR.H	8.18	8.58	6.66	6.82	6.27083	6.53468	10.211	6.8513	5.73733	5.41859	6.58731	8.18101	8.84174	7.49117	8.20247	5.9155	7.56	7.46695	6.48106	7.61272	-0.0178668	-0.222156	0.0100252	0.932565	0.220428	0.949266	0.030321	0.656734	0.022612	ARFGEF3_2061	FALSE
ARFGEF3	Q5TH69	597	R.YSESNFS#VDDQDLSR.T	8.79	6.2	9.85	10.79	7.15033	8.90933	9.81522	11.0289	9.30069	9.92183	8.09111	9.83193	8.46358	9.36396	7.95936	7.45515	8.9075	9.22595	9.28639	8.31051	0.0506771	0.0600973	-0.100083	0.812679	0.742417	0.607073	0.0900809	0.129352	0.216759	ARFGEF3_597	FALSE
ARGLU1	Q9NWB6	77	R.ASS#PPDRIDIFGR.T	240.92	246.9	235.74	271.8	203.42	239.143	210.517	241.15	202.138	292.363	241.022	212.29	323.133	364.445	299.668	255.47	248.84	223.557	236.953	310.679	-0.154573	-0.0706161	0.320205	0.0925411	0.614241	0.0668329	1.03367	0.211661	1.17501	ARGLU1_77	FALSE
ARHGAP1	Q07960	27	K.LAS#IDEK.N	18.84	29.98	25.98	29.39	18.8891	23.6273	24.3498	28.0681	39.809	45.2347	39.0876	35.9378	37.9142	37.6085	29.3946	28.3691	26.0475	23.7336	40.0173	33.3216	-0.134215	0.619479	0.355312	0.496351	0.0056696	0.0918389	0.304211	2.24645	1.03697	ARHGAP1_27	FALSE
ARHGAP1	Q07960	51	K.SSS#PELVTHLK.W	84.11	96.76	99.09	70.82	104.591	111.932	114.078	112.952	71.0527	76.1431	108.738	92.2374	96.8414	68.709	82.5632	79.0528	87.695	110.889	87.0428	81.7916	0.338545	-0.0107694	-0.100542	0.0320772	0.953642	0.524591	1.4938	0.0206145	0.280179	ARHGAP1_51	FALSE
ARHGAP12	Q8IWW6	215	R.IHQDSES#GDELSSSSTEQIR.A	31.32	24.91	23.7	21.6	17.0476	20.0886	27.2883	27.6609	19.3224	24.0172	25.2782	24.2888	26.0274	21.4957	32.7434	23.3649	25.3825	23.0214	23.2266	25.9079	-0.14086	-0.128054	0.0295552	0.511629	0.42389	0.876314	0.291045	0.372747	0.0573403	ARHGAP12_215	FALSE
ARHGAP12	Q8IWW6	194	K.TSFS#QEQSCDSAGEGSER.I	3.91	3.98	1.31	2.82	2.25557	3.32293	4.6219	1.73195	3.201	4.4038	2.6578	2.7548	2.58644	1.70618	2.35822	6.71605	3.005	2.98309	3.25435	3.34172	-0.0105593	0.115004	0.153227	0.981222	0.750174	0.806672	0.00823283	0.124838	0.0933029	ARHGAP12_194	FALSE
ARHGAP12	Q8IWW6	243	R.ATTPPNQGRPDS#PVY#ANLQELK.I	13.38	10.44	11.37	10.98	12.6674	13.6945	12.9997	12.2948	11.8631	12.2026	14.4918	14.3948	12.9648	11.1282	11.9215	9.45463	11.5425	12.9141	13.2381	11.3673	0.161994	0.197737	-0.0220677	0.120481	0.124639	0.864033	0.91908	0.904348	0.0634696	ARHGAP12_243	FALSE
ARHGAP12	Q8IWW6	104	R.ST#ENVNKLPELSSFGK.P	54.11	50.89	48.42	47.93	42.7853	46.5412	40.1269	44.2755	41.4675	53.7962	45.105	35.0267	54.902	57.532	64.6718	50.5986	50.3375	43.4322	43.8488	56.9261	-0.212868	-0.199095	0.177457	0.0123102	0.198422	0.109299	1.90973	0.70241	0.961384	ARHGAP12_104	FALSE
ARHGAP12	Q8IWW6	165	K.FNNDSHS#PK.V	140.41	145.63	150.35	141.72	129.564	146.159	161.374	158.182	156.762	176.006	185.357	180.963	178.877	166.086	173.063	162.576	144.528	148.82	174.772	170.151	0.0422196	0.274131	0.235469	0.603275	0.0123699	0.00185819	0.219485	1.90763	2.73091	ARHGAP12_165	FALSE
ARHGAP17	Q68EM7	570	R.AESSSGGGTVPSSAGILEQGPS#PGDGSPPKPK.D	16.06	12.91	16.36	12.65	14.9219	17.7808	15.5495	15.6989	11.1104	16.0614	11.426	12.4541	15.6543	13.2483	15.7472	10.4293	14.495	15.9878	12.763	13.7698	0.141415	-0.183588	-0.0740485	0.258248	0.295592	0.667186	0.587963	0.529308	0.175753	ARHGAP17_570	FALSE
ARHGAP17	Q68EM7	679	R.SPSPPT#QHTGQPPGQPSAPSQLSAPR.R	4.97	7.58	5.79	5.32	5.54841	5.49861	3.3669	6.12616	4.24757	5.90692	4.2115	5.11331	6.18531	6.71194	11.307	6.29889	5.915	5.13502	4.86982	7.62579	-0.204008	-0.280509	0.366509	0.388479	0.195342	0.273439	0.410632	0.709205	0.563139	ARHGAP17_679	FALSE
ARHGAP21	Q5T5U3	495	R.TRS#WDYIEGQDETLENVNSGTPIPDSNGEK.K	10.81	9.53	9.68	8.46	7.17129	6.99125	9.27166	14.3026	6.39786	9.74864	9.32346	8.33139	10.8303	8.62973	11.7429	7.1999	9.62	9.43419	8.45034	9.60071	-0.0281378	-0.187028	-0.00289626	0.922163	0.24327	0.987258	0.0351923	0.613912	0.00556927	ARHGAP21_495	FALSE
ARHGAP21	Q5T5U3	1605	R.LS#PEVQSVAESK.G	29.61	36.34	32.61	25.91	25.1445	29.2653	50.249	42.3076	27.444	28.9118	36.0487	40.837	29.043	19.9975	31.9331	24.4087	31.1175	36.7416	33.3104	26.3455	0.239688	0.0982453	-0.240168	0.418083	0.590767	0.215231	0.378738	0.228584	0.667094	ARHGAP21_1605	FALSE
ARHGAP21	Q5T5U3	1114	K.LLSKDDT#SPPKDK.G	262.86	219.36	239.5	219.89	195.515	227.721	232.362	258.846	213.478	239.748	234.656	252.017	262.624	235.264	266.153	233.682	235.403	228.611	234.975	249.431	-0.0422347	-0.00262521	0.0835098	0.696788	0.974966	0.338257	0.1569	0.0110107	0.470753	ARHGAP21_1114	FALSE
ARHGAP21	Q5T5U3	1527	R.FAILKES#PR.S	29.7	38.42	45.14	42.36	24.6244	27.765	37.1867	46.3883	39.2071	46.0808	52.0737	42.9325	47.1644	48.3306	48.9086	48.868	38.905	33.9911	45.0735	48.3179	-0.194799	0.212325	0.312602	0.445123	0.206035	0.066881	0.35152	0.686059	1.1747	ARHGAP21_1527	FALSE
ARHGAP21	Q5T5U3	253	R.MEIQVPPS#PTDVAK.S	170.92	140.61	150.96	150.73	136.905	145.086	156.038	175.371	144.61	166.77	160.777	159.329	173.132	170.09	178.679	155.386	153.305	153.35	157.871	169.322	0.000423548	0.0423435	0.143363	0.996717	0.586066	0.0969638	0.00142802	0.232054	1.01339	ARHGAP21_253	FALSE
ARHGAP21	Q5T5U3	926	R.KDSSS#EVFSDAAK.E	25.35	28.2	25.76	22.89	24.7144	25.9146	26.2547	32.1958	25.7433	25.2169	28.102	29.1852	28.5359	25.5444	32.9877	29.8441	25.55	27.2699	27.0618	29.228	0.0939857	0.0829361	0.194029	0.427345	0.335232	0.104673	0.369221	0.474655	0.980167	ARHGAP21_926	FALSE
ARHGAP21	Q5T5U3	1396	K.SKGS#WGSGK.D	46.56	42.72	54.82	50.51	35.8264	37.9368	43.7879	51.7793	34.6821	49.7454	52.0332	48.48	49.73	48.0162	42.3273	46.6371	48.6525	42.3326	46.2352	46.6776	-0.200745	-0.0735235	-0.0597824	0.206887	0.628367	0.545187	0.684267	0.201787	0.263454	ARHGAP21_1396	FALSE
ARHGAP21	Q5T5U3	57	K.RTS#QGFGFTLR.H	28.9	38.78	52.14	38.16	28.4751	28.5751	35.2063	54.9299	28.2336	37.0408	38.4479	30.0153	52.7215	58.3192	47.5092	45.7447	39.495	36.7966	33.4344	51.0736	-0.102097	-0.240338	0.370909	0.744057	0.318192	0.0931409	0.128394	0.497311	1.03086	ARHGAP21_57	TRUE
ARHGAP21	Q5T5U3	1742	K.GKS#TGSLLTPTR.G	165.74	139.8	163.65	145.69	108.329	136.034	144.946	198.786	133.231	165.302	172.145	182.521	162.282	142.73	157.718	139.465	153.72	147.024	163.3	150.549	-0.0642544	0.087218	-0.0300735	0.756	0.476377	0.723294	0.121478	0.322049	0.140685	ARHGAP21_1742	FALSE
ARHGAP21	Q5T5U3	954	R.VGGS#IRPWK.Q	113.43	76.01	72.64	63.95	76.9638	83.3049	84.9252	90.4262	65.1934	63.9685	70.3157	67.1876	58.6842	53.3299	76.0552	64.8092	81.5075	83.9051	66.6663	63.2197	0.0418249	-0.289975	-0.36656	0.843925	0.268413	0.199038	0.0736964	0.571196	0.701064	ARHGAP21_954	FALSE
ARHGAP21	Q5T5U3	1514	K.HNKS#PTLSCR.F	133.54	125.44	124.01	116.32	115.491	118.451	152.607	162.349	127.745	132.573	156.656	165.939	138.35	127.002	141.209	156.228	124.828	137.225	145.728	140.697	0.136604	0.223347	0.172657	0.380656	0.104673	0.0736755	0.419467	0.980165	1.13268	ARHGAP21_1514	FALSE
ARHGAP21	Q5T5U3	1861	R.LRTS#TSDLSR.G	28.06	24.08	23.07	25.34	20.0036	27.855	22.9041	23.3942	14.213	24.0223	22.6152	26.3608	21.3969	25.9399	30.5134	33.2209	25.1375	23.5392	21.8028	27.7678	-0.0947745	-0.205326	0.14357	0.447721	0.308379	0.403171	0.348993	0.510915	0.394511	ARHGAP21_1861	FALSE
ARHGAP21	Q5T5U3	234	K.QQTST#PVLTQPGR.A	49.64	40.49	40.49	35.46	32.8259	34.0061	33.0459	44.1079	37.1116	41.8088	42.4466	38.296	48.2494	44.3047	52.2753	38.5144	41.52	35.9965	39.9158	45.836	-0.205951	-0.0568481	0.142673	0.218232	0.644782	0.339879	0.661082	0.190587	0.468675	ARHGAP21_234	FALSE
ARHGAP21	Q5T5U3	882	K.SY#DEGLDDYREDAK.L	125.01	113.66	126.61	92.92	96.1573	112.2	137.625	156.478	115.83	118.452	127.785	130.721	124.741	110.523	127.367	117.673	114.55	125.615	123.197	120.076	0.133032	0.104987	0.0679706	0.507331	0.366406	0.554512	0.294708	0.436037	0.256089	ARHGAP21_882	FALSE
ARHGAP21	Q5T5U3	881	R.SKS#YDEGLDDYREDAK.L	34.25	31.99	40.52	29.86	24.1143	31.8357	30.3754	41.6775	32.1513	30.4911	36.5346	33.9836	36.9527	42.5808	32.937	35.3809	34.155	32.0007	33.2901	36.9628	-0.0939915	-0.0370024	0.113979	0.637555	0.757446	0.397748	0.195482	0.120648	0.400392	ARHGAP21_881	FALSE
ARHGAP21	Q5T5U3	1568	K.STS#PETK.H	193.21	168.3	199.08	182.52	150.547	156.868	208.477	212.508	148.406	174.372	205.238	208.335	215.074	183.151	208.29	168.914	185.778	182.1	184.088	193.857	-0.0288435	-0.013182	0.0614186	0.846436	0.919036	0.553195	0.0724059	0.0366677	0.257121	ARHGAP21_1568	FALSE
ARHGAP21	Q5T5U3	1378	R.TGVS#PGDVSDSATSDSTK.S	27.65	20.27	25.19	18.7	20.9238	25.4646	23.6742	27.3849	25.5105	27.201	25.723	27.5351	26.6092	26.2137	29.5196	22.3298	22.9525	24.3619	26.4924	26.1681	0.0859736	0.206927	0.189156	0.596433	0.18851	0.260352	0.224439	0.724665	0.584439	ARHGAP21_1378	FALSE
ARHGAP21	Q5T5U3	1383	R.TGVSPGDVS#DSATSDSTK.S	18.73	19.54	19.09	17.64	17.8632	18.3333	20.7237	21.4338	22.6152	20.216	23.5364	21.9572	24.1146	20.5248	22.6036	18.5372	18.75	19.5885	22.0812	21.445	0.0631174	0.235929	0.193754	0.432308	0.0100395	0.109998	0.364207	1.99829	0.958617	ARHGAP21_1383	FALSE
ARHGAP21	Q5T5U3	1669	R.RNS#EGSELSCTEGSLTSSLDSR.R	66.02	47.42	54.96	54.36	38.4169	49.959	49.5889	55.58	36.6763	57.7123	42.4364	57.4289	61.4628	71.9381	55.4493	70.0215	55.69	48.3862	48.5635	64.7179	-0.202823	-0.197546	0.216747	0.214805	0.323881	0.147619	0.667956	0.489615	0.830859	ARHGAP21_1669	TRUE
ARHGAP23	Q9P227	372	R.S#AEALGPGALVS#PR.F	35.38	33.7	34.74	32.14	29.0211	29.0589	30.6371	29.7866	29.7502	32.7718	33.3609	35.5748	40.7395	34.3927	34.9624	29.885	33.99	29.6259	32.8644	34.9949	-0.198249	-0.0485845	0.0420339	0.00368309	0.456937	0.691542	2.43379	0.340143	0.160181	ARHGAP23_372	FALSE
ARHGAP23	Q9P227	611	R.RSS#YLLAITTER.S	44.79	51.34	56.81	49.92	41.259	43.6687	52.9392	59.9039	46.844	49.2099	43.7369	52.5735	59.3701	63.8879	58.4906	48.0258	50.715	49.4427	48.0911	57.4436	-0.0366545	-0.0766437	0.179734	0.808228	0.431735	0.16177	0.0924663	0.364783	0.791103	ARHGAP23_611	TRUE
ARHGAP23	Q9P227	623	R.SKS#CDDGLNTFRDEGR.V	6.84	4.37	5.7	9.14	4.51713	6.86074	3.30752	6.52054	4.39934	5.40653	4.48486	5.16899	5.94701	8.5357	7.69613	9.03545	6.5125	5.30148	4.86493	7.80357	-0.296815	-0.420793	0.260923	0.393925	0.201888	0.335153	0.404586	0.69489	0.474757	ARHGAP23_623	FALSE
ARHGAP23	Q9P227	423	R.SYS#PSFQR.R	63.32	62.47	73.32	65.64	49.8113	62.4177	68.5696	69.5808	62.56	69.9999	72.2233	79.9293	78.3606	73.523	75.8818	69.4451	66.1875	62.5948	71.1781	74.3026	-0.0805151	0.104875	0.166854	0.520691	0.299625	0.0428365	0.28342	0.523422	1.36819	ARHGAP23_423	FALSE
ARHGAP23	Q9P227	351	R.ARS#DDYLSR.A	36.38	35.13	42.81	38.27	37.6301	42.5064	37.6585	44.6893	39.5751	48.2882	43.5278	41.4659	44.9274	46.1368	45.4271	40.5396	38.1475	40.6211	43.2143	44.2577	0.0906403	0.179919	0.214341	0.351069	0.0914931	0.0296751	0.454607	1.03861	1.52761	ARHGAP23_351	FALSE
ARHGAP23	Q9P227	361	R.S#AEALGPGALVS#PR.F	26.1	30.97	25.33	22.33	27.9722	24.9576	31.7239	26.8098	27.1467	28.857	24.5527	23.783	26.9564	29.9549	32.1738	30.6246	26.1825	27.8659	26.0849	29.9274	0.0898962	-0.00539023	0.192866	0.49144	0.965318	0.134847	0.308529	0.0153296	0.870159	ARHGAP23_361	FALSE
ARHGAP32	A7KAX9	592	K.SLLVSS#PSTK.L	40.17	40.63	46.69	47.5	41.0798	45.5089	50.7924	50.105	43.4913	51.5356	62.5895	52.1394	60.2992	46.3425	50.9594	41.2244	43.7475	46.8715	52.4389	49.7064	0.099511	0.261438	0.18423	0.335569	0.111342	0.250731	0.474218	0.95334	0.600793	ARHGAP32_592	FALSE
ARHGAP32	A7KAX9	1820	K.AIS#PEGEDR.F	60.96	53.41	65.26	61.52	46.0981	56.0956	67.792	67.8411	51.8235	67.3455	76.2537	69.8907	69.1475	51.904	66.3908	62.9498	60.2875	59.4567	66.3284	62.598	-0.0200198	0.137767	0.0542582	0.892566	0.348712	0.630672	0.0493594	0.457534	0.200196	ARHGAP32_1820	FALSE
ARHGAP32	A7KAX9	613	R.TQAQVNS#PIVTENK.Y	16.65	21.65	22.31	18.2	20.6136	22.1849	22.6759	25.0132	24.9875	25.4427	29.8828	27.7742	21.9182	27.952	26.9303	25.8315	19.7025	22.6219	27.0218	25.658	0.19934	0.455745	0.38103	0.131701	0.00653281	0.0199953	0.880412	2.1849	1.69907	ARHGAP32_613	FALSE
ARHGAP32	A7KAX9	892	K.VVYAFS#PK.I	33.43	29.28	36.49	33.81	23.4714	35.1874	34.6374	40.8048	28.6288	36.8961	50.5788	36.8589	47.7979	38.6509	40.4147	29.6966	33.2525	33.5253	38.2406	39.14	0.0117854	0.201644	0.235182	0.947921	0.36164	0.21671	0.0232277	0.441723	0.66412	ARHGAP32_892	FALSE
ARHGAP32	A7KAX9	1236	K.SPT#PPNLPSDK.I	20.09	20.98	16.93	24.76	22.5188	17.4022	21.2224	22.4598	22.8882	21.5041	21.4112	19.4141	22.7086	16.7326	22.4483	15.7784	20.69	20.9008	21.3044	19.417	0.0146248	0.042218	-0.0916132	0.920204	0.74442	0.621272	0.036116	0.128182	0.206718	ARHGAP32_1236	FALSE
ARHGAP32	A7KAX9	655	K.S#PVGSWR.S	148.85	146.57	159.58	125.6	134.376	146.897	159.095	159.861	142.197	160.923	182.186	156.511	171.355	140.647	166.719	160.801	145.15	150.057	160.454	159.881	0.0479672	0.144617	0.13945	0.617499	0.211215	0.184085	0.209364	0.675275	0.734982	ARHGAP32_655	FALSE
ARHGAP33	O14559	780	R.VTPQAIS#PR.G	38.61	46.75	46.74	48.11	39.7121	49.2934	50.5045	41.2846	37.8108	45.6185	52.5849	45.8611	62.4222	52.7062	49.72	45.5341	45.0525	45.1987	45.4688	52.5956	0.00467345	0.0132699	0.223335	0.968102	0.914899	0.132924	0.0140789	0.038627	0.876396	ARHGAP33_780	FALSE
ARHGAP33	O14559	1125	R.LNASYGMLGQS#PPLHR.S	44.66	34.63	41.44	39.37	35.1901	41.9781	37.0165	40.4056	29.8969	34.7256	34.3844	30.852	39.519	42.8711	35.9968	32.985	40.025	38.6475	32.4647	37.843	-0.0505247	-0.302029	-0.0808758	0.618356	0.0279101	0.494648	0.208761	1.55424	0.305704	ARHGAP33_1125	FALSE
ARHGAP33	O14559	636	R.SAKS#EESLSSQASGAGLQR.L	75.46	76.3	75.13	77.22	65.7213	77.9299	87.7359	77.8518	63.1064	71.5888	78.3883	72.885	77.7363	85.1977	74.5289	70.5983	76.0275	77.3097	71.4921	77.0153	0.0241288	-0.088737	0.0186238	0.7952	0.247127	0.772052	0.0995234	0.607079	0.112354	ARHGAP33_636	FALSE
ARHGAP33	O14559	564	R.LGTPTEPTT#PK.A	22.91	26.61	35.11	25.59	25.8529	29.8769	38.5499	34.5943	28.5248	29.912	35.946	30.8444	36.4477	28.2801	32.1087	29.6924	27.555	32.2185	31.3068	31.6322	0.225575	0.184163	0.199081	0.268092	0.279569	0.254015	0.571716	0.553511	0.595141	ARHGAP33_564	FALSE
ARHGAP33	O14559	570	K.APAS#PAER.R	118.6	135.19	148.07	120.93	109.262	131.599	165.422	155.235	139.948	146.141	170.3	162.886	145.544	130.417	154.758	156.928	130.697	140.379	154.819	146.912	0.103099	0.244352	0.168717	0.530877	0.0499539	0.126784	0.275006	1.30143	0.896935	ARHGAP33_570	FALSE
ARHGAP35	Q9NRY4	769	R.NLNLVS#STASIK.D	26.63	23.97	30.46	28.56	27.8757	31.9673	25.6106	26.233	27.0763	23.3349	24.4456	25.605	25.8635	25.6736	27.7223	24.0347	27.405	27.9217	25.1155	25.8235	0.0269454	-0.125864	-0.0857529	0.804056	0.214468	0.365789	0.0947139	0.668638	0.43677	ARHGAP35_769	FALSE
ARHGAP35	Q9NRY4	1179	R.TSFSVGS#DDELGPIRK.K	226.79	230.56	222.58	243.74	188.498	229.148	205.66	224.72	194.357	233.154	224.648	214.252	250.4	258.575	249.591	216.642	230.917	212.007	216.603	243.802	-0.123268	-0.0923256	0.0783325	0.13741	0.197762	0.275441	0.861982	0.703857	0.559971	ARHGAP35_1179	FALSE
ARHGAP35	Q9NRY4	1134	K.AQSNGSGNGS#DSEMDTSSLER.G	24.77	21.78	18.27	20.94	17.5601	19.8354	24.0393	20.7027	15.9398	20.8212	21.6591	18.2684	23.4051	23.555	22.0359	18.3683	21.44	20.5344	19.1721	21.8411	-0.0622635	-0.161295	0.0267386	0.649853	0.269343	0.83137	0.187185	0.569694	0.0802057	ARHGAP35_1134	FALSE
ARHGAP35	Q9NRY4	970	K.NIIEATHMYDNAAEACSTTEEVFNS#PR.A	45.15	41.7	36.56	39.19	34.1508	48.3336	49.5478	49.1397	38.3783	43.5227	41.8469	48.1313	45.9107	43.972	38.8652	45.0213	40.65	45.293	42.9698	43.4423	0.156032	0.0800679	0.0958449	0.320747	0.428547	0.292594	0.493837	0.368001	0.533734	ARHGAP35_970	FALSE
ARHGAP35	Q9NRY4	1236	K.PKPRPS#ITK.A	76.03	84.78	82.06	102.18	66.9038	90.637	71.4137	81.0151	60.0179	100.199	79.4068	75.5583	112.428	95.4891	99.6265	97.9475	86.2625	77.4924	78.7954	101.373	-0.154678	-0.130621	0.232866	0.298511	0.487062	0.0732588	0.525039	0.312416	1.13514	ARHGAP35_1236	FALSE
ARHGAP39	Q9C0H5	286	K.RAELPGSSS#PLLAQPR.K	106.69	98.95	96.01	91.59	74.6162	86.3163	87.4639	106.342	86.4586	91.1117	100.608	91.2925	95.8984	97.6783	98.4102	87.7849	98.31	88.6845	92.3677	94.9429	-0.148656	-0.089949	-0.0502775	0.252193	0.220748	0.435042	0.598267	0.656103	0.361468	ARHGAP39_286	FALSE
ARHGAP39	Q9C0H5	604	R.AFS#EDEALAQQENR.H	21.07	17.63	15.06	16.37	14.2094	19.3446	25.4913	22.9528	15.7388	16.4144	19.5926	18.9646	19.823	21.3138	13.5797	15.7753	17.5325	20.4995	17.6776	17.6229	0.225557	0.0118883	0.00742246	0.337026	0.93091	0.968707	0.472337	0.0310925	0.0138077	ARHGAP39_604	FALSE
ARHGAP39	Q9C0H5	123	R.ASAESS#PGR.G	154.6	143.07	117.65	109.03	125.035	141.393	144.447	148.172	114.073	135.635	161.346	139.46	128.334	101.988	134.135	117.619	131.088	139.762	137.629	120.519	0.0924403	0.0702503	-0.121269	0.500903	0.665761	0.444693	0.300246	0.176682	0.35194	ARHGAP39_123	FALSE
ARHGAP39	Q9C0H5	366	K.QGPPS#PCQQLVLTK.Q	48.28	34.74	31.17	36.16	33.0287	39.9924	38.4557	45.0109	33.7613	42.2968	45.3037	42.3634	39.6369	40.7031	35.273	36.9354	37.5875	39.1219	40.9313	38.1371	0.0577247	0.122951	0.0209421	0.74424	0.486897	0.895798	0.128287	0.312563	0.0477901	ARHGAP39_366	FALSE
ARHGAP39	Q9C0H5	173	K.EDSGSSS#PPGVFLEK.D	78.15	68.33	67.6	71.23	58.2477	74.5383	79.0219	77.7673	67.0182	73.4032	77.847	77.0572	75.714	67.6909	67.5553	60.7067	71.3275	72.3938	73.8314	67.9167	0.021408	0.049776	-0.0706912	0.85161	0.494943	0.417131	0.0697591	0.305445	0.379728	ARHGAP39_173	FALSE
ARHGAP39	Q9C0H5	692	R.KPSSET#DIENWASK.H	44.79	42.12	51.42	41.94	45.0692	46.5865	53.1416	46.4503	31.6869	41.9542	54.3435	46.398	53.8672	43.9105	42.1848	34.9748	45.0675	47.8119	43.5956	43.7343	0.0852828	-0.0479037	-0.0433212	0.375796	0.791085	0.778524	0.425048	0.101777	0.108728	ARHGAP39_692	FALSE
ARHGAP39	Q9C0H5	407	R.QLVYVEQAGSS#PK.L	53.37	52.9	57.58	51.35	39.8271	51.4105	52.5678	51.2451	50.5753	62.4603	51.4507	51.5649	57.3728	55.9814	52.8462	42.0131	53.8	48.7626	54.0128	52.0534	-0.141831	0.00569562	-0.0476141	0.196519	0.948738	0.664335	0.706596	0.0228537	0.177613	ARHGAP39_407	FALSE
ARHGAP44	Q17R89	596	K.ELS#PGSAQK.G	77.71	93.65	88.42	83.34	74.3742	87.3817	89.767	99.065	95.1351	106.27	104.895	110.426	93.803	99.7541	100.441	104.103	85.78	87.647	104.182	99.5252	0.0310634	0.280388	0.214421	0.772451	0.00793051	0.0187881	0.112129	2.1007	1.72612	ARHGAP44_596	FALSE
ARHGAP5	Q13017	765	K.HNLDVVS#PIPANK.D	53.91	59.55	54.76	50.97	54.9565	70.3574	66.681	61.2559	65.419	61.9753	68.5784	66.8402	67.1009	62.9333	66.3329	55.018	54.7975	63.3127	65.7032	62.8463	0.208385	0.261854	0.197717	0.0800888	0.00342094	0.0567693	1.09643	2.46585	1.24589	ARHGAP5_765	FALSE
ARHGAP5	Q13017	1218	K.GGIDNPAITS#DQELDDK.K	152.62	141.44	148.66	134.82	135.29	155.968	157.833	154.915	126.76	143.88	159.207	138.622	152.06	151.978	146.305	122.242	144.385	151.001	142.117	143.146	0.0646405	-0.0228381	-0.0124321	0.356509	0.78322	0.885046	0.44793	0.106116	0.0530342	ARHGAP5_1218	FALSE
ARHGAP5	Q13017	1195	R.HRGS#EEDPLLS#PVETWK.G	17.48	24.74	15.73	20.87	19.3828	15.9803	22.5009	21.458	15.2506	20.1592	19.383	16.3001	21.1962	22.2509	24.0531	20.1722	19.705	19.8305	17.7732	21.9181	0.00915792	-0.148857	0.153562	0.961037	0.44276	0.362213	0.01726	0.353832	0.441036	ARHGAP5_1195	FALSE
ARHGEF1	Q92888	863	R.DGDGVPGGGPLS#PAR.T	53.73	64.83	57.13	53.42	45.4319	58.0008	61.006	56.728	56.3926	56.3838	66.6787	66.7052	68.7012	59.3692	64.1719	64.2207	57.2775	55.2917	61.5401	64.1157	-0.0509068	0.103558	0.16271	0.662758	0.326566	0.0860122	0.178645	0.486029	1.06544	ARHGEF1_863	FALSE
ARHGEF10L	Q9HCE6	205	K.LS#PDLTR.L	43.89	66.16	69.97	55.96	46.243	56.113	69.7872	74.4263	76.4164	77.3196	92.9305	85.5191	72.5122	57.8404	61.8026	61.9973	58.995	61.6424	83.0464	63.5381	0.0633293	0.493325	0.10703	0.771077	0.0174091	0.52619	0.112902	1.75922	0.278858	ARHGEF10L_205	FALSE
ARHGEF11	O15085	1295	R.TRNS#GIWESPELDR.N	69.16	62.33	64.19	72.09	62.8597	61.6518	52.0476	59.6976	59.3512	62.7155	61.8054	54.003	80.1591	100.13	84.2083	52.7452	66.9425	59.0642	59.4688	79.3107	-0.180639	-0.17079	0.244593	0.0547025	0.0464459	0.300691	1.26199	1.33305	0.52188	ARHGEF11_1295	FALSE
ARHGEF11	O15085	672	R.SLENPT#PPFT#PK.M	72.21	64.25	59.77	50.58	54.65	58.5388	66.8271	58.1853	60.7317	61.8463	81.3369	62.286	62.3871	58.0736	66.9755	53.8235	61.7025	59.5503	66.5502	60.3149	-0.0512207	0.109115	-0.0328142	0.696773	0.496202	0.8047	0.156909	0.304342	0.0943661	ARHGEF11_672	FALSE
ARHGEF11	O15085	271	R.QGS#DAAVPSTGDQGVDQSPK.P	35.91	35.93	43.16	38.34	32.3186	28.0369	40.6266	47.5597	46.7017	40.0549	46.9778	44.6565	37.1193	36.3792	48.1779	48.8545	38.335	37.1355	44.5978	42.6328	-0.045865	0.218309	0.1533	0.810282	0.0368301	0.316454	0.0913637	1.4338	0.49969	ARHGEF11_271	FALSE
ARHGEF11	O15085	635	R.SRS#DVDMDAAAEATR.L	27.51	27.6	26.5	25.79	21.6341	24.7275	28.9208	27.7129	21.4949	25.0944	32.1912	24.6138	27.932	32.1292	25.1303	27.9637	26.85	25.7488	25.8485	28.2888	-0.0604159	-0.0548391	0.0753091	0.555081	0.690908	0.399932	0.255644	0.16058	0.398014	ARHGEF11_635	FALSE
ARHGEF11	O15085	1480	R.WTDGS#LS#PPAK.E	82.91	79.33	86.75	87.57	73.6522	86.3695	90.9556	95.5318	66.7343	80.7642	90.4789	81.2142	91.9578	93.0573	93.7233	72.5682	84.14	86.6273	79.7979	87.8267	0.0420298	-0.0764412	0.061867	0.650351	0.456104	0.536892	0.186852	0.340936	0.270113	ARHGEF11_1480	FALSE
ARHGEF11	O15085	255	R.TS#PVIMAR.V	98.36	110.6	106.23	84.11	87.8818	96.2094	123.922	109.82	95.4282	95.2237	129.48	116.33	107.562	78.2667	105.702	92.0106	99.825	104.458	109.116	95.8854	0.0654568	0.128384	-0.0580903	0.65506	0.40248	0.676082	0.183719	0.395255	0.17	ARHGEF11_255	FALSE
ARHGEF12	Q9NZN5	1288	R.TAS#QGPQTDSVIQNSENIK.A	46.76	48.22	41.09	43.28	43.3852	42.4782	44.0812	49.1748	40.5079	38.754	50.8092	45.0721	47.0434	44.9401	49.5774	41.4146	44.8375	44.7798	43.7858	45.7439	-0.00185695	-0.0342427	0.0288735	0.980039	0.751806	0.715313	0.00875685	0.123894	0.145504	ARHGEF12_1288	FALSE
ARHGEF12	Q9NZN5	736	R.VTEHGT#PKPFR.K	91.56	83.16	88.16	80.53	70.2346	95.0803	110.804	98.6237	67.1962	93.0075	97.2654	96.1243	102.58	100.076	92.0837	74.0656	85.8525	93.6857	88.3984	92.2014	0.125968	0.0421593	0.102929	0.433298	0.753905	0.411561	0.363214	0.122684	0.385566	ARHGEF12_736	FALSE
ARHGEF12	Q9NZN5	753	R.KFDSVAFGESQS#EDEQFENDLETDPPNWQQLVSR.E	16.45	12.41	15.05	15.46	10.9465	10.0817	9.55444	16.5146	12.3193	12.108	13.9041	11.865	15.1537	17.4372	14.0219	9.09419	14.8425	11.7743	12.5491	13.9267	-0.334091	-0.242151	-0.0918768	0.15827	0.0706315	0.662794	0.800601	1.151	0.178621	ARHGEF12_753	FALSE
ARHGEF12	Q9NZN5	703	K.QVGETSAPGDTLDGT#PR.T	6.65	8.67	8.27	6.33	6.70709	7.25547	6.02161	6.34853	5.61025	6.5717	8.98062	7.96634	11.6081	8.47323	6.95085	7.2413	7.48	6.58317	7.28223	8.56837	-0.184255	-0.0386588	0.195983	0.229653	0.841461	0.413984	0.638927	0.074966	0.383016	ARHGEF12_703	FALSE
ARHGEF12	Q9NZN5	824	R.EGILS#PSELRK.I	46.02	54.4	53.26	57.64	47.1711	49.9657	41.1811	58.4445	44.4382	57.0639	47.8403	45.3574	65.5623	62.9483	57.9404	53.3633	52.83	49.1906	48.675	59.9536	-0.102975	-0.118178	0.182488	0.438448	0.315798	0.0994664	0.358082	0.500591	1.00232	ARHGEF12_824	FALSE
ARHGEF12	Q9NZN5	341	K.SETIQDTDTQS#LVGS#PSTR.I	23.54	20.3	18.2	17.91	21.0071	20.4271	23.2428	20.5747	18.4895	27.5441	23.5081	21.4373	19.7108	24.0475	24.2278	18.559	19.9875	21.3129	22.7447	21.6363	0.0926309	0.186435	0.114354	0.408881	0.282091	0.432142	0.388403	0.549611	0.364374	ARHGEF12_341	FALSE
ARHGEF12	Q9NZN5	1389	R.EAHS#DENPSEGDGAVNKEEK.D	83.27	69.59	62.88	66.95	63.1373	72.0379	73.4299	75.4864	57.4443	84.7348	70.1651	63.0439	70.45	70.8105	79.6443	61.3958	70.6725	71.0229	68.847	70.5752	0.00713503	-0.0377549	-0.0019885	0.948808	0.813334	0.987127	0.0228218	0.0897312	0.00562717	ARHGEF12_1389	FALSE
ARHGEF12	Q9NZN5	190	R.ITS#PVLMGEENNVVHNQK.V	46.23	43.82	48.12	53.58	39.7152	44.4925	48.8584	48.1202	37.951	53.5668	45.8751	48.601	51.4904	51.1398	52.1514	47.0835	47.9375	45.2966	46.4985	50.4663	-0.081753	-0.0439712	0.0741648	0.404653	0.724888	0.338348	0.392917	0.139729	0.470636	ARHGEF12_190	FALSE
ARHGEF18	Q6ZSZ5	1264	R.WESSAS#FDLK.Q	14.28	17.29	12.89	12.91	11.085	16.6053	18.7199	17.0839	17.1324	15.2847	12.5849	15.2436	11.4471	15.3145	9.23063	8.71984	14.3425	15.8735	15.0614	11.178	0.146325	0.0705584	-0.359634	0.468914	0.624972	0.139454	0.328907	0.204139	0.85557	ARHGEF18_1264	FALSE
ARHGEF18	Q6ZSZ5	948	R.GPPNS#PDLK.L	42.72	47.6	43.21	45.65	41.9139	47.9349	49.1369	57.4507	42.1688	47.1679	54.0147	46.8497	39.8231	40.6075	44.4292	43.5536	44.795	49.1091	47.5503	42.1033	0.132653	0.0861156	-0.0894027	0.27684	0.3605	0.141602	0.55777	0.443095	0.84893	ARHGEF18_948	FALSE
ARHGEF2	Q92974	648	R.SESLES#PRGER.L	54.64	37.4	39.15	42.61	40.4383	43.8609	45.7992	42.0551	41.9476	56.9918	53.8068	43.6418	48.1803	49.9675	45.6298	48.0965	43.45	43.0384	49.097	47.9685	-0.0137328	0.176278	0.142731	0.924595	0.333796	0.332111	0.0340485	0.476518	0.478717	ARHGEF2_648	FALSE
ARHGEF2	Q92974	932	R.QELGS#PEER.L	202.46	99.1	118.49	71.97	62.364	74.6648	84.5451	102.642	68.6477	86.716	80.7186	78.423	88.7369	94.4523	101.378	68.2026	123.005	81.0539	78.6263	88.1924	-0.601764	-0.645633	-0.479991	0.235555	0.212996	0.307801	0.627907	0.671629	0.511731	ARHGEF2_932	FALSE
ARHGEF2	Q92974	695	R.EPALPLEPDSGGNT#SPGVTANGEAR.T	30.5	27.41	29.7	22.96	23.9302	28.2605	23.1643	27.1637	21.8886	27.5302	23.9386	23.6845	24.3415	33.5009	33.9756	25.5609	27.6425	25.6297	24.2605	29.3447	-0.109073	-0.18828	0.0862128	0.37688	0.158296	0.601188	0.423797	0.80053	0.22099	ARHGEF2_695	FALSE
ARHGEF40	Q8TER5	262	R.GSPTDAEGS#PGLSR.V	37.83	34.12	39.01	29.56	22.9898	28.1554	31.9338	30.2819	25.5949	29.2109	30.1728	25.887	36.5786	32.5222	32.54	28.3321	35.13	28.3402	27.7164	32.4932	-0.309854	-0.341964	-0.112565	0.0570013	0.0310815	0.370717	1.24412	1.5075	0.430957	ARHGEF40_262	FALSE
ARHGEF40	Q8TER5	1516	R.ALSDPT#TPL.-	4.32	3.31	2.86	1.89	3.68712	4.53589	4.23472	5.193	5.1104	3.52145	5.47972	4.6466	3.91372	2.82608	5.50952	5.12617	3.095	4.41268	4.68954	4.34387	0.511717	0.599508	0.489042	0.0771358	0.0532401	0.167295	1.11274	1.27376	0.776517	ARHGEF40_1516	FALSE
ARHGEF7	Q14155	776	R.LEPSDLSEDSDY#DSIWTAHSYR.M	17.74	18.92	12.16	6.31	19.5014	20.1797	19.661	15.0226	13.0177	14.3195	18.981	15.6213	15.1806	14.5674	13.9729	13.7034	13.7825	18.5912	15.4849	14.3561	0.431782	0.168021	0.0588249	0.19958	0.618345	0.856189	0.699883	0.208769	0.0674302	ARHGEF7_776	FALSE
ARHGEF7	Q14155	704	K.ST#AALEEDAQILK.V	66.33	67	73.19	63.66	64.9183	63.5717	68.4096	95.5421	61.1641	72.1526	69.9128	71.0997	82.7409	81.1708	84.6082	76.5906	67.545	73.1104	68.5823	81.2776	0.114228	0.0219874	0.267009	0.521629	0.758957	0.00219371	0.282638	0.119783	2.65882	ARHGEF7_704	TRUE
ARHGEF7	Q14155	249	K.ASEKPVS#PK.S	8.35	7.46	11.16	7.15	8.01005	8.19958	7.17214	11.1323	9.66757	9.725	10.261	9.57185	10.4889	7.98051	9.48556	8.41716	8.53	8.62851	9.80636	9.09304	0.0165661	0.201172	0.0922169	0.94008	0.257205	0.621982	0.0268353	0.58972	0.206222	ARHGEF7_249	FALSE
ARHGEF7	Q14155	518	R.M*S#GFIYQGK.L	145.33	131.59	157.76	137.03	129.787	144.021	151.363	142.605	129.536	135.978	162.951	154.796	140.249	130.429	135.957	107.537	142.928	141.944	145.815	128.543	-0.00996146	0.0288572	-0.153034	0.896738	0.776523	0.17362	0.0473346	0.109846	0.760401	ARHGEF7_518	FALSE
ARHGEF7	Q14155	694	R.KPS#DEEFASR.K	134.2	128.27	134.7	116.94	99.5421	129.368	150.785	146.306	90.454	96.8958	127.554	105.759	122.708	126.545	118.844	90.3776	128.528	131.5	105.166	114.619	0.032986	-0.28941	-0.165234	0.82197	0.0557033	0.198834	0.0851438	1.25412	0.701509	ARHGEF7_694	TRUE
ARID1A	O14497	233	R.SAYPPPAPAYALSS#PR.G	26.46	22.39	21.94	19.05	20.2921	27.3693	23.0165	25.1251	19.7498	19.5549	18.7654	21.1443	27.2972	30.6614	28.4939	17.9385	22.46	23.9508	19.8036	26.0978	0.0927142	-0.181595	0.216568	0.513116	0.180195	0.310337	0.289785	0.744258	0.508166	ARID1A_233	FALSE
ARID1A	O14497	698	R.GPSPS#PVGS#PASVAQSR.S	42.16	42.71	36.19	30.62	34.8641	44.8535	49.342	47.6406	37.2128	41.5812	38.4536	40.5762	45.9244	49.0289	37.672	34.59	37.92	44.1751	39.4559	41.8038	0.220273	0.0572838	0.140676	0.197823	0.639076	0.415343	0.703723	0.194448	0.381593	ARID1A_698	FALSE
ARID1A	O14497	1755	K.VSS#PAPM*EGGEEEEELLGPK.L	83.25	68.02	67.73	48.85	63.3398	72.4943	98.4544	91.4399	74.159	67.545	92.0835	87.1615	73.9328	61.7969	74.5424	62.4743	66.9625	81.4321	80.2373	68.1866	0.282244	0.260919	0.0261353	0.228701	0.19468	0.883176	0.640731	0.710679	0.0539527	ARID1A_1755	FALSE
ARID1A	O14497	772	R.NPQMPQYSSPQPGSALS#PR.Q	50.07	49.62	51.79	45	44.0707	39.8223	49.1541	49.4673	48.6566	49.9281	54.6861	49.0565	59.7762	51.5012	51.7157	44.8632	49.12	45.6286	50.5819	51.9641	-0.106372	0.0423094	0.081204	0.254353	0.494821	0.444283	0.594564	0.305552	0.352341	ARID1A_772	FALSE
ARID1A	O14497	702	R.GPSPS#PVGS#PASVAQSR.S	34.21	28.35	32.86	21.71	25.146	29.9267	29.3944	35.72	28.0352	29.0094	28.5274	27.8917	37.3785	30.7066	34.432	21.5736	29.2825	30.0468	28.3659	31.0227	0.0371708	-0.0458794	0.0832834	0.837495	0.766934	0.709228	0.0770179	0.115242	0.149214	ARID1A_702	FALSE
ARID1A	O14497	1206	R.NSMT#PNPGYQPSMNTSDMMGR.M	3.59	3.27	5.15	3.54	2.74528	2.19205	4.1649	5.91854	4.7785	2.79942	5.33223	3.54798	5.58814	3.97379	4.21086	3.52222	3.8875	3.75519	4.11453	4.32375	-0.0499557	0.0818865	0.153442	0.893642	0.762923	0.505762	0.0488365	0.117519	0.296054	ARID1A_1206	FALSE
ARID1A	O14497	382	R.TPQPSS#PMDQMGK.M	68.06	51.89	46.7	54.88	33.8307	44.7805	52.317	63.4025	44.1755	54.2349	44.6062	49.8051	58.3763	73.5828	57.1232	51.1174	55.3825	48.5826	48.2054	60.0499	-0.188989	-0.200235	0.116733	0.414996	0.22695	0.506087	0.381956	0.64407	0.295775	ARID1A_382	FALSE
ARID1B	Q8NFD5	599	R.SQGS#PMDPMVMK.R	21.35	15.86	16.53	14.59	10.9892	19.7003	14.291	21.5268	10.5978	19.9747	18.2614	14.8246	19.6494	20.4448	16.0592	17.6501	17.0825	16.6268	15.9146	18.4509	-0.0390055	-0.102165	0.111169	0.878946	0.66401	0.47511	0.0560379	0.177825	0.323206	ARID1B_599	FALSE
ARID1B	Q8NFD5	585	R.SHPAMS#PGTPGPTMGR.S	16.34	14.22	12.62	16.04	14.1104	18.6465	22.711	16.9204	9.28461	16.1891	12.9369	15.6659	14.8338	16.4247	20.1546	12.5227	14.805	18.0971	13.5191	15.9839	0.289673	-0.131085	0.110539	0.169356	0.50987	0.548668	0.7712	0.292541	0.260691	ARID1B_585	FALSE
ARID1B	Q8NFD5	1642	R.MSPSKS#PFLPSMK.M	36.48	29.75	30.11	30.14	20.734	31.6329	29.8164	34.1418	24.9607	28.8797	25.8122	32.6654	37.1812	27.3458	31.5487	25.5077	31.62	29.0813	28.0795	30.3958	-0.120747	-0.171319	-0.056964	0.483713	0.188101	0.705255	0.315412	0.725608	0.151654	ARID1B_1642	FALSE
ARID1B	Q8NFD5	1625	R.APS#PASFQR.S	157.11	139.37	128.03	117.43	109.722	123.892	142.579	159.61	120.29	132.652	123.798	142.029	136.471	119.971	150.187	122.54	135.485	133.951	129.692	132.292	-0.0164329	-0.0630424	-0.0344059	0.915299	0.580637	0.781513	0.0384371	0.236096	0.107064	ARID1B_1625	FALSE
ARID1B	Q8NFD5	1325	R.NSMT#PNAPYQQGMSMPDVMGR.M	12.51	10.67	12.5	8.93	10.1061	10.5175	9.66449	13.8494	11.4185	13.6653	12.1982	13.2036	12.6087	11.5553	14.2641	16.0592	11.1525	11.0344	12.6214	13.6218	-0.0153618	0.178507	0.288553	0.929688	0.201688	0.108555	0.0316625	0.69532	0.964352	ARID1B_1325	FALSE
ARID3A	Q99856	119	R.EGPGEEHFEDM*AS#DEDM*KPK.W	212.53	166.33	169.8	158.57	167.625	187.992	183.599	199.409	184.488	213.933	213.442	218.71	203.736	181.6	214.317	183.487	176.808	184.656	207.643	195.785	0.0626628	0.231927	0.147092	0.596202	0.0843856	0.246002	0.224607	1.07373	0.609062	ARID3A_119	FALSE
ARID3A	Q99856	81	R.AAAAGLGHPASPGGS#EDGPPGS#EEEDAAR.E	37.13	27.34	27.42	23.35	31.1586	28.3742	30.4071	29.8194	27.0029	32.7724	31.3114	27.2268	30.0115	25.0306	33.6292	24.0134	28.81	29.9398	29.5784	28.1712	0.0554966	0.0379734	-0.0323502	0.728942	0.824901	0.868649	0.137307	0.0835982	0.0611559	ARID3A_81	FALSE
ARID3B	Q8IVW6	311	K.ALSS#PAELQAAIDGNR.R	38.61	44.81	39.97	42.41	40.1505	45.1526	52.7416	56.5409	44.8799	54.072	48.7796	60.6012	60.7407	49.6042	60.7629	63.2808	41.45	48.6464	52.0831	58.5972	0.230961	0.329445	0.499459	0.14511	0.0450691	0.00620604	0.838302	1.34612	2.20719	ARID3B_311	FALSE
ARID3B	Q8IVW6	381	R.IS#PATTLR.K	79.77	66.1	64.81	60.46	56.3882	57.085	70.9267	69.934	56.5789	64.59	70.1721	67.1972	76.5027	63.3252	79.187	58.0564	67.785	63.5835	64.6346	69.2678	-0.092314	-0.0686599	0.0312193	0.492826	0.561414	0.829655	0.307307	0.250717	0.0811026	ARID3B_381	FALSE
ARID3B	Q8IVW6	89	R.GNMNS#EPEEEDGGLEDEDGDDEVAEVAEK.E	34.81	25.45	29.35	20.57	24.5714	27.1965	33.0673	32.9719	26.997	32.9468	32.4454	29.4928	33.8977	27.8524	33.4096	28.5845	27.545	29.4518	30.4705	30.9361	0.0965643	0.145623	0.167499	0.625871	0.425398	0.369273	0.203515	0.371204	0.432652	ARID3B_89	FALSE
ARID3B	Q8IVW6	167	K.ASPS#VSTAGQPNWNLDEQLK.Q	66.91	47.03	54.81	47.96	39.2722	47.2813	46.2981	55.3763	48.9801	51.2196	46.7517	55.2642	49.105	43.5811	61.0069	43.5257	54.1775	47.057	50.5539	49.3047	-0.203285	-0.0998711	-0.135969	0.258656	0.504011	0.459399	0.587278	0.29756	0.33781	ARID3B_167	FALSE
ARID4A	P29374	864	K.ILGQSS#PEK.K	221.63	157.84	160.01	156.42	134.773	159.781	153.671	168.549	113.941	156.136	134.297	137.491	208.629	220.461	191.764	179.321	173.975	154.194	135.466	200.044	-0.174138	-0.360949	0.201435	0.317649	0.0910712	0.216549	0.498052	1.04062	0.664444	ARID4A_864	FALSE
ARID4B	Q4LE39	296	K.EKEDNSS#EEEEEIEPFPEER.E	73.93	61.98	52.48	48.27	58.3354	61.7205	72.0521	66.877	53.2725	61.891	68.4894	61.8469	46.8436	39.371	61.7699	61.4953	59.165	64.7462	61.375	52.37	0.130052	0.0529066	-0.176004	0.429395	0.748452	0.426116	0.367143	0.125836	0.370473	ARID4B_296	FALSE
ARID4B	Q4LE39	675	R.LSKPPFQTNPS#PEMVSK.L	23.01	21.67	21.31	16.12	17.3151	22.4438	27.591	20.32	16.7078	24.9999	23.8972	21.3125	20.59	19.927	22.2285	18.7052	20.5275	21.9175	21.7293	20.3627	0.0945249	0.0820867	-0.0116308	0.619701	0.633022	0.926331	0.207818	0.198581	0.033234	ARID4B_675	FALSE
ARK2N	Q96B23	145	R.SRS#ESETSTMAAK.K	86.25	94.28	97.79	92.29	80.9299	96.57	107.213	104.631	86.8002	110.103	108.223	110.074	107.079	104.576	106.568	103.148	92.6525	97.3358	103.8	105.343	0.0711408	0.163906	0.18519	0.504778	0.144512	0.00889577	0.2969	0.840095	2.05082	ARK2N_145	FALSE
ARL6IP4	Q66PJ3	148	R.S#AGEEEDGPVLTDEQK.S	28.13	34.59	28.94	22.7	20.8677	24.8888	26.3296	27.7789	18.0275	18.3361	16.8863	17.8122	22.0278	24.5472	25.1023	18.6159	28.59	24.9662	17.7655	22.5733	-0.195532	-0.686429	-0.340894	0.260092	0.0201743	0.0888099	0.584873	1.6952	1.05154	ARL6IP4_148	FALSE
ARL6IP6	Q8N6S5	80	R.SVLPPDGNGS#PVLPDKR.N	20.8	16.2	17.57	18.06	13.4961	14.723	18.5335	18.5099	14.3314	15.4793	15.5721	14.4358	21.1987	15.6472	14.6041	17.9374	18.1575	16.3156	14.9546	17.3468	-0.154313	-0.279973	-0.065893	0.301611	0.0388338	0.66201	0.520552	1.41079	0.179135	ARL6IP6_80	FALSE
ARMCX2	Q7L311	225	K.VAEAPGVASPTEAAEAPVPAT#PTGAAAPTGAAESPGTSGSPR.T	20.75	18.51	18.2	20.24	23.7941	20.1119	20.4203	22.252	18.953	20.6644	26.5952	21.9332	19.6114	19.2785	25.0041	17.1291	19.425	21.6446	22.0365	20.2558	0.156091	0.181979	0.0604196	0.0863224	0.213224	0.667705	1.06388	0.671164	0.175416	ARMCX2_225	FALSE
ARMCX3	Q9UH62	110	K.RAS#PNSDDTVLSPQELQK.V	27.35	24.84	24.84	27.58	19.4527	20.8165	20.1077	23.6429	22.2857	25.6304	23.6832	21.6708	26.0018	24.5798	23.2687	21.7913	26.1525	21.0049	23.3175	23.9104	-0.316222	-0.165533	-0.129311	0.005483	0.0512036	0.106978	2.26098	1.2907	0.970705	ARMCX3_110	TRUE
ARMCX3	Q9UH62	67	R.YNDWSDDDDDS#NESK.S	40.2	34.57	29.77	31.37	23.0686	29.0175	34.9125	34.5626	27.028	32.1988	38.6087	41.1429	28.6057	29.0858	33.9981	32.0221	33.9775	30.3903	34.7446	30.9279	-0.160969	0.0322078	-0.135669	0.360823	0.852359	0.301952	0.442706	0.0693775	0.520063	ARMCX3_67	FALSE
ARMCX3	Q9UH62	61	R.YNDWS#DDDDDSNESK.S	45.31	35.21	42.67	31.33	31.0094	36.8326	37.1646	35.9713	38.0683	35.236	39.5497	39.5497	43.0932	40.6648	45.7432	37.0175	38.63	35.2445	38.1009	41.6297	-0.132324	-0.0198952	0.10789	0.391751	0.884545	0.459729	0.406989	0.0532798	0.337498	ARMCX3_61	FALSE
ARPC1A	Q92747	236	K.S#VQVSTLK.T	32.04	36.76	33.71	24.25	26.7197	29.4555	35.4945	39.2638	27.9968	32.9024	35.1905	29.9828	33.0084	23.8879	31.4234	36.7477	31.69	32.7334	31.5181	31.2668	0.0467346	-0.00784641	-0.0193939	0.798014	0.957996	0.914851	0.0979897	0.0186362	0.0386498	ARPC1A_236	FALSE
ARPC1A	Q92747	298	R.NMS#AMER.F	132.54	127.42	89.58	88.42	81.3749	107.102	119.98	105.085	69.3101	75.2225	89.5458	72.3853	89.7623	86.5924	83.8971	77.2536	109.49	103.385	76.6159	84.3764	-0.0827656	-0.515083	-0.375888	0.687266	0.0632917	0.122782	0.162875	1.19865	0.910865	ARPC1A_298	FALSE
ARPP19	P56211	22	K.EMEDKVT#SPEK.A	27.91	34.58	32.24	38.29	23.6251	26.8825	30.5865	24.6759	28.1901	45.2651	31.4088	30.1974	42.045	45.8109	37.5298	34.1334	33.255	26.4425	33.7654	39.8798	-0.330713	0.0219734	0.262086	0.0472848	0.913544	0.0970161	1.32528	0.0392704	1.01316	ARPP19_22	FALSE
ARPP19	P56211	104	R.KPS#LVASK.L	22.6	27.83	15.75	23.91	17.2941	23.4237	26.6198	27.0752	25.4666	37.7578	22.4778	23.1852	24.7934	27.2808	21.6668	29.828	22.5225	23.6032	27.2219	25.8923	0.067615	0.273399	0.201154	0.760025	0.327667	0.318095	0.119172	0.484567	0.497443	ARPP19_104	TRUE
ARRB1	P49407	412	K.GMKDDKEEEEDGTGS#PQLNNR.-	77.19	80.76	79.89	84.7	78.4896	95.1351	75.0248	88.2473	75.4068	106.639	103.012	100.877	85.7523	104.202	91.5834	78.3878	80.635	84.2242	96.4838	89.9813	0.062828	0.25888	0.158218	0.503315	0.110298	0.185189	0.29816	0.957432	0.732385	ARRB1_412	FALSE
ARVCF	O00192	335	R.GSMGS#LDR.L	235.34	230.07	207.82	209.67	177.596	214.717	249.23	235.281	175.84	219.826	231.678	225.442	200.101	206.9	231.349	225.302	220.725	219.206	213.196	215.913	-0.00996279	-0.0500669	-0.0317999	0.933248	0.627079	0.653664	0.0300028	0.202678	0.184645	ARVCF_335	FALSE
ARVCF	O00192	902	R.DVIPMDALGPDGYS#TVDRR.E	11.53	6.54	8.71	7.74	8.74112	7.70369	8.41243	9.95317	8.12906	8.75994	8.23248	9.4839	12.2387	11.2453	9.60578	10.387	8.63	8.7026	8.65134	10.8692	0.0120866	0.00356363	0.332812	0.953119	0.985675	0.127644	0.0208529	0.00626607	0.893999	ARVCF_902	FALSE
ARVCF	O00192	887	K.TGS#RDVIPMDALGPDGYSTVDRR.E	47.55	46.08	42.04	39.82	44.1987	46.633	51.3682	45.6983	46.4266	38.5355	48.1952	42.7344	46.1579	47.6142	48.7522	39.3297	43.8725	46.9745	43.9729	45.4635	0.0985623	0.0032985	0.0513915	0.237921	0.97245	0.586466	0.623568	0.0121328	0.231758	ARVCF_887	FALSE
ARVCF	O00192	642	R.NFDT#LDLPK.R	109.29	115.32	95.94	88.74	107.256	115.853	125.724	122.91	106.857	102.41	122.67	114.593	130.122	87.7154	122.869	114.999	102.323	117.936	111.632	113.926	0.204879	0.125631	0.154978	0.0837924	0.266695	0.341379	1.0768	0.573985	0.466763	ARVCF_642	FALSE
ARVCF	O00192	915	R.GAS#SAGEASEKEPLK.L	33.64	39.07	38.46	40.61	25.8228	32.4171	31.5338	37.5427	23.9425	44.9373	33.9331	38.9698	40.1977	56.9692	46.3893	38.9343	37.945	31.8291	35.4457	45.6226	-0.253564	-0.0982997	0.26584	0.0828674	0.624865	0.158823	1.08162	0.204213	0.799087	ARVCF_915	FALSE
ARVCF	O00192	203	R.DSPSYGS#LSR.G	147.25	143.12	128.73	117.7	111.416	145.713	144.121	137.608	90.0402	113.89	127.035	112.276	130.44	132.6	152.091	139.428	134.2	134.714	110.81	138.64	0.00552011	-0.276295	0.0469591	0.962404	0.0630932	0.616011	0.0166425	1.20002	0.210412	ARVCF_203	FALSE
ARVCF	O00192	267	R.S#LAADDEGGPELEPDYGTATR.R	42.12	43.98	45.97	30.06	37.3783	39.9257	41.148	40.1516	43.1378	45.2683	47.2127	39.0422	44.1904	41.0464	50.3242	37.2079	40.5325	39.6509	43.6652	43.1922	-0.0317254	0.107406	0.0916931	0.824186	0.472208	0.579557	0.0839747	0.325867	0.236904	ARVCF_267	FALSE
ARVCF	O00192	332	R.GS#MGSLDR.L	63.77	71.3	82.49	54.99	61.9685	68.8813	95.3306	89.0136	111.097	70.0485	95.8215	135.412	79.8263	67.4526	79.4695	59.959	68.1375	78.7985	103.095	71.6768	0.209719	0.59745	0.0730582	0.324797	0.0779103	0.657719	0.488388	1.10841	0.181959	ARVCF_332	FALSE
ARVCF	O00192	343	R.RS#PSVDSAR.K	197.47	201.03	204.41	194.63	174.494	205.309	234.151	233.463	197.838	243.727	257.72	238.152	210.286	215.108	239.643	228.359	199.385	211.854	234.359	223.349	0.0875142	0.233166	0.163742	0.445126	0.0705635	0.0310188	0.351517	1.15142	1.50837	ARVCF_343	FALSE
ASAP1	Q9ULH1	1008	K.SQTGDVS#PK.A	16.6	24.92	19.82	20.22	19.1969	22.5743	24.0013	24.5967	19.3324	24.063	21.8727	22.6628	26.8829	22.9934	24.781	24.064	20.39	22.5923	21.9827	24.6803	0.147969	0.10851	0.275499	0.338395	0.459143	0.0821028	0.470576	0.338052	1.08564	ASAP1_1008	FALSE
ASAP1	Q9ULH1	1027	K.SHPLDLS#PNVQSR.D	59.72	49.78	45.27	41.81	48.9162	56.1432	57.7447	55.3938	50.9064	51.9765	59.0574	57.3872	50.2692	55.7793	61.8788	53.3238	49.145	54.5495	54.8319	55.3128	0.150521	0.15797	0.170568	0.275307	0.255828	0.236744	0.560183	0.592052	0.625721	ASAP1_1027	FALSE
ASAP1	Q9ULH1	910	R.KTDHLS#LDK.A	78.39	71.24	47.43	54.71	46.36	66.0702	76.7979	69.4065	44.1855	53.4967	59.8575	50.5263	55.5731	60.8868	61.4565	46.8806	62.9425	64.6587	52.0165	56.1992	0.038809	-0.275065	-0.163484	0.865062	0.234286	0.439655	0.0629529	0.630254	0.356888	ASAP1_910	FALSE
ASAP1	Q9ULH1	717	R.QEEIDES#DDDLDDKPS#PIKK.E	119.61	128.4	127.18	101.91	117.553	143.515	126.741	135.251	111.514	118.425	137.137	125.086	142.38	120.86	151.466	110.567	119.275	130.765	123.04	131.318	0.132682	0.0448401	0.138775	0.214513	0.661994	0.331642	0.668547	0.179146	0.479331	ASAP1_717	FALSE
ASAP1	Q9ULH1	843	R.TLSDPPS#PLPHGPPNK.G	94.93	91.81	90.85	82.28	69.4168	96.621	87.7719	89.8251	70.1488	85.5607	86.6608	85.2607	89.7832	86.4732	94.046	80.1085	89.9675	85.9087	81.9077	87.6027	-0.0665997	-0.135404	-0.0384282	0.559289	0.14852	0.575731	0.252364	0.828216	0.23978	ASAP1_843	FALSE
ASAP1	Q9ULH1	493	R.IQS#LELDK.L	4.76	7.61	11.37	7.43	4.48612	7.41185	4.22948	7.85328	5.07063	3.63045	6.22078	7.59095	6.57094	7.7103	5.27443	8.99698	7.7925	5.99518	5.6282	7.13816	-0.378283	-0.469412	-0.126533	0.324778	0.233665	0.69545	0.488414	0.631406	0.157734	ASAP1_493	FALSE
ASAP1	Q9ULH1	839	R.TLS#DPPSPLPHGPPNK.G	28.39	27.6	27.76	24.34	19.6075	24.2374	25.3153	26.5882	19.8425	23.4529	24.113	20.2825	25.5569	32.5306	29.525	23.6023	27.0225	23.9371	21.9227	27.8037	-0.174913	-0.301733	0.041117	0.143377	0.0119881	0.739386	0.843519	1.92125	0.131129	ASAP1_839	FALSE
ASAP2	O43150	701	R.LLHEDLDES#DDDM*DEK.L	71.34	66.95	65.16	62.64	54.2867	70.1243	71.4769	67.6533	62.8965	68.5793	72.2427	67.1889	78.9686	67.8483	71.7762	60.9719	66.5225	65.8853	67.7269	69.8912	-0.0138859	0.0258857	0.0712692	0.890281	0.66695	0.462383	0.050473	0.175907	0.334998	ASAP2_701	FALSE
ASAP2	O43150	845	R.VTSTNPLTPT#PPPPVAK.T	25.4	21.47	20.45	15.42	24.486	22.8245	20.6198	19.2139	17.4896	19.7296	22.411	18.3172	22.9039	18.4285	20.1976	12.1733	20.685	21.786	19.4869	18.4258	0.0748182	-0.0860814	-0.166856	0.661729	0.629715	0.489493	0.17932	0.200856	0.310254	ASAP2_845	FALSE
ASH2L	Q9UBL3	623	R.RS#PPWEP.-	60.92	59.85	52.43	39.26	51.6964	54.8845	77.5347	74.788	50.7865	54.0494	63.6913	67.8949	50.5459	29.9314	59.0239	51.4239	53.115	64.7259	59.1055	47.7313	0.285224	0.154174	-0.154185	0.216015	0.387088	0.5263	0.665515	0.41219	0.278767	ASH2L_623	FALSE
ASIC1	P78348	487	K.GVALS#LDDVKR.H	160.82	181.44	175.97	166.42	132.473	150.675	154.624	175.36	132.504	149.184	151.164	152.644	191.475	175.762	158.943	150.012	171.162	153.283	146.374	169.048	-0.159172	-0.225708	-0.0179349	0.137965	0.00936708	0.846276	0.860231	2.0284	0.0724882	ASIC1_487	FALSE
ASIC4	Q96FT7	28	K.EAGDEQS#LLGAVAPGAAPR.D	10.92	9.42	6.41	10.5	7.81527	6.36726	7.04167	8.98557	7.13863	9.14795	9.57203	6.34096	11.7163	9.36148	10.5775	7.67256	9.3125	7.55244	8.04989	9.83197	-0.302225	-0.210199	0.0783121	0.194458	0.36499	0.71118	0.711174	0.437719	0.14802	ASIC4_28	FALSE
ASMTL	O95671	21	K.RVVLASAS#PR.R	84.71	99.94	91.41	88.15	80.8305	91.6009	101.743	95.7719	76.069	92.9646	108.952	96.6956	87.697	93.6639	81.2784	89.7641	91.0525	92.4865	93.6702	88.1008	0.0225448	0.0408922	-0.0475428	0.803176	0.744467	0.506454	0.0951895	0.128154	0.29546	ASMTL_21	FALSE
ASMTL	O95671	239	K.HDSIPAADTFEDLS#DVEGGGSEPTQR.D	50.1	45.91	45.9	42.89	39.6439	47.3575	40.4152	46.6528	46.8206	52.562	49.1887	47.5745	47.4052	46.9448	52.712	39.3364	46.2	43.5173	49.0365	46.5996	-0.0863026	0.0859627	0.0124247	0.329672	0.197971	0.90366	0.481918	0.703398	0.043995	ASMTL_239	FALSE
ASPSCR1	Q9BZE9	275	K.SLSS#PGGPSK.P	41.92	50.01	39.52	38.11	39.4072	44.0988	54.1836	50.7278	53.0706	41.8287	53.8713	42.7469	55.415	37.4209	53.8242	48.1036	42.39	47.1044	47.8794	48.6909	0.152137	0.17568	0.199928	0.311274	0.239772	0.249948	0.506857	0.620201	0.602151	ASPSCR1_275	FALSE
ASPSCR1	Q9BZE9	502	R.AAGSPS#PLPAPDPAPK.S	59.04	61.76	48.69	38.24	41.0095	44.7167	49.2617	50.0052	40.9746	45.6187	50.5297	46.0885	55.3096	41.3927	53.6029	43.9527	51.9325	46.2483	45.8029	48.5645	-0.167238	-0.181199	-0.0967364	0.380888	0.346508	0.619684	0.419203	0.460287	0.207829	ASPSCR1_502	FALSE
ASS1	P00966	174	K.QHGIPIPVT#PK.N	17.74	19.86	20.26	12.33	11.6176	17.8658	14.6826	17.2749	13.5983	13.6783	19.0069	14.146	16.4868	14.6076	16.5369	12.9205	17.5475	15.3602	15.1074	15.138	-0.192067	-0.216011	-0.213094	0.383475	0.322689	0.294691	0.416263	0.491215	0.530634	ASS1_174	FALSE
ASTN1	O14525	287	K.SGMDLT#PGSDNAK.L	30.25	21.11	22.46	22.74	25.9317	27.3282	25.5826	24.3413	24.8633	23.1244	29.8751	21.7078	26.4927	27.437	25.2469	16.838	24.14	25.7959	24.8926	24.0036	0.0957175	0.0442936	-0.00817191	0.4908	0.792179	0.967336	0.309095	0.101177	0.0144228	ASTN1_287	FALSE
ASTN2	O75129	430	K.GLLKS#PVNK.T	83.9	90.81	93.68	93.57	69.4312	80.0284	86.1508	88.2052	83.5397	101.86	103.912	90.098	111.106	112.01	96.5647	87.5459	90.49	80.9539	94.8525	101.807	-0.160658	0.0679278	0.170001	0.10815	0.458678	0.151768	0.965972	0.338493	0.81882	ASTN2_430	FALSE
ASXL3	Q9C0F0	932	K.QGSTQS#R.L	61.62	59.42	57.09	49.63	40.655	48.8548	47.8079	46.8603	38.2785	40.6499	45.5911	39.6587	48.6068	46.3389	50.0979	31.8134	56.94	46.0445	41.0445	44.2143	-0.306414	-0.472252	-0.364931	0.0168099	0.00352501	0.0498226	1.77443	2.45284	1.30257	ASXL3_932	FALSE
ATAD1	Q8NBU5	322	R.EYVNSTSEES#HDEDEIRPVQQQDLHR.A	16.95	11.39	10.02	10.12	13.0806	11.5802	15.0043	14.985	11.2477	13.22	10.704	10.0963	14.3351	12.1996	18.6718	10.108	12.12	13.6625	11.317	13.8286	0.172835	-0.0988982	0.190269	0.443965	0.674305	0.513225	0.352652	0.171144	0.289692	ATAD1_322	FALSE
ATAT1	Q5SQI0	276	R.SSS#LGNS#PER.G	86.93	93.02	72.73	54.83	70.9894	97.3294	100.014	96.0543	82.0075	77.8996	95.4992	95.5194	77.6386	53.0757	85.5784	74.0004	76.8775	91.0967	87.7314	72.5733	0.244838	0.190532	-0.0831228	0.240177	0.315491	0.708665	0.619469	0.501013	0.149559	ATAT1_276	FALSE
ATAT1	Q5SQI0	272	R.SSS#LGNS#PER.G	117.16	131.42	115.35	97.41	104.555	131.778	134.06	119.296	101.238	117.197	140.495	121.184	125.478	118.272	122.051	108.614	115.335	122.422	120.028	118.604	0.0860361	0.0575462	0.0403187	0.493695	0.675576	0.696698	0.306541	0.170326	0.156956	ATAT1_272	FALSE
ATAT1	Q5SQI0	33	R.RPGTTT#PAR.V	30.18	26.98	22.13	19.97	22.4142	26.7986	28.0401	26.1163	21.5565	27.9802	22.8352	22.3822	26.5529	19.9097	23.3871	22.1006	24.815	25.8423	23.6885	22.9876	0.0585213	-0.0670233	-0.110358	0.711686	0.696991	0.528616	0.147712	0.156773	0.276859	ATAT1_33	FALSE
ATAT1	Q5SQI0	315	R.LLLAADPGGS#PAQR.R	55.71	66.11	63.56	51.16	45.5218	46.6291	53.709	59.2454	43.9387	56.1014	56.6149	55.4973	55.2265	52.4928	50.332	73.508	59.135	51.2763	53.0381	57.8898	-0.205719	-0.156984	-0.0307035	0.147459	0.234554	0.851561	0.831329	0.629758	0.069784	ATAT1_315	FALSE
ATE1	O95260	169	K.KEEPQELLQS#QDFVGEK.L	17.64	17.81	13.86	12.35	7.9879	10.8758	9.80054	12.9138	11.8238	13.8639	12.5608	13.3619	12.649	11.3457	12.2146	8.18347	15.415	10.3945	12.9026	11.0982	-0.568512	-0.256672	-0.474009	0.0286679	0.163288	0.0475899	1.5426	0.787044	1.32248	ATE1_169	FALSE
ATF2	P15336	136	R.SKIEEPSVVETTHQDS#PLPHPESTTSDEK.E	59.25	47.32	39.56	32.33	43.2375	50.5248	44.852	41.7557	31.7303	39.8455	41.3623	37.8195	52.2922	55.5	42.4325	40.3391	44.615	45.0925	37.6894	47.6409	0.015359	-0.24337	0.094673	0.941409	0.325216	0.676403	0.0262217	0.487828	0.169794	ATF2_136	FALSE
ATF2	P15336	71	R.NDSVIVADQTPT#PTR.F	14.44	11.29	10.96	12.46	12.4626	14.7959	15.581	14.0992	14.5255	18.0573	14.8134	15.0127	15.5661	17.8284	16.2752	15.2172	12.2875	14.2346	15.6022	16.2217	0.212215	0.344558	0.400736	0.108691	0.0270722	0.00820497	0.963808	1.56748	2.08592	ATF2_71	FALSE
ATF2	P15336	112	K.M*PLDLS#PLATPIIR.S	25.74	18.53	13.77	17.27	18.6552	20.1701	17.5051	20.0595	12.9202	16.153	15.4444	18.6883	18.56	21.9479	16.8942	15.386	18.8275	19.0975	15.8015	18.197	0.0205412	-0.252781	-0.0491383	0.922953	0.33398	0.835994	0.0348206	0.476279	0.077797	ATF2_112	FALSE
ATF7IP	Q6VMQ6	673	K.RHEHPPNPPVS#PGK.T	47.41	47.33	44.26	41.59	39.8334	43.9414	53.8723	47.4718	40.7771	43.3664	43.2535	47.0071	48.7596	40.1112	44.1162	33.8239	45.1475	46.2797	43.601	41.7027	0.0357341	-0.0502838	-0.114505	0.746629	0.445767	0.37409	0.126895	0.350892	0.427024	ATF7IP_673	FALSE
ATF7IP	Q6VMQ6	559	R.SKS#EDM*DNVQSK.R	147.21	132.93	133.84	131.12	115.016	124.067	138.766	143.864	106.761	133.679	126.337	127.597	143.778	140.525	132.628	129.839	136.275	130.428	123.593	136.692	-0.0632649	-0.140918	0.00441281	0.478068	0.124855	0.935308	0.32051	0.903594	0.0290454	ATF7IP_559	FALSE
ATF7IP	Q6VMQ6	477	K.M*ESSFGS#PSK.Q	64.64	57.77	61.76	63.53	48.2787	61.4281	52.7261	58.8881	47.8065	70.4846	57.5641	47.1114	72.3873	90.3748	64.7446	63.3892	61.925	55.3303	55.7416	72.724	-0.162453	-0.151767	0.231909	0.112211	0.345418	0.17985	0.949965	0.461655	0.74509	ATF7IP_477	FALSE
ATF7IP	Q6VMQ6	113	K.QDDDLNCEPLS#PHNITPEPVSK.L	23.97	15.32	18.11	19.07	14.7725	16.2488	25.4552	23.2728	18.5074	20.1322	17.8818	26.6316	17.9963	13.8251	17.9525	51.4879	19.1175	19.9373	20.7883	25.3154	0.0605781	0.120875	0.405124	0.80582	0.55845	0.535345	0.093762	0.253016	0.271367	ATF7IP_113	FALSE
ATG13	O75143	258	R.TAGEDTGVIYPSVEDSQEVCTTSFST#SPPSQLSSSR.L	10.56	9.75	9.98	13.33	5.75366	11.0885	12.7728	12.8274	9.58743	8.63132	8.37694	10.3155	9.12855	9.82532	9.44606	11.8362	10.905	10.6106	9.22779	10.059	-0.0394863	-0.240933	-0.116497	0.881365	0.139006	0.444014	0.054844	0.856965	0.352604	ATG13_258	FALSE
ATG13	O75143	361	R.AS#PHDVLETIFVR.K	3.23	5.6	3.63	2.57	3.49589	4.13316	10.87	8.69421	3.71041	5.90333	8.17519	7.92958	5.67117	1.45528	5.777	3.99539	3.7575	6.79833	6.42963	4.22471	0.855407	0.774963	0.169079	0.188563	0.0808786	0.712998	0.724543	1.09217	0.146911	ATG13_361	FALSE
ATG16L1	Q676U5	290	R.SVSS#FPVPQDNVDTHPGSGK.E	4.21	7.88	6.24	6.58	6.77386	7.25975	10.1656	9.37479	5.34952	4.55596	7.80488	9.88681	6.53206	5.94834	8.03304	9.39505	6.2275	8.39349	6.89929	7.47712	0.430618	0.147795	0.26383	0.100504	0.658289	0.293525	0.997816	0.181584	0.532355	ATG16L1_290	FALSE
ATG2B	Q96BY7	255	K.LS#PSWNPK.I	156.28	153.47	157.31	111.39	128.056	141.197	173.805	181.469	125.486	128.193	170.361	169.776	138.685	80.3004	129.512	121.24	144.613	156.131	148.454	117.435	0.110569	0.037824	-0.300335	0.52245	0.82595	0.162197	0.281955	0.0830463	0.789958	ATG2B_255	FALSE
ATG2B	Q96BY7	240	K.SS#PVCSTAPVETEPK.L	44.61	42.81	36.19	35.34	37.5192	40.7904	52.3384	48.0491	28.241	37.2838	49.6175	45.6948	36.3177	29.9911	35.5235	35.0684	39.7375	44.6743	40.2093	34.2252	0.168944	0.0170279	-0.215443	0.279042	0.932848	0.100122	0.55433	0.0301892	0.999471	ATG2B_240	FALSE
ATG2B	Q96BY7	497	R.SVS#VDESRPELIFR.L	52.45	47.55	45.05	37.2	37.7172	44.8063	56.392	57.5232	43.5732	39.0566	46.6849	48.0711	42.1535	32.6056	38.5485	40.2618	45.5625	49.1097	44.3464	38.3923	0.10816	-0.0390286	-0.247028	0.561692	0.759249	0.115748	0.250502	0.119616	0.936488	ATG2B_497	FALSE
ATG4B	Q9Y4P1	383	R.FFDS#EDEDFEILSL.-	13.08	11.26	11.39	10.97	11.9313	11.8729	9.10285	8.70236	12.0895	7.41624	10.0576	8.08506	13.2305	12.663	13.5668	12.1901	11.675	10.4024	9.41211	12.9126	-0.166511	-0.310833	0.145355	0.259632	0.119044	0.0791844	0.585642	0.924294	1.10136	ATG4B_383	FALSE
ATG9A	Q7Z3C6	828	R.HPEPVPEEGS#EDELPPQVHKV.-	25.96	27.2	21.15	19.54	17.6988	25.8418	20.4474	20.2762	20.1176	28.015	20.3729	19.7345	30.9423	31.8806	36.0696	25.156	23.4625	21.066	22.06	31.0121	-0.155437	-0.0889231	0.402475	0.378212	0.623986	0.0423472	0.422265	0.204825	1.37318	ATG9A_828	FALSE
ATG9A	Q7Z3C6	761	R.SAS#YPCAAPR.P	41.56	39.89	23.72	21.98	27.1348	30.7995	46.0923	45.6128	27.632	29.1732	41.2292	50.2392	41.6436	26.53	43.7325	41.2974	31.7875	37.4098	37.0684	38.3009	0.234958	0.22173	0.268918	0.461969	0.504595	0.359128	0.335387	0.297057	0.444751	ATG9A_761	FALSE
ATG9A	Q7Z3C6	656	R.SFS#PLQPGQAPTGR.A	55.4	54.74	50.55	50.86	45.3901	43.0183	48.3528	47.8134	40.8188	49.7467	52.5464	50.6405	55.7967	65.9395	55.685	51.8982	52.8875	46.1437	48.4381	57.3298	-0.196794	-0.126785	0.116359	0.00874112	0.193943	0.244831	2.05843	0.712327	0.611134	ATG9A_656	FALSE
ATL1	Q8WXF7	10	R.NS#WGGFSEK.T	31	32.39	28.25	22.25	24.051	31.237	35.1126	31.2471	28.4117	31.0356	31.6503	31.1453	31.0643	27.1731	29.4168	25.8291	28.4725	30.4119	30.5607	28.3708	0.0950676	0.10211	-0.00516242	0.569065	0.431144	0.969643	0.244838	0.365377	0.0133881	ATL1_10	FALSE
ATN1	P54259	748	K.QEPAEEYETPES#PVPPARS#PS#PPPK.V	45.03	39.34	36.61	39.49	35.9893	48.61	47.5312	41.9129	39.2319	47.2486	43.1817	45.2045	43.111	54.9162	48.8157	34.6704	40.1175	43.5109	43.7167	45.3783	0.117144	0.123952	0.177772	0.364512	0.193563	0.321858	0.438288	0.713178	0.492336	ATN1_748	FALSE
ATN1	P54259	632	K.TAS#PPGPPPYGK.R	26.65	23.75	25.65	28.67	17.5468	26.0658	25.4144	26.7884	24.9338	30.7787	27.5528	25.3597	34.4958	32.8077	33.0871	26.8236	26.18	23.9539	27.1562	31.8036	-0.128206	0.0528186	0.280723	0.400174	0.584694	0.0372069	0.397751	0.233071	1.42938	ATN1_632	FALSE
ATN1	P54259	84	R.SEEISESESEET#NAPK.K	41.74	43.78	40.58	37.95	38.4117	44.7933	50.0757	51.694	47.1315	50.1125	44.1505	51.4007	59.5498	51.0626	66.6399	49.3396	41.0125	46.2436	48.1988	56.648	0.173192	0.232933	0.465961	0.181866	0.0136897	0.0250657	0.740249	1.86361	1.60092	ATN1_84	FALSE
ATN1	P54259	645	K.RAPS#PGAYK.T	222.34	228.76	204.88	190.06	185.677	221.056	219.061	226.745	206.785	232.08	233.124	215.429	286.98	262.636	259.528	241.925	211.51	213.135	221.854	262.767	0.0110384	0.0688878	0.313059	0.902919	0.381219	0.00699982	0.0443511	0.418825	2.15491	ATN1_645	FALSE
ATN1	P54259	34	R.GRAS#PGGVSTSSSDGK.A	245.29	263.54	221.25	204.6	203.376	255.172	247.691	243.101	222.051	252.724	264.68	243.27	295.642	249.189	299.914	254.778	233.67	237.335	245.681	274.881	0.0224536	0.0723141	0.234334	0.840339	0.47971	0.0685548	0.0755457	0.319021	1.16396	ATN1_34	FALSE
ATN1	P54259	101	K.TEQELPRPQS#PSDLDSLDGR.S	13.89	19.74	16.04	14.97	17.1397	17.2517	20.4883	18.3509	17.6091	20.4836	21.346	15.746	23.4939	27.8365	25.5313	21.3052	16.16	18.3076	18.7962	24.5417	0.180019	0.218012	0.60281	0.209409	0.196266	0.00447966	0.679004	0.707155	2.34876	ATN1_101	FALSE
ATN1	P54259	896	R.PHVMS#PGNR.N	34.16	35.74	32.37	23.17	25.4042	28.5492	37.516	41.3022	32.6205	34.8882	39.8387	38.9338	39.7814	30.2464	40.0841	38.7685	31.36	33.1929	36.5703	37.2201	0.0819506	0.221747	0.247156	0.709286	0.174827	0.162288	0.149179	0.757392	0.789715	ATN1_896	FALSE
ATP13A1	Q9HD20	899	R.DS#PTLSNSGIR.A	83.71	76.19	62.45	52.56	70.0118	79.1447	81.9987	72.3344	60.1809	65.1616	77.8297	80.7377	67.9357	60.2834	73.6877	64.6635	68.7275	75.8724	70.9775	66.6426	0.142687	0.0464741	-0.0444432	0.3956	0.801757	0.795162	0.402743	0.0959573	0.0995444	ATP13A1_899	FALSE
ATP13A3	Q9H7F0	817	K.LVHDS#LEDLQMTR.Y	32.27	30.85	26.69	25.66	22.1606	33.9626	31.1348	30.8108	21.0059	25.3334	30.7103	29.0759	27.4748	25.7419	27.4192	27.5118	28.8675	29.5172	26.5314	27.0369	0.0321094	-0.121746	-0.0945153	0.837573	0.42028	0.339441	0.0769774	0.376462	0.469235	ATP13A3_817	FALSE
ATP13A3	Q9H7F0	97	R.VLSLETYPVS#SPK.S	12.04	9.77	8.16	6.46	7.65852	7.71743	9.70079	11.311	7.22486	12.0259	13.6604	10.893	10.0725	9.18296	10.3135	12.5559	9.1075	9.09694	10.951	10.5312	-0.00167352	0.265941	0.209545	0.994548	0.34853	0.352704	0.00237422	0.457759	0.45259	ATP13A3_97	FALSE
ATP1A3	P13637	712	R.QGAIVAVTGDGVNDS#PALK.K	25.63	25.02	24.85	23.1	27.4928	24.61	28.7183	23.957	16.1007	23.531	26.0209	21.2674	22.4614	17.0598	26.5501	20.4083	24.65	26.1945	21.73	21.6199	0.0876786	-0.1819	-0.189228	0.283838	0.263285	0.225823	0.546929	0.579574	0.646231	ATP1A3_712	FALSE
ATP1A3	P13637	454	K.CIELSS#GSVK.L	17.9	15.28	8.32	11.7	10.6576	10.3563	16.4033	14.6253	10.9536	9.67418	14.8803	17.7344	10.257	9.62255	11.2704	14.1518	13.3	13.0106	13.3106	11.3254	-0.031735	0.00115017	-0.231859	0.914337	0.997089	0.439065	0.0388935	0.001266	0.357471	ATP1A3_454	FALSE
ATP1A3	P13637	10	K.DDKDS#PK.K	192.38	196.48	202.77	146.94	177.845	205.247	257.802	240.103	195.285	171.517	262.325	268.141	186.159	137.227	194.319	174.51	184.643	220.249	224.317	173.054	0.254402	0.280804	-0.0935134	0.160969	0.211467	0.542084	0.793258	0.674757	0.265933	ATP1A3_10	FALSE
ATP2A2	P16615	663	R.EFDELNPS#AQR.D	65.91	49.74	56.24	48.73	51.4135	60.6945	61.1443	58.2823	48.3578	55.5658	62.2667	59.3338	57.9367	50.4477	56.2844	55.0037	55.155	57.8836	56.381	54.9181	0.0696639	0.031718	-0.00620916	0.575814	0.81377	0.958409	0.239718	0.0894983	0.0184492	ATP2A2_663	FALSE
ATP2B1	P20020	1165	R.IEDS#EPHIPLIDDT#DAEDDAPTKR.N	19.31	14.52	16.17	11.46	13.6825	14.4151	17.4942	20.8999	13.0364	19.072	18.2473	13.7768	15.3878	16.5201	17.9427	12.0005	15.365	16.6229	16.0331	15.4628	0.113527	0.0614088	0.00915342	0.607637	0.775903	0.963951	0.216356	0.110193	0.015945	ATP2B1_1165	FALSE
ATP2B1	P20020	1155	R.IEDS#EPHIPLIDDT#DAEDDAPTKR.N	79.86	74.13	86.89	89.78	62.977	83.0651	76.9565	83.6196	79.0809	99.062	85.004	74.8166	97.9109	96.6044	98.3173	85.2135	82.665	76.6546	84.4909	94.5115	-0.108905	0.0315185	0.193214	0.355321	0.784916	0.0461142	0.449379	0.105177	1.33617	ATP2B1_1155	FALSE
ATP2B1	P20020	1140	R.SS#IHNFMTHPEFR.I	19.66	18.23	14.42	16.83	16.2566	18.5139	14.029	19.0684	14.8077	15.2857	15.3045	11.5557	18.6202	16.975	15.9394	14.2264	17.285	16.967	14.2384	16.4403	-0.0267915	-0.279734	-0.0722876	0.849435	0.0799531	0.581461	0.0708699	1.09716	0.23548	ATP2B1_1140	FALSE
ATP2B2	Q01814	1200	K.QNS#SPPSSLNK.N	43.68	40	45.63	39.96	37.3329	43.2489	45.1728	39.4492	42.9637	50.3564	58.9976	46.1435	50.6067	40.7508	50.136	40.7226	42.3175	41.301	49.6153	45.554	-0.0350792	0.229531	0.106324	0.670515	0.124165	0.352517	0.173592	0.906002	0.45282	ATP2B2_1200	FALSE
ATP2B2	Q01814	1160	R.SSLYEGLEKPES#R.T	82.03	99.47	89.12	75.51	78.4944	85.3819	98.522	101.956	68.6449	62.0517	75.6423	79.945	94.9911	73.1237	92.4024	79.1765	86.5325	91.0886	71.571	84.9234	0.0740291	-0.273867	-0.0270799	0.567401	0.0628316	0.833607	0.24611	1.20182	0.0790388	ATP2B2_1160	FALSE
ATP2B2	Q01814	1234	K.SATSSSPGS#PIHSLETSL.-	101.05	94.86	93.46	86.79	78.7349	90.0762	99.3397	107.834	71.16	90.1133	83.8884	91.1822	90.8492	98.4929	94.7746	80.9368	94.04	93.9961	84.086	91.2634	-0.000673445	-0.161409	-0.0432387	0.995211	0.126395	0.583698	0.00208486	0.898271	0.233812	ATP2B2_1234	FALSE
ATP5F1B	P06576	528	K.LAEEHS#S.-	105.17	90.42	76.04	74.65	82.6512	95.1146	95.5219	98.6683	77.1967	97.9863	99.6023	90.5615	116.113	85.6037	91.8202	84.4794	86.57	92.989	91.3367	94.5041	0.103193	0.077328	0.12651	0.462439	0.609072	0.469469	0.334946	0.215332	0.328393	ATP5F1B_528	FALSE
ATP8A1	Q9Y2Q0	443	K.CTIAGVAYGHVPEPEDYGCS#PDEWQNSQFGDEK.T	10.85	7.02	11.5	13.86	7.73734	7.37512	7.95869	9.54842	9.7513	10.3687	8.35307	10.0691	8.93596	12.3917	8.70034	40.1507	10.8075	8.15489	9.63554	17.5447	-0.406295	-0.165596	0.699	0.157433	0.479374	0.442894	0.802904	0.319326	0.3537	ATP8A1_443	FALSE
ATP8A1	Q9Y2Q0	28	K.TDDVS#EKT#S#LADQEEVR.T	100.37	114.76	152.51	127.38	85.7848	110.838	111.029	140.661	113.847	131.107	145.77	131.579	135.497	133.647	120.234	120.007	123.755	112.078	130.576	127.346	-0.142981	0.0773998	0.0412683	0.486596	0.618735	0.777113	0.312832	0.208495	0.109516	ATP8A1_28	FALSE
ATP8A1	Q9Y2Q0	9	R.RTVS#EIR.S	51.28	76.96	91.36	95.85	58.2061	65.38	66.2755	78.5707	65.9348	78.3282	75.341	69.5575	99.5958	85.581	78.4078	75.5019	78.8625	67.1081	72.2904	84.7716	-0.232853	-0.125536	0.104242	0.340783	0.567416	0.627841	0.467522	0.246098	0.20215	ATP8A1_9	FALSE
ATP8A1	Q9Y2Q0	29	K.TDDVS#EKT#S#LADQEEVR.T	76.73	98.57	83.34	65.47	67.9356	76.3069	167.897	137.531	79.9988	63.1928	93.4636	102.843	71.7582	46.6956	76.9417	82.4918	81.0275	112.418	84.8744	69.4718	0.472387	0.0669185	-0.221983	0.288509	0.740067	0.31397	0.539841	0.130729	0.503112	ATP8A1_29	FALSE
ATP8A2	Q9NTI2	46	R.ATS#VGDQLEAPAR.T	65.77	60.85	62.7	54.86	59.2853	54.8045	68.2849	61.2978	58.4334	48.4497	64.75	62.7149	55.7496	56.1633	75.4865	49.7963	61.045	60.9181	58.587	59.2989	-0.00300213	-0.0592928	-0.0418668	0.973264	0.591383	0.78701	0.0117695	0.228131	0.104019	ATP8A2_46	FALSE
ATP8A2	Q9NTI2	1141	K.T#PPTLFR.G	68.18	71.95	74.88	59.85	63.7186	72.6897	85.2208	82.6766	65.71	65.2108	81.6167	76.9032	74.3059	62.9441	81.8839	58.8474	68.715	76.0764	72.3602	69.4953	0.146824	0.0745706	0.0162908	0.265867	0.513661	0.904641	0.575335	0.289323	0.0435236	ATP8A2_1141	FALSE
ATP8A2	Q9NTI2	461	R.EPS#SDDFCR.M	58.62	52.32	43.03	38.62	34.9066	54.1304	98.8341	84.4898	46.7122	38.5812	62.5325	84.8422	44.8318	30.9574	46.9003	65.8098	48.1475	68.0902	58.167	47.1248	0.499987	0.27274	-0.0309733	0.266036	0.417801	0.908496	0.575059	0.379031	0.0416771	ATP8A2_461	FALSE
ATRX	P46100	890	R.ETFSS#AEGTVDK.D	34.29	27.96	33.94	23.79	26.9886	30.4893	26.5068	26.3036	28.8488	27.454	33.3956	31.7329	26.3247	24.8326	27.052	30.5234	29.995	27.5721	30.3578	27.1832	-0.121514	0.0173459	-0.142009	0.423468	0.904588	0.368434	0.373179	0.0435492	0.43364	ATRX_890	FALSE
ATRX	P46100	1292	K.ANLSSDEDGSS#DDEPEEGK.K	18.98	15.28	12.53	13.59	12.1806	16.0577	15.079	13.611	7.12355	11.1896	15.7364	13.3409	9.83707	11.3741	11.3741	11.4191	15.095	14.2321	11.8476	11.0011	-0.084924	-0.349473	-0.456423	0.623419	0.212518	0.0581654	0.20522	0.672603	1.23534	ATRX_1292	FALSE
ATRX	P46100	1326	K.NQVNSESDS#DSEESK.K	47.09	37.05	34.91	35.15	33.3951	38.0777	32.6122	32.5143	26.5242	38.1078	34.5224	32.1899	31.3707	28.4765	29.8036	31.948	38.55	34.1498	32.8361	30.3997	-0.174852	-0.231449	-0.342674	0.234798	0.182165	0.0621517	0.629305	0.739534	1.20655	ATRX_1326	FALSE
ATRX	P46100	677	R.RPTETNPVTSNS#DEECNETVK.E	56.83	43.49	52.99	38.71	34.4717	34.4566	47.6762	47.3148	35.208	34.1678	45.7357	44.6719	33.485	29.0239	36.1317	48.8855	48.005	40.9798	39.9458	36.8815	-0.228271	-0.265139	-0.380286	0.25853	0.17484	0.11166	0.587489	0.757359	0.952103	ATRX_677	FALSE
ATRX	P46100	1527	R.EVIEIEDAS#PTK.C	63.22	55.83	45.77	43.73	46.2834	57.4402	67.912	56.582	49.8254	52.8514	63.3633	62.6068	40.1805	46.6811	47.3784	48.9829	52.1375	57.0544	57.1617	45.8057	0.130017	0.132728	-0.186793	0.467328	0.413511	0.268197	0.330378	0.383513	0.571547	ATRX_1527	FALSE
ATRX	P46100	819	R.QTQSESSNYDS#ELEK.E	6.49	3.06	4.37	4.45	4.62232	6.15808	4.63738	2.37139	3.15989	4.62558	3.17565	3.04957	5.43588	2.93913	5.15097	4.7086	4.5925	4.44729	3.50267	4.55864	-0.0463531	-0.390823	-0.0106751	0.894934	0.237265	0.97137	0.0482089	0.624766	0.0126153	ATRX_819	FALSE
ATRX	P46100	1996	K.ATSSSNPSS#PAPDWYK.D	22.97	15.66	16.78	12.79	13.9799	20.6047	18.4742	14.7177	19.2194	22.6945	20.362	21.0003	19.7116	19.7116	22.3134	22.7332	17.05	16.9441	20.819	21.1175	-0.00898698	0.288132	0.308665	0.969616	0.177526	0.153769	0.0134003	0.750738	0.813132	ATRX_1996	FALSE
ATRX	P46100	92	K.YVES#DDEKPLDDETVNEDASNENSENDITMQSLPK.G	63.48	54.97	40.22	52.49	47.902	59.5707	55.2345	43.1065	40.6058	57.146	49.1871	51.0547	55.3485	62.9363	52.072	53.3466	52.79	51.4534	49.4984	55.9259	-0.0369972	-0.0928825	0.0832509	0.833032	0.598977	0.588699	0.0793385	0.22259	0.230107	ATRX_92	FALSE
ATRX	P46100	598	K.LTPVSLSNS#PIK.G	55.55	45.28	49.9	41.33	45.6887	52.2608	57.2596	45.3575	38.2418	50.8026	52.3943	55.4991	60.2671	59.5323	57.8078	50.8799	48.015	50.1416	49.2344	57.1218	0.0625242	0.0361823	0.250555	0.629723	0.811131	0.0554853	0.20085	0.090909	1.25582	ATRX_598	FALSE
ATRX	P46100	1352	K.LTVSDGES#GEEK.K	116.34	110.56	77.79	80.36	93.4477	121.874	105.312	87.2369	89.5171	103.433	116.9	103.953	85.7295	86.6517	98.0108	90.2282	96.2625	101.968	103.451	90.155	0.0830669	0.103902	-0.0945656	0.667173	0.559756	0.592775	0.175761	0.252002	0.22711	ATRX_1352	FALSE
ATRX	P46100	786	R.KSSTS#GSDFDTK.K	41.5	37.12	20.53	18.54	28.4867	30.9635	29.488	27.3726	22.8757	26.4454	22.395	31.2916	26.4371	24.3453	25.4474	26.1522	29.4225	29.0777	25.7519	25.5955	-0.017006	-0.192239	-0.201029	0.956536	0.584608	0.556653	0.0192988	0.233135	0.254415	ATRX_786	FALSE
ATRX	P46100	1061	K.KKDELS#DYAEK.S	133.42	118.02	104.42	108.44	103.355	118.072	119.646	109.528	96.6958	123.74	111.881	123.646	122.401	123.721	128.309	121.036	116.075	112.65	113.991	123.867	-0.0432066	-0.0261431	0.0937334	0.667181	0.826162	0.316902	0.175756	0.0829348	0.499075	ATRX_1061	FALSE
ATXN1	P54253	775	R.RWS#APESR.K	43.59	40.03	39.23	42.29	32.741	40.3621	46.0707	46.1089	42.1436	46.5809	46.6111	50.1004	43.098	36.5683	39.704	42.0914	41.285	41.3207	46.359	40.3654	0.0012461	0.167232	-0.0324969	0.991991	0.0455012	0.623442	0.00349208	1.34198	0.205204	ATXN1_775	TRUE
ATXN1	P54253	406	R.EAS#PSTLNDK.S	52.38	43.59	38.42	33.63	40.2186	55.2791	49.0637	42.7909	41.0242	48.0633	50.6752	47.8112	45.9398	44.3808	45.9398	34.9381	42.005	46.8381	46.8935	42.7996	0.15712	0.158826	0.0270369	0.392975	0.333276	0.87492	0.405635	0.477196	0.0580318	ATXN1_406	FALSE
ATXN2	Q99700	667	R.TS#PSGGTWSSVVSGVPR.L	51.57	55.03	49.04	43.84	35.9529	41.051	53.7047	48.4231	45.4192	51.0811	51.5379	49.4063	55.5946	47.316	52.8019	39.7132	49.87	44.7829	49.3611	48.8564	-0.155224	-0.0147962	-0.0296235	0.317716	0.85994	0.819199	0.497961	0.0655318	0.0866106	ATXN2_667	FALSE
ATXN2	Q99700	758	R.QNS#PAGNK.E	44.12	47.39	46.48	42.09	33.0737	43.3617	40.6659	52.2834	38.3394	49.492	47.6174	43.3162	51.9472	46.2327	49.085	53.0703	45.02	42.3462	44.6912	50.0838	-0.0883344	-0.010574	0.153778	0.557868	0.910312	0.0426477	0.253469	0.0408098	1.3701	ATXN2_758	FALSE
ATXN2	Q99700	772	K.ENIKPNETS#PSFSK.A	43.98	45.97	43.48	46.43	33.5689	43.1966	48.634	42.7473	47.2558	49.6157	39.6811	41.9174	55.8728	55.4753	54.2231	60.9016	44.965	42.0367	44.6175	56.6182	-0.0971527	-0.011193	0.332464	0.4225	0.893248	0.00145855	0.374174	0.0490277	2.83608	ATXN2_772	FALSE
ATXN2	Q99700	741	R.AVT#PSSEAK.D	129.4	109.4	145.94	134.32	105.365	119.568	125.73	128.407	106.758	123.516	134.802	124.686	150.276	134.842	141.491	122.877	129.765	119.767	122.441	137.371	-0.115668	-0.0838195	0.082181	0.324239	0.475641	0.458778	0.489134	0.322721	0.338397	ATXN2_741	FALSE
ATXN2	Q99700	624	R.MSSEGPPRMS#PK.A	72.26	72.2	98.27	88.16	58.0509	69.7968	56.4555	66.505	72.311	90.924	84.4913	71.7401	119.418	119.179	106.886	94.7115	82.7225	62.702	79.8666	110.049	-0.399767	-0.0506871	0.411791	0.0437724	0.732742	0.0202089	1.3588	0.135049	1.69446	ATXN2_624	FALSE
ATXN2L	Q8WWM7	377	R.PGLS#SLPPR.G	81.41	63.54	71.34	58.16	80.8921	89.081	66.9415	65.5799	48.6265	62.6639	85.7041	36.5011	91.1094	53.0714	103.569	14.8324	68.6125	75.6236	58.3739	65.6455	0.140366	-0.233147	-0.0637756	0.39171	0.427947	0.894064	0.407035	0.36861	0.0486316	ATXN2L_377	FALSE
ATXN2L	Q8WWM7	594	K.EVDGLLTSEPM*GS#PVSSK.T	134.97	111.88	113.14	102.64	104.867	120.11	127.401	114.052	97.1474	109.619	119.496	109.955	125.636	116.43	122.698	98.0855	115.657	116.607	109.054	115.712	0.0118004	-0.0848135	0.000681283	0.913545	0.457772	0.99547	0.0392699	0.339351	0.00197198	ATXN2L_594	FALSE
ATXN2L	Q8WWM7	630	K.TESVSDKEDKPPLAPSGGTEGPEQPPPPCPS#QTGSPPVGLIK.G	33.1	28.77	22.44	19.51	25.4841	31.9168	41.4968	37.1755	33.7628	25.7593	33.2632	44.5623	31.9519	16.775	24.0955	43.1863	25.955	34.0183	34.3369	29.0022	0.390299	0.403747	0.16015	0.132159	0.143045	0.657151	0.878902	0.844528	0.182335	ATXN2L_630	FALSE
ATXN2L	Q8WWM7	559	K.LQPSSS#PENSLDPFPPR.I	52.39	33.57	39.33	35.74	35.6265	34.9062	45.6702	32.7258	33.8493	33.9934	39.6622	35.1176	35.7701	41.2437	37.2725	30.8802	40.2575	37.2322	35.6556	36.2916	-0.112707	-0.175128	-0.149621	0.577794	0.363246	0.444248	0.238227	0.439799	0.352374	ATXN2L_559	FALSE
ATXN2L	Q8WWM7	449	R.MYPPRS#PK.S	285.52	264.29	314.95	300.29	283.048	267.184	307.171	309.795	250.934	292.422	331.517	301.098	320.687	325.337	309.845	298.984	291.262	291.8	293.993	313.713	0.00265825	0.0134622	0.107126	0.97232	0.895691	0.132412	0.0121909	0.047842	0.878073	ATXN2L_449	FALSE
ATXN2L	Q8WWM7	339	R.ES#PSLASR.E	246.95	236.14	230.49	176.75	214.301	255.769	338.575	312.913	215.519	230.46	303.923	298.869	251.022	203.051	265.338	224.41	222.583	280.39	262.193	235.955	0.333092	0.236287	0.0841736	0.135158	0.208978	0.546442	0.86916	0.679899	0.262456	ATXN2L_339	FALSE
ATXN2L	Q8WWM7	684	K.STSTPTS#PGPR.T	74.03	103.48	128.66	118.1	112.661	102.775	133.725	172.785	173.589	181.747	208.428	191.672	227.501	172.784	196.917	182.831	106.067	130.487	188.859	195.008	0.298918	0.832327	0.878552	0.260596	0.00190147	0.00184449	0.584032	2.72091	2.73412	ATXN2L_684	FALSE
ATXN2L	Q8WWM7	111	K.GPPQS#PVFEGVYNNSR.M	28.44	26.93	28.77	23.59	23.0768	28.6018	31.0881	31.6998	26.6817	27.9884	26.9507	25.2212	26.4974	28.5835	27.7797	25.4161	26.9325	28.6166	26.7105	27.0692	0.0875047	-0.011942	0.00730375	0.496222	0.873476	0.924763	0.304324	0.0587489	0.0339695	ATXN2L_111	FALSE
ATXN2L	Q8WWM7	306	R.EIESS#PQYR.L	47.89	40.71	45.59	40.09	38.0141	47.1698	50.2086	44.6934	30.6114	50.8748	50.8364	46.4263	47.5021	48.2293	47.5882	50.459	43.57	45.0215	44.6872	48.4446	0.0472778	0.0365271	0.153002	0.6686	0.839605	0.0765392	0.174833	0.0759249	1.11612	ATXN2L_306	FALSE
ATXN7L3	Q14CW9	281	R.LQWDGSSDLS#PSDSGSSK.T	47.51	49.34	49.01	45.28	44.1099	42.7542	50.7742	51.7194	44.648	47.1114	42.4146	39.9129	49.5174	53.9373	47.2302	37.7918	47.785	47.3394	43.5217	47.1192	-0.0135158	-0.134822	-0.0202437	0.865234	0.0644157	0.860977	0.0628665	1.19101	0.0650086	ATXN7L3_281	FALSE
AUH	Q13825	201	R.VAAS#SAK.M	24.3	23.36	17.65	14.72	18.8749	16.5758	14.1964	14.9694	17.2848	19.0296	18.2335	14.2749	20.3543	19.334	17.314	10.5121	20.0075	16.1541	17.2057	16.8786	-0.308638	-0.217655	-0.245345	0.197629	0.32587	0.36441	0.704149	0.486956	0.43841	AUH_201	FALSE
AVEN	Q9NQS1	99	R.REPGGWGAGASAPVEDDSDAETY#GEENDEQGNYSK.R	17.19	15.31	17.28	15.83	13.4195	14.4142	14.749	15.2177	16.0292	18.3761	15.8202	14.509	19.247	17.6164	16.8247	13.1581	16.4025	14.4501	16.1836	16.7116	-0.182835	-0.0193821	0.0269301	0.0219118	0.82576	0.833954	1.65932	0.0831461	0.078858	AVEN_99	FALSE
AVEN	Q9NQS1	261	K.DNPS#PGPSR.D	45.37	53.11	46.82	51.57	46.8678	47.4417	55.9257	57.1022	49.6934	52.0688	45.6172	46.0923	55.8371	56.3838	57.0153	51.5108	49.2175	51.8344	48.3679	55.1868	0.0747375	-0.0251206	0.165151	0.46019	0.736441	0.0421297	0.337062	0.132862	1.37541	AVEN_261	FALSE
AVL9	Q8NBF6	244	R.KS#MSEDGGLQESNPCADDFVSASTADVSHTNLGTIR.K	17.93	19.74	18.12	12.77	17.2755	14.0506	15.5192	20.6394	16.808	18.6798	17.8489	23.6744	20.0723	23.3842	23.9641	23.8972	17.14	16.8712	19.2528	22.8294	-0.022805	0.1677	0.413528	0.901101	0.362901	0.0239603	0.0452266	0.440212	1.62051	AVL9_244	FALSE
AXIN1	O15169	77	R.RSDLDLGYEPEGSAS#PTPPYLK.W	27.9	20.42	23	23.28	22.1838	29.4148	24.317	24.4072	24.3319	29.5254	25.616	20.8504	29.8606	33.7564	23.9354	23.3541	23.65	25.0807	25.0809	27.7266	0.0847362	0.0847506	0.229433	0.536819	0.568942	0.223333	0.270172	0.244932	0.651047	AXIN1_77	FALSE
BABAM1	Q9NWV8	29	R.TRS#NPEGAEDR.A	79.12	98.57	87.44	85.55	75.2186	94.1572	91.8425	87.7295	79.9651	95.7919	95.3618	84.5792	108.945	100.029	111.822	87.7856	87.67	87.2369	88.9245	102.145	-0.00714396	0.0204972	0.220468	0.943371	0.831904	0.0793613	0.0253176	0.0799267	1.10039	BABAM1_29	FALSE
BACH1	O14867	445	R.ISES#PEPGQR.T	44.58	39.34	42.87	35.36	38.8968	45.5551	50.2781	45.7557	37.6738	43.3976	45.9958	37.6152	41.3761	46.9755	46.4998	39.7607	40.5375	45.1214	41.1706	43.653	0.154556	0.0223563	0.106825	0.191653	0.836191	0.298005	0.717485	0.0776943	0.525776	BACH1_445	FALSE
BACH2	Q9BYV9	315	R.KQPS#PAPTPTAPAGAACLER.S	59.4	48.21	43.98	45.88	44.6685	51.2149	56.4159	57.7328	52.4766	57.6512	56.1399	68.0504	65.2338	54.4134	53.9258	57.9095	49.3675	52.508	58.5795	57.8706	0.0889764	0.246835	0.229269	0.516775	0.103668	0.100724	0.286698	0.984356	0.996866	BACH2_315	FALSE
BACH2	Q9BYV9	409	K.EVSNFTMGS#PLR.G	50.7	56.09	50.85	39.16	42.1959	43.437	51.1391	53.5643	41.2666	42.9882	47.9126	52.7368	51.0106	48.334	53.5212	52.9402	49.2	47.5841	46.2261	51.4515	-0.0481797	-0.0899521	0.0645547	0.735006	0.527701	0.58461	0.133709	0.277612	0.233134	BACH2_409	FALSE
BACH2	Q9BYV9	719	R.DIQS#PEQIQALHR.Y	17.91	17.73	14.98	12.74	11.4537	16.2474	16.5316	21.8843	14.2426	14.3027	15.5038	16.835	14.8353	17.7194	16.4848	21.7757	15.84	16.5293	15.221	17.7038	0.0614491	-0.0575075	0.160486	0.791147	0.673947	0.371682	0.101743	0.171374	0.429828	BACH2_719	FALSE
BACH2	Q9BYV9	510	K.VCPRS#PPLETR.T	60.4	45.84	46.08	68.94	44.858	49.6991	35.1096	36.7296	39.6953	52.6468	38.5943	32.669	66.3127	85.443	62.2149	64.6217	55.315	41.5991	40.9013	69.6481	-0.41112	-0.435523	0.332413	0.0943013	0.0914242	0.115473	1.02548	1.03894	0.937518	BACH2_510	FALSE
BAD	Q92934	25	R.GLGPS#PAGDGPSGSGK.H	42.31	34.19	49.76	24.9	31.7865	33.9656	35.5376	32.3394	28.2593	33.9629	30.8354	28.5293	32.2857	51.145	35.1151	26.7882	37.79	33.4073	30.3967	36.3335	-0.177843	-0.31409	-0.0567054	0.474697	0.262733	0.852015	0.323584	0.580485	0.0695529	BAD_25	FALSE
BAD	Q92934	145	R.QSS#SWTR.V	69.29	90.16	101.45	88.1	76.7776	89.3534	102.851	85.8842	78.5792	115.478	115.748	100.82	115.071	114.393	107.056	110.918	87.25	88.7165	102.656	111.859	0.0240477	0.234596	0.35846	0.870189	0.214234	0.0301088	0.0603867	0.669112	1.52131	BAD_145	FALSE
BAD	Q92934	99	R.S#APPNLWAAQR.Y	76.68	87.4	85.33	84.06	82.4801	95.0234	99.2732	99.902	92.7988	93.8338	100.426	100.066	92.4891	95.0926	92.5321	86.5613	83.3675	94.1697	96.7812	91.6688	0.175777	0.215242	0.136946	0.070801	0.00505096	0.0327283	1.14996	2.29663	1.48508	BAD_99	FALSE
BAD	Q92934	118	R.MS#DEFVDSFK.K	39.75	42.56	42.88	27.96	43.224	42.3567	87.196	66.8687	39.6552	36.2803	63.2683	76.5542	31.07	28.1437	43.5173	37.1161	38.2875	59.9114	53.9395	34.9618	0.645956	0.494469	-0.131095	0.134858	0.20569	0.522288	0.870124	0.686786	0.28209	BAD_118	TRUE
BAD	Q92934	134	K.S#AGTATQMR.Q	125.54	162.82	161.09	147	141.456	178.295	178.512	174.62	153.738	178.42	187.499	172.255	192.434	199.835	177.049	169.863	149.113	168.221	172.978	184.795	0.173954	0.21419	0.309527	0.175426	0.0785133	0.0190277	0.755906	1.10506	1.72061	BAD_134	FALSE
BAD	Q92934	75	R.HSS#YPAGTEDDEGMGEEPSPFR.G	31.49	31.12	26.6	27.13	29.1412	29.8568	35.4291	33.7596	30.7454	33.7491	38.384	38.8565	34.7601	32.0059	31.4142	26.7989	29.085	32.0467	35.4338	31.2448	0.1399	0.284849	0.10334	0.188566	0.0397758	0.344503	0.724536	1.40038	0.462807	BAD_75	FALSE
BAG2	O95816	20	R.SSS#MADR.S	170.31	150.88	113.04	116.56	120.32	145.077	159.651	126.632	94.1527	119.579	122.24	117.557	135.418	125.545	128.513	115.302	137.697	137.92	113.382	126.194	0.00232768	-0.280307	-0.125854	0.989734	0.182093	0.475575	0.00448164	0.739707	0.322781	BAG2_20	FALSE
BAG3	O95817	386	K.VPPAPVPCPPPSPGPSAVPSS#PK.S	4.44	6.2	4.73	5.42	6.31963	6.85911	8.54499	9.49872	3.61301	5.66127	6.88319	6.47002	5.61552	7.56715	4.25307	10.0435	5.1975	7.80561	5.65687	6.86981	0.586694	0.122186	0.402452	0.0294858	0.604059	0.280567	1.53039	0.218921	0.551964	BAG3_386	FALSE
BAG3	O95817	275	R.SSVQGASS#REGS#PAR.S	18.64	17.76	13.33	13.98	19.4695	17.4272	26.0974	18.1111	17.2475	17.8277	19.4276	22.0385	16.0733	12.1332	17.0123	18.0709	15.9275	20.2763	19.1353	15.8224	0.348274	0.26472	-0.009549	0.125892	0.1118	0.956726	0.900002	0.951559	0.0192124	BAG3_275	FALSE
BAG4	O95429	179	R.SSGNS#PTPVSR.W	39.83	44.69	38.66	35.3	40.4651	41.2038	37.8638	34.7914	35.2387	42.8966	41.6169	25.0213	43.9978	44.3839	42.4354	51.5133	39.62	38.581	36.1934	45.5826	-0.0383372	-0.130504	0.202255	0.684589	0.488084	0.0776705	0.16457	0.311506	1.10974	BAG4_179	FALSE
BAG6	P46379	1117	R.LQEDPNYS#PQR.F	108.97	90.19	87.67	69.91	84.9414	98.6154	135.22	112.702	96.625	85.614	108.587	112.165	86.4228	73.8789	97.3725	83.7693	89.185	107.87	100.748	85.3609	0.274416	0.175875	-0.0632264	0.215987	0.295371	0.699286	0.665572	0.529632	0.155345	BAG6_1117	FALSE
BAG6	P46379	1081	K.AAGARPLTS#PESLSR.D	162.35	161.7	172.08	188.27	134.647	168.847	145.382	159.942	149.104	189.14	190.735	154.676	222.696	262.509	225.045	175.027	171.1	152.204	170.914	221.319	-0.16883	-0.00157233	0.37129	0.104035	0.988862	0.0617854	0.982822	0.0048644	1.20911	BAG6_1081	FALSE
BAG6	P46379	973	R.ENAS#PAPGTTAEEAMSR.G	86.96	78.51	80.52	69.21	65.653	78.7434	79.3572	82.2449	69.7978	82.0357	79.9091	78.2733	83.549	92.0235	94.5197	88.059	78.8	76.4996	77.504	89.5378	-0.0427432	-0.0239252	0.184301	0.674167	0.785974	0.0563867	0.171233	0.104592	1.24882	BAG6_973	FALSE
BAG6	P46379	964	R.AS#PEPQR.E	296.48	264.03	223.92	122.13	207.936	265.892	580.081	430.04	276.973	190.766	343.744	496.498	173.097	91.4886	207.31	212.397	226.64	370.987	326.995	171.073	0.710968	0.528866	-0.40579	0.1897	0.23958	0.285976	0.721932	0.620549	0.54367	BAG6_964	FALSE
BAIAP2	Q9UQB8	325	K.SLS#PPQSQSK.L	15.04	19.58	18.95	19	16.382	22.0425	20.1655	22.6518	18.1483	20.0992	20.3657	22.269	20.427	18.0525	23.2403	22.0864	18.1425	20.3105	20.2206	20.9515	0.16285	0.156451	0.207682	0.266968	0.174594	0.117323	0.573541	0.757971	0.930616	BAIAP2_325	FALSE
BAIAP2	Q9UQB8	455	K.SSST#GNLLDK.D	85.77	118.6	105.11	90.15	91.4032	104.758	111.736	113.397	93.1684	100.953	115.38	88.9905	108.496	78.9521	105.835	106.703	99.9075	105.324	99.623	99.9966	0.0761628	-0.00411346	0.00128579	0.572416	0.977071	0.993362	0.242288	0.0100738	0.0028926	BAIAP2_455	FALSE
BAIAP2	Q9UQB8	340	K.LSDSYSNT#LPVR.K	66.16	79.02	69.04	61.35	54.2955	62.9632	72.928	75.6207	60.7736	63.8094	67.4638	68.3584	73.6784	61.8247	67.5656	69.0723	68.8925	66.4518	65.1013	68.0352	-0.0520376	-0.0816613	-0.0180645	0.705826	0.406451	0.854881	0.151302	0.390992	0.0680944	BAIAP2_340	FALSE
BAIAP2	Q9UQB8	263	K.S#NLVISDPIPGAK.P	47.44	67.85	78.19	64.07	54.6788	64.624	71.8568	80.2886	75.4483	74.9058	82.6143	83.6136	72.5722	69.0151	80.1251	81.5364	64.3875	67.8621	79.1455	75.8122	0.0758245	0.297727	0.235649	0.693494	0.0997071	0.176467	0.158958	1.00127	0.753335	BAIAP2_263	FALSE
BAP18	Q8IXM2	96	R.KVYEDSGIPLPAES#PKK.G	82.22	62.08	58.41	59.15	56.1121	73.7107	67.5282	68.6141	50.2131	55.5616	58.4634	52.7261	78.039	74.4766	69.4973	74.2337	65.465	66.4913	54.2411	74.0617	0.0224413	-0.271338	0.178003	0.884945	0.138683	0.227381	0.0530837	0.857976	0.643246	BAP18_96	FALSE
BASP1	P80723	194	K.ETPAATEAPS#STPK.A	21.02	24.71	26.6	31.27	29.5449	21.774	41.2887	24.2406	28.3861	38.1667	30.2445	35.8198	25.9892	31.5651	23.377	23.6525	25.9	29.2121	33.1543	26.146	0.173612	0.356244	0.0136366	0.52798	0.0602247	0.93419	0.277382	1.22023	0.0295648	BASP1_194	FALSE
BASP1	P80723	195	K.ETPAATEAPSS#TPK.A	27.82	40.84	38.74	38.12	40.7867	36.3555	49.1688	41.9436	40.0252	41.6075	34.1419	51.3031	38.1764	45.2342	36.4666	41.0261	36.38	42.0636	41.7694	40.2259	0.209428	0.199302	0.144977	0.199846	0.287412	0.318446	0.699305	0.541495	0.496965	BASP1_195	FALSE
BASP1	P80723	36	K.AEGAATEEEGT#PK.E	240.8	292.18	327.48	308.05	283.487	280.3	364.646	311.45	314.063	357.136	308.647	399.604	304.167	308.043	278.529	279.536	292.127	309.971	344.863	292.569	0.0855347	0.239423	0.00217832	0.532459	0.111573	0.983573	0.273714	0.952442	0.00719357	BASP1_36	FALSE
BASP1	P80723	172	K.SDGAPASDS#KPGSSEAAPSSK.E	9.38	12.49	14.22	9.25	12.3986	8.86239	21.8176	19.1546	15.3134	12.7116	16.6515	25.487	9.33751	7.77967	6.99126	9.16653	11.335	15.5583	17.5409	8.31874	0.4569	0.629936	-0.446347	0.260857	0.107763	0.0844154	0.583597	0.967529	1.07358	BASP1_172	FALSE
BAZ1B	Q9UIG0	1468	R.LAEDEGDS#EPEAVGQSR.G	40.54	47.13	40.6	39.01	34.1903	47.1507	51.3282	63.4331	44.6586	47.0885	47.3398	46.3763	47.6785	45.0512	47.9782	50.6936	41.82	49.0256	46.3658	47.8504	0.229341	0.148868	0.194337	0.323975	0.0815538	0.036678	0.489489	1.08856	1.43559	BAZ1B_1468	FALSE
BBS2	Q9BXC9	365	K.AELAS#PLNEADGHR.G	17.16	22.73	16	14.86	16.0016	20.9292	20.5405	23.85	18.2417	19.2058	20.9625	20.5661	27.1642	21.8409	29.5519	16.6727	17.6875	20.3303	19.744	23.8074	0.200903	0.158686	0.428681	0.309879	0.333218	0.128905	0.508809	0.477272	0.889732	BBS2_365	FALSE
BBX	Q8WY36	844	R.TADGRVS#PAGGTLDDKPK.E	105.71	106.4	96.06	111.97	87.6121	99.438	93.9842	88.8738	75.525	104.692	95.4229	86.1891	115.999	106.873	111.86	94.3004	105.035	92.477	90.4572	107.258	-0.183703	-0.215563	0.0302165	0.027033	0.0995974	0.713802	1.56811	1.00175	0.146422	BBX_844	FALSE
BCAM	P50895	598	K.GAPPPGEPGLSHS#GSEQPEQTGLLMGGASGGAR.G	13.27	15.09	13.98	16.58	15.2257	11.6057	11.3273	13.7439	9.31826	16.0201	13.6148	10.8331	15.6334	17.5116	18.4779	14.0484	14.73	12.9756	12.4465	16.4178	-0.182951	-0.243013	0.156505	0.188024	0.233931	0.220701	0.725787	0.630912	0.656196	BCAM_598	FALSE
BCAM	P50895	516	K.VTSALS#R.D	109.72	98.44	85.65	46.9	76.208	85.2778	153.281	131.333	95.7348	70.5526	111.434	144.226	80.447	44.3924	84.8331	82.5206	85.1775	111.525	105.487	73.0483	0.388822	0.308519	-0.221622	0.29797	0.362904	0.49812	0.525828	0.440208	0.302666	BCAM_516	FALSE
BCAR1	P56945	694	K.S#QLELQQLK.Q	7.81	10.29	6.75	6.76	8.3488	6.18321	10.2988	8.55458	9.89034	12.7914	11.901	17.7126	7.01159	6.02733	9.13231	12.0445	7.9025	8.34635	13.0738	8.55393	0.0788361	0.726299	0.114279	0.721079	0.0444236	0.695486	0.142017	1.35239	0.157711	BCAR1_694	FALSE
BCAR1	P56945	639	R.PLPS#PPK.F	164.76	163.03	152.85	97.64	136.55	151.611	212.277	176.569	141.241	139.393	191.401	204.518	135.595	71.9728	140.252	117.665	144.57	169.252	169.139	116.371	0.227403	0.226438	-0.313036	0.323019	0.329502	0.251696	0.490772	0.482142	0.599124	BCAR1_639	FALSE
BCAS3	Q9H6U6	570	K.VKPPPQIS#PSK.S	48.16	46.07	42.42	41.68	38.9973	45.5909	46.6193	48.303	44.3556	49.06	50.1903	44.2538	45.8083	46.9266	51.1512	50.1158	44.5825	44.8776	46.9649	48.5005	0.00951878	0.0751068	0.121522	0.911887	0.31652	0.0980006	0.0400589	0.499599	1.00877	BCAS3_570	FALSE
BCAS3	Q9H6U6	869	R.LADAMAES#PSR.D	71.5	73.34	62.88	58.98	63.6478	69.7273	90.4761	76.5428	64.1202	73.1929	83.9356	72.9994	80.9411	71.6221	81.8316	59.176	66.675	75.0985	73.562	73.3927	0.171638	0.141816	0.138491	0.265821	0.243617	0.332952	0.575411	0.613293	0.477618	BCAS3_869	FALSE
BCKDHA	P12694	347	R.S#VDEVNYWDK.Q	90.26	87.17	76.26	59.02	64.8638	69.9871	118.058	96.4498	75.108	73.8807	95.983	99.0356	74.0929	68.4482	69.8619	58.0131	78.1775	87.3397	86.0018	67.604	0.159884	0.137614	-0.209645	0.549386	0.451428	0.243609	0.260123	0.345412	0.613307	BCKDHA_347	FALSE
BCKDK	O14874	32	R.ST#SATDTHHVEMAR.E	34.15	29.41	22.86	26.51	29.6568	28.975	29.014	26.2772	21.445	27.6188	26.0651	25.3496	31.7152	28.739	34.8076	28.3907	28.2325	28.4807	25.1196	30.9131	0.0126285	-0.168541	0.130862	0.926205	0.308089	0.38441	0.0332928	0.511324	0.415206	BCKDK_32	FALSE
BCL10	O95999	138	R.SNS#DESNFSEK.L	55.31	63.08	65.21	59.16	53.7833	58.1024	76.0267	79.8111	60.6725	71.1733	66.5978	79.5204	69.5633	68.2439	69.0799	73.5717	60.69	66.9308	69.491	70.1147	0.141212	0.195368	0.208258	0.415595	0.114208	0.0148016	0.381329	0.942305	1.82969	BCL10_138	FALSE
BCL11A	Q9H165	86	K.AVDKPPS#PSPIEMK.K	98.66	83.4	97.03	91.52	67.0394	80.3424	88.9615	91.474	56.08	76.2095	79.3914	68.881	87.0509	97.3286	90.3066	63.6164	92.6525	81.9543	70.1405	84.5756	-0.17701	-0.401583	-0.131588	0.160337	0.0141198	0.370637	0.794966	1.85017	0.431051	BCL11A_86	FALSE
BCL2L13	Q9BXK5	426	R.EESLVEELS#PASEK.K	131.6	111.51	117.54	109.47	116.944	130.434	125.56	113.94	119.272	118.466	134.277	126.952	140.995	134.723	128.282	106.168	117.53	121.72	124.742	127.542	0.0505322	0.0859151	0.117942	0.531131	0.293824	0.31862	0.274798	0.531913	0.496727	BCL2L13_426	FALSE
BCL2L13	Q9BXK5	444	K.SRLS#PAGEMK.P	14.12	16.06	12.64	6.59	13.1725	13.8742	15.053	14.2016	15.8324	8.00515	11.9502	15.6859	14.1875	6.5685	15.8429	15.1744	12.3525	14.0753	12.8684	12.9433	0.188366	0.0590311	0.0674067	0.464741	0.857911	0.848815	0.332789	0.0665579	0.0711868	BCL2L13_444	FALSE
BCL7A	Q4VC05	114	K.QENSSNSS#PAPEPNSAVPSDGTEAK.V	27.33	33.17	32.14	25.42	25.3048	22.693	32.4898	38.1577	28.0433	29.4366	32.9585	41.1762	23.3111	20.2594	35.348	26.8713	29.515	29.6613	32.9036	26.4474	0.00713545	0.156799	-0.15832	0.972178	0.37511	0.452933	0.012254	0.425842	0.343966	BCL7A_114	FALSE
BCL9L	Q86UU0	118	R.SVS#VDSGEQR.E	25.32	25.58	27.42	28.89	27.7347	28.7603	28.2795	24.4975	21.2721	30.3711	23.1827	21.7923	26.5015	26.2754	26.5885	23.2225	26.8025	27.318	24.1545	25.647	0.0274844	-0.150073	-0.0635796	0.700669	0.30965	0.360064	0.154487	0.509129	0.443621	BCL9L_118	FALSE
BCL9L	Q86UU0	813	R.GPGDLMGPQGLS#PEEMAR.V	9.34	10.05	6.74	9.78	12.1259	12.8844	11.3353	7.59605	8.28561	10.2435	8.05861	9.79897	7.81912	10.037	6.72322	9.11505	8.9775	10.9854	9.09668	8.4236	0.291205	0.0190256	-0.0918773	0.208837	0.903094	0.617313	0.680193	0.044267	0.209495	BCL9L_813	FALSE
BCL9L	Q86UU0	88	K.ANQIS#PSNSSLK.N	33.74	42.25	37.49	47.18	35.7901	39.0593	44.3584	31.3991	34.7977	54.6321	32.4236	39.6404	36.1906	52.5159	33.5291	35.5992	40.165	37.6517	40.3734	39.4587	-0.0932228	0.00746777	-0.0255953	0.552553	0.972646	0.898396	0.257626	0.012045	0.0465321	BCL9L_88	FALSE
BCL9L	Q86UU0	750	R.GLLS#PPMGQSGLR.E	85.74	101.66	73.76	74.7	85.5971	96.2487	104.048	97.317	72.6599	77.9756	92.324	84.7478	84.6709	71.9289	79.174	70.7982	83.965	95.8026	81.9268	76.643	0.190277	-0.0354521	-0.131634	0.178657	0.803111	0.365531	0.74798	0.0952244	0.437076	BCL9L_750	FALSE
BCL9L	Q86UU0	1017	K.TAMPS#PGVSQNK.Q	124.43	111.92	122.13	116.94	113.93	132.851	179.303	133.748	107.675	135.956	130.234	141.849	113.738	119.383	107.702	117.278	118.855	139.958	128.928	114.525	0.235792	0.117366	-0.0535367	0.226464	0.278127	0.296563	0.645	0.555756	0.527884	BCL9L_1017	FALSE
BCL9L	Q86UU0	129	R.EAGT#PSLDSEAK.E	34.19	41.22	47.69	36.67	35.0957	43.5998	38.9204	35.3628	32.6317	46.0154	34.6558	38.4581	42.879	47.741	37.5561	29.9544	39.9425	38.2447	37.9403	39.5326	-0.062666	-0.0741953	-0.0148806	0.653401	0.64907	0.935265	0.18482	0.187708	0.0290651	BCL9L_129	FALSE
BCLAF1	Q9NYF8	414	K.S#VLADQGK.S	121.45	105.28	102.24	84.59	123.241	121.638	114.044	126.081	85.9014	112.728	117.174	124.638	115.599	119.174	129.607	102.683	103.39	121.251	110.111	116.766	0.229902	0.0908556	0.17552	0.0944667	0.574741	0.2078	1.02472	0.240528	0.682353	BCLAF1_414	FALSE
BCLAF1	Q9NYF8	496	K.ETQS#PEQVK.S	120.53	87.33	105.81	81.14	90.7524	88.0667	106.47	120.585	80.7838	92.6365	98.2838	95.8622	89.6721	113.37	107.038	69.8976	98.7025	101.468	91.8916	94.9944	0.0398732	-0.103154	-0.0552437	0.821567	0.523341	0.788995	0.0853572	0.281215	0.102926	BCLAF1_496	FALSE
BCLAF1	Q9NYF8	531	K.STFREES#PLR.I	130.15	126.57	117.34	105.19	123.937	114.692	107.494	115.233	99.4852	134.324	118.139	127.466	145.665	140.642	139.485	124.358	119.812	115.339	119.854	137.537	-0.0549005	0.000496771	0.199046	0.522843	0.996648	0.0509331	0.281628	0.00145835	1.293	BCLAF1_531	FALSE
BCLAF1	Q9NYF8	658	R.RIDIS#PSTLRK.H	316.67	294.81	279.21	267.03	264.558	272.885	270.818	297.529	245.511	300.934	284.522	266.104	338.51	334.436	297.22	267.897	289.43	276.447	274.268	309.516	-0.0662091	-0.0776299	0.0967979	0.359324	0.381386	0.356783	0.444514	0.418635	0.447596	BCLAF1_658	FALSE
BCLAF1	Q9NYF8	512	K.DLFDYS#PPLHK.N	261.06	224.75	217.86	193.4	210.873	207.395	252.723	264.239	198.46	244.319	247.214	257.089	253.588	231.575	236.053	226.034	224.268	233.808	236.77	236.812	0.0601016	0.0782679	0.0785232	0.652081	0.537853	0.455071	0.185699	0.269336	0.341921	BCLAF1_512	FALSE
BCLAF1	Q9NYF8	385	R.AEGEWEDQEALDYFS#DK.E	239.5	201.29	199.94	160.3	187.871	210.554	233.904	253.593	173.988	214.805	224.123	251.149	207.604	204.425	215.234	179.053	200.257	221.481	216.016	201.579	0.145324	0.109284	0.00948819	0.363293	0.514239	0.944657	0.439743	0.288835	0.0247258	BCLAF1_385	FALSE
BCLAF1	Q9NYF8	268	K.NTPSQHSHSIQHS#PER.S	25.61	28.56	26.44	27.71	24.799	24.229	26.1321	25.5235	21.9933	32.0487	26.0324	21.7189	26.6796	24.149	22.0323	22.7285	27.08	25.1709	25.4483	23.8974	-0.105472	-0.0896573	-0.180376	0.0565378	0.554742	0.0466349	1.24766	0.255909	1.33129	BCLAF1_268	FALSE
BCLAF1	Q9NYF8	397	K.QKFNDS#EGDDTEETEDYR.Q	102.66	55.91	66.9	53.17	35.7928	28.4024	29.2139	45.6177	27.7351	43.8635	29.8919	29.4189	58.5428	69.1638	52.1363	34.5443	69.66	34.7567	32.7274	53.5968	-1.00304	-1.08983	-0.378184	0.0484988	0.0418904	0.286867	1.31427	1.37789	0.54232	BCLAF1_397	FALSE
BCLAF1	Q9NYF8	183	K.SKS#QEEPKDTFEHDPSESIDEFNK.S	159.44	143.47	115.11	90.22	151.199	157.711	169.98	162.193	125.537	127.447	139.631	160.65	126.484	98.4023	129.494	133.408	127.06	160.271	138.316	121.947	0.335	0.122461	-0.0592572	0.116072	0.547148	0.780364	0.935273	0.261895	0.107703	BCLAF1_183	FALSE
BCLAF1	Q9NYF8	196	K.SQEEPKDTFEHDPS#ESIDEFNK.S	71.51	52.53	55.61	48.05	57.0463	58.6693	59.6837	61.4129	46.5122	57.1541	58.6203	50.646	61.6567	60.6783	58.9755	50.2266	56.925	59.203	53.2331	57.8843	0.0566087	-0.096738	0.0241085	0.688446	0.556593	0.874417	0.16213	0.254462	0.0582815	BCLAF1_196	FALSE
BCLAF1	Q9NYF8	402	K.FNDSEGDDT#EETEDYR.Q	37.3	28.41	27.51	23.55	23.7363	29.7645	26.6731	29.3395	20.2338	26.9595	25.5878	22.2581	28.2507	25.8235	33.6788	20.6682	29.1925	27.3784	23.7598	27.1053	-0.0925621	-0.297075	-0.107022	0.601017	0.164452	0.617547	0.221113	0.783962	0.20933	BCLAF1_402	FALSE
BCLAF1	Q9NYF8	177	K.AEGEPQEES#PLK.S	227.94	203.59	203.45	184.78	197.068	219.935	219.21	216.051	164.387	210.672	217.397	231.587	222.261	195.544	209.053	193.879	204.94	213.066	206.011	205.184	0.0561001	0.00751665	0.00171872	0.468801	0.952315	0.983142	0.329012	0.0212194	0.00738356	BCLAF1_177	FALSE
BCLAF1	Q9NYF8	320	R.SS#FYPDGGDQETAK.T	50.49	48.91	41.72	39.1	50.9697	61.2487	54.3123	50.8731	45.2541	59.0554	44.4784	51.1473	45.0524	49.4928	49.5492	50.1231	45.055	54.351	49.9838	48.5544	0.270618	0.149773	0.107914	0.0453029	0.302296	0.306533	1.34387	0.519568	0.513523	BCLAF1_320	FALSE
BCLAF1	Q9NYF8	290	R.YSPSQNS#PIHHIPSR.R	45.14	34.69	28.48	28.99	36.9617	37.3192	42.7195	38.9325	29.9676	34.6406	38.5946	37.0338	29.2855	23.4623	34.1209	30.2827	34.325	38.9832	35.0591	29.2879	0.183594	0.0305307	-0.228957	0.323095	0.872196	0.311775	0.49067	0.0593861	0.506158	BCLAF1_290	FALSE
BCLAF1	Q9NYF8	648	K.S#PEIHRR.I	523.21	507.66	460.65	618.27	473.17	473.566	272.383	328.994	336.88	627.834	412.518	300.149	777.34	963.543	661.666	605.87	527.447	387.028	419.345	752.105	-0.446588	-0.33089	0.511906	0.0679969	0.247415	0.0583221	1.16751	0.606574	1.23417	BCLAF1_648	FALSE
BCLAF1	Q9NYF8	760	R.SSSSSASPSS#PSSR.E	65.19	65.08	63.08	92.97	62.4756	58.9688	48.8637	53.7327	52.973	73.6987	58.5825	57.296	100.688	128.995	77.6776	72.8704	71.58	56.0102	60.6375	95.0579	-0.353867	-0.239346	0.40925	0.114472	0.251385	0.17471	0.941301	0.599661	0.757681	BCLAF1_760	FALSE
BCLAF1	Q9NYF8	217	K.SSATSGDIWPGLS#AYDNSPR.S	13.99	9.86	12.45	9.69	10.2596	12.4816	13.2641	12.839	11.8527	14.823	10.4622	14.8041	10.8374	12.098	12.813	11.1761	11.4975	12.2111	12.9855	11.7311	0.0868722	0.175579	0.0290222	0.589382	0.362885	0.846902	0.229603	0.440231	0.0721668	BCLAF1_217	FALSE
BCLAF1	Q9NYF8	389	R.AEGEWEDQEALDYFSDKES#GK.Q	22.23	20.2	16.67	13.49	20.4903	19.2054	31.8609	23.717	19.9122	21.1797	23.5919	26.1743	21.355	13.5562	18.5233	18.0624	18.1475	23.8184	22.7145	17.8742	0.392305	0.323845	-0.0218905	0.156796	0.107893	0.917162	0.804665	0.967005	0.0375538	BCLAF1_389	FALSE
BCLAF1	Q9NYF8	146	R.SSSSRS#S#SPYSK.S	250.92	252.4	229.3	205.05	239.981	253.448	264.567	231.103	230.905	226.951	291.749	298.607	237.896	178.093	231.584	240.738	234.417	247.275	262.053	222.078	0.077034	0.160779	-0.0780152	0.377803	0.270057	0.531435	0.422734	0.568545	0.27455	BCLAF1_146	FALSE
BCLAF1	Q9NYF8	151	R.SSSPYS#KS#PVSK.R	60.09	80.6	56.58	56.35	72.4647	81.9225	77.6235	71.5759	73.8973	79.2514	81.4649	89.7703	71.6192	64.6482	69.1732	91.977	63.405	75.8967	81.096	74.3544	0.25944	0.355034	0.229822	0.117282	0.0475579	0.239128	0.930768	1.32278	0.62137	BCLAF1_151	FALSE
BCLAF1	Q9NYF8	319	R.GRS#SFYPDGGDQETAK.T	27.02	22.72	19.77	18.94	26.0065	27.7744	24.8086	24.7796	17.7081	23.0905	25.7676	28.227	27.0183	31.3081	25.2967	23.6598	22.1125	25.8423	23.6983	26.8207	0.224873	0.0999226	0.278487	0.131683	0.605266	0.104424	0.880469	0.218054	0.9812	BCLAF1_319	FALSE
BCLAF3	A2AJT9	402	K.LPDVKPS#PINLR.K	83.66	69.97	54.94	61.53	64.9031	69.9241	77.76	82.0123	64.1636	71.0663	72.8312	76.763	72.7913	70.9063	82.3751	77.6526	67.525	73.6499	71.206	75.9313	0.125261	0.076578	0.169273	0.43909	0.613239	0.278393	0.357447	0.21237	0.555342	BCLAF3_402	FALSE
BCLAF3	A2AJT9	17	R.SLS#PVPR.N	17.66	11.3	10.05	12.5	15.1926	11.9884	15.7417	14.3542	12.1091	12.7955	14.6388	16.5606	14.6237	14.5543	15.5762	14.7726	12.8775	14.3192	14.026	14.8817	0.1531	0.12325	0.208685	0.478936	0.581389	0.317433	0.319723	0.235533	0.498348	BCLAF3_17	FALSE
BCR	P11274	122	R.PQPAPADGADPPPAEEPEARPDGEGS#PGK.A	99.2	81.43	73.02	70.45	73.4302	87.0746	101.109	97.3007	71.3539	89.2155	94.8526	101.68	73.4438	75.7311	98.1594	77.1273	81.025	89.7287	89.2755	81.1154	0.147203	0.139897	0.00160874	0.369542	0.403695	0.992018	0.432336	0.393946	0.00348055	BCR_122	FALSE
BCR	P11274	432	R.KTGQIWPNDGEGAFHGDADGSFGT#PPGYGCAADR.A	41.5	40.61	36.44	44.92	32.9351	44.837	48.5123	46.0843	43.5006	48.5749	42.6242	51.9978	49.144	44.2821	46.8963	48.1142	40.8675	43.0922	46.6744	47.1092	0.0764717	0.191677	0.205054	0.59467	0.0870067	0.0284694	0.225724	1.06045	1.54562	BCR_432	FALSE
BCR	P11274	698	R.RQS#MTVK.K	55.98	46.45	47.94	43.83	39.962	49.7596	47.2459	49.2931	36.4243	45.761	43.5283	47.2187	50.2234	48.7183	46.8072	48.8074	48.55	46.5652	43.2331	48.639	-0.0602205	-0.167336	0.00264343	0.587856	0.184941	0.975616	0.230729	0.732966	0.010721	BCR_698	TRUE
BEND5	Q7L4P6	53	R.GPEELGAGPES#PPRAPR.D	28.65	29.42	25.89	23.66	18.6742	25.7518	22.129	25.6117	21.6159	31.7772	29.821	23.6482	25.0918	30.0889	38.1865	24.6443	26.905	23.0417	26.7156	29.5029	-0.22363	-0.0101929	0.132981	0.123338	0.948203	0.488649	0.908904	0.0230988	0.311003	BEND5_53	FALSE
BEND5	Q7L4P6	361	K.DAVPKPPLS#PHK.L	167	150.53	145.09	125.57	110.841	140.972	149.935	144.781	111.861	141.074	132.847	152.539	160.918	158.585	165.031	161.642	147.048	136.632	134.58	161.544	-0.105984	-0.127813	0.135644	0.42809	0.342873	0.187888	0.368465	0.464866	0.726101	BEND5_361	FALSE
BET1	O15155	50	K.SLS#IEIGHEVK.T	20.95	24.85	19.55	16.19	19.9358	21.7853	25.7193	29.4184	25.4424	28.4233	31.1733	23.8995	26.7631	24.4164	25.5898	22.6104	20.385	24.2147	27.2346	24.8449	0.248376	0.417935	0.285443	0.217364	0.0299272	0.0836542	0.662812	1.52393	1.07751	BET1_50	FALSE
BET1L	Q9NYM9	9	R.AQS#PGAVEEILDR.E	94.61	99.28	101.79	94.61	74.9645	100.006	99.7933	100.41	70.032	97.4121	93.8691	74.9182	115	116.043	102.293	87.5292	97.5725	93.7933	84.0579	105.216	-0.0569897	-0.215092	0.108813	0.597919	0.139109	0.340033	0.223358	0.856643	0.468479	BET1L_9	FALSE
BICD2	Q8TD16	582	R.S#PILLPK.G	84.64	83.78	85.6	80.41	69.3155	81.6012	106.405	100.773	75.4413	77.2898	93.0021	99.79	94.8609	74.8379	81.2739	77.8374	83.6075	89.5237	86.3808	82.2025	0.0986367	0.0470779	-0.0244493	0.541605	0.676578	0.776051	0.266317	0.169682	0.11011	BICD2_582	FALSE
BICD2	Q8TD16	615	R.ADGGTGDSSPSPGSSLPS#PLSDPR.R	11.09	9.81	5.42	10.23	8.96905	10.3847	10.0813	9.34318	7.7419	6.88721	10.7631	11.5681	10.7663	9.16727	8.51176	7.53842	9.1375	9.69456	9.24009	8.99595	0.0853764	0.016107	-0.0225243	0.695927	0.953941	0.925718	0.157436	0.0204787	0.0335212	BICD2_615	FALSE
BICRA	Q9NZM4	1413	R.GGS#PAPLPAK.V	17.86	15.22	16.74	12.86	11.5683	16.9968	14.6539	14.5283	16.658	14.1974	17.3272	15.7932	15.4559	13.4963	17.6052	13.4436	15.67	14.4368	15.9939	15.0002	-0.118253	0.0295176	-0.0630211	0.456947	0.809597	0.663535	0.340134	0.0917309	0.178136	BICRA_1413	FALSE
BIN1	O00499	348	R.KGPPVPPPPKHT#PSK.E	134.97	144.48	170.06	166.94	131.384	150.746	145.857	182.035	161.707	199.742	195.271	191.262	204.76	206.143	189.826	184.875	154.113	152.505	186.996	196.401	-0.0151233	0.279021	0.34982	0.910449	0.0351062	0.0084347	0.0407445	1.45462	2.07393	BIN1_348	FALSE
BIN1	O00499	298	K.GNKS#PS#PPDGS#PAATPEIR.V	30.94	26.14	25.53	26.38	22.3145	29.1928	31.5141	33.7178	24.9019	30.1682	28.8893	27.4061	33.0711	36.2329	35.7856	27.0933	27.2475	29.1848	27.8414	33.0457	0.0990927	0.0311072	0.27834	0.518579	0.736042	0.0651073	0.285185	0.133097	1.18637	BIN1_298	FALSE
BIN1	O00499	303	K.GNKS#PS#PPDGS#PAATPEIR.V	36.63	46.95	40.56	34.26	39.3231	41.5588	40.4249	40.0933	34.7359	35.7677	38.2288	37.0574	38.6321	40.4316	41.5905	31.9223	39.6	40.35	36.4474	38.1441	0.02707	-0.119683	-0.0540388	0.806083	0.343511	0.694043	0.09362	0.46406	0.158614	BIN1_303	FALSE
BIN1	O00499	296	K.GNKS#PS#PPDGS#PAATPEIR.V	42.84	45.68	40.39	46.79	38.5101	48.8758	47.9237	48.7046	33.7794	40.7438	39.6045	38.3901	47.1007	56.8909	55	39.9843	43.925	46.0035	38.1294	49.744	0.0667029	-0.204137	0.179479	0.505789	0.033024	0.236101	0.296031	1.48117	0.626902	BIN1_296	FALSE
BIN1	O00499	331	R.VNHEPEPAGGATPGATLPKS#PSQLR.K	44.75	47.86	50.75	64.86	36.1888	38.1357	37.6543	47.3674	40.8835	75.1357	54.6618	45.3114	74.133	122.942	61.4759	46.4094	52.055	39.8366	53.9981	76.24	-0.385943	0.052872	0.550511	0.0649477	0.834448	0.242449	1.18744	0.0786009	0.61538	BIN1_331	FALSE
BIRC6	Q9NR09	2222	K.GSSS#LDR.L	128.6	181.33	165.29	154.68	114.755	134.832	158.244	170.196	140.168	162.575	178.269	167.769	199.52	192.221	205.908	206.39	157.475	144.507	162.195	201.009	-0.123986	0.0426099	0.352141	0.464216	0.742965	0.024567	0.33328	0.129032	1.60965	BIRC6_2222	FALSE
BIVM	Q86UB2	24	R.KS#PEENLQGAVK.S	52.1	49.44	55.37	44.07	42.7729	57.6623	69.7089	65.1117	50.1014	48.0848	71.4322	69.9833	57.9904	38.7987	49.511	38.6879	50.245	58.814	59.9004	46.247	0.227179	0.253586	-0.119621	0.24985	0.225576	0.483857	0.60232	0.646707	0.315283	BIVM_24	FALSE
BLOC1S3	Q6QNY0	65	R.VAGEAAETDS#EPEPEPEPTAAPR.D	4.93	7.92	3.6	3.74	6.16665	6.03891	7.89703	4.19239	5.01226	5.70909	5.37901	6.12474	3.66333	7.52821	5.60763	3.30767	5.0475	6.07375	5.55628	5.02671	0.267017	0.138549	-0.00595428	0.447505	0.652231	0.988624	0.349202	0.185598	0.00496875	BLOC1S3_65	FALSE
BLTP1	Q2LD37	1681	K.TTFSENLS#SKQDIR.G	93.1	77.93	56.38	57.47	84.2823	90.4638	79.7003	62.3226	70.3657	80.4148	78.6747	69.4956	69.1759	69.7927	89.5211	67.138	71.22	79.1922	74.7377	73.9069	0.153077	0.0695537	0.0534272	0.487436	0.725162	0.804008	0.312083	0.139565	0.0947396	BLTP1_1681	FALSE
BLTP1	Q2LD37	1325	K.SLT#AAFYGDK.Q	109.4	82.11	57.77	67.31	80.4906	88.1022	82.6546	67.2245	57.6302	68.6256	80.7955	72.5299	82.6475	73.8463	83.1102	60.4187	79.1475	79.618	69.8953	75.0057	0.00855059	-0.179348	-0.0775435	0.970887	0.49132	0.755029	0.0128314	0.308636	0.122037	BLTP1_1325	FALSE
BLTP1	Q2LD37	2755	K.VVFENEQDNSS#LTK.T	34.46	24.01	21.23	20.13	27.3508	28.2635	29.6653	16.2675	24.7422	21.5121	24.4485	25.8624	23.1651	22.339	27.8466	18.0761	24.9575	25.3868	24.1413	22.8567	0.0246037	-0.0479701	-0.126858	0.926969	0.823751	0.607537	0.032935	0.0842039	0.216427	BLTP1_2755	FALSE
BLTP1	Q2LD37	3894	K.TES#PNASR.G	33.07	29.26	21.43	23.06	26.6922	29.6936	33.7204	25.9583	22.9803	33.8343	27.8853	30.18	31.779	24.6962	30.6995	28.1771	26.705	29.0161	28.72	28.838	0.119746	0.104944	0.11086	0.505863	0.590127	0.527459	0.295967	0.229054	0.277811	BLTP1_3894	FALSE
BLTP1	Q2LD37	3196	K.AS#PGSSSYLK.L	47.52	35.44	26.63	23.04	33.1842	51.0417	40.7581	33.6075	27.5807	35.4003	42.1106	36.3574	30.2149	18.5277	34.8964	27.9237	33.1575	39.6479	35.3623	27.8907	0.257908	0.0928763	-0.249553	0.383386	0.73829	0.4506	0.416363	0.131773	0.346209	BLTP1_3196	FALSE
BLTP1	Q2LD37	2737	K.SSETFGPAGVRS#PTEPTCK.V	54.41	39.07	43.63	49.63	41.7648	54.7393	55.8683	43.7877	47.7986	63.6227	61.7195	64.5798	46.0989	43.1909	59.0528	75.4656	46.685	49.04	59.4302	55.952	0.0710003	0.348236	0.261232	0.651864	0.0495931	0.313225	0.185843	1.30458	0.504143	BLTP1_2737	FALSE
BLTP1	Q2LD37	3835	R.SLDQDS#PSK.K	122.35	95.5	83.94	72.32	77.621	106.402	108.481	88.2716	90.8011	104.994	98.3597	90.1268	89.5321	103.477	117.709	84.3549	93.5275	95.1939	96.0704	98.7684	0.025479	0.0387006	0.0786587	0.902864	0.833596	0.703919	0.0443778	0.0790444	0.152477	BLTP1_3835	FALSE
BLTP1	Q2LD37	1301	K.SVGQS#PLR.S	70.42	57.04	44.88	42.2	50.8723	69.9248	67.7137	53.2621	44.6882	54.3349	60.3383	52.9646	56.993	43.1138	61.9719	42.6842	53.635	60.4432	53.0815	51.1907	0.172406	-0.0149658	-0.0672931	0.434943	0.942243	0.773865	0.361568	0.0258371	0.111335	BLTP1_1301	FALSE
BLTP1	Q2LD37	1305	K.SVGQSPLRS#PLK.R	82.81	65.03	52.54	46.28	54.5981	65.5968	79.3334	62.332	56.1947	54.1392	68.0274	71.6055	69.1759	48.0927	67.9201	52.0692	61.665	65.4651	62.4917	59.3145	0.0862739	0.0192122	-0.0560681	0.7073	0.931713	0.817649	0.150396	0.0307177	0.087433	BLTP1_1305	FALSE
BLTP1	Q2LD37	1584	R.GMQLSGSTSNTPY#TPLEK.K	15.8	9.87	5.36	8.42	12.9274	13.0686	10.3965	7.96909	7.65648	10.7561	12.7789	9.78812	8.86729	9.09861	13.2183	10.1891	9.8625	11.0904	10.2449	10.3433	0.169286	0.0548797	0.0686761	0.645775	0.882289	0.851074	0.189919	0.0543891	0.0700329	BLTP1_1584	FALSE
BLTP1	Q2LD37	2368	R.GSVLQES#PVTK.S	23.41	21.88	24.09	24.58	19.4852	23.5121	23.6626	26.5323	24.8292	29.832	28.3312	25.6557	23.826	32.9136	29.5099	24.3878	23.49	23.2981	27.162	27.6593	-0.0118367	0.209544	0.23572	0.908254	0.0424525	0.148665	0.0417928	1.3721	0.827791	BLTP1_2368	FALSE
BLTP1	Q2LD37	2287	R.AGMPVKDS#PRK.E	51.13	41.62	36.51	40.4	40.7675	43.9288	41.586	37.6627	36.5314	43.6767	41.8605	41.0883	43.7747	46.914	51.0558	47.641	42.415	40.9862	40.7893	47.3464	-0.0494347	-0.0563855	0.158679	0.692637	0.660513	0.220317	0.159494	0.180119	0.656953	BLTP1_2287	FALSE
BLTP1	Q2LD37	1355	R.SDENVLDS#PK.Q	94.27	76.91	69.61	68.19	67.8361	73.5377	81.1681	71.0162	74.1178	72.5408	86.1898	83.808	83.0882	75.036	82.6586	71.1256	77.245	73.3895	79.1641	77.9771	-0.0738681	0.0354048	0.0136084	0.590021	0.792424	0.917467	0.229133	0.101042	0.0374096	BLTP1_1355	FALSE
BLTP1	Q2LD37	2603	R.YTAGSAS#PTPTFK.T	126.12	86.59	77.95	77.34	86.7191	102.375	92.8065	81.3092	84.1343	100.252	87.1142	98.2727	99.7212	102.464	103.687	85.0709	92	90.8025	92.4433	97.7357	-0.0189024	0.00693506	0.0872518	0.927934	0.972976	0.667404	0.0324829	0.0118981	0.175611	BLTP1_2603	FALSE
BLTP1	Q2LD37	3653	R.VDAAS#PGPR.V	102.73	77.97	61.04	62.7	82.0901	84.1694	83.125	75.9557	60.5014	73.5631	82.1223	75.2924	80.5436	70.696	81.3147	66.0255	76.11	81.3351	72.8698	74.645	0.0957913	-0.062765	-0.0280413	0.629594	0.77548	0.894578	0.200939	0.110429	0.048382	BLTP1_3653	FALSE
BLTP1	Q2LD37	3996	K.ALETIPIT#PVER.N	58.35	45.96	38.04	36.52	49.9315	56.6492	51.2581	42.0847	43.829	48.4729	48.3098	46.6458	46.9471	42.4418	57.2684	37.7053	44.7175	49.9809	46.8144	46.0906	0.160537	0.0661122	0.0436339	0.408504	0.706805	0.840125	0.388804	0.1507	0.0756559	BLTP1_3996	FALSE
BLTP1	Q2LD37	4124	K.TGIPGSSGLGS#PLGR.S	80.93	62.66	50.38	58.15	55.4261	72.7474	66.2178	56.4705	60.0555	69.9741	70.3548	62.5352	65.9484	67.7329	75.1021	59.5706	63.03	62.7154	65.7299	67.0885	-0.00721839	0.0605114	0.0900264	0.968921	0.71919	0.601959	0.0137119	0.143156	0.220433	BLTP1_4124	FALSE
BLTP3A	Q6BDS2	957	K.VLEESSIENQDVSQERPHSNGELQDS#GPLAQQLAGK.G	20.65	18.78	22.01	20.02	14.6045	19.8689	22.4964	21.3358	15.0447	19.2441	19.7642	22.779	21.4186	22.236	21.4289	19.463	20.365	19.5764	19.208	21.1366	-0.0569759	-0.0843842	0.0536523	0.69519	0.539396	0.421825	0.157897	0.268093	0.374868	BLTP3A_957	FALSE
BLTP3A	Q6BDS2	1106	R.TVSQQS#FDGVSLDSSGPEDR.I	18.86	18.28	20.5	20.21	15.5887	23.7591	17.2971	16.5543	16.3546	21.8447	19.4464	18.6084	24.026	20.3011	25.1228	21.0668	19.4625	18.2998	19.0635	22.6292	-0.0888703	-0.0298818	0.217488	0.583406	0.765076	0.0643757	0.234029	0.116295	1.19128	BLTP3A_1106	FALSE
BLTP3A	Q6BDS2	435	R.KADSLSS#PR.K	62.63	79.17	78.74	78.5	60.1358	72.1964	83.8299	96.8932	69.6949	74.5493	91.4722	85.9629	101.547	91.1997	88.6232	71.9954	74.76	78.2638	80.4198	88.3413	0.0660794	0.105285	0.240821	0.710306	0.415228	0.121191	0.148554	0.381713	0.916528	BLTP3A_435	FALSE
BLTP3B	A0JNW5	953	K.SAS#DTNLQK.G	102.17	109.73	83.94	84.07	75.5991	92.9967	104.426	112.606	75.8505	86.2035	94.586	96.7913	87.414	85.4807	97.5352	90.7948	94.9775	96.407	88.3578	90.3062	0.0215522	-0.104228	-0.0727611	0.894687	0.446129	0.543452	0.0483287	0.350539	0.264839	BLTP3B_953	FALSE
BLTP3B	A0JNW5	989	K.SGS#GEIGSETSDKK.D	75.09	97.38	100.77	98.94	65.0369	77.6517	87.3769	95.438	98.3228	129.709	113.148	120.907	118.38	126.789	123.25	105.153	93.045	81.3759	115.522	118.393	-0.193328	0.312163	0.347583	0.237994	0.0466982	0.0176148	0.623434	1.3307	1.75412	BLTP3B_989	FALSE
BMPR2	Q13873	515	K.SVS#PTVNPMSTAMQNER.N	22.45	19.59	15.21	13.92	15.2844	21.9515	15.1006	20.6242	16.3701	18.0059	16.8632	19.1365	22.6476	22.2339	23.3568	14.7162	17.7925	18.2402	17.5939	20.7386	0.0358508	-0.0161942	0.221052	0.871731	0.928513	0.336808	0.0596174	0.0322119	0.472618	BMPR2_515	FALSE
BMPR2	Q13873	863	R.LNINS#S#PDEHEPLLR.R	45.63	41.03	38.07	32.63	38.9512	44.5259	49.7432	47.7318	37.6836	45.5018	50.0483	46.3197	41.5837	38.5931	44.1132	37.1038	39.34	45.238	44.8883	40.3484	0.201538	0.190344	0.0365162	0.153592	0.191018	0.761696	0.813631	0.718926	0.118218	BMPR2_863	FALSE
BMPR2	Q13873	681	K.ESS#DENLMEHSLK.Q	62.16	59.74	45.6	42.6	59.5039	54.4193	56.7166	49.3756	47.5104	56.9404	60.3924	49.5792	57.1037	44.0541	55.5197	48.0375	52.525	55.0039	53.6056	51.1788	0.0665289	0.0293796	-0.0374591	0.668028	0.85923	0.82605	0.175205	0.0658904	0.0829938	BMPR2_681	FALSE
BOD1L1	Q8NFC6	2501	R.GLEGNANS#PAHLR.G	34.85	29.9	28.86	23.01	28.9332	33.187	34.0212	36.744	31.6491	31.3931	33.5146	37.1084	32.7198	27.6624	27.4727	27.8791	29.155	33.2214	33.4163	28.9335	0.188368	0.196808	-0.0110019	0.220026	0.188462	0.939012	0.657526	0.724775	0.0273287	BOD1L1_2501	FALSE
BOD1L1	Q8NFC6	2973	R.QKS#VSDPVEDK.K	30.6	27.06	28.65	27.6	23.9643	30.675	41.4654	40.2002	28.0645	27.3878	35.6178	31.5119	30.9407	17.412	28.8906	27.6172	28.4775	34.0762	30.6455	26.2151	0.258944	0.105853	-0.119422	0.270597	0.348369	0.514169	0.567676	0.457961	0.288894	BOD1L1_2973	FALSE
BOD1L1	Q8NFC6	484	K.YYSDS#DDELTVEQR.R	57.6	50.37	45.1	46.01	46.4068	51.5773	48.1211	48.5245	49.4809	56.0466	54.5378	48.4384	56.255	62.062	54.3313	47.567	49.77	48.6574	52.1259	55.0538	-0.0326165	0.0667247	0.145566	0.734353	0.519225	0.248173	0.134095	0.284644	0.605245	BOD1L1_484	FALSE
BOD1L1	Q8NFC6	538	R.SS#VDLEESSTK.S	110.3	78.93	79.38	64.28	71.0953	95.958	91.7317	91.0992	67.5504	77.774	86.9733	89.3509	78.5709	63.5521	84.6669	73.1251	83.2225	87.4711	80.4121	74.9788	0.0718321	-0.0495603	-0.150491	0.719928	0.807631	0.480651	0.142711	0.0927872	0.31817	BOD1L1_538	FALSE
BOD1L1	Q8NFC6	242	K.KLPSQPT#TDTSTDK.E	35.37	26.78	21.08	26.15	24.7344	35.0113	35.3414	28.4748	19.1852	30.0763	26.2356	27.214	26.5877	36.8651	32.1238	26.1451	27.345	30.8905	25.6778	30.4304	0.175885	-0.0907583	0.154237	0.403027	0.67382	0.459994	0.394666	0.171456	0.337248	BOD1L1_242	FALSE
BOD1L1	Q8NFC6	2956	R.SLT#VSDDAESSEPER.K	15.41	14.82	11.97	14.2	11.9913	11.2487	13.6598	12.413	9.17193	11.6135	10.6259	10.9094	11.903	14.6756	18.4958	11.0361	14.1	12.3282	10.5802	14.0276	-0.19373	-0.41433	-0.0074253	0.105038	0.0105539	0.970439	0.978655	1.97659	0.013032	BOD1L1_2956	FALSE
BOD1L1	Q8NFC6	2986	K.SVSDPVEDKKEQES#DEEEEEEEEDEPSGATTR.S	158.85	110.81	116.97	117.77	100.799	113.899	103.943	124.589	97.8187	133.473	111.124	108.335	130.482	147.397	137.454	123.555	126.1	110.807	112.688	134.722	-0.186514	-0.162239	0.0954173	0.27546	0.358288	0.514985	0.559942	0.445768	0.288206	BOD1L1_2986	FALSE
BOD1L1	Q8NFC6	3029	R.EVS#PPGAR.T	187.25	138.25	133.72	142.34	143.538	155.511	148.874	160.223	134.397	158.794	162.854	163.824	163.057	141.617	169.451	139.206	150.39	152.037	154.967	153.333	0.0157108	0.0432546	0.0279589	0.905687	0.761361	0.847717	0.0430217	0.118409	0.0717489	BOD1L1_3029	FALSE
BORCS6	Q96GS4	196	R.RAT#ISSPLELEGTVSR.H	51.94	56.57	46.13	50.81	49.9069	48.7831	51.3535	55.3038	50.7898	58.4498	56.4285	51.6812	55.0167	48.9706	56.4239	39.1978	51.3625	51.3368	54.3373	49.9023	-0.000721519	0.0812283	-0.0416106	0.992407	0.334397	0.757864	0.00331021	0.475738	0.120409	BORCS6_196	TRUE
BPTF	Q12830	2471	R.VQS#PSQTR.I	71.54	46.25	49.59	47.08	39.6352	52.3075	72.2576	73.2384	49.1956	62.0852	59.423	72.9559	43.0323	48.6023	55.1484	56.6762	53.615	59.3597	60.9149	50.8648	0.146847	0.184159	-0.0759688	0.593057	0.383951	0.703832	0.226904	0.415724	0.152531	BPTF_2471	FALSE
BPTF	Q12830	216	R.VHRPRS#PILEEK.D	178.05	146.64	126.25	123.89	122.996	150.783	163.17	163.73	129.229	143.671	153.211	152.212	150.146	128.556	147.059	138.89	143.708	150.17	144.581	141.163	0.0634576	0.00874038	-0.025777	0.696839	0.952167	0.859251	0.156867	0.0212871	0.0658801	BPTF_216	FALSE
BPTF	Q12830	1300	R.VLDDVSIRS#PETK.C	26.85	23.58	26.31	25.65	21.9215	22.8141	31.053	29.7191	23.6605	26.0565	27.4763	32.5346	27.2771	24.4232	31.8074	25.2189	25.5975	26.3769	27.432	27.1817	0.0432725	0.0998552	0.0866303	0.767709	0.41405	0.428303	0.114804	0.382947	0.368249	BPTF_1300	FALSE
BRAF	P15056	729	R.SAS#EPSLNR.A	164.7	184.56	162.3	149.41	126.207	148.634	199.742	184.88	138.597	154.567	174.789	171.993	184.62	168.22	178.719	168.759	165.243	164.866	159.987	175.08	-0.00329288	-0.0466346	0.0834254	0.984521	0.653411	0.29215	0.00677517	0.184814	0.534395	BRAF_729	FALSE
BRAF	P15056	151	K.S#PQKPIVR.V	101.07	133	180.3	130.22	115.961	122.754	143.534	161.858	169.508	126.49	191.099	176.09	193.319	121.357	182.789	161.698	136.148	136.027	165.797	164.791	-0.00127992	0.284247	0.275466	0.995277	0.217759	0.256454	0.00205598	0.662024	0.59099	BRAF_151	FALSE
BRAF	P15056	401	R.GDGGSTTGLSAT#PPASLPGSLTNVK.A	67.66	51.23	46.53	42.13	45.0313	53.2949	46.483	55.5377	43.94	49.8816	50.8815	54.5222	41.4902	44.4509	52.2341	41.0934	51.8875	50.0867	49.8063	44.8172	-0.050959	-0.0590583	-0.211335	0.783028	0.746265	0.31078	0.106222	0.127107	0.507546	BRAF_401	FALSE
BRAF	P15056	446	R.RDS#SDDWEIPDGQITVGQR.I	17.78	19.12	14.75	13.9	13.9868	14.0054	13.8472	20.5195	15.1742	16.6595	12.4752	12.6694	16.0141	19.5039	15.6173	14.4066	16.3875	15.5897	14.2446	16.3855	-0.0720007	-0.202181	-0.000177306	0.712312	0.229808	0.999066	0.147329	0.638635	0.000405872	BRAF_446	TRUE
BRAP	Q7Z569	97	R.KSS#EAS#PTAQR.S	19.17	28.3	23.43	17.81	20.4042	22.1062	28.0533	26.0677	19.8841	23.1102	28.9841	25.5044	24.9202	14.8722	27.5832	23.1584	22.1775	24.1578	24.3707	22.6335	0.123394	0.136052	0.0293632	0.52875	0.499907	0.904007	0.276749	0.301111	0.043828	BRAP_97	TRUE
BRAP	Q7Z569	117	K.ECINAAPDS#PSK.Q	49.2	38.73	43.68	37.38	35.321	43.5668	60.0192	51.881	47.4784	55.8683	52.3683	69.8277	49.6764	42.6295	48.0376	69.4855	42.2475	47.697	56.3857	52.4573	0.175032	0.416462	0.312277	0.407385	0.0528868	0.185583	0.389995	1.27665	0.731461	BRAP_117	FALSE
BRAP	Q7Z569	94	R.KSS#EAS#PTAQR.S	24.66	34.39	32.97	29.28	28.3663	37.6881	42.3343	39.3803	42.5276	39.6566	36.7755	48.4929	38.4711	28.9865	42.0252	41.7077	30.325	36.9422	41.8632	37.7976	0.284764	0.465173	0.317788	0.130281	0.0135466	0.0977838	0.88512	1.86817	1.00973	BRAP_94	TRUE
BRAT1	Q6PJG6	742	R.GS#PNTASAEATLPR.W	46.83	45.97	44.14	34.99	32.9668	45.3784	49.7325	45.7324	33.6777	47.6863	47.3457	47.3549	47.2819	46.329	48.0823	46.6625	42.9825	43.4525	44.0162	47.0889	0.0156898	0.034284	0.131638	0.921162	0.822192	0.228774	0.0356638	0.0850267	0.640593	BRAT1_742	FALSE
BRD3	Q15059	563	K.QASASYDS#EEEEEGLPMSYDEK.R	17.01	16.59	19.39	12.16	15.8987	18.1206	15.233	15.2071	12.7001	14.3986	15.3562	16.3277	18.2379	19.0218	17.0501	12.2745	16.2875	16.1149	14.6956	16.6461	-0.0153737	-0.148377	0.0314157	0.921809	0.395328	0.872178	0.0353588	0.403042	0.0593947	BRD3_563	FALSE
BRD3	Q15059	263	R.SES#PPPLSDPK.Q	98.49	80.62	76.19	65.87	82.5714	76.9606	73.5457	69.8109	72.5521	79.29	86.0699	79.6535	92.1594	94.931	85.9292	65.1944	80.2925	75.7221	79.3914	84.5535	-0.0845506	-0.0162828	0.0745994	0.567173	0.908341	0.671659	0.246284	0.041751	0.172851	BRD3_263	FALSE
BRD4	O60885	1117	K.IHS#PIIR.S	189.12	201.93	172.51	144.45	147.681	161.253	171.769	188.212	159.707	169.888	190.824	181.135	205.66	184.7	207.165	184.116	177.002	167.229	175.388	195.41	-0.0819458	-0.013216	0.142736	0.543662	0.913832	0.250317	0.264671	0.0391336	0.60151	BRD4_1117	FALSE
BRD4	O60885	469	K.MPDEPEEPVVAVS#SPAVPPPTK.V	34.39	35	32.69	28.83	23.7021	29.7675	35.9981	32.5479	24.138	32.0996	28.7752	30.0881	34.3125	42.3198	39.1967	34.4046	32.7275	30.5039	28.7752	37.5584	-0.10151	-0.185676	0.198632	0.487625	0.122617	0.095641	0.311914	0.91145	1.01936	BRD4_469	FALSE
BRD4	O60885	1126	R.SEPFS#PSLRPEPPK.H	148.37	169.47	146.17	88.81	101.947	114.142	149.792	169.594	135.569	112.759	151.485	145.481	129.417	89.9026	131.157	138.898	138.205	133.869	136.323	122.344	-0.0459891	-0.019776	-0.175869	0.858637	0.926511	0.473288	0.0661904	0.0331495	0.324875	BRD4_1126	FALSE
BRD4	O60885	601	K.SKPPPTYES#EEEDK.C	91.78	96.08	68.78	86.5	78.9793	84.3749	95.1844	97.0289	84.4063	102.617	94.3487	100.859	103.716	85.6942	114.334	106.306	85.785	88.8919	95.5579	102.513	0.0513262	0.15565	0.257003	0.690392	0.233734	0.0970923	0.160904	0.631277	1.01282	BRD4_601	FALSE
BRF1	Q92994	365	K.DGSTEDTASSLCGEEDT#EDEELEAAASHLNK.D	7.32	3.99	6.52	5.98	4.08179	3.18921	7.10051	10.4301	4.93279	6.28729	5.6808	7.33854	3.97848	8.17064	5.37248	6.69524	5.9525	6.20041	6.05985	6.05421	0.0588671	0.0257872	0.024443	0.896208	0.906546	0.932204	0.0475911	0.0426103	0.0304889	BRF1_365	FALSE
BRMS1L	Q5PSV4	197	K.DPFS#PDK.K	79.96	82.37	76.26	70.08	78.969	79.9291	98.3344	88.1188	70.694	78.8264	85.8339	93.7756	92.4143	75.5036	82.0159	71.724	77.1675	86.3378	82.2825	80.4145	0.161999	0.0925919	0.0594615	0.141307	0.406403	0.564836	0.849838	0.391043	0.248078	BRMS1L_197	FALSE
BRSK1	Q8TDC3	676	R.FQVDISSSEGPEPS#PRR.D	5.99	7.39	8.24	7.78	3.34486	6.45678	2.69266	6.72698	5.97975	6.21784	5.10065	6.18121	7.91275	10.9128	8.2914	7.25255	7.35	4.80532	5.86986	8.59238	-0.613112	-0.324417	0.225313	0.0872647	0.0474446	0.24339	1.05916	1.32381	0.613697	BRSK1_676	FALSE
BRSK1	Q8TDC3	399	K.S#MEVLSITDAGGGGSPVPTR.R	29.6	29.52	28.83	24.06	26.1346	25.6594	30.3832	29.4981	21.2084	24.9721	35.2283	31.9866	28.0878	28.1849	30.35	27.2238	28.0025	27.9188	28.3489	28.4616	-0.00431671	0.0177358	0.023463	0.964017	0.925172	0.770938	0.0159151	0.0337773	0.11298	BRSK1_399	FALSE
BRSK1	Q8TDC3	563	R.NSFLGS#PR.F	132.35	115.56	108.67	106.88	117.303	134.763	134.279	121.458	129.512	118.991	156.591	128.881	149.265	133.361	145.789	115.031	115.865	126.951	133.494	135.861	0.131825	0.204326	0.229692	0.18375	0.131436	0.0878571	0.735774	0.881286	1.05622	BRSK1_563	FALSE
BRSK1	Q8TDC3	470	R.GGGS#PTSK.T	223.26	259.95	280.94	249.32	183.958	235.361	254.889	266.778	238.76	271.973	276.167	253.741	300.316	286.752	275.393	254.237	253.368	235.246	260.16	279.175	-0.107059	0.0381698	0.139936	0.443742	0.663556	0.148098	0.352869	0.178123	0.829451	BRSK1_470	FALSE
BRSK1	Q8TDC3	413	K.SM*EVLSITDAGGGGS#PVPTR.R	15.84	14.62	12.96	14.8	11.9353	14.7584	11.9725	15.0938	12.4357	11.7214	10.6317	12.0419	14.4371	10.5536	10.9128	10.2235	14.555	13.44	11.7077	11.5317	-0.114983	-0.31406	-0.335904	0.332606	0.00964978	0.0464585	0.47807	2.01548	1.33293	BRSK1_413	FALSE
BRSK1	Q8TDC3	447	R.SVSGASTGLSS#SPLSS#PR.S	16.08	17.96	19.39	13.58	14.7025	23.1718	21.2431	17.1249	15.6133	16.1353	20.2561	16.0345	23.981	18.2819	21.4372	18.3692	16.7525	19.0606	17.0098	20.5173	0.186214	0.0219883	0.292467	0.359793	0.882134	0.0893445	0.443947	0.0544656	1.04893	BRSK1_447	FALSE
BRSK1	Q8TDC3	529	R.ASPT#GTPGT#TPPPSPGGGVGGAAWR.S	12.05	10.86	7.3	10.14	13.2676	11.0595	12.1216	11.8235	10.4485	9.7709	12.3807	11.8038	10.6604	11.3109	10.7866	6.24282	10.0875	12.068	11.101	9.75016	0.258622	0.138121	-0.0490706	0.145271	0.428408	0.835175	0.837821	0.368143	0.0782225	BRSK1_529	FALSE
BRSK1	Q8TDC3	384	R.VDS#PMLSR.H	294.06	322.65	294.51	248.53	213.13	250.398	251.703	336.712	267.816	266.36	309.784	286.607	316.898	290.646	291.345	287.51	289.938	262.986	282.642	296.6	-0.140757	-0.0367677	0.0327746	0.415957	0.707366	0.711025	0.380952	0.150356	0.148115	BRSK1_384	FALSE
BRSK1	Q8TDC3	535	R.ASPTGTPGTT#PPPSPGGGVGGAAWR.S	36.89	32.52	31.16	28.2	30.0758	34.4362	33.9983	32.3491	24.4776	30.0453	29.0563	28.1955	31.3597	27.8354	32.0394	23.9421	32.1925	32.7148	27.9437	28.7942	0.0232207	-0.204204	-0.160948	0.810604	0.105749	0.238151	0.0911912	0.975722	0.623147	BRSK1_535	FALSE
BRSK1	Q8TDC3	450	R.S#PVFSFSPEPGAGDEAR.G	21.37	17.12	15.15	12.75	12.0378	17.1156	21.6996	20.8797	11.2452	9.84415	17.8935	17.573	14.942	13.9905	17.3692	11.8643	16.5975	17.9332	14.139	14.5415	0.111666	-0.231291	-0.19079	0.657655	0.410948	0.382973	0.182002	0.386213	0.416832	BRSK1_450	FALSE
BRSK1	Q8TDC3	508	R.STPLPGPPGS#PR.S	40.8	31.95	28.86	26.44	26.9918	27.8676	39.5886	36.84	29.0654	27.4263	33.7265	33.4152	32.4957	27.6024	33.3695	26.9713	32.0125	32.822	30.9084	30.1097	0.0360273	-0.0506385	-0.0884059	0.861948	0.767477	0.61657	0.0645191	0.114935	0.210018	BRSK1_508	FALSE
BRSK2	Q8IWQ3	435	R.VTPHPS#PR.G	82.73	79.89	77.23	64.91	65.0291	71.2133	111.516	96.7218	73.4538	72.821	81.3687	101.102	72.7114	67.4751	69.4812	77.958	76.19	86.12	82.1865	71.9064	0.176746	0.1093	-0.0834813	0.442304	0.470875	0.390399	0.354279	0.327094	0.408491	BRSK2_435	FALSE
BRSK2	Q8IWQ3	447	K.GT#PVHTPK.E	38.66	43.49	31.89	22.31	26.9618	40.3826	51.3578	37.0049	29.2063	22.2065	34.6679	40.4215	25.6979	17.324	27.3645	25.9346	34.0875	38.9268	31.6255	24.0803	0.19152	-0.108153	-0.501392	0.504152	0.696865	0.116221	0.297439	0.156851	0.934714	BRSK2_447	FALSE
BRSK2	Q8IWQ3	463	K.ESPAGTPNPT#PPSSPSVGGVPWR.A	22.72	23.53	18.18	23.21	20.9681	21.4692	19.8756	17.9712	20.6683	20.5223	19.4514	14.7492	20.4925	21.5727	24.3503	13.9703	21.91	20.071	18.8478	20.0965	-0.126475	-0.217194	-0.124649	0.267581	0.153995	0.507144	0.572545	0.812494	0.294869	BRSK2_463	FALSE
BRSK2	Q8IWQ3	423	R.SIS#GASSGLSTS#PLSSPR.V	17.17	14.19	12.94	14.66	13.6713	18.332	17.8209	16.558	10.9232	10.0762	17.3291	14.6908	15.3488	11.6556	14.2583	12.993	14.74	16.5956	13.2548	13.5639	0.17106	-0.153223	-0.119959	0.225581	0.474766	0.362849	0.646697	0.32352	0.440273	BRSK2_423	FALSE
BRSK2	Q8IWQ3	393	K.SMEVLSVTDGGS#PVPAR.R	44.2	40.18	43.63	43.05	33.8677	39.1197	61.07	52.1897	34.1714	45.2795	47.431	78.9933	47.4661	56.663	49.1327	203.063	42.765	46.5618	51.4688	89.0812	0.122715	0.267267	1.05869	0.584653	0.433186	0.310516	0.233102	0.363326	0.507916	BRSK2_393	FALSE
BRSK2	Q8IWQ3	455	K.GTPVHTPKES#PAGTPNPTPPSSPSVGGVPWR.A	13.63	14.68	13.46	8.79	13.6914	14.7939	11.8171	14.393	12.6755	12.2082	9.19025	10.1541	15.6266	13.5794	13.9497	10.3183	12.64	13.6739	11.057	13.3685	0.113424	-0.193035	0.0808397	0.516538	0.353773	0.686729	0.286897	0.451275	0.163215	BRSK2_455	FALSE
BRSK2	Q8IWQ3	439	R.GS#PLPTPK.G	131.19	157.32	130.81	89.55	107.356	131.251	193.814	161.069	119.999	113.924	165.385	162.484	122.214	86.4348	138.87	104.664	127.218	148.373	140.448	113.046	0.221929	0.142741	-0.17039	0.402924	0.523638	0.462076	0.394777	0.280969	0.335287	BRSK2_439	FALSE
BRSK2	Q8IWQ3	367	K.RVDS#PM*LNR.H	280.27	278.81	247.41	236.52	242.747	294.335	292.451	287.68	257.249	282.814	314.406	285.618	305.125	281.813	326.317	266.434	260.752	279.303	285.022	294.922	0.0991498	0.128391	0.177652	0.304991	0.182673	0.0953595	0.515713	0.738326	1.02064	BRSK2_367	FALSE
BRSK2	Q8IWQ3	294	R.SLPS#LEDIDPDVLDSMHSLGCFR.D	7.77	7.25	6.28	6.9	4.51034	8.44937	6.68533	6.95595	6.82454	8.93712	7.45734	4.60486	6.71768	7.81843	5.70951	9.95821	7.05	6.65025	6.95596	7.55096	-0.0842148	-0.0193727	0.0990363	0.67053	0.92648	0.632454	0.173582	0.0331641	0.198971	BRSK2_294	FALSE
BRSK2	Q8IWQ3	382	K.S#MEVLSVTDGGSPVPAR.R	91.02	95.97	103.35	90.56	79.0513	99.9893	98.2754	104.991	87.8038	90.0235	106.379	99.2722	112.411	103.656	111.402	97.4732	95.225	95.5767	95.8696	106.235	0.005318	0.00973369	0.157854	0.958648	0.906273	0.055028	0.018341	0.0427408	1.25942	BRSK2_382	FALSE
BRSK2	Q8IWQ3	412	R.SRS#ISGASSGLSTSPLSSPR.V	53.42	49.95	45.13	37.99	49.8744	53.0015	60.0677	57.6121	49.0471	58.5099	53.8564	56.0663	55.2434	47.5998	60.171	43.6186	46.6225	55.1389	54.3699	51.6582	0.242045	0.221783	0.147972	0.0861892	0.104686	0.353509	1.06455	0.980111	0.4516	BRSK2_412	FALSE
BRSK2	Q8IWQ3	509	R.KLQVPTPEEM*SNLT#PES#SPELAK.K	11.23	8.74	9.72	7.5	9.34142	4.74087	7.16643	8.15871	9.23892	5.52972	8.19723	5.43237	5.4729	9.34097	5.64779	8.15791	9.2975	7.35186	7.09956	7.15489	-0.338734	-0.389113	-0.377913	0.174388	0.128769	0.135506	0.758482	0.890188	0.868042	BRSK2_509	FALSE
BSDC1	Q9NW68	388	K.KGSS#TDISEDWEK.D	66.37	63.92	64.96	57.13	59.3757	66.3179	68.2031	67.5032	63.1979	76.6989	66.2589	59.8199	66.6078	69.2404	68.5341	58.2283	63.095	65.35	66.4939	65.6526	0.0506611	0.0756964	0.0573273	0.46414	0.455549	0.46405	0.333351	0.341465	0.333435	BSDC1_388	FALSE
BSDC1	Q9NW68	372	R.VFELNS#DSGK.S	12.27	9.11	7.93	9.33	11.085	15.8486	10.0465	8.42097	12.3969	12.4843	11.9815	9.34686	10.4877	9.6958	11.1619	9.41755	9.66	11.3502	11.5524	10.1908	0.232628	0.258097	0.0771656	0.403012	0.163575	0.624529	0.394682	0.786282	0.204448	BSDC1_372	FALSE
BSDC1	Q9NW68	356	R.VET#LREEAPTDLR.V	10.09	8.59	8.21	8.91	6.06174	8.46612	8.01459	10.4528	10.2214	7.40097	8.94238	6.18751	7.63036	9.29983	9.00018	8.25106	8.95	8.24882	8.18807	8.54536	-0.117699	-0.128364	-0.0667468	0.515699	0.47418	0.492556	0.287603	0.324057	0.307545	BSDC1_356	FALSE
BSG	P35613	362	R.KPEDVLDDDDAGS#APLK.S	34.67	41.64	30.15	23.96	33.1957	34.1022	36.9793	41.3049	29.3083	32.1931	35.3079	36.7399	38.8101	30.1975	35.4036	29.5441	32.605	36.3955	33.3873	33.4889	0.158668	0.0342052	0.0385877	0.408642	0.856946	0.846525	0.388657	0.0670468	0.07236	BSG_362	FALSE
BSN	Q9UPA5	2041	R.YLGQGLQYGS#VTDLR.H	34.73	27.71	28.01	20.63	30.1524	25.1964	37.2716	40.0137	30.9963	24.9811	33.44	37.16	24.6254	20.6689	24.0315	24.799	27.77	33.1585	31.6444	23.5312	0.255854	0.188422	-0.238952	0.270875	0.353716	0.241392	0.567231	0.451345	0.617277	BSN_2041	FALSE
BSN	Q9UPA5	2851	R.SLS#DPKPLSPTAEESAK.E	65.25	46.41	54.66	61.25	52.3225	56.8621	62.1126	61.29	59.5391	68.2553	61.6167	58.1837	68.4303	66.7308	65.0129	66.8861	56.8925	58.1468	61.8987	66.765	0.031461	0.121671	0.230854	0.800917	0.337997	0.0944532	0.0964124	0.471088	1.02478	BSN_2851	FALSE
BSN	Q9UPA5	1457	R.EKPLSAS#DGEGGTPQPSR.A	94.05	71.22	69.49	75.2	65.8702	85.6943	89.2183	88.7105	64.6837	88.4875	87.142	76.0217	74.2966	72.0031	75.5484	72.6061	77.49	82.3733	79.0837	73.6135	0.0881675	0.0293706	-0.0740391	0.560285	0.847189	0.543821	0.251591	0.0720198	0.264544	BSN_1457	FALSE
BSN	Q9UPA5	437	K.TGGTTS#PK.H	129.19	133.55	128.85	123.66	119.107	131.771	137.448	146.933	127.784	132.959	149.6	141.764	156.077	127.193	138.213	128.536	128.812	133.815	138.027	137.505	0.0549651	0.0996752	0.0942097	0.465377	0.152127	0.287737	0.332195	0.817795	0.541004	BSN_437	FALSE
BSN	Q9UPA5	2587	R.IADSSVQT#DDEDGESR.Y	16.89	12.74	11.26	9.81	11.0495	11.8111	12.0143	11.933	10.2991	7.43991	12.6538	12.6043	10.5263	13.3498	12.3904	10.572	12.675	11.702	10.7493	11.7096	-0.115234	-0.237744	-0.11429	0.571388	0.365911	0.594711	0.243069	0.436625	0.225694	BSN_2587	FALSE
BSN	Q9UPA5	93	R.AAS#PTPK.Q	140.47	154.82	195.27	171.38	141.795	163.416	182.468	193.244	160.067	190.212	190.767	186.265	225.996	197.186	203.573	176.243	165.485	170.231	181.828	200.75	0.0407917	0.135872	0.278697	0.781001	0.291152	0.0653219	0.107348	0.535879	1.18494	BSN_93	FALSE
BSN	Q9UPA5	2039	R.YLGQGLQY#GSVTDLR.H	15.38	13.77	14	15.45	15.0508	13.1415	16.3305	16.5437	12.3174	13.6629	18.669	17.0663	16.8494	14.0899	15.1133	13.6057	14.65	15.2666	15.4289	14.9146	0.0594821	0.0747363	0.025824	0.524681	0.642207	0.766519	0.280105	0.192325	0.115477	BSN_2039	FALSE
BSN	Q9UPA5	3373	K.FS#PIEEAK.D	9.98	13.93	12.51	8.32	11.2018	12.7353	18.9506	14.7969	14.5731	10.2497	20.1333	14.9689	12.7467	7.75769	10.0055	7.02669	11.185	14.4212	14.9812	9.38416	0.366623	0.421592	-0.253266	0.177764	0.171601	0.35554	0.750155	0.765481	0.449111	BSN_3373	FALSE
BSN	Q9UPA5	2024	K.HSYS#LGFADGR.Y	11.69	7.88	14.37	9.09	8.86598	7.19028	9.84093	13.7712	8.99319	11.4072	11.239	10.9917	10.837	10.6817	8.60747	9.91413	10.7575	9.9171	10.6578	10.0101	-0.117353	-0.0134363	-0.103891	0.690132	0.951816	0.652466	0.161068	0.021447	0.185442	BSN_2024	FALSE
BSN	Q9UPA5	2857	R.SLS#DPKPLS#PTAEESAK.E	45.04	43.38	47.91	52.21	44.5635	46.1884	46.3204	50.0476	47.657	53.7019	52.4652	44.7285	57.9405	59.1924	56.4785	49.26	47.135	46.78	49.6382	55.7179	-0.0109082	0.0746515	0.241341	0.881136	0.413563	0.0274573	0.0549572	0.383458	1.56134	BSN_2857	FALSE
BSN	Q9UPA5	2802	K.SPQVLYSPVSPLS#PHR.L	3.95	4.61	5.95	3.26	3.33109	4.99663	5.48411	5.32162	6.8463	3.39347	7.89502	7.74661	4.98904	2.60417	5.18093	5.14438	4.4425	4.78336	6.47035	4.47963	0.106653	0.542472	0.0120084	0.668654	0.155717	0.966549	0.174799	0.807663	0.0147759	BSN_2802	FALSE
BSN	Q9UPA5	2813	R.LLDTSFAS#SER.L	31.99	29.7	30.74	29.36	28.1822	25.0847	35.2303	31.7774	30.2543	31.2536	32.9256	35.8738	38.9529	33.041	31.6338	37.6737	30.4475	30.0687	32.5768	35.3254	-0.0180633	0.0975226	0.21438	0.877138	0.188416	0.0645489	0.0569319	0.724882	1.19011	BSN_2813	FALSE
BTBD10	Q9BSF8	92	R.NVTS#PTR.Q	115.02	122.74	113.64	124.99	85.3976	105.798	113.023	114.394	106.863	119.668	129.635	118.383	137.292	132.723	134.337	118.77	119.097	104.653	118.637	130.781	-0.18653	-0.00558883	0.135008	0.11687	0.935878	0.0629948	0.932296	0.0287809	1.2007	BTBD10_92	FALSE
BTN2A1	Q7KYR7	526	R.VGTHQS#L.-	76.43	92.88	83.41	81.29	64.0362	70.9086	79.4395	80.7702	62.798	61.4981	67.0485	63.4377	99.8656	91.8861	89.7602	84.9845	83.5025	73.7886	63.6956	91.6241	-0.178421	-0.390626	0.133908	0.112844	0.00696262	0.131215	0.94752	2.15723	0.882017	BTN2A1_526	FALSE
BUD13	Q9BRD0	391	R.SSDSDLS#PPR.R	42.42	41.92	37.54	32.89	49.2457	49.9071	53.6944	41.6284	48.7631	43.6963	47.6964	51.6584	44.6991	38.3453	46.0164	45.1956	38.6925	48.6189	47.9536	43.5641	0.329464	0.309585	0.171086	0.0261524	0.017498	0.139226	1.58249	1.75701	0.856279	BUD13_391	FALSE
BZW1	Q7L1Q6	413	K.NAEEES#ES#EAEEGD.-	14.71	12.57	11.28	13.72	9.93013	15.1034	16.9666	15.2699	10.2643	12.7361	16.0715	13.2821	11.6663	12.3402	10.6885	10.3183	13.07	14.3175	13.0885	11.2533	0.131521	0.00204164	-0.215907	0.498823	0.989979	0.0912525	0.302053	0.00437399	1.03976	BZW1_413	FALSE
C19orf47	Q8N9M1	306	K.AS#PQPALTVK.A	14.93	14.6	11.88	8.16	14.3638	8.32276	12.965	11.7848	11.3404	13.2385	21.2282	10.6335	20.6571	10.6213	15.1688	8.71865	12.3925	11.8591	14.1101	13.7915	-0.0634775	0.187265	0.154308	0.801913	0.578388	0.669864	0.0958728	0.237781	0.174013	C19orf47_306	FALSE
C1orf198	Q9H425	175	R.SSS#LDALGPTRK.E	135.28	139.94	139.23	111.77	115.638	143.07	153.951	166.65	118.647	142.797	146.271	147.928	142.72	113.779	149.841	129.089	131.555	144.827	138.911	133.857	0.138664	0.0784902	0.0250287	0.34556	0.470666	0.832145	0.461477	0.327287	0.079801	C1orf198_175	FALSE
C1orf198	Q9H425	289	K.LPS#PDVR.Q	73.73	60.23	52.38	34.69	55.5944	57.978	87.4756	81.3829	61.7536	48.0273	79.2154	78.2514	47.0168	29.3361	57.7537	56.035	55.2575	70.6077	66.8119	47.5354	0.353656	0.273935	-0.217168	0.229814	0.3356	0.488335	0.638623	0.474179	0.311282	C1orf198_289	FALSE
C2CD2	Q9Y426	512	R.KKST#IIISGISK.T	14.49	17.53	17.59	16.53	11.6149	17.9898	16.5801	17.9011	17.7074	21.9835	21.4353	22.02	21.598	19.1701	20.9447	22.7876	16.535	16.0215	20.7865	21.1251	-0.0455153	0.330127	0.353436	0.772585	0.0179116	0.00464483	0.112053	1.74687	2.33303	C2CD2_512	FALSE
C2CD2	Q9Y426	441	R.ASPLSSDS#PVK.T	35.39	34.54	34.67	30.31	33.2665	36.352	38.9587	38.8257	27.1002	32.2991	35.9539	28.3611	35.3954	35.5417	35.7464	28.6089	33.7275	36.8507	30.9286	33.8231	0.127768	-0.124986	0.00408352	0.128453	0.283144	0.96518	0.891257	0.547993	0.0153918	C2CD2_441	FALSE
C2CD2L	O14523	468	K.LDSPSRS#PSK.V	145.84	126.74	134.46	124.77	120.28	139.898	121.087	120.219	91.1158	113.537	124.122	110.886	138.912	142.107	129.706	110.865	132.952	125.371	109.915	130.398	-0.084704	-0.274516	-0.027993	0.30791	0.0376451	0.775018	0.511576	1.42429	0.110688	C2CD2L_468	FALSE
C2CD2L	O14523	417	R.NLGT#PTSSTPR.P	122.8	90.39	72.93	72.78	102.521	115.654	126.796	102.215	77.2587	71.6902	97.3643	80.0971	93.0854	73.2723	114.711	79.7631	89.725	111.797	81.6026	90.2081	0.317294	-0.136895	0.00774647	0.162276	0.564297	0.975269	0.789745	0.248492	0.0108755	C2CD2L_417	FALSE
C2CD2L	O14523	662	K.EAGLSQS#HDDLSNATATPSVR.K	84.26	75.47	69.86	62.03	72.7626	95.2807	87.1007	80.9325	63.1946	69.0982	71.5128	82.6399	78.9518	76.708	81.506	61.9334	72.905	84.0191	71.6114	74.7748	0.2047	-0.0258291	0.0365346	0.147272	0.84185	0.780676	0.831881	0.0747653	0.107529	C2CD2L_662	FALSE
C2CD2L	O14523	411	K.ALGPAATMAVELHYEEGS#PR.N	52.74	44.78	37.35	36.02	33.9457	40.2058	46.4762	45.1996	27.9211	39.541	35.2538	42.0936	38.945	39.7463	39.2655	32.8548	42.7225	41.4568	36.2024	37.7029	-0.0433864	-0.238912	-0.180319	0.801264	0.237713	0.295923	0.0962242	0.623948	0.528821	C2CD2L_411	FALSE
C2CD2L	O14523	464	R.IDGKLDS#PSR.S	62.16	54.86	54.36	97.95	55.1873	55.9328	20.7922	21.8135	43.8676	81.4966	46.6666	23.5846	103.032	133.954	89.4293	62.324	67.3325	38.4314	48.9039	97.1847	-0.809016	-0.461354	0.529426	0.0903059	0.29053	0.156929	1.04428	0.536808	0.804297	C2CD2L_464	FALSE
C2CD2L	O14523	681	K.KAGS#FSR.R	230.07	163.24	112.5	116.23	143.524	161.334	143.125	140.593	77.7022	85.8923	104.726	75.8395	135.957	106.217	130.468	107.129	155.51	147.144	86.0401	119.943	-0.0797796	-0.853926	-0.374662	0.78219	0.0816989	0.289172	0.106688	1.08778	0.538844	C2CD2L_681	FALSE
C2CD4C	Q8TF44	206	R.EAGGALM*S#PGR.Y	169.54	158.1	165.72	125.54	130.925	137.845	184.513	182.772	131.125	146.476	168.317	164.858	129.675	114.167	136.595	131.087	154.725	159.014	152.694	127.881	0.0394463	-0.0190612	-0.274904	0.814997	0.883115	0.0684223	0.088844	0.0539827	1.1648	C2CD4C_206	FALSE
C2CD4C	Q8TF44	156	K.AQTSYGFAMLAES#PHTR.R	12.27	13.25	10.48	9.45	10.6257	17.7379	13.4556	13.9575	11.8436	12.6695	10.4542	13.9422	13.1465	11.7719	11.9841	10.591	11.3625	13.9442	12.2274	11.8734	0.295383	0.105836	0.0634502	0.190003	0.472746	0.632864	0.72124	0.325372	0.19869	C2CD4C_156	FALSE
C2CD4C	Q8TF44	72	K.LPSGPAEGEGQAALGPS#TSEQNLASAAPR.Q	24.6	22.62	30.43	22.2	18.4427	29.0043	29.6237	29.5917	23.5901	24.5617	28.9143	26.1648	22.6674	27.8522	22.6028	27.8706	24.9625	26.6656	25.8077	25.2482	0.095218	0.0480395	0.0164197	0.630107	0.719674	0.910171	0.200586	0.142864	0.0408769	C2CD4C_72	FALSE
C2CD5	Q86YS7	661	R.SQSES#SDEVTELDLSHGK.K	33.25	34.94	31.26	29.85	31.3125	32.937	35.2716	26.371	25.3008	32.6876	30.4262	33.5962	29.6267	34.3568	33.2832	27.3477	32.325	31.473	30.5027	31.1536	-0.0385349	-0.0837131	-0.0532514	0.713733	0.439402	0.576472	0.146464	0.357138	0.239222	C2CD5_661	FALSE
C2CD5	Q86YS7	659	R.SQS#ESSDEVTELDLSHGK.K	22.45	19.32	11.67	18.35	16.6728	17.1008	23.0248	19.591	14.9711	19.7903	15.4155	20.8569	18.404	14.626	17.0164	12.3369	17.9475	19.0973	17.7585	15.5958	0.0895878	-0.0152751	-0.202626	0.687152	0.947169	0.413788	0.162947	0.0235727	0.383222	C2CD5_659	FALSE
C2CD5	Q86YS7	307	R.QSSSS#DTDLSLTPK.T	50.72	48.86	50.13	37.68	37.7326	52.1097	47.0223	44.7072	36.7464	49.1993	49.9203	46.8589	51.1605	47.1799	50.2388	44.4755	46.8475	45.3929	45.6812	48.2636	-0.0455043	-0.0363706	0.0429649	0.746093	0.79688	0.699607	0.127207	0.0986068	0.155146	C2CD5_307	FALSE
C2CD5	Q86YS7	323	K.TGMGS#GS#AGK.E	16.76	11.42	10.44	13.51	10.0387	12.2371	13.6281	13.0055	10.7148	12.2159	15.4057	14.6057	15.183	11.0708	13.8258	13.1168	13.0325	12.2273	13.2355	13.2991	-0.0920024	0.0223024	0.0292138	0.637863	0.912453	0.877248	0.195273	0.0397896	0.0568774	C2CD5_323	FALSE
C2CD5	Q86YS7	637	K.ELYEINPPEIS#EEIIGSPIPEPR.Q	11.3	15.19	17	11.54	11.1962	13.667	11.0601	12.8207	12.6405	12.2455	11.5542	13.9935	12.9952	15.9123	15.0412	9.83505	13.7575	12.186	12.6084	13.446	-0.174993	-0.125828	-0.0330457	0.362123	0.486162	0.878001	0.441144	0.313219	0.0565052	C2CD5_637	FALSE
C2CD5	Q86YS7	339	R.QQT#QSALEQR.E	69.54	62.41	42.61	41.84	43.676	54.133	59.1718	49.7459	40.4892	51.6682	50.967	44.8344	48.5169	49.6817	44.435	40.2518	54.1	51.6817	46.9897	45.7213	-0.065975	-0.203283	-0.242761	0.769533	0.398631	0.324128	0.113773	0.399429	0.489284	C2CD5_339	FALSE
C2CD5	Q86YS7	662	R.SQSESS#DEVTELDLSHGK.K	100.02	92.05	89.59	71.09	70.0081	94.8325	95.6107	97.0406	89.2541	85.8767	98.4777	108.491	87.7355	71.9751	96.112	89.4979	88.1875	89.373	95.5249	86.3301	0.0192643	0.115303	-0.0307098	0.898469	0.392809	0.823794	0.046497	0.405818	0.0841816	C2CD5_662	FALSE
C2CD5	Q86YS7	295	K.NQTYSFS#PSK.S	43.68	37.18	42.83	44.78	32.3436	40.6216	44.8142	44.571	40.7559	34.8602	53.6532	45.9997	47.0988	43.4727	41.4368	35.1975	42.1175	40.5876	43.8172	41.8015	-0.0533809	0.0570789	-0.0108656	0.669354	0.714773	0.920364	0.174344	0.145832	0.0360404	C2CD5_295	FALSE
C2CD5	Q86YS7	852	K.AS#PVGDGNFR.N	165.61	156.93	150.36	140.33	128.246	167.905	167.827	149.355	135.175	158.184	161.463	155.992	174.519	161.767	175.967	142.451	153.308	153.333	152.704	163.676	0.000240697	-0.00569388	0.094415	0.998213	0.942253	0.318241	0.000776928	0.0258325	0.497244	C2CD5_852	FALSE
C2CD5	Q86YS7	260	K.LSSPAAFLPACNS#PSK.E	74.73	69.99	74.82	58.97	60.0667	71.2435	93.8695	89.7839	69.2563	73.6311	82.8943	95.1793	72.5727	79.2881	70.5976	118.73	69.6275	78.7409	80.2403	85.297	0.177456	0.204669	0.292838	0.353936	0.179711	0.264498	0.451076	0.745425	0.577578	C2CD5_260	FALSE
C2orf49	Q9BVC5	182	K.S#PSGPVK.S	64.48	59.17	64.48	55.98	57.6254	58.7711	67.2766	59.1984	54.2007	61.7037	71.1613	67.9749	78.2068	65.3303	81.4858	69.9602	61.0275	60.7179	63.7601	73.7458	-0.00733817	0.0631955	0.273101	0.922394	0.553836	0.0326944	0.0350837	0.256619	1.48553	C2orf49_182	FALSE
C2orf49	Q9BVC5	193	K.SPPLS#PVGTTPVK.L	74	84.21	75.46	66.32	67.7912	59.946	63.2957	74.8888	69.3289	73.737	83.8055	72.1692	85.2551	73.675	78.3593	75.93	74.9975	66.4804	74.7601	78.3048	-0.173913	-0.00457357	0.0622589	0.132808	0.962467	0.488203	0.876776	0.0166142	0.311399	C2orf49_193	FALSE
C2orf49	Q9BVC5	189	K.S#PPLSPVGTTPVK.L	69.34	72.97	69.83	61.21	62.4122	71.1118	80.3066	80.7533	63.8212	67.4964	76.5061	74.8365	78.5881	56.2448	77.1065	66.8554	68.3375	73.646	70.665	69.6987	0.107929	0.0483191	0.0284545	0.341075	0.574518	0.824023	0.46715	0.240696	0.0840608	C2orf49_189	FALSE
C6orf47	O95873	112	R.LEAGGAS#PK.L	28.25	42.68	36.82	37.13	28.536	37.0027	39.9399	38.8633	31.7685	42.1244	44.4675	36.5176	45.773	41.4615	45.2021	49.3659	36.22	36.0855	38.7195	45.4506	-0.00536788	0.0962738	0.327513	0.973933	0.566842	0.0451367	0.011471	0.246538	1.34547	C6orf47_112	FALSE
C7orf50	Q9BRJ6	175	R.ELDEEGS#DPPLPGR.A	58.95	72.41	58.11	52.17	62.0024	69.9702	59.2344	74.1518	63.7061	57.3671	68.2641	60.8526	67.8686	64.0933	67.2907	50.1575	60.41	66.3397	62.5475	62.3525	0.135085	0.0501639	0.0456604	0.324016	0.679731	0.755454	0.489434	0.167663	0.121792	C7orf50_175	FALSE
C9orf78	Q9NZ63	17	R.RGDSES#EEDEQDSEEVR.L	68.01	76.79	63.06	56.25	62.7094	72.1315	72.0773	74.5196	55.0996	65.8635	64.3989	60.8656	62.8532	62.6791	59.709	59.791	66.0275	70.3595	61.5569	61.2581	0.0916772	-0.101147	-0.108167	0.430722	0.409707	0.353165	0.365803	0.387527	0.452023	C9orf78_17	FALSE
C9orf78	Q9NZ63	261	R.VGDTEKPEPERS#PPNR.K	78.98	71.94	79.04	71.06	72.0447	84.6039	80.6419	88.5009	62.8729	70.7794	86.2646	71.3427	73.5148	68.7934	83.48	65.7107	75.255	81.4478	72.8149	72.8747	0.114089	-0.0475536	-0.046369	0.194849	0.670919	0.616985	0.710302	0.17333	0.209725	C9orf78_261	FALSE
CAAP1	Q9H8G2	203	K.ILEGDNGMDS#DMEEEADDGSK.M	40.3	35.94	35.57	32.41	32.0419	40.2696	42.6623	42.8993	33.2519	41.199	43.971	36.2975	43.4096	44.1443	43.2228	32.3642	36.055	39.4683	38.6799	40.7852	0.130495	0.101383	0.177846	0.30856	0.405208	0.207475	0.510661	0.392322	0.683035	CAAP1_203	FALSE
CACNA1B	Q00975	2233	R.GLS#EHNALLQR.D	47.26	45.52	44.55	49.08	47.6525	49.3368	48.862	59.55	46.056	53.8303	58.4179	55.5133	63.3515	57.7149	55.1262	54.3917	46.6025	51.3503	53.4544	57.6461	0.139966	0.1979	0.306815	0.184851	0.0749448	0.00650196	0.733179	1.12526	2.18696	CACNA1B_2233	FALSE
CACNA1B	Q00975	2023	R.SIS#TLAQRPR.G	28.93	46.56	37.6	40.66	29.8064	38.1561	40.1987	46.031	40.7849	43.7494	48.2858	43.3906	46.7448	47.5067	53.5564	50.2699	38.4375	38.548	44.0527	49.5194	0.00414244	0.196714	0.365481	0.98301	0.231431	0.0494107	0.00744208	0.635578	1.30618	CACNA1B_2023	FALSE
CACNA1B	Q00975	923	R.RGS#PEEAAEREPR.R	28.23	25.8	27.39	27.41	21.8329	27.7368	23.4366	27.2799	22.8956	31.883	29.4909	23.5534	29.8076	27.8614	30.5236	29.8902	27.2075	25.0716	26.9557	29.5207	-0.117953	-0.0134134	0.117724	0.241115	0.91808	0.0240937	0.617775	0.0371195	1.6181	CACNA1B_923	TRUE
CACNA1B	Q00975	1918	K.SST#SLSNGGAIQNQESGIK.E	12.26	15.26	16.13	15.8	12.1931	16.4396	18.9571	15.6065	15.1213	15.2153	17.6416	15.9671	20.7561	15.2939	18.8558	17.9745	14.8625	15.7991	15.9863	18.2201	0.0881627	0.105162	0.293853	0.595406	0.336135	0.0609865	0.225187	0.473486	1.21477	CACNA1B_1918	FALSE
CACNA1B	Q00975	2256	R.IGS#DPYLGQR.L	136.48	143.23	131.58	145.14	107.946	138.872	131.427	142.528	130.889	154.033	147.027	143.576	155.005	166.37	163.056	137.242	139.107	130.193	143.881	155.418	-0.0955442	0.0486786	0.159954	0.347719	0.44446	0.082007	0.458772	0.352168	1.08615	CACNA1B_2256	FALSE
CACNA1B	Q00975	2074	K.GPSLS#ADMDGAPSSAVGPGLPPGEGPTGCR.R	10.78	10.07	11.19	12.05	10.0788	14.182	6.38772	9.87274	11.2684	13.4213	9.80751	12.4644	13.715	13.2284	11.5301	9.40036	11.0225	10.1303	11.7404	11.9685	-0.121774	0.0910297	0.118788	0.621469	0.456579	0.421967	0.206581	0.340484	0.374721	CACNA1B_2074	FALSE
CACNA1B	Q00975	2209	K.TANSS#PIHFAGAQTSLPAFSPGR.L	6.85	6.72	7.34	9.3	5.22305	6.8267	7.12235	6.18166	2.46896	6.46715	4.58766	4.04944	9.20758	10.5111	7.8214	6.06801	7.5525	6.33844	4.3933	8.40203	-0.252826	-0.781648	0.153784	0.153299	0.0237774	0.48363	0.81446	1.62384	0.315487	CACNA1B_2209	FALSE
CACNA1B	Q00975	2016	R.LAAETQPVTDAS#PMKR.S	37.56	37.38	36.06	39.28	34.1962	37.5379	38.2188	40.0106	43.2112	42.7755	37.1541	42.1347	43.0911	44.0183	47.8188	40.3371	37.57	37.4909	41.3189	43.8163	-0.00304175	0.137219	0.221888	0.956782	0.0693306	0.0200302	0.019187	1.15908	1.69831	CACNA1B_2016	FALSE
CACNA1B	Q00975	1938	K.ESVS#WGTQR.T	45.81	61.77	58.97	57.35	42.8505	45.7353	58.0897	68.3297	50.2934	64.3041	66.9013	59.5798	74.0738	64.8662	74.2298	66.4268	55.975	53.7513	60.2696	69.8991	-0.0584823	0.106649	0.320492	0.758692	0.429187	0.020532	0.119934	0.367353	1.68757	CACNA1B_1938	FALSE
CACNA1B	Q00975	745	K.EVAEVS#PMSAANISIAAR.Q	9.25	9.47	7.09	7.97	12.1931	10.2938	12.8381	11.781	7.9622	13.5494	10.5935	9.53413	12.0626	9.73084	11.9891	8.1427	8.445	11.7765	10.4098	10.4813	0.479743	0.301774	0.31165	0.0052019	0.201664	0.125478	2.28384	0.695372	0.901433	CACNA1B_745	FALSE
CACNA1B	Q00975	1960	R.GHS#TEIPVGR.S	22.55	24.76	20.17	19.15	17.8014	24.4847	27.8264	22.1196	17.539	25.5781	18.2225	23.7841	21.6649	28.1552	23.0694	20.7653	21.6575	23.058	21.2809	23.4137	0.0904031	-0.025305	0.112486	0.593263	0.879575	0.431707	0.226753	0.0557269	0.364811	CACNA1B_1960	FALSE
CACNA1B	Q00975	783	R.AS#CEALYSEMDPEER.L	39.2	39.5	37.03	43.29	30.5947	36.436	20.6503	31.1144	35.4369	39.0079	34.6595	32.5493	43.6327	42.7974	35.2146	44.2386	39.755	29.6988	35.4134	41.4708	-0.42073	-0.16684	0.0609609	0.0480303	0.059413	0.519095	1.31848	1.22612	0.284753	CACNA1B_783	FALSE
CACNA1H	O95180	2030	K.IDS#PRDTLDPAEPGEK.T	20.51	16.48	17.04	13.3	18.2711	15.6721	19.2312	20.9575	15.1233	17.3649	20.134	18.7748	19.8449	16.4951	22.7552	19.4054	16.8325	18.533	17.8493	19.6252	0.138845	0.0846151	0.221455	0.394651	0.599225	0.204015	0.403787	0.22241	0.690338	CACNA1H_2030	FALSE
CACNA1H	O95180	758	R.ATDTPGPGPGS#PQR.R	24.28	21.98	19.66	16.44	18.5912	20.7247	35.4076	29.2396	18.1865	19.4747	25.3272	21.3816	22.1302	17.4131	21.7395	19.6301	20.59	25.9908	21.0925	20.2282	0.336056	0.034787	-0.0255738	0.270208	0.833342	0.86311	0.568302	0.0791766	0.0639338	CACNA1H_758	FALSE
CACNA1H	O95180	1144	R.SS#WSSLGR.A	19.08	24	23.68	18.91	21.5006	25.1858	26.563	30.9853	26.8893	18.4908	24.9114	20.3774	22.4622	18.6046	24.7573	25.3823	21.4175	26.0587	22.6672	22.8016	0.282973	0.0818175	0.0903464	0.107317	0.622956	0.530075	0.969332	0.205543	0.275663	CACNA1H_1144	TRUE
CACNA1H	O95180	2137	R.LYS#VDAQGFLDKPGR.A	22.92	23.78	21.63	26.49	20.1332	21.3939	21.3648	23.4984	19.7891	18.9473	16.7361	19.2921	24.396	30.2361	27.4235	23.1556	23.705	21.5976	18.6911	26.3028	-0.134323	-0.342837	0.150025	0.147584	0.00888521	0.226604	0.83096	2.05133	0.644732	CACNA1H_2137	FALSE
CACNA1H	O95180	1999	R.SGEPLHALS#PR.G	8.73	6.42	6.51	9.88	7.81663	10.2896	7.10867	5.34363	4.40209	5.86269	9.94021	4.90924	6.59218	8.80911	7.57857	6.04527	7.885	7.63964	6.27856	7.25628	-0.045606	-0.328677	-0.11988	0.86027	0.336388	0.5724	0.0653653	0.47316	0.2423	CACNA1H_1999	FALSE
CACNA1H	O95180	2057	K.TPVRPVTQGGSLQS#PPR.S	42	39.77	35.98	31.45	36.2319	42.8169	43.6703	35.65	33.6547	38.4017	38.7972	39.7507	43.2838	39.8265	43.694	33.8496	37.3	39.5923	37.6511	40.1635	0.0860442	0.0135152	0.106708	0.492556	0.901157	0.411464	0.307544	0.0451995	0.385668	CACNA1H_2057	FALSE
CACNB1	Q02641	540	R.NSAYTELGDSCVDMETDPSEGPGLGDPAGGGT#PPAR.Q	6.54	7.33	8.27	7.36	6.30931	6.96027	7.6613	9.46396	8.78382	7.45144	9.49442	12.0111	8.07857	5.74858	7.61066	10.972	7.375	7.59871	9.4352	8.10244	0.0431111	0.355411	0.135713	0.783387	0.117296	0.560443	0.106024	0.930718	0.251469	CACNB1_540	FALSE
CACNB1	Q02641	205	R.RPT#PPASAK.Q	76.17	59.52	56.81	64.06	59.8984	84.4446	76.7732	64.5753	62.0888	69.6192	67.2801	65.6517	61.7065	74.0535	75.2949	59.3001	64.14	71.4229	66.1599	67.5888	0.155161	0.0447334	0.075559	0.344539	0.681993	0.583051	0.462761	0.16622	0.234294	CACNB1_205	TRUE
CACNB1	Q02641	59	R.QGS#AESYTSRPSDSDVSLEEDR.E	65.92	55.56	47.62	41.17	44.3354	57.0642	80.9995	74.2495	47.936	47.403	60.2728	63.0066	46.6093	42.1403	53.1505	40.9944	52.5675	64.1621	54.6546	45.7236	0.287551	0.056172	-0.201231	0.292131	0.767077	0.311511	0.534422	0.115161	0.506527	CACNB1_59	FALSE
CACNB1	Q02641	44	R.SDGS#TSSDTTSNSFVR.Q	19.15	13.2	9.51	10.33	10.9862	14.4914	17.7362	15.7933	9.47468	7.59949	12.0605	14.8239	8.09766	10.7332	11.9078	9.73057	13.0475	14.7518	10.9896	10.1173	0.177114	-0.247629	-0.366948	0.540945	0.475985	0.279651	0.266847	0.322407	0.553384	CACNB1_44	FALSE
CACNB3	P54284	152	R.RS#PPPSLAK.Q	188.41	177.59	161.76	126.78	168.994	212.3	229.262	210.371	171.73	165.315	201.315	212.193	155.378	141.099	168.63	134.701	163.635	205.232	187.638	149.952	0.326773	0.197472	-0.125981	0.0664336	0.222617	0.418187	1.17761	0.652441	0.37863	CACNB3_152	FALSE
CACNB3	P54284	393	R.GEEHS#PLER.D	193.03	182.96	151.04	109.06	175.302	204.18	254.673	228.287	178.883	163.352	223.694	244.976	144.56	114.634	162.901	143.658	159.023	215.61	202.726	141.438	0.439196	0.350302	-0.169061	0.0678564	0.154351	0.451664	1.16841	0.811492	0.345185	CACNB3_393	FALSE
CACNG2	Q9Y698	253	R.DAS#PVGIK.G	53.25	59.42	55.94	39.23	28.0924	29.7612	41.6553	38.3049	37.5236	39.2308	49.3307	51.862	57.1698	43.5693	58.1763	53.1675	51.96	34.4534	44.4868	53.0207	-0.592754	-0.224026	0.0291555	0.0214077	0.239377	0.854952	1.66943	0.620917	0.068058	CACNG2_253	FALSE
CACNG4	Q9UBN1	228	K.ASSSS#PYAR.M	87.78	135.35	158.9	141.23	80.1141	88.7351	101.414	139.208	133.311	145.608	136.171	150.086	162.624	162.179	156.191	172.715	130.815	102.368	141.294	163.427	-0.353766	0.111171	0.321118	0.20623	0.546872	0.1189	0.685648	0.262114	0.924819	CACNG4_228	FALSE
CACNG4	Q9UBN1	259	R.DVS#PMGLK.I	46.51	44.23	46.79	29.91	39.1102	43.4297	65.7037	54.9905	37.458	38.42	47.2969	62.121	33.0857	22.6825	34.4311	42.2951	41.86	50.8085	46.324	33.1236	0.279498	0.146187	-0.337713	0.267542	0.549089	0.175912	0.572609	0.260357	0.754705	CACNG4_259	FALSE
CACNG4	Q9UBN1	253	R.STEAS#PSR.D	15.75	9.88	9.65	9.31	8.53084	12.1289	17.4224	11.4526	11.2733	11.9029	16.6169	15.9785	7.21973	4.62366	9.44629	11.5118	11.1475	12.3837	13.9429	8.20036	0.151721	0.322809	-0.44296	0.626618	0.224489	0.216695	0.202997	0.648805	0.66415	CACNG4_253	FALSE
CAD	P27708	1859	R.IHRAS#DPGLPAEEPK.E	188.49	191.3	172.2	143.41	152.229	184.742	230.832	212.389	159.777	165.069	218.992	209.201	181.12	153.863	190.175	171.541	173.85	195.048	188.26	174.175	0.165986	0.114881	0.00269139	0.344293	0.472041	0.981616	0.463072	0.32602	0.00805845	CAD_1859	FALSE
CAD	P27708	1406	R.RLS#SFVTK.G	49.17	51.92	35.25	41.72	32.939	43.449	52.263	51.2157	32.6821	46.8803	41.6911	42.2687	51.01	47.0324	62.3056	51.2875	44.515	44.9667	40.8805	52.9089	0.0145648	-0.122877	0.249219	0.940946	0.478707	0.144701	0.0264355	0.31993	0.83953	CAD_1406	TRUE
CAD	P27708	1823	K.WPQGAVPQLPPS#APATSEMTTTPERPR.R	35.53	38.52	39.91	37.84	36.2848	34.0048	39.8345	32.7721	38.4862	44.3183	41.4209	34.4429	51.3389	49.2628	40.2695	35.3874	37.95	35.724	39.6671	44.0646	-0.087205	0.063842	0.215521	0.272804	0.495818	0.202623	0.564149	0.304678	0.693311	CAD_1823	FALSE
CADM1	Q9BY67	434	K.GADDAADADTAIINAEGGQNNS#EEKK.E	90.38	92.58	85.25	78.59	74.8043	87.8795	85.0024	85.827	73.4363	90.352	85.2534	81.2659	100.894	108.9	98.2074	84.9793	86.7	83.3783	82.5769	98.2452	-0.05636	-0.0702943	0.180355	0.465902	0.417817	0.105639	0.331705	0.379014	0.976175	CADM1_434	FALSE
CADM1	Q9BY67	422	K.GADDAADADT#AIINAEGGQNNSEEKK.E	92.86	81.66	81.72	77.18	76.591	81.3098	77.8921	74.8318	70.996	98.1816	88.7113	81.1517	103.473	111.004	104.001	77.3618	83.355	77.6562	84.7601	98.96	-0.102168	0.0241169	0.247577	0.190087	0.841538	0.124051	0.721047	0.0749262	0.9064	CADM1_422	FALSE
CADM2	Q8N3J6	423	K.GAEDAPDADTAIINAEGS#QVNAEEK.K	77.07	71.36	68.23	57.84	61.1587	77.344	70.2343	62.786	62.0331	77.3272	74.6978	63.4443	77.4279	77.4715	75.8072	52.061	68.625	67.8807	69.3756	70.6919	-0.0157319	0.0156938	0.0428104	0.896601	0.897711	0.791318	0.047401	0.0468633	0.101649	CADM2_423	FALSE
CADM3	Q8N126	388	K.GSDDAPDADTAIINAEGGQS#GGDDKK.E	31.63	25.28	27.07	27.65	23.9951	28.0244	25.4016	24.7649	24.1577	24.0393	28.0656	26.8913	31.3483	29.9989	32.3738	23.8566	27.9075	25.5465	25.7885	29.3944	-0.127528	-0.113926	0.0748887	0.198168	0.256113	0.549878	0.702966	0.591568	0.259734	CADM3_388	FALSE
CADM4	Q8NFZ8	361	K.GSYLTHEAS#GLDEQGEAR.E	16.73	17.55	14.17	14.99	16.6152	22.179	16.6629	17.1678	20.513	16.6521	16.6633	22.9079	17.7127	14.5058	16.9634	20.3202	15.86	18.1562	19.1841	17.3755	0.195072	0.274516	0.131665	0.202067	0.118937	0.335334	0.694506	0.924684	0.474523	CADM4_361	FALSE
CADPS	Q9ULU8	1332	R.LTVEEATASVS#EGGGLQGISMKDSDEEDEEDD.-	23.62	23.59	20.48	28.03	19.5003	22.3484	27.2806	29.9302	28.2133	31.4869	26.2427	31.2823	29.6119	28.958	27.287	24.9309	23.93	24.7649	29.3063	27.6969	0.049475	0.29239	0.210906	0.77873	0.0378079	0.0974685	0.108613	1.42242	1.01114	CADPS_1332	FALSE
CADPS	Q9ULU8	377	R.SHNAS#IIDMGEESENQLSK.S	52.11	57.99	53.59	50.93	47.6244	50.5221	45.2923	59.8505	54.8329	53.7991	58.2141	60.0771	66.126	54.7711	60.8118	48.6474	53.655	50.8223	56.7308	57.5891	-0.0782501	0.0804193	0.102083	0.466096	0.198139	0.389856	0.331525	0.70303	0.409096	CADPS_377	FALSE
CADPS	Q9ULU8	93	R.PSSPS#PSVVSEK.E	114.43	121.98	95.51	82.63	83.4196	101.332	170.977	143.469	103.528	113.23	127.929	153.127	88.1714	81.0305	106.698	103.335	103.638	124.799	124.453	94.8089	0.268065	0.26406	-0.128451	0.38465	0.189792	0.450157	0.414934	0.721723	0.346636	CADPS_93	FALSE
CADPS	Q9ULU8	91	R.AGGGRPSS#PS#PSVVSEK.E	24.28	27.39	22.39	26.63	22.1301	26.2882	25.1866	29.8409	21.4184	26.8457	26.7811	27.3087	29.9129	31.9576	31.2103	26.7576	25.1725	25.8615	25.5885	29.9596	0.0389551	0.0236462	0.25117	0.738096	0.825326	0.0252924	0.131887	0.0833747	1.59701	CADPS_91	FALSE
CALD1	Q05682	789	K.VTS#PTKV.-	70.19	67.09	71.54	65.12	64.5896	72.76	74.9586	84.5358	79.9134	94.4407	104.616	106.954	100.35	83.0945	85.0722	72.62	68.485	74.211	96.481	85.2841	0.115845	0.494457	0.316488	0.263059	0.0170955	0.0565278	0.579947	1.76712	1.24774	CALD1_789	FALSE
CALM2	P0DP24	102	K.DGNGYIS#AAELR.H	29.35	34.82	34.52	29.56	37.4056	45.7849	43.0194	36.9801	33.1716	37.9919	38.6905	36.3968	40.9056	36.8247	37.9815	31.5655	32.0625	40.7975	36.5627	36.8193	0.347593	0.189485	0.199576	0.0189447	0.0616376	0.104952	1.72251	1.21015	0.979008	CALM2_102	FALSE
CAMK1	Q14012	360	R.DCCVEPGT#ELSPTLPHQL.-	5.72	6.17	4.5	7.7	5.56295	4.21707	8.55976	9.7531	4.95285	5.55558	6.55139	9.54756	7.21044	5.776	4.83884	13.7897	6.0225	7.02322	6.65185	7.90375	0.221771	0.143392	0.392176	0.522878	0.626114	0.431074	0.2816	0.203347	0.365448	CAMK1_360	FALSE
CAMK1D	Q8IU85	184	K.GDVMSTACGT#PGYVAPEVLAQK.P	9.98	9.29	7.29	7.17	7.36807	9.70165	12.7159	14.2932	10.749	9.59656	11.5662	10.7071	7.2695	6.34319	7.57155	26.5206	8.4325	11.0197	10.6547	11.9262	0.386052	0.337457	0.500103	0.199293	0.0437806	0.52719	0.700509	1.35872	0.278033	CAMK1D_184	FALSE
CAMK2B	Q13554	367	K.NSAAATS#PK.G	44.4	42.74	43.68	46.17	32.2313	38.3031	44.2749	57.0184	51.2139	51.2804	49.9836	53.5498	50.0945	44.0986	47.6504	44.5294	44.2475	42.9569	51.5069	46.5932	-0.0427052	0.219171	0.0745248	0.824151	0.000428047	0.205628	0.0839931	3.36851	0.686918	CAMK2B_367	FALSE
CAMK2B	Q13554	287	R.QET#VECLK.K	42.58	59.21	41.58	36.17	20.1878	20.2332	37.0215	52.9645	37.2155	25.0542	30.0999	41.9537	24.3791	17.8821	22.7878	34.8147	44.885	32.6017	33.5808	24.9659	-0.461285	-0.418596	-0.846273	0.243164	0.123246	0.0200336	0.6141	0.909226	1.69824	CAMK2B_287	FALSE
CAMK2B	Q13554	358	K.KADGVKPQTNS#TK.N	36.81	50.4	35.62	30.61	20.7968	26.8867	36.3852	39.6029	32.07	35.7109	37.6062	40.7899	22.4977	22.7438	28.6166	33.5135	38.36	30.9179	36.5443	26.8429	-0.311161	-0.069958	-0.515061	0.264577	0.713297	0.0686667	0.577448	0.146729	1.16325	CAMK2B_358	FALSE
CAMK2D	Q13557	287	R.QET#VDCLKK.F	18.31	21.38	19.73	16.19	8.53179	8.40207	12.1441	19.0094	9.64686	10.9465	12.5208	12.292	11.8628	10.0615	7.87425	9.34102	18.9025	12.0218	11.3515	9.78491	-0.652918	-0.735689	-0.949946	0.0625964	0.00212313	0.000772425	1.20345	2.67302	3.11214	CAMK2D_287	FALSE
CAMK2G	Q13555	287	R.QET#VECLR.K	72.61	91.17	65.4	55.52	34.2693	40.7938	48.2312	70.6507	51.2632	41.383	54.418	62.9242	43.4093	35.0384	36.9578	47.1592	71.175	48.4862	52.4971	40.6412	-0.553796	-0.439132	-0.808428	0.0832775	0.0872831	0.0207806	1.07947	1.05907	1.68234	CAMK2G_287	FALSE
CAMK2G	Q13555	419	R.TAPSAGMQPQPS#LCSSAMR.K	21.43	17.75	20.4	18.24	18.5979	19.8241	25.5968	24.129	20.7096	16.7051	21.7853	24.5785	20.9093	23.1842	18.7411	23.8151	19.455	22.037	20.9446	21.6624	0.179784	0.106438	0.155053	0.23635	0.460586	0.182342	0.626444	0.336689	0.739112	CAMK2G_419	FALSE
CAMK4	Q16566	360	K.ASRDPS#PIQDGNEDMK.A	22.24	23.48	27	27.87	16.5791	21.3245	15.0204	21.9102	17.8601	29.6911	22.4415	19.1218	29.6417	27.2342	29.9692	27.6483	25.1475	18.7085	22.2786	28.6234	-0.426718	-0.174754	0.186778	0.0273463	0.384796	0.0776494	1.5631	0.414769	1.10986	CAMK4_360	FALSE
CAMKK2	Q96RR4	511	R.SLS#APGNLLTK.K	27.65	35.95	30.17	22.04	25.0307	36.8595	38.9852	31.9266	26.8436	23	31.3038	24.9526	35.3525	34.0255	35.5247	24.6252	28.9525	33.2005	26.525	32.382	0.197518	-0.126337	0.161502	0.354656	0.505851	0.412135	0.450193	0.295977	0.384961	CAMKK2_511	FALSE
CAMKK2	Q96RR4	128	R.CICPSLPY#SPVSSPQSSPR.L	21.1	23.83	20.26	21.54	20.291	22.9151	19.5282	20.0673	15.693	21.0782	17.7998	12.9182	21.7484	19.3679	21.0899	14.1309	21.6825	20.7004	16.8723	19.0843	-0.0668708	-0.361876	-0.184148	0.395776	0.061046	0.23846	0.402551	1.21434	0.622585	CAMKK2_128	FALSE
CAMKK2	Q96RR4	100	R.KLS#LQER.S	113.29	116.11	90.58	96.2	93.6439	120.678	131.999	117.393	91.2085	101.259	106.141	113.602	116.643	109.765	120.989	105.095	104.045	115.928	103.053	113.123	0.156027	-0.0138246	0.120683	0.291578	0.903785	0.266631	0.535245	0.0439349	0.574089	CAMKK2_100	TRUE
CAMKK2	Q96RR4	495	R.S#FGNPFEGSR.R	70.41	75.77	59.45	45.16	76.1804	88.5584	112.135	90.0536	70.1714	75.1147	105.062	92.0615	67.4635	50.7495	77.5323	62.7633	62.6975	91.7318	85.6024	64.6272	0.549014	0.449243	0.0437325	0.028373	0.0726854	0.833069	1.54709	1.13855	0.0793189	CAMKK2_495	FALSE
CAMKV	Q8NCB2	321	R.VTT#LMKR.L	47.37	45.24	38.77	127.11	28.4305	33.7045	14.3276	14.4057	23.5751	57.7752	16.4224	9.07189	105.524	214.776	79.8176	48.4188	64.6225	22.7171	26.7111	112.134	-1.50826	-1.2746	0.795118	0.136953	0.174523	0.308789	0.863428	0.758146	0.510338	CAMKV_321	FALSE
CAMKV	Q8NCB2	427	R.SAT#PATDGR.A	140.37	189.25	161.44	155.91	122.932	144.262	177.088	177.215	117.311	135.406	155.993	165.283	178.467	163.497	189.432	162.086	161.743	155.374	143.498	173.37	-0.0579516	-0.172667	0.100159	0.71796	0.26398	0.379816	0.1439	0.578428	0.420426	CAMKV_427	FALSE
CAMKV	Q8NCB2	459	K.AAAT#PEPAMAQPDSTAPEGATGQAPPSSK.G	97.16	125.69	100.16	87.45	88.8662	93.2221	99.7755	118.527	86.9299	88.8195	96.3876	95.3884	102.835	93.262	107.736	92.8234	102.615	100.098	91.8814	99.1642	-0.0358317	-0.159398	-0.0493504	0.818098	0.283783	0.718547	0.0871945	0.547014	0.143545	CAMKV_459	FALSE
CAMKV	Q8NCB2	435	R.AT#PATEESTVPTTQSSAMLATK.A	136.06	134.49	125.21	126.51	106.651	126.126	142.143	138.803	101.275	122.476	127.452	131.439	138.735	138.096	139.211	108.652	130.567	128.431	120.66	131.173	-0.0238063	-0.113847	0.00667779	0.814767	0.244338	0.943456	0.0889668	0.612008	0.0252782	CAMKV_435	FALSE
CAMKV	Q8NCB2	417	R.SATPATDGSATPATDGSVTPATDGSITPATDGS#VTPATDR.S	82.04	66.45	71.38	68.61	56.1481	57.9159	66.4909	68.1513	64.2353	76.4037	67.0351	72.0904	79.1597	87.9606	72.3803	55.9992	72.12	62.1765	69.9411	73.8749	-0.214029	-0.0442583	0.0346857	0.074031	0.638	0.82738	1.13059	0.195179	0.0822948	CAMKV_417	FALSE
CAMKV	Q8NCB2	376	R.AAKS#DNVAPADR.S	31.59	40.14	37.34	38.13	23.5179	33.9096	38.7929	36.4977	23.8422	30.9157	27.9675	30.2825	31.8946	33.8016	36.4714	31.1986	36.8	33.1795	28.252	33.3416	-0.149412	-0.381354	-0.142383	0.392064	0.0130284	0.172226	0.406643	1.88511	0.763902	CAMKV_376	FALSE
CAMSAP1	Q5T5Y3	1052	K.ISQQQEQLLMKS#PTVPVPGSK.N	23.45	15.1	21.23	23.46	14.9243	18.8163	14.9243	20.7575	16.0881	21.1627	19.6873	20.58	20.7787	23.0769	20.2396	16.0593	20.81	17.3556	19.3795	20.0386	-0.261877	-0.102743	-0.0544924	0.213043	0.558867	0.765043	0.671533	0.252691	0.116314	CAMSAP1_1052	FALSE
CAMSAP1	Q5T5Y3	1427	R.VES#MEALPILSR.N	17.08	14.65	13.55	12.24	10.3403	12.2815	18.8163	18.6241	11.2767	14.7067	13.6167	15.28	14.1866	11.2075	15.2459	12.7869	14.38	15.0156	13.72	13.3567	0.0623943	-0.0677811	-0.106497	0.803873	0.643754	0.477495	0.0948124	0.19128	0.321031	CAMSAP1_1427	FALSE
CAMSAP1	Q5T5Y3	816	K.MTS#FAER.K	83.3	84.07	86.02	74.56	52.3647	75.3036	89.0459	91.7463	75.2346	89.744	102.468	83.8989	82.5379	77.251	83.0959	80.2113	81.9875	77.1151	87.8363	80.774	-0.0883907	0.0994137	-0.0215122	0.633813	0.401012	0.69157	0.198039	0.396843	0.160164	CAMSAP1_816	FALSE
CAMSAP1	Q5T5Y3	1144	R.T#PTDPGLDSALEPSGDPHGK.C	14.72	13.37	16.73	11.38	15.3375	18.0283	20.3539	22.0645	17.5823	16.8963	23.5872	22.9951	15.2743	7.44326	17.5631	20.8355	14.05	18.946	20.2652	15.279	0.431325	0.528436	0.120982	0.0400928	0.0300416	0.70933	1.39693	1.52228	0.149152	CAMSAP1_1144	FALSE
CAMSAP1	Q5T5Y3	1080	K.APVHFVEPLS#PTGVAGHR.K	133.14	145.89	139.58	155.5	116.626	123.872	107.42	129.975	100.363	153.805	117.898	102.393	172.68	198.187	169.663	133.09	143.528	119.473	118.615	168.405	-0.264638	-0.275044	0.230607	0.0122908	0.135674	0.15993	1.91042	0.867504	0.796069	CAMSAP1_1080	FALSE
CAMSAP1	Q5T5Y3	217	K.QQLLES#PAHQK.V	46.12	43.21	49.06	42.6	32.3279	39.6315	45.8395	50.9904	48.4617	59.2498	50.5291	49.9653	62.2794	53.9187	53.9471	53.4742	45.2475	42.1973	52.0515	55.9048	-0.100687	0.202102	0.305135	0.518435	0.0633884	0.00800889	0.285306	1.19799	2.09643	CAMSAP1_217	FALSE
CAMSAP1	Q5T5Y3	563	R.ADVVPQQADPEFPRAS#PR.A	87.28	89.07	89.8	91.67	72.5744	96.1861	81.7135	91.6982	74.7177	89.3305	93.4465	87.3759	102.447	107.828	106.731	92.4307	89.455	85.543	86.2176	102.359	-0.0645119	-0.053179	0.194404	0.515113	0.486217	0.0308083	0.288097	0.31317	1.51133	CAMSAP1_563	FALSE
CAMSAP1	Q5T5Y3	827	R.LNS#CETK.S	47.43	40.04	37.58	34.5	29.9638	40.5444	63.0701	43.8695	32.7119	35.9634	36.2641	51.9763	31.9767	34.8992	37.5095	47.1848	39.8875	44.362	39.2289	37.8925	0.153386	-0.0240191	-0.074023	0.580274	0.902747	0.659417	0.236367	0.0444341	0.18084	CAMSAP1_827	FALSE
CAMSAP1	Q5T5Y3	416	K.GTAAFS#PSHPLLPLR.Q	51.87	56.87	57.3	53.88	37.8248	46.8774	48.4342	57.2561	49.4391	66.5233	61.1763	58.1503	65.9017	60.8323	57.3992	55.5738	54.98	47.5981	58.8222	59.9268	-0.208003	0.0974547	0.124294	0.15977	0.372359	0.119587	0.796505	0.429038	0.922317	CAMSAP1_416	FALSE
CAMSAP1	Q5T5Y3	431	K.S#IQGEDIPDQR.H	84.09	69.67	61.01	66.7	70.9887	80.666	80.7044	81.8576	59.7855	71.626	72.2181	65.5084	74.4232	77.8374	82.7744	62.7428	70.3675	78.5542	67.2845	74.4444	0.158779	-0.0646354	0.0812547	0.20526	0.613425	0.554306	0.687696	0.212239	0.256251	CAMSAP1_431	FALSE
CAMSAP2	Q08AD1	931	R.EQQSWVIS#PPQPSPQK.Q	72.39	72.24	70.54	66.88	53.8801	63.0345	79.8934	80.5976	71.5389	79.7082	77.7636	82.8155	75.0253	82.0482	75.3995	69.9309	70.5125	69.3514	77.9566	75.601	-0.0239543	0.144792	0.100526	0.872473	0.0437817	0.134997	0.0592482	1.35871	0.869677	CAMSAP2_931	FALSE
CAMSAP2	Q08AD1	464	R.SIS#NEGLTLNNSHVSK.H	34.96	27.83	30.32	27.65	27.9704	28.4572	34.0906	34.8776	22.1924	31.2237	28.4772	31.5946	29.3002	27.6404	30.3459	24.7238	30.19	31.349	28.372	28.0026	0.0543468	-0.0896033	-0.108511	0.658382	0.53609	0.341241	0.181522	0.270762	0.466938	CAMSAP2_464	FALSE
CAMSAP2	Q08AD1	1148	K.YDGES#DKEQFDDDQK.V	30.44	23	26.15	31.07	25.4437	22.5338	30.2073	32.7962	27.2343	34.8924	31.0132	27.0539	29.5016	28.8972	29.4537	30.298	27.665	27.7452	30.0485	29.5376	0.00417706	0.119229	0.0944919	0.979508	0.404054	0.398982	0.00899199	0.393561	0.399047	CAMSAP2_1148	FALSE
CAMSAP2	Q08AD1	862	K.WLKS#PTTPIDPEK.Q	197.2	176.87	180.53	174.84	150.27	179.007	174.109	183.232	145.624	200.153	166.072	179.995	198.692	203.835	193.061	167.099	182.36	171.654	172.961	190.672	-0.0872836	-0.0763434	0.0643021	0.282221	0.494699	0.42664	0.549411	0.305659	0.369939	CAMSAP2_862	FALSE
CAMSAP2	Q08AD1	1276	R.DHIES#PKT#PIK.G	21.46	24.08	25.34	22.81	18.0705	23.2172	17.4699	26.7174	20.2779	28.808	26.0816	18.3634	31.5356	32.6293	26.3068	21.4523	23.4225	21.3688	23.3827	27.981	-0.132392	-0.0024528	0.256552	0.433899	0.988494	0.175035	0.362611	0.005026	0.756875	CAMSAP2_1276	FALSE
CAMSAP2	Q08AD1	522	K.SCVPLNTNELNS#NENIHYK.L	23.3	18.91	25.71	23.97	20.5248	23.5072	33.169	31.6053	25.2396	32.7573	37.258	37.3181	26.5275	31.9097	23.6397	38.7695	22.9725	27.2015	33.1433	30.2116	0.243781	0.528808	0.395195	0.276924	0.0285679	0.11514	0.557639	1.54412	0.938776	CAMSAP2_522	FALSE
CAMSAP2	Q08AD1	1313	R.SES#VEGFLS#PSR.C	39.23	34.06	33.98	31.04	26.6864	30.3833	33.6971	41.5777	30.6524	37.3482	35.995	36.5764	38.8654	34.5001	29.8758	30.4227	34.5775	33.0861	35.143	33.416	-0.0636079	0.023403	-0.049294	0.697296	0.812801	0.682117	0.156583	0.0900155	0.166141	CAMSAP2_1313	FALSE
CAMSAP2	Q08AD1	865	K.SPTT#PIDPEK.Q	122.76	97.91	91.32	90.1	100.066	108.547	114.616	104.281	105.629	114.621	113.809	115.002	108.201	79.1412	102.79	94.2038	100.522	106.877	112.265	96.0842	0.0884391	0.159391	-0.0651469	0.482784	0.222205	0.670279	0.316247	0.653245	0.173744	CAMSAP2_865	FALSE
CAMSAP2	Q08AD1	683	K.S#QPGSSASSSSGVK.M	38.99	37.87	31.33	27.37	32.6305	34.4323	38.3053	38.9163	28.5274	35.4637	39.1023	35.2633	29.9909	32.1784	34.4234	32.9363	33.89	36.0711	34.5892	32.3823	0.0899842	0.0294609	-0.0656561	0.520683	0.849696	0.633288	0.283427	0.0707367	0.198399	CAMSAP2_683	FALSE
CAMSAP2	Q08AD1	1319	R.SES#VEGFLS#PSR.C	106.17	99.38	99.52	125.94	87.018	92.5583	98.316	93.0139	95.5055	104.727	98.4424	95.4654	116.184	138.778	106.244	81.7603	107.752	92.7265	98.5352	110.742	-0.216667	-0.129011	0.0394748	0.0911648	0.242176	0.832829	1.04017	0.615869	0.0794444	CAMSAP2_1319	FALSE
CAMSAP2	Q08AD1	599	K.LNQSS#PDNVTDTK.G	74.79	58.23	72.34	58.98	67.9016	69.2893	81.4778	69.952	54.5588	69.7347	75.9594	69.865	72.6268	61.4018	63.4453	52.0572	66.085	72.1552	67.5295	62.3828	0.12678	0.031194	-0.0831747	0.304985	0.82636	0.563702	0.515722	0.0828306	0.24895	CAMSAP2_599	FALSE
CAMSAP2	Q08AD1	1339	K.DWENASTTS#S#VASGTEYTGPK.L	9.4	10.67	6.99	11.06	15.1606	13.7833	11.7018	8.74012	8.72059	12.4895	11.1563	10.5549	11.0235	10.2944	11.3881	7.0708	9.53	12.3465	10.7303	9.94421	0.373548	0.171147	0.0613811	0.15066	0.358958	0.768721	0.822003	0.444956	0.114231	CAMSAP2_1339	FALSE
CAMSAP2	Q08AD1	1019	R.RFS#PSQVPIQTR.S	92.11	70.43	77.61	73.36	67.0214	80.0487	94.5155	89.814	74.977	102.271	89.9123	90.8846	89.3492	87.9197	90.6732	82.5566	78.3775	82.8499	89.5114	87.6247	0.0800604	0.191631	0.160898	0.585868	0.18324	0.149296	0.2322	0.73698	0.825952	CAMSAP2_1019	TRUE
CAMSAP2	Q08AD1	699	K.MTS#FAEQK.F	38.85	27.8	29.19	32.49	30.4661	29.4927	34.4427	36.6795	30.2715	26.7532	33.3487	39.9944	27.602	26.4699	34.0684	27.7555	32.0825	32.7703	32.592	28.974	0.0306008	0.0227294	-0.147029	0.826297	0.896077	0.345043	0.0828637	0.0476547	0.462126	CAMSAP2_699	FALSE
CAMSAP3	Q9P1Y5	814	R.KFS#PSQVPVQTR.S	122.01	116.84	116.81	112.84	103.779	113.96	125.417	134.702	109.022	125.69	120.046	131.069	126.466	125.83	126.008	114.345	117.125	119.465	121.457	123.162	0.0285335	0.0523919	0.0725129	0.757119	0.442458	0.1432	0.120836	0.354128	0.844058	CAMSAP3_814	TRUE
CAMSAP3	Q9P1Y5	431	R.SVS#SDSLGPPR.P	163.71	153.98	153.61	120.2	119.093	137.217	192.72	178.483	138.113	151.409	169.274	176.185	167.994	142.302	165.387	146.422	147.875	156.878	158.745	155.526	0.0852664	0.102335	0.0727795	0.667964	0.430307	0.534927	0.175247	0.366222	0.271706	CAMSAP3_431	FALSE
CAMSAP3	Q9P1Y5	685	K.AVTFS#PDLGPVPHEGLGEYNR.A	12.57	14.01	12.78	8.76	11.7046	13.8664	14.8093	14.3807	13.3482	11.5168	11.3231	12.8463	14.5252	9.62837	14.1182	13.2406	12.03	13.6902	12.2586	12.8781	0.18651	0.0271556	0.098284	0.267182	0.862397	0.613351	0.573192	0.0642926	0.212291	CAMSAP3_685	FALSE
CAMSAP3	Q9P1Y5	799	R.VLT#PPHDVDSLPHLR.K	28.51	29.48	26.58	28.26	24.9138	25.0472	36.6089	27.809	20.0223	26.9869	22.3908	25.6486	36.1477	40.5358	39.4801	28.6562	28.2075	28.5947	23.7621	36.205	0.0196705	-0.247414	0.360109	0.898721	0.0601288	0.0553178	0.0463751	1.22092	1.25714	CAMSAP3_799	FALSE
CAMSAP3	Q9P1Y5	334	K.DLPDGHAAS#PR.G	70.46	76.06	71.81	71.74	53.7705	64.6846	80.0748	91.5508	68.5723	78.3634	86.094	84.5092	75.259	70.3494	94.5794	71.9648	72.5175	72.5201	79.3847	78.0382	5.25e-05	0.130532	0.10585	0.999769	0.182366	0.401425	0.000100527	0.739056	0.396395	CAMSAP3_334	FALSE
CAMSAP3	Q9P1Y5	1074	R.APS#PSGLMSPSR.L	4.03	3.43	4.51	8.34	2.14282	8.46652	6.17132	6.72369	3.53956	4.83387	6.22504	6.36592	4.82055	7.83498	4.88414	5.24028	5.0775	5.87609	5.2411	5.69499	0.210737	0.0457513	0.165574	0.662521	0.90436	0.659665	0.178801	0.0436587	0.180677	CAMSAP3_1074	FALSE
CAMSAP3	Q9P1Y5	769	R.S#PGPGPSQSPR.S	31.26	28.4	32.54	26.22	26.0567	27.2567	34.2756	34.9518	23.1656	29.1353	33.9428	30.4825	40.4468	30.2206	40.0907	33.4131	29.605	30.6352	29.1815	36.0428	0.049348	-0.0207845	0.28387	0.720103	0.879601	0.0801716	0.142606	0.0557144	1.09598	CAMSAP3_769	FALSE
CAMSAP3	Q9P1Y5	554	K.AVASS#PAATNSEVK.M	63.53	67.53	64.16	69.39	63.0846	60.3608	68.0083	74.0273	59.7146	72.6842	72.2704	71.5748	67.8565	63.1759	73.0586	64.3969	66.1525	66.3703	69.061	67.122	0.00474104	0.0620758	0.0209894	0.950536	0.441376	0.725796	0.0220314	0.355191	0.139185	CAMSAP3_554	FALSE
CAMSAP3	Q9P1Y5	1080	R.APSPSGLMS#PSR.L	117.88	114.28	104.07	83.56	88.0365	98.9792	122.522	126.845	94.1417	95.0838	114.384	114.56	118.301	102.109	118.568	104.538	104.948	109.096	104.542	110.879	0.0559262	-0.00557899	0.0793173	0.743593	0.967844	0.534664	0.128665	0.0141945	0.271919	CAMSAP3_1080	FALSE
CAMSAP3	Q9P1Y5	756	K.AAS#PSPAR.R	152.82	131.85	175.02	158.8	117.607	137.645	154.854	166.968	146.698	186.355	203.34	179.787	197.82	183.969	164.535	162.461	154.623	144.269	179.045	177.196	-0.0999903	0.211571	0.196599	0.487085	0.154939	0.115374	0.312395	0.80984	0.937891	CAMSAP3_756	FALSE
CAMSAP3	Q9P1Y5	349	R.GTEASPPQNNS#GS#SSPVFTFR.H	5.98	6.13	5.43	2.39	3.71422	4.15231	4.97134	5.37133	2.69429	3.0641	5.2389	5.82002	3.00171	2.08594	5.48194	2.39119	4.9825	4.5523	4.20433	3.2402	-0.130274	-0.244995	-0.620789	0.675274	0.531854	0.187146	0.17052	0.274207	0.727819	CAMSAP3_349	FALSE
CAMSAP3	Q9P1Y5	368	R.HPLLSSGGPQS#PLR.G	51.95	52.29	50.19	46.72	43.1707	43.8278	43.8945	45.3135	38.3716	52.4858	48.7174	42.3514	58.7878	59.9579	58.2154	55.8751	50.2875	44.0516	45.4816	58.209	-0.191005	-0.144918	0.211044	0.0116591	0.232152	0.00311894	1.93334	0.634227	2.50599	CAMSAP3_368	FALSE
CAMSAP3	Q9P1Y5	589	K.AEAEAGAGSPTST#PAPPEALSSEMSELSAR.L	20.5	15.3	19.62	18.36	13.8188	16.9902	16.4759	14.3616	12.9432	15.9808	17.0903	16.8701	24.0646	28.1093	20.5032	14.6397	18.445	15.4116	15.7211	21.8292	-0.25921	-0.230528	0.243029	0.075757	0.117832	0.33378	1.12058	0.928737	0.47654	CAMSAP3_589	FALSE
CAMSAP3	Q9P1Y5	347	R.GTEASPPQNNS#GSSSPVFTFR.H	31.31	31.42	26.92	26.15	28.4566	32.9613	31.3042	28.6852	26.5555	30.0334	37.183	29.7429	33.4004	34.1636	32.3574	29.2794	28.95	30.3518	30.8787	32.3002	0.0682207	0.093048	0.15798	0.461061	0.49867	0.110013	0.336242	0.302187	0.958556	CAMSAP3_347	FALSE
CAMSAP3	Q9P1Y5	373	R.GS#TGSLK.S	168.22	176.48	138.46	90.19	103.436	138.083	223.377	232.805	127.362	122.995	172.091	215.534	119.165	80.8936	122.46	128.018	143.338	174.425	159.496	112.634	0.283195	0.154103	-0.347772	0.443208	0.600198	0.230359	0.353393	0.221705	0.637595	CAMSAP3_373	FALSE
CAND1	Q86VP6	1220	K.DSS#STNLESMDTS.-	27.07	28.99	31.51	27.88	23.3388	25.8048	28.4104	30.9881	27.1872	22.9282	33.2702	37.3191	32.6538	32.5614	26.7184	28.8726	28.8625	27.1355	30.1762	30.2016	-0.0890141	0.0642132	0.0654266	0.40903	0.715972	0.477003	0.388244	0.145104	0.321479	CAND1_1220	FALSE
CANX	P27824	583	K.AEEDEILNRS#PR.N	87.88	91.38	81.44	78.4	77.6791	89.5498	98.3833	89.9616	84.3678	104.952	96.8783	95.0483	116.681	101.481	103.112	83.412	84.775	88.8935	95.3117	101.172	0.0684384	0.169014	0.255093	0.460659	0.0930773	0.0909063	0.33662	1.03116	1.04141	CANX_583	FALSE
CANX	P27824	564	K.SDAEEDGGTVS#QEEEDRKPK.A	299.07	307.51	263.03	211.66	245.886	289.683	373.838	338.113	249.499	239.95	315.556	329.863	283.438	206.481	307.583	247.857	270.317	311.88	283.717	261.34	0.206336	0.0697973	-0.0487287	0.287939	0.685748	0.781772	0.540699	0.163835	0.10692	CANX_564	FALSE
CAP1	Q01518	310	K.PQTSPS#PK.R	168.57	143.56	119.19	94.62	142.399	154.854	199.894	146.466	107.416	102.227	149.152	149.896	99.6173	61.2085	103.32	94.1237	131.485	160.903	127.173	89.5675	0.291293	-0.0481058	-0.553851	0.206524	0.840643	0.0744125	0.685029	0.0753882	1.12835	CAP1_310	FALSE
CAP1	Q01518	307	K.PFSAPKPQT#S#PSPKR.A	166.93	167.77	191.51	209.08	135.649	162.003	102.742	130.909	139.646	236.224	178.287	129.809	226.637	204.953	185.744	169.057	183.822	132.826	170.991	196.598	-0.46878	-0.104389	0.0969351	0.018902	0.649576	0.457316	1.72349	0.18737	0.339784	CAP1_307	FALSE
CAP1	Q01518	34	R.GYADS#PSK.A	100.91	129.07	122.51	104	88.6675	110.408	103.502	107.911	101.373	112.248	140.895	124.601	128.314	115.264	123.823	109.667	114.123	102.622	119.779	119.267	-0.153243	0.0697944	0.0636123	0.227171	0.62427	0.552145	0.643647	0.204627	0.257947	CAP1_34	FALSE
CAP2	P40123	309	K.SHT#PS#PTSPK.S	89.83	80.02	62.55	69.41	71.494	83.008	90.1899	75.1758	57.4459	79.4489	89.0407	79.5346	75.0861	84.1897	90.2656	88.4657	75.4525	79.9669	76.3675	84.5018	0.0838346	0.0173902	0.163413	0.561544	0.922242	0.248511	0.250616	0.035155	0.604655	CAP2_309	FALSE
CAP2	P40123	311	K.SHTPS#PT#SPK.S	19.91	18.43	17.08	18.99	17.797	12.0495	15.0141	16.8216	17.65	18.2977	15.4307	16.0022	16.8442	13.4837	18.8522	14.9818	18.6025	15.4206	16.8451	16.0405	-0.270642	-0.143164	-0.213781	0.0806438	0.0989213	0.113655	1.09343	1.00471	0.94441	CAP2_311	FALSE
CAP2	P40123	301	R.AQGGQTQS#PTK.S	197.76	197.11	194.2	171.58	157.055	188.26	196.369	184.836	172.157	183.33	209.933	186.444	214.449	195.139	196.793	177.493	190.162	181.63	187.966	195.968	-0.0662287	-0.0167612	0.0433875	0.453428	0.835418	0.575825	0.343492	0.0780963	0.239709	CAP2_301	FALSE
CARHSP1	Q9Y2V2	30	R.ERS#PS#PLR.G	121.26	143.49	131.25	132.7	110.223	132.2	126.925	123.336	92.5203	127.357	130.986	113.173	125.211	134.147	130.636	124.044	132.175	123.171	116.009	128.51	-0.101785	-0.18821	-0.0405742	0.217149	0.167398	0.509902	0.663242	0.77625	0.292513	CARHSP1_30	FALSE
CARHSP1	Q9Y2V2	52	R.TFS#ATVR.A	304.73	338.6	356.66	345.89	285.382	326.231	324.407	294.157	253.539	321.329	369.991	322.944	351.979	373.044	374.026	351.017	336.47	307.545	316.951	362.517	-0.129682	-0.0862192	0.107569	0.107988	0.499247	0.1023	0.966624	0.301685	0.990126	CARHSP1_52	FALSE
CARHSP1	Q9Y2V2	32	R.ERS#PS#PLR.G	49.42	42.7	43	40.7	41.0957	40.3956	41.9239	44.8523	38.9139	40.9474	47.9646	42.5222	36.4692	46.1315	47.5542	36.5715	43.955	42.0669	42.587	41.6816	-0.0633429	-0.0456128	-0.0766168	0.420293	0.631573	0.548849	0.376447	0.199576	0.260547	CARHSP1_32	FALSE
CARHSP1	Q9Y2V2	41	R.ERS#PS#PLRGNVVPS#PLPTR.R	140.17	128.35	119.3	105.95	109.385	137.475	157.994	123.07	103.864	130.637	162.553	155.476	129.868	121.936	131.107	124.894	123.442	131.981	138.133	126.951	0.0964901	0.162214	0.0404343	0.528128	0.38018	0.668967	0.277261	0.420011	0.174595	CARHSP1_41	FALSE
CARMIL2	Q6F5E8	1119	R.TDLET#SPGAAPR.T	43.47	49.25	39.53	48.96	41.3259	46.8818	51.9362	48.9793	45.2374	52.069	55.0256	51.3021	49.6545	39.2443	52.9052	52.5615	45.3025	47.2808	50.9085	48.5914	0.0616639	0.168316	0.10111	0.56368	0.122587	0.441207	0.248968	0.911556	0.355358	CARMIL2_1119	FALSE
CARMIL2	Q6F5E8	993	R.GSPS#PAAPGPPAGPLPR.M	37.65	37.25	36.86	29.43	32.5574	35.5246	32.6392	35.8622	31.6753	35.197	40.2021	41.3121	34.8446	36.9168	34.766	31.3974	35.2975	34.1458	37.0966	34.4812	-0.0478567	0.0717214	-0.0337557	0.620484	0.568623	0.734424	0.207269	0.245176	0.134053	CARMIL2_993	FALSE
CARMIL2	Q6F5E8	1315	R.GWGQQDGPGPPS#PGQSPSPCR.T	19.95	13.36	14.1	14.42	17.2814	17.4758	22.4382	21.9164	14.6822	19.4451	20.0304	23.5319	13.7886	16.9312	17.7169	21.1346	15.4575	19.7779	19.4224	17.3928	0.355584	0.329417	0.170185	0.0805645	0.146565	0.400076	1.09386	0.833969	0.397857	CARMIL2_1315	FALSE
CARMIL2	Q6F5E8	1381	R.LQRS#PVLK.R	117.87	153.2	206.37	193.63	153.875	182.329	116.724	148.647	183.392	250.718	207.68	153.987	257.052	285.268	221.825	190.349	167.768	150.394	198.944	238.624	-0.15772	0.245901	0.508273	0.503631	0.318984	0.0494235	0.297888	0.496231	1.30607	CARMIL2_1381	FALSE
CARMIL2	Q6F5E8	1423	R.SPPS#PATDQR.G	58.55	52.86	45.68	34.35	52.4274	50.647	76.8812	70.0566	49.0921	56.7108	61.0801	73.4314	46.4922	38.5176	53.4847	48.7903	47.86	62.5031	60.0786	46.8212	0.385106	0.328031	-0.0316592	0.131521	0.14481	0.871194	0.881005	0.8392	0.0598851	CARMIL2_1423	FALSE
CARMIL2	Q6F5E8	1246	K.KAGS#DGDIMDSSTEAPPISIK.S	16.75	15.35	15.25	13.53	12.6362	16.8926	14.0482	16.9233	14.2786	17.0334	12.9365	14.1575	17.8348	13.0716	16.4598	16.1652	15.22	15.125	14.6015	15.8829	-0.00902858	-0.059851	0.0615026	0.942668	0.591716	0.604298	0.0256411	0.227887	0.218749	CARMIL2_1246	FALSE
CARMIL3	Q8ND23	1317	R.LSS#QQDQEEPEVQGPPDPGRR.T	57.52	52.4	45.75	43	45.2174	48.6673	50.5625	51.8597	49.5397	52.4024	52.3448	63.7475	47.4901	55.3774	53.9333	52.3595	49.6675	49.0767	54.5086	52.2901	-0.017264	0.134182	0.074235	0.876759	0.328032	0.513164	0.0571199	0.484083	0.289744	CARMIL3_1317	FALSE
CARMIL3	Q8ND23	1349	R.RAQS#CDKLEPDR.R	12.4	16.47	11.57	12.88	12.5118	16.109	15.1798	19.1173	11.835	13.5161	16.3595	18.3288	15.2005	15.0061	14.6266	15.3764	13.33	15.7295	15.0099	15.0524	0.238794	0.171234	0.17532	0.219349	0.39113	0.209318	0.658863	0.407679	0.679194	CARMIL3_1349	FALSE
CARMIL3	Q8ND23	1371	R.RPPDPTGTSEPGT#D.-	18.5	15.76	12.52	12.19	11.9322	14.3794	18.5009	13.0822	10.1154	11.0377	13.7658	11.7581	10.035	11.2384	12.7288	14.1452	14.7425	14.4737	11.6693	12.0369	-0.0265482	-0.337267	-0.292523	0.900749	0.132925	0.180962	0.0453963	0.876393	0.742413	CARMIL3_1371	FALSE
CARMIL3	Q8ND23	1169	K.GWS#FDGK.R	154.37	144.42	94.23	76.47	114.4	145.56	203.105	156.122	90.9718	98.7721	124.623	140.483	97.4427	74.8641	102.266	91.805	117.373	154.797	113.712	91.5944	0.399283	-0.0457061	-0.357763	0.206088	0.875279	0.27156	0.685947	0.0578534	0.566134	CARMIL3_1169	FALSE
CARS1	P49589	34	R.LHLYNS#LTR.N	26.09	27.83	29.93	32.62	24.0308	25.1672	40.2034	35.4051	24.539	31.2398	35.0339	32.7289	35.4186	33.2062	30.5672	30.5176	29.1175	31.2016	30.8854	32.4274	0.0997345	0.0850374	0.155326	0.646341	0.535222	0.122859	0.189538	0.271466	0.910593	CARS1_34	FALSE
CARS1	P49589	307	K.ALQEGEGDLSIS#ADRLSEK.R	76.19	74.38	63.51	68.54	52.4034	55.5699	46.8376	54.89	55.1974	75.4426	64.295	57.2169	71.6309	68.5058	66.4818	62.5828	70.655	52.4252	63.038	67.3003	-0.43053	-0.16457	-0.0701777	0.00288612	0.217259	0.374567	2.53969	0.663021	0.42647	CARS1_307	FALSE
CARS1	P49589	19	R.VQPQWS#PPAGTQPCR.L	19.68	10.25	16.54	15.11	11.724	11.4811	19.8832	18.0668	12.9018	11.1476	15.7576	20.6021	14.8719	14.7627	14.475	15.0504	15.395	15.2888	15.1023	14.79	-0.00998956	-0.0276942	-0.0578394	0.972162	0.921518	0.778315	0.0122615	0.0354961	0.108845	CARS1_19	FALSE
CASC3	O15234	363	R.RLEQTSVRDPS#PEADAPVLGSPEK.E	59.42	55.87	50.24	53.38	47.2345	53.603	52.3685	57.7768	43.5779	58.7037	50.9015	53.448	50.2916	51.2861	50.8325	49.4018	54.7275	52.7457	51.6578	50.453	-0.0532127	-0.083281	-0.117326	0.521993	0.444154	0.113014	0.282335	0.352467	0.946869	CASC3_363	FALSE
CASC3	O15234	265	R.YGS#PPQRDPNWNGER.L	48.59	41.37	39.15	49.31	43.7171	47.1463	42.5904	42.2083	39.1262	54.6063	43.9799	37.2594	48.4946	57.0263	47.9101	42.6846	44.605	43.9156	43.743	49.0289	-0.0224735	-0.0281535	0.136426	0.816628	0.860022	0.302609	0.0879759	0.0654905	0.519119	CASC3_265	FALSE
CASC3	O15234	155	K.STVTGERQSGDGQEST#EPVENK.V	57.82	50.14	49.17	55.85	50.9086	59.413	57.914	54.5044	49.6952	59.3164	63.3564	48.5081	58.8059	60.0272	60.0621	41.2365	53.245	55.685	55.219	55.0329	0.0646424	0.0525197	0.0476485	0.42421	0.659418	0.741409	0.372419	0.180839	0.129942	CASC3_155	FALSE
CASC3	O15234	125	K.SEANDAVNS#STK.E	24.2	22.74	18.15	22.12	19.8794	20.3889	21.937	24.0043	19.97	22.2389	23.2058	23.1962	20.1254	13.9927	26.9996	22.3324	21.8025	21.5524	22.1527	20.8625	-0.0166452	0.0229899	-0.0635803	0.880769	0.825028	0.768246	0.0551378	0.0835315	0.1145	CASC3_125	FALSE
CASK	O14936	313	K.GAVLAAVS#SHK.F	10.86	11.88	8.39	13.83	10.4741	12.9641	12.0072	10.2066	13.7871	13.7969	16.7491	15.2876	14.9106	11.5627	12.5849	8.26178	11.24	11.413	14.9052	11.83	0.0220371	0.407172	0.0738092	0.900024	0.0402797	0.752689	0.0457457	1.39491	0.123385	CASK_313	FALSE
CASK	O14936	582	R.TQSSSCERDS#PSTSR.Q	22.11	26.45	21.74	21.2	18.7567	28.4798	36.9373	30.517	23.4722	25.265	27.2234	37.7952	20.9592	21.4656	25.0292	32.1656	22.875	28.6727	28.439	24.9049	0.325906	0.314097	0.122659	0.223762	0.183284	0.513728	0.650215	0.736874	0.289267	CASK_582	FALSE
CASKIN1	Q8WXD9	737	R.SQEYLLDEGPAPGT#PPR.E	25.75	25.21	18.88	22.14	16.5646	21.2523	19.2433	23.9901	22.7432	20.1006	21.6196	20.3503	25.641	24.055	28.9012	19.385	22.995	20.2626	21.2034	24.4955	-0.182501	-0.117022	0.0911994	0.266648	0.353	0.576693	0.574062	0.452226	0.239056	CASKIN1_737	FALSE
CASKIN1	Q8WXD9	889	R.YAAS#DS#EPERDELLVPAAAGPYATVQR.R	4.26	6.24	8.83	5.72	6.43085	9.43454	7.00205	7.59294	6.18	7.58455	8.08394	6.75222	8.75261	6.96097	8.80156	4.74834	6.2625	7.61509	7.15018	7.31587	0.282123	0.19124	0.22429	0.291207	0.441155	0.465051	0.535798	0.355409	0.332499	CASKIN1_889	FALSE
CASKIN1	Q8WXD9	787	K.TRPGS#PQALGGPHGPAPATAK.V	64.31	63.81	60.58	64.19	48.4037	65.4214	65.057	63.2646	48.5244	64.6091	70.9556	63.86	59.4277	67.211	61.0431	54.2877	63.2225	60.5367	61.9873	60.4924	-0.0626286	-0.0284661	-0.0636852	0.561454	0.814183	0.390508	0.250686	0.0892778	0.40837	CASKIN1_787	FALSE
CASKIN1	Q8WXD9	1034	R.PAS#PEPGR.V	141.34	129.07	128.92	102.8	111.018	136.545	212.159	171.289	118.492	127.741	160.056	172.874	99.02	66.8683	127.383	118.258	125.532	157.753	144.79	102.882	0.329605	0.205905	-0.287066	0.243878	0.262134	0.208109	0.612827	0.581477	0.681709	CASKIN1_1034	FALSE
CASKIN1	Q8WXD9	1242	K.LQGS#PTPTSK.K	23.48	24.04	28.76	25.67	20.2084	28.6089	26.5014	28.0279	25.3442	28.8296	30.7335	25.1674	25.4158	29.8313	33.1698	28.3236	25.4875	25.8367	27.5187	29.1851	0.0196299	0.110622	0.195444	0.883449	0.304699	0.11869	0.0538184	0.516129	0.925585	CASKIN1_1242	FALSE
CASKIN1	Q8WXD9	826	R.SLPQS#PTHR.G	110.79	80.91	64.6	76.98	61.098	67.6963	76.3233	71.35	68.9372	67.491	70.0088	69.9672	78.9007	111.767	77.4028	65.7327	83.32	69.1169	69.101	83.4508	-0.269624	-0.269956	0.00226328	0.24685	0.242514	0.992805	0.607567	0.615263	0.00313608	CASKIN1_826	FALSE
CASKIN1	Q8WXD9	775	R.QVLPPGTSHFT#PPQTPTK.T	33.77	32.16	32.54	27	24.5712	30.2634	33.9565	32.8633	25.4691	26.8424	28.8192	24.5952	32.1321	25.1613	35.7839	24.9753	31.3675	30.4136	26.4315	29.5131	-0.044554	-0.247014	-0.087914	0.725061	0.0376394	0.572837	0.139626	1.42436	0.241969	CASKIN1_775	FALSE
CASKIN1	Q8WXD9	1257	K.KVPLPGPGS#PEVK.R	115.98	107.49	104.48	105.17	93.3705	120.177	119.901	120.63	105.518	130.155	123.246	123.371	120.686	118.865	121.342	123.095	108.28	113.52	120.572	120.997	0.0681773	0.155133	0.160204	0.509091	0.0988909	0.0127754	0.293204	1.00484	1.89362	CASKIN1_1257	FALSE
CASKIN1	Q8WXD9	987	R.RAS#DLAGSVDTGSAGSVK.S	3.48	4.59	5.64	4.8	4.93393	6.22404	7.35658	6.50964	5.26444	4.67141	5.53495	5.63899	5.33576	7.21552	7.11761	8.23372	4.6275	6.25605	5.27745	6.97565	0.435019	0.189608	0.592095	0.0518774	0.253959	0.0225051	1.28502	0.595236	1.64772	CASKIN1_987	TRUE
CASKIN1	Q8WXD9	1364	R.AAAAAAAAAAAPPAPPEGAS#PGDSAR.Q	2.2	3.04	5.42	3.09	4.36274	2.74764	4.10669	5.74148	4.87949	3.62061	4.70263	6.89788	4.71897	4.00427	3.32873	3.73014	3.4375	4.23964	5.02515	3.94553	0.302581	0.547807	0.198858	0.419358	0.153638	0.535511	0.377415	0.813501	0.271232	CASKIN1_1364	FALSE
CASKIN1	Q8WXD9	819	K.VKPTPQLLPPTERPMS#PR.S	41.55	39.53	43.68	44.42	33.1391	43.0562	38.8904	39.629	43.905	39.8579	42.5525	45.9338	48.9519	44.3896	48.1198	35.2943	42.295	38.6787	43.0623	44.1889	-0.128949	0.025939	0.0631973	0.18719	0.665376	0.60045	0.727716	0.176933	0.221523	CASKIN1_819	FALSE
CASKIN1	Q8WXD9	646	R.KAPQSLEVMAIESPPPPEPTPADCQS#PK.M	12.03	11.63	9.69	15.67	8.5679	12.3988	13.5018	12.0935	10.3104	8.77061	11.5589	13.6813	14.9891	12.2086	12.2282	11.2981	12.255	11.6405	11.0803	12.681	-0.0742134	-0.145373	0.0492979	0.721466	0.497273	0.785046	0.141784	0.303405	0.105105	CASKIN1_646	FALSE
CASKIN2	Q8WXE0	396	R.VGLSPDS#PAGDR.N	39.89	33.61	35.1	28.27	29.0817	37.1934	36.8629	31.355	27.3073	33.324	36.1583	31.6022	30.0979	32.7929	38.204	33.9194	34.2175	33.6232	32.098	33.7536	-0.0252761	-0.0922524	-0.0196945	0.855935	0.511472	0.879836	0.0675591	0.291178	0.0555981	CASKIN2_396	FALSE
CASP3	P42574	29	K.IIHGSESMDS#GISLDNSYK.M	11.33	17.76	12.39	13.2	14.4281	12.9045	15.5938	16.2584	9.74689	12.9313	9.43697	9.94059	14.5403	13.0292	13.2927	11.4302	13.67	14.7962	10.5139	13.0731	0.114212	-0.378711	-0.0644119	0.515087	0.113663	0.719609	0.288119	0.944382	0.142903	CASP3_29	FALSE
CBARP	Q8N350	396	R.LEAAEAAGGAS#PDS#PPER.G	35.2	32.12	30.54	23.63	27.6212	27.0625	30.8068	25.6805	20.7801	26.9549	26.465	27.108	24.7803	31.7365	25.0266	24.1497	30.3725	27.7927	25.327	26.4233	-0.128058	-0.262089	-0.200956	0.388023	0.140128	0.243994	0.411142	0.853477	0.61262	CBARP_396	FALSE
CBARP	Q8N350	407	R.GAGS#AGPEQQQPPLEPDAER.D	4.33	4.42	3.78	2.81	2.79349	2.04856	4.48918	4.0285	3.50077	2.18415	3.2252	5.14399	2.17751	1.14295	3.78355	2.92634	3.835	3.33993	3.51353	2.50759	-0.199409	-0.126306	-0.612926	0.492536	0.672449	0.102985	0.307562	0.172341	0.987225	CBARP_407	FALSE
CBARP	Q8N350	621	R.RGDS#VDGPPDGR.T	141.72	162.39	117.29	113.78	89.1269	106.75	123.237	135.097	99.2464	110.596	108.626	115.352	112.117	116.482	118.167	113.704	133.795	113.553	108.455	115.118	-0.236662	-0.302927	-0.216916	0.23071	0.108904	0.199086	0.636934	0.962954	0.700959	CBARP_621	FALSE
CBARP	Q8N350	133	R.RVS#FNEAALFEQSR.K	78.32	119.65	87.81	81.39	57.2125	58.2319	63.0348	76.4729	62.524	78.5377	76.7924	63.5038	76.0356	74.4493	68.5572	59.0885	91.7925	63.738	70.3395	69.5326	-0.526222	-0.384042	-0.400686	0.0519812	0.105531	0.0961857	1.28415	0.97662	1.01689	CBARP_133	TRUE
CBARP	Q8N350	299	R.HAS#LDGAS#PYFK.V	85.29	85.47	77.06	71.48	60.9372	84.4221	90.3913	77.1688	72.1792	80.2422	88.7543	73.6795	85.731	79.5236	85.061	66.4881	79.825	78.2298	78.7138	79.2009	-0.0291216	-0.0202245	-0.0113239	0.834623	0.834315	0.915298	0.0785094	0.0786701	0.0384373	CBARP_299	FALSE
CBARP	Q8N350	528	R.GAGDDTEPPAAPARPRS#PR.A	94.39	107.23	120.13	140.81	94.41	106.809	60.2315	82.648	104.839	152.983	111.8	79.691	165.363	194.242	156.367	126.434	115.64	86.0246	112.328	160.601	-0.426819	-0.0419187	0.473845	0.0789305	0.862131	0.0432946	1.10276	0.0644265	1.36357	CBARP_528	FALSE
CBARP	Q8N350	328	R.AASLDTRGS#PK.R	80.28	80.27	105	208.49	67.0534	69.8077	19.6034	34.6098	64.3101	169.946	56.2267	18.7286	226.471	392.307	172.437	124.542	118.51	47.7686	77.3027	228.939	-1.31087	-0.616417	0.949957	0.0991438	0.390911	0.160255	1.00373	0.407922	0.795188	CBARP_328	FALSE
CBARP	Q8N350	378	R.PFLAS#PPPALGR.L	64.29	45.48	59.71	49.28	48.3224	57.7516	55.8305	51.0963	49.0925	54.165	63.1976	50.7051	59.8668	56.2409	58.2214	50.1616	54.69	53.2502	54.29	56.1227	-0.0384901	-0.0105899	0.0373074	0.782022	0.943662	0.782495	0.106781	0.0251834	0.106518	CBARP_378	FALSE
CBARP	Q8N350	322	R.AAS#LDTR.G	84.33	90.05	88.66	66.1	64.1717	74.0421	109.808	83.3145	65.9329	69.6072	91.7039	94.776	71.4343	59.719	65.1283	56.7139	82.285	82.8342	80.505	63.2489	0.0095969	-0.0315513	-0.379589	0.963079	0.854286	0.0324203	0.0163382	0.0683967	1.48918	CBARP_322	FALSE
CBARP	Q8N350	484	R.SGDSSGSGSGGAAPAFPPPS#PPAPRPK.D	15.2	16.02	19.29	16.96	21.3971	16.6433	14.0948	20.2405	19.0144	20.4025	19.8207	16.5649	27.4505	21.9229	24.2877	16.8289	16.8675	18.0939	18.9506	22.6225	0.101261	0.167998	0.423512	0.548257	0.139399	0.0765031	0.261016	0.85574	1.11632	CBARP_484	FALSE
CBARP	Q8N350	699	R.LAEPVVATPALVAAAPTS#PDHSPA.-	7.2	7.2	7.45	6.09	3.54822	5.1557	4.91065	8.01779	7.67516	6.777	6.37896	6.18504	8.1977	8.20755	8.44402	3.90179	6.985	5.40809	6.75404	7.18777	-0.369141	-0.0485095	0.0412832	0.192687	0.625771	0.868542	0.715148	0.203584	0.061209	CBARP_699	FALSE
CBARP	Q8N350	503	R.LLQMDS#GYASIEGR.G	22.89	28.26	22.2	21.63	16.8295	20.4758	26.0235	28.6308	16.9731	18.4428	20.8107	22.9949	21.8934	18.2083	16.6023	16.021	23.745	22.9899	19.8054	18.1813	-0.046624	-0.261731	-0.385172	0.816063	0.100176	0.0337501	0.0882761	0.999238	1.47172	CBARP_503	FALSE
CBARP	Q8N350	341	R.AAS#ESTEQEEGDAPQEDFIQYIAR.A	8.93	6.53	6.07	7.93	4.70482	8.21383	6.8906	4.63621	5.12358	7.39959	10.2369	8.5427	7.81343	8.55241	10.119	3.30076	7.365	6.11136	7.8257	7.44641	-0.269192	0.087535	0.0158589	0.29819	0.729047	0.961843	0.525507	0.137244	0.016896	CBARP_341	FALSE
CBL	P22681	455	R.QGAEGAPSPNY#DDDDDERADDTLFMMK.E	42.71	46.41	44.65	39.8	32.3062	47.0855	47.9385	46.3217	44.3621	46.7435	50.1976	44.9722	49.3315	52.2363	49.7791	32.5594	43.3925	43.413	46.5688	45.9766	0.0006804	0.101919	0.0834528	0.996149	0.151118	0.617378	0.00167559	0.820684	0.209449	CBL_455	FALSE
CBL	P22681	483	K.VERPPS#PFSMAPQASLPPVPPR.L	62.05	59.56	45.86	47.22	46.2324	47.9683	52.2731	56.2606	51.3883	48.7806	49.9614	48.6231	59.6773	56.7924	55.7578	47.9786	53.6725	50.6836	49.6884	55.0515	-0.0826643	-0.111275	0.0365988	0.557287	0.410662	0.787814	0.253921	0.386516	0.103576	CBL_483	FALSE
CBL	P22681	668	K.IKPSS#SANAIYSLAAR.P	35.94	48.35	53.37	31.77	33.2882	36.5515	51.8863	55.4075	41.7444	41.341	52.1461	52.1264	47.5309	38.0705	38.1202	45.8497	42.3575	44.2834	46.8395	42.3928	0.0641473	0.145107	0.00120317	0.805651	0.484747	0.995301	0.0938531	0.314485	0.00204562	CBL_668	FALSE
CBLB	Q13191	480	R.QNSPVTS#PGSSPLAQR.R	9.11	8.53	7.31	9.59	7.39378	4.5013	7.51358	6.93167	6.86435	8.13814	7.81969	8.1116	10.8094	7.5907	7.24472	5.21074	8.635	6.58508	7.73345	7.71389	-0.390995	-0.159085	-0.162737	0.0595764	0.178609	0.504141	1.22493	0.748098	0.297448	CBLB_480	FALSE
CBLB	Q13191	527	R.SPCGSPT#GSPK.S	33.55	30.98	22.68	22.8	17.3377	24.9369	24.877	25.6215	18.0012	21.2299	25.1663	21.513	22.164	21.9648	27.6159	26.2215	27.5025	23.1933	21.4776	24.4915	-0.245856	-0.356729	-0.167279	0.259255	0.120848	0.387091	0.586273	0.917761	0.412187	CBLB_527	FALSE
CBS	P35520	199	R.FDS#PESHVGVAWR.L	53.57	45.71	46.45	53.3	42.1143	43.9592	52.4625	48.5716	47.4976	49.247	55.341	50.7924	61.3015	53.0764	57.5851	45.6342	49.7575	46.7769	50.7195	54.3993	-0.0891177	0.0276264	0.128673	0.381899	0.735652	0.296243	0.418051	0.133328	0.528351	CBS_199	FALSE
CBX1	P83916	89	R.KADS#DSEDKGEESK.P	211.62	207.95	177.34	151.89	199.808	218.413	236.458	220.218	190.676	171.62	186.38	174.365	181.405	135.443	207.774	229.715	187.2	218.724	180.76	188.585	0.224532	-0.0505011	0.0106313	0.109983	0.687875	0.957291	0.958673	0.162491	0.0189559	CBX1_89	FALSE
CBX3	Q13185	93	K.RKS#LSDS#ESDDSK.S	107.86	120.82	113.83	94.72	90.4298	113.866	114.245	116.884	88.2961	95.3671	122.47	105.5	118.602	92.8316	120.171	119.408	109.308	108.856	102.908	112.753	-0.00596584	-0.0870303	0.0447765	0.958427	0.517118	0.704659	0.0184409	0.28641	0.152021	CBX3_93	TRUE
CBX5	P45973	14	R.TADSSSS#EDEEEYVVEK.V	42.01	37.9	39.01	36.11	37.4841	42.0936	47.4634	43.3861	52.0024	46.5233	46.4483	51.3483	39.5412	42.9652	39.9374	36.0889	38.7575	42.6068	49.0806	39.6332	0.136608	0.340677	0.0322338	0.170469	0.0020495	0.65708	0.768354	2.68835	0.182382	CBX5_14	FALSE
CBX8	Q9HC52	191	R.VDDKPSS#PGDSSK.K	59.67	40.82	45.35	42.28	59.6339	58.2647	57.2939	65.1416	46.5754	51.9803	55.7695	55.864	56.198	53.1897	56.8153	42.5184	47.03	60.0835	52.5473	52.1804	0.353388	0.160035	0.149926	0.0492754	0.311988	0.382999	1.30737	0.505862	0.416803	CBX8_191	FALSE
CC2D1A	Q6P1N0	238	R.VTLEGPSATAPAS#SPGLAK.P	14.15	16.01	16.86	15.55	13.243	17.6325	15.2654	18.1265	11.8501	13.4927	20.1443	16.832	17.2042	16.3912	19.3484	17.5598	15.6425	16.0669	15.5798	17.6259	0.0386165	-0.0057955	0.172226	0.752361	0.975768	0.0572216	0.123574	0.0106535	1.24244	CC2D1A_238	FALSE
CC2D1A	Q6P1N0	120	K.ASET#PPPVAQPKPEAPHPGLETTLQER.L	18.19	16.65	12.91	17.01	10.8666	16.5328	12.9541	10.764	15.1533	18.6912	10.6768	13.953	16.0051	28.0368	16.1067	12.5094	16.19	12.7794	14.6186	18.1645	-0.341284	-0.147298	0.166017	0.103195	0.467698	0.61332	0.986343	0.330034	0.212313	CC2D1A_120	FALSE
CC2D1A	Q6P1N0	455	K.KQNS#PVAPTAQPK.A	49.07	54.03	45.39	47.12	50.5398	53.5127	57.7717	52.3198	46.3535	53.9347	65.0989	57.4907	60.4941	63.1768	56.409	53.8482	48.9025	53.536	55.7195	58.482	0.130601	0.188273	0.258085	0.10572	0.184529	0.0142531	0.975841	0.733935	1.84609	CC2D1A_455	FALSE
CCAR2	Q8N163	489	R.RNAETPEATT#QQETDTDLPEAPPPPLEPAVIAR.P	14.58	13.89	12.96	13.84	11.7124	14.1029	8.75821	11.8586	11.2649	15.9273	12.5792	14.0186	10.9433	15.9106	14.0684	9.82487	13.8175	11.608	13.4475	12.6868	-0.251375	-0.0391587	-0.123168	0.135011	0.744712	0.484077	0.869632	0.128011	0.315086	CCAR2_489	FALSE
CCAR2	Q8N163	569	K.VVS#PPEPEKEEAAK.E	106.15	83.07	85.35	72.42	83.8972	96.0376	105.881	99.7434	94.7714	86.2288	96.9618	102.386	97.8649	83.5443	103.117	69.5417	86.7475	96.3899	95.0869	88.5171	0.152059	0.132424	0.0291334	0.303273	0.342121	0.869745	0.518167	0.46582	0.0606079	CCAR2_569	FALSE
CCDC120	Q96HB5	360	R.SNS#SEALLVDR.A	114.14	107.52	102.37	91.4	91.5904	119.91	122.571	115.928	102.443	114.981	115.272	112.467	124.33	122.502	128.129	125.127	103.858	112.5	111.291	125.022	0.115316	0.0997277	0.267575	0.357426	0.246269	0.0185864	0.446814	0.60859	1.7308	CCDC120_360	FALSE
CCDC120	Q96HB5	376	R.AAGGGAGS#PPAPLAPSASGPPVCK.S	36.07	32.36	30.58	32.09	29.9202	25.7306	32.3945	32.5608	26.5405	35.7439	31.8693	32.7523	33.0533	42.6619	34.1969	25.2928	32.775	30.1515	31.7265	33.8012	-0.120364	-0.0469081	0.0444796	0.236284	0.660149	0.798698	0.626565	0.180358	0.0976172	CCDC120_376	FALSE
CCDC120	Q96HB5	296	R.SAS#SFEGR.S	42.66	41.35	34.2	32.87	28.995	37.0936	44.2462	40.254	33.7391	36.471	37.7903	28.4518	32.0117	36.8518	35.7081	35.7388	37.77	37.6472	34.113	35.0776	-0.00469892	-0.146917	-0.10669	0.976982	0.301297	0.372851	0.0101133	0.521005	0.428465	CCDC120_296	FALSE
CCDC120	Q96HB5	256	R.AVSGGS#PER.R	108.18	90.5	86.81	83.75	80.1026	103.265	112.684	113.246	79.746	96.4078	104.708	111.376	102.693	93.1455	108.115	101.131	92.31	102.324	98.0594	101.271	0.148592	0.0871695	0.133661	0.336119	0.536535	0.216104	0.473507	0.270402	0.665338	CCDC120_256	FALSE
CCDC120	Q96HB5	286	R.NSVASPTS#PTR.S	69.57	75.37	71.85	70.12	70.7356	82.2962	85.2695	76.1313	78.6241	82.8104	88.6482	85.2203	94.2176	83.5777	82.3421	80.157	71.7275	78.6081	83.8258	85.0736	0.132152	0.224867	0.246185	0.121244	0.00453065	0.016886	0.916339	2.34384	1.77247	CCDC120_286	FALSE
CCDC149	Q6ZUS6	313	R.SRS#PLLK.F	143.46	153.02	174.33	154.94	149.731	176.22	174.64	184.139	138.247	178.018	203.444	187.049	190.555	172.621	195.23	167.005	156.438	171.182	176.689	181.353	0.129949	0.17563	0.213212	0.186568	0.252056	0.0382023	0.729163	0.598503	1.41791	CCDC149_313	FALSE
CCDC167	Q9P0B6	42	R.ELS#PEAR.R	177.11	182.59	184.99	161.43	156.403	192.889	205.737	199.468	151.728	221.39	192.38	206.796	197.691	188.4	197.098	174.182	176.53	188.624	193.073	189.343	0.0956018	0.129236	0.101088	0.375984	0.360909	0.143827	0.424831	0.442602	0.842159	CCDC167_42	FALSE
CCDC186	Q7Z3E2	740	R.SSAEDRS#PENTGSSVAVDNFPQVDK.A	15.24	16.72	17.06	12.19	16.0792	14.6526	18.4635	18.1986	14.5287	15.7626	15.2476	16.8679	18.6259	19.1271	17.8638	14.2722	15.3025	16.8485	15.6017	17.4723	0.13885	0.027935	0.191299	0.323634	0.817137	0.213999	0.489946	0.087705	0.669589	CCDC186_740	FALSE
CCDC25	Q86WR0	204	K.VENMSSNQDGNDS#DEFM.-	9.11	6.4	7.26	5.92	6.26157	8.17618	8.41063	6.20296	4.2083	6.05608	6.30761	7.86517	6.00235	6.30197	6.57163	6.54167	7.1725	7.26283	6.10929	6.3544	0.0180567	-0.231471	-0.174719	0.925236	0.34078	0.330655	0.0337477	0.467526	0.480625	CCDC25_204	FALSE
CCDC43	Q96MW1	139	K.AALLAQYADVT#DEEDEADEK.D	44.67	43.66	36.2	33.19	42.8432	44.7722	45.2518	41.7668	47.9303	41.1219	45.7007	34.4332	46.171	30.497	51.805	34.3643	39.43	43.6585	42.2965	40.7094	0.146968	0.101246	0.0460665	0.231517	0.510255	0.832263	0.635417	0.292212	0.0797394	CCDC43_139	FALSE
CCDC6	Q16204	244	K.LDQPVS#APPS#PR.D	51.55	54.82	60.72	50.85	44.4014	56.0371	62.0395	64.5819	51.7119	55.0093	65.2853	57.218	60.7387	60.1746	60.5131	45.8566	54.485	56.765	57.3061	56.8208	0.0591414	0.0728302	0.0605593	0.671501	0.472172	0.609886	0.172953	0.3259	0.214751	CCDC6_244	FALSE
CCDC6	Q16204	323	R.QLS#ESESSLEMDDERYFNEMSAQGLRPR.T	14.89	10.67	13.93	13.73	8.34437	10.085	9.36764	7.81692	8.86578	16.8605	12.7543	7.43481	14.5026	15.2001	18.3898	11.0462	13.305	8.90348	11.4789	14.7847	-0.579527	-0.21299	0.152135	0.00966233	0.471857	0.439708	2.01492	0.326189	0.356835	CCDC6_323	FALSE
CCDC6	Q16204	352	R.TVSS#PIPYTPSPSSSR.P	69.62	60.39	57.36	49.08	54.8028	68.7699	75.6268	72.8419	62.9211	50.2083	64.0203	72.492	63.949	56.2874	65.6618	46.5951	59.1125	68.0103	62.4104	58.1233	0.202291	0.0783239	-0.0243456	0.206174	0.616927	0.875996	0.685765	0.209766	0.0574979	CCDC6_352	FALSE
CCDC6	Q16204	325	R.QLSES#ESSLEMDDER.Y	10.65	17.5	9.96	7.37	15.3807	11.4986	17.923	13.2497	9.63311	14.2578	12.8269	14.4445	11.918	6.49234	12.7488	11.1488	11.37	14.513	12.7906	10.577	0.352112	0.169849	-0.104306	0.274429	0.587187	0.770252	0.56157	0.231224	0.113367	CCDC6_325	FALSE
CCDC82	Q8N4S0	219	R.VVEDEGS#SVEMEQK.T	4.34	1.44	2.93	3.47	2.26337	4.44591	8.02285	2.3341	2.46406	1.73397	5.03967	3.23472	4.0718	2.25439	4.19097	3.82352	3.045	4.26656	3.11811	3.58517	0.486631	0.034228	0.235599	0.454164	0.940294	0.504556	0.342787	0.0267363	0.297091	CCDC82_219	FALSE
CCDC82	Q8N4S0	506	K.ET#VERIFR.R	36.23	47.95	45.19	38.41	38.7603	41.5592	46.8336	48.4604	50.5488	56.491	44.9717	42.2136	44.7302	43.2703	52.2283	55.0885	41.945	43.9034	48.5563	48.8293	0.0658334	0.211159	0.219249	0.603981	0.167466	0.134549	0.218977	0.776073	0.87112	CCDC82_506	FALSE
CCDC85C	A6NKD9	246	R.S#LDDLSAPPHHR.S	50.71	44.75	40.7	34.47	35.1391	44.952	46.8649	47.4674	33.4973	34.6745	41.497	38.2686	37.0854	38.739	42.8596	32.6995	42.6575	43.6058	36.9843	37.8459	0.0317218	-0.205886	-0.172663	0.838995	0.207778	0.284208	0.0762408	0.682401	0.546364	CCDC85C_246	FALSE
CCDC85C	A6NKD9	179	R.SS#IDSQASLSGPLSGGAPGAGAR.D	29.63	27.81	17.42	22.34	16.2688	19.9702	16.5844	18.1912	15.2593	19.0941	20.8332	19.1298	19.2236	20.2316	20.7975	17.4109	24.3	17.7537	18.5791	19.4159	-0.452841	-0.387274	-0.323717	0.0947984	0.129009	0.175255	1.0232	0.889378	0.75633	CCDC85C_179	FALSE
CCDC86	Q9H6F5	69	K.TSPGS#PR.L	82.57	105.59	84.91	75.31	80.8022	75.3577	91.7919	101.644	83.6737	99.4253	98.6212	101.898	105.477	92.668	89.1183	98.0247	87.095	87.399	95.9046	96.322	0.00502699	0.13901	0.145276	0.973397	0.303524	0.271861	0.0117101	0.517807	0.565653	CCDC86_69	FALSE
CCDC86	Q9H6F5	113	R.QPEYSPES#PR.C	130.88	134.97	122.07	100.98	110.299	114.345	135.781	149.286	111.146	131.331	142.559	134.135	141.916	101.243	139.799	128.262	122.225	127.428	129.793	127.805	0.06014	0.0866704	0.0644023	0.677928	0.481868	0.659873	0.168816	0.317072	0.180539	CCDC86_113	FALSE
CCDC86	Q9H6F5	91	R.LQQGAGLESPQGQPEPGAAS#PQR.Q	28.1	28.52	27.1	21.21	25.8941	28.9435	27.5949	35.7868	26.5476	30.0759	32.9809	31.9456	28.7723	24.0785	30.6434	27.639	26.2325	29.5548	30.3875	27.7833	0.172039	0.212123	0.0828625	0.275859	0.110968	0.506678	0.559313	0.954801	0.295268	CCDC86_91	FALSE
CCDC86	Q9H6F5	37	R.ALVEFES#NPEETREPGSPPSVQR.A	26.29	21.36	21.96	20.19	19.2822	23.7807	23.8009	22.714	17.6615	22.2956	26.4169	19.3	27.949	21.4055	20.5929	19.0853	22.45	22.3945	21.4185	22.2582	-0.00357392	-0.0678568	-0.0123799	0.975146	0.676473	0.93839	0.0109302	0.169749	0.0276167	CCDC86_37	FALSE
CCDC86	Q9H6F5	58	R.AGLGS#PERPPK.T	119.02	159.92	125.79	110.18	113.842	118.672	131.473	155.214	117.931	151.033	148.078	143.916	146.139	147.657	139.478	141.007	128.727	129.8	140.239	143.57	0.0119732	0.123571	0.157436	0.942619	0.422384	0.266765	0.025664	0.374293	0.573872	CCDC86_58	FALSE
CCDC86	Q9H6F5	18	R.LGGLRPES#PESLTSVSR.T	93.14	72.15	70.23	54.97	62.4257	60.3324	62.5263	83.8314	67.6406	76.0241	73.6618	67.0475	90.1233	74.0318	89.4604	56.732	72.6225	67.279	71.0935	77.5869	-0.110261	-0.030699	0.095396	0.600244	0.861665	0.670982	0.221672	0.0646614	0.173289	CCDC86_18	FALSE
CCDC88A	Q3V6T2	1020	R.MVQSS#PPISGEDNKWER.E	22.04	20.99	24.25	21.7	16.0177	19.7491	23.0659	28.5872	24.4758	23.6999	27.9134	24.8785	26.5648	26.5554	22.6157	19.6047	22.245	21.855	25.2419	23.8351	-0.0255195	0.182339	0.0996088	0.895452	0.0443417	0.433712	0.0479575	1.35319	0.362799	CCDC88A_1020	FALSE
CCDC88A	Q3V6T2	1417	K.S#LTLTPTR.S	114.45	114.28	124.72	109.72	87.3592	110.334	132.692	136.353	101.999	115.111	130.462	125.296	119.851	100.64	119.795	113.05	115.793	116.685	118.217	113.334	0.0110721	0.0298956	-0.0309592	0.94378	0.745992	0.673614	0.0251292	0.127266	0.171589	CCDC88A_1417	FALSE
CCDC88A	Q3V6T2	1653	R.SS#PVLQHK.I	106.14	114.95	126.42	101.13	99.6051	106.947	125.138	119.85	96.8424	110.907	140.706	128.37	128.537	114.833	120.62	103.605	112.16	112.885	119.207	116.899	0.00929452	0.0879051	0.0596998	0.931258	0.555363	0.557675	0.0309298	0.255423	0.253619	CCDC88A_1653	FALSE
CCDC88A	Q3V6T2	1561	K.QLVNNKDTTS#FEDISPQGVSDDSSTGSR.V	23.82	21.31	17.1	25.5	13.3784	16.3716	12.074	18.3435	11.2655	22.9927	16.1764	14.5362	21.2556	33.3936	18.9105	17.2315	21.9325	15.0419	16.2427	22.6978	-0.544085	-0.433278	0.0494812	0.0265384	0.117705	0.859875	1.57613	0.929206	0.0655645	CCDC88A_1561	FALSE
CCDC88A	Q3V6T2	1718	K.SLSVSS#DFLGK.D	64.53	75.87	70.29	63.78	46.7689	58.5698	70.8157	84.0323	60.993	72.2881	77.3954	75.6864	67.6408	68.56	64.1326	76.627	68.6175	65.0467	71.5907	69.2401	-0.0771013	0.0611958	0.0130309	0.697175	0.547219	0.877311	0.156658	0.261838	0.0568467	CCDC88A_1718	FALSE
CCDC88A	Q3V6T2	1387	K.FYDPS#PPR.R	58.3	57.99	55.64	49.87	50.2576	61.29	65.9416	63.3731	58.9108	56.2295	66.4736	58.2822	69.8639	61.5811	96.2317	53.608	55.45	60.2156	59.974	70.3212	0.118949	0.113151	0.342771	0.286164	0.179713	0.206483	0.543386	0.745422	0.685116	CCDC88A_1387	FALSE
CCDC88A	Q3V6T2	1702	K.SSS#QENLLDEVM*K.S	39.55	35.57	29.14	33.74	32.45	38.2746	38.1128	36.0095	29.5242	36.144	44.7479	35.4663	29.0974	29.2944	37.1644	28.0281	34.5	36.2118	36.4706	30.8961	0.0698618	0.0801375	-0.159172	0.5315	0.625425	0.277459	0.274497	0.203825	0.556801	CCDC88A_1702	FALSE
CCDC88A	Q3V6T2	1826	R.RTSIHDFLT#K.D	65.31	69.08	74.72	62.11	64.9102	79.411	73.4448	80.5638	57.1822	67.554	76.4132	76.9927	80.4541	76.2237	68.832	63.8042	67.805	74.5825	69.5355	72.3285	0.137445	0.0363582	0.093173	0.1856	0.761243	0.36703	0.731422	0.118477	0.435298	CCDC88A_1826	FALSE
CCDC88A	Q3V6T2	1820	R.RTS#IHDFLTK.D	261.7	271.05	253.51	245.68	236.241	296.055	308.038	324.773	229.76	278.555	279.576	293.7	312.53	288.714	296.152	249.195	257.985	291.277	270.398	286.648	0.175103	0.0677951	0.151992	0.182336	0.455774	0.119976	0.739127	0.341251	0.920905	CCDC88A_1820	TRUE
CCDC88C	Q9P219	1584	R.NTSSNSS#PLNLK.G	22.54	28.6	19.69	16.67	15.3257	15.3445	14.901	17.9208	15.887	18.399	15.4746	15.9433	16.2231	18.6357	18.5312	13.6111	21.875	15.873	16.426	16.7502	-0.462706	-0.413303	-0.385101	0.0957374	0.118784	0.137525	1.01892	0.925243	0.861618	CCDC88C_1584	FALSE
CCDC88C	Q9P219	227	R.DYLQAQHPPS#PIK.S	16.01	15.31	18.48	12.94	15.9296	13.9479	19.2703	14.3159	16.4682	15.8683	12.9252	18.1178	19.1011	13.3071	16.1851	14.6559	15.685	15.8659	15.8449	15.8123	0.0165478	0.0146302	0.0116606	0.91702	0.922343	0.942334	0.0376213	0.0351075	0.0257951	CCDC88C_227	FALSE
CCDC88C	Q9P219	239	K.SSSADSTPS#PTSSLSSEDK.Q	38.55	37.48	35.3	32.21	25.6026	31.6989	36.2192	37.4554	28.9247	39.3474	34.8015	34.1079	35.3147	35.3242	41.4221	31.9808	35.885	32.744	34.2954	36.0104	-0.13215	-0.0653658	0.00503327	0.35154	0.559772	0.960441	0.454026	0.251989	0.0175292	CCDC88C_239	FALSE
CCDC88C	Q9P219	1887	R.RFS#LAPPK.E	50.32	51.27	51.24	40.94	60.5949	57.9054	62.1992	57.7072	56.8934	51.8977	56.3311	54.3628	64.6834	40.4722	61.8339	41.1086	48.4425	59.6017	54.8712	52.0245	0.29908	0.179777	0.102919	0.0144635	0.0771769	0.635728	1.83973	1.11251	0.196729	CCDC88C_1887	TRUE
CCDC88C	Q9P219	1547	K.GYNS#DDNLCEPSLEFEVPNHR.Q	5.81	7.06	6.44	5.21	6.43603	4.67131	7.67227	7.79496	7.99507	5.93304	4.33027	8.80114	7.2472	5.74647	6.33536	7.94058	6.13	6.64364	6.76488	6.8174	0.116087	0.142178	0.153335	0.564078	0.591323	0.317299	0.248661	0.228175	0.498531	CCDC88C_1547	FALSE
CCDC9	Q9Y3X0	80	R.S#PGTPRPPGASK.G	67.66	61.84	65.12	65	52.5437	64.7309	61.644	64.646	63.4549	65.5249	70.483	60.2105	77.2768	71.8458	69.6714	69.8317	64.905	60.8911	64.9183	72.1564	-0.0920972	0.000296251	0.152799	0.266455	0.995902	0.0180888	0.574376	0.00178352	1.74259	CCDC9_80	FALSE
CCDC9	Q9Y3X0	376	K.EGAAS#PAPETPQPTSPETSPK.E	50.25	44.44	44.12	42.05	36.7315	36.2123	40.6775	39.96	46.0869	43.8533	40.3104	43.0639	43.368	49.4704	47.9874	41.3138	45.215	38.3953	43.3286	45.5349	-0.23587	-0.0614809	0.0101717	0.0216835	0.413516	0.906154	1.66387	0.383507	0.0427978	CCDC9_376	FALSE
CCDC92	Q53HC0	211	K.SLS#APLHPEFEEVYR.F	36.03	37.88	35.97	29.35	29.259	35.1308	43.0432	40.9826	34.6754	37.2298	37.5504	37.9123	37.9252	40.2428	38.3573	33.9285	34.8075	37.1039	36.842	37.6134	0.0921726	0.0819522	0.11185	0.554821	0.370365	0.272098	0.255847	0.43137	0.565275	CCDC92_211	FALSE
CCDC93	Q567U6	305	K.QSELSAEES#PEK.L	30.51	27.85	28.21	30.47	22.0919	22.9287	33.7247	28.6736	22.9256	23.9936	31.2311	21.2458	30.0385	23.8212	29.7617	24.4143	29.26	26.8547	24.849	27.0089	-0.123754	-0.23574	-0.115493	0.44786	0.136678	0.283026	0.348858	0.864301	0.548173	CCDC93_305	FALSE
CCDC97	Q96F63	337	R.DEEERYFDEEEPEDAPS#PELDGD.-	54.18	43.72	43.45	38.34	45.4545	46.2676	41.0266	48.9518	43.8769	44.431	54.4355	40.2499	52.9888	37.5067	53.6681	43.3999	44.9225	45.4251	45.7483	46.8909	0.0160528	0.0262803	0.0618691	0.898214	0.860651	0.714847	0.0466201	0.0651729	0.145787	CCDC97_337	FALSE
CCDC97	Q96F63	212	R.TPTHQPPKPGS#PGRPACPLSNLLLQSYEER.E	52.48	44.11	42.94	39.75	38.4894	44.759	46.9827	42.9467	36.2702	48.4106	49.0857	45.3781	52.1998	45.887	44.6285	33.811	44.82	43.2945	44.7861	44.1316	-0.0499602	-0.00109019	-0.0223318	0.658537	0.993538	0.888484	0.18142	0.00281534	0.0513502	CCDC97_212	FALSE
CCM2	Q9BSQ5	164	K.TAQDPGIS#PSQSLCAESSR.G	9.04	9.98	10.03	6.84	7.74071	10.0031	12.4151	12.7236	8.66586	10.498	14.1255	14.437	9.878	8.10896	11.146	13.9478	8.9725	10.7206	11.9316	10.7702	0.256804	0.411204	0.263462	0.260936	0.128147	0.26701	0.583467	0.892293	0.573472	CCM2_164	FALSE
CCM2	Q9BSQ5	384	R.GIITDS#FGR.H	170.49	165.57	165.9	151.93	129.806	158.367	151.402	156.964	133.02	148.813	164.138	158.331	196.773	161.136	172.66	159.101	163.472	149.135	151.075	172.418	-0.13243	-0.113779	0.0768592	0.12369	0.178613	0.398491	0.907666	0.748088	0.399582	CCM2_384	FALSE
CCM2	Q9BSQ5	15	K.KPGIVS#PFK.R	77.91	76.04	62.03	59.51	56.7652	61.4676	92.7576	89.1771	70.133	64.426	98.9978	94.0053	54.1654	47.1915	69.2892	62.939	68.8725	75.0419	81.8905	58.3963	0.123768	0.249769	-0.238052	0.582061	0.244918	0.172847	0.235031	0.610979	0.762339	CCM2_15	FALSE
CCNK	O75909	340	R.AVVVS#PK.E	218.83	221	185.77	147.89	193.707	213.058	322.759	282.639	210.834	185.166	258.099	286.977	194.6	162.549	197.489	192.611	193.373	253.041	235.269	186.812	0.387986	0.282929	-0.0497926	0.148378	0.197557	0.746254	0.828632	0.704307	0.127113	CCNK_340	FALSE
CCNK	O75909	324	K.KPS#PQPS#SPR.Q	150.63	127.21	138.88	126.41	123.282	148.888	160.467	149.612	102.522	133.683	138.425	138.277	130.746	133.022	153.505	149.982	135.782	145.563	128.227	141.814	0.100342	-0.0825989	0.0626997	0.357468	0.497147	0.48657	0.446763	0.303515	0.312854	CCNK_324	FALSE
CCNL1	Q9UK58	374	K.S#PYNGVR.K	93.6	85.9	64.63	57.77	64.2863	68.9544	87.9051	69.5333	57.8874	63.7335	78.0651	76.9982	71.8719	53.6737	73.4793	66.0563	75.475	72.6698	69.1711	66.2703	-0.0546434	-0.12583	-0.187636	0.789886	0.551451	0.386626	0.102436	0.258493	0.412709	CCNL1_374	FALSE
CCNL1	Q9UK58	352	K.S#PISINVK.T	109.84	104.45	95.99	82.7	105.029	112.223	101.488	92.8889	88.3142	80.7044	101.745	89.5353	98.1555	77.526	110.885	94.343	98.245	102.907	90.0748	95.2275	0.0668901	-0.12526	-0.0450062	0.541619	0.312021	0.750973	0.266306	0.505816	0.124376	CCNL1_352	FALSE
CCNT2	O60583	479	K.QGQSQAASSSSVT#SPIK.M	15.01	12.86	14.06	9.61	12.4792	14.884	15.221	13.0986	12.1311	13.7171	13.8114	16.7178	17.2903	16.8439	17.7948	11.4395	12.885	13.9207	14.0944	15.8421	0.111542	0.129426	0.298075	0.480475	0.456676	0.171423	0.318329	0.340392	0.765932	CCNT2_479	FALSE
CCNY	Q8ND76	100	R.KYSS#CSTIFLDDSTVSQPNLK.Y	32.28	29.24	33.48	29.94	26.8773	22.1821	29.9943	28.3966	21.1772	28.547	28.7532	29.6677	36.6873	34.7938	32.6075	42.0225	31.235	26.8626	27.0363	36.5278	-0.217566	-0.208267	0.225831	0.0771342	0.122498	0.072151	1.11275	0.911872	1.14176	CCNY_100	FALSE
CCNY	Q8ND76	26	R.LESY#RPDTDLSR.E	10.14	10.2	8.17	8.81	7.92988	6.94967	11.3312	11.5076	6.50915	7.54021	9.0375	7.25331	10.8378	5.74318	10.3356	9.86488	9.33	9.42959	7.58504	9.19537	0.0153183	-0.29872	-0.0209699	0.941206	0.0543088	0.920667	0.0263153	1.26513	0.0358974	CCNY_26	FALSE
CCNY	Q8ND76	326	R.SAS#ADNLTLPR.W	108.68	121.5	120.22	93.62	90.032	100.089	107.058	111.989	87.7301	98.7042	103.187	101.753	126.193	120.67	119.446	109.11	111.005	102.292	97.8435	118.855	-0.117932	-0.182077	0.0985727	0.323304	0.13852	0.339939	0.49039	0.858486	0.468598	CCNY_326	FALSE
CCNY	Q8ND76	83	K.S#LFINHHPPGQIAR.K	47.69	58.24	51.18	51.21	46.8441	49.5593	59.4398	56.9304	39.7273	48.4779	57.5602	51.338	70.4246	57.6724	62.9344	55.2977	52.08	53.1934	49.2759	61.5823	0.0305175	-0.0798479	0.241786	0.775117	0.545059	0.0623353	0.110633	0.263556	1.20527	CCNY_83	FALSE
CCNY	Q8ND76	336	R.WS#PAIIS.-	19.63	20.72	18.46	16.97	14.2522	18.2515	19.4963	21.1725	17.0888	20.3792	19.5454	20.7378	26.676	21.3094	20.5876	14.9176	18.945	18.2931	19.4378	20.8726	-0.0505164	0.0370472	0.139796	0.714979	0.683162	0.493148	0.145707	0.165476	0.307023	CCNY_336	FALSE
CCNYL1	Q8N7R7	344	R.SFS#ADNFIGIQR.S	105.48	108.79	101.96	96.2	94.5062	116.723	123.344	137.511	97.1389	111.666	114.035	109.92	146.706	128.736	140.304	123.302	103.108	118.021	108.19	134.762	0.194896	0.0694204	0.386265	0.195218	0.319574	0.0045331	0.709481	0.495429	2.3436	CCNYL1_344	FALSE
CCNYL1	Q8N7R7	89	R.AST#IFLSK.S	79.23	115.25	126.95	90.42	115.361	127.999	172.545	157.462	81.1881	96.3596	116.748	137.354	157.205	104.859	161.773	153.941	102.963	143.342	107.912	144.445	0.477341	0.0677392	0.488397	0.0577205	0.773499	0.054331	1.23867	0.11154	1.26495	CCNYL1_89	FALSE
CCP110	O43303	170	R.DSEGFNS#PK.Q	6.36	4.57	3.08	4.38	4.34091	5.25827	7.71717	4.33145	3.4614	7.19582	6.17202	7.8491	5.34764	2.83055	7.65577	5.30015	4.5975	5.41195	6.16959	5.28353	0.235299	0.424324	0.200652	0.466259	0.236061	0.589082	0.331373	0.626976	0.229824	CCP110_170	FALSE
CCP110	O43303	366	K.LPS#PEPSMSPK.M	36.57	42.68	39.57	30.42	33.5451	36.4201	41.0353	35.3136	30.6359	37.1784	37.8707	35.9888	39.7321	33.8526	35.9327	35.0399	37.31	36.5785	35.4184	36.1393	-0.0285648	-0.0750614	-0.0459924	0.820845	0.566466	0.70613	0.0857388	0.246827	0.151116	CCP110_366	FALSE
CCP110	O43303	360	K.SLTGS#YAK.L	49.66	40.61	40.45	42.69	37.6401	48.2796	50.294	57.0749	44.8715	47.4456	58.9999	45.1543	51.1683	49.2021	55.4236	39.9886	43.3525	48.3222	49.1178	48.9457	0.15657	0.180131	0.175066	0.330654	0.205899	0.209544	0.480627	0.686345	0.678725	CCP110_360	FALSE
CCSER1	Q9C0I3	463	R.SS#SEGTAGSSR.M	10.69	11.6	10.22	8.33	6.7969	8.63922	9.33679	8.64816	8.22918	7.05736	7.26001	8.19394	12.4832	13.9593	13.6819	15.059	10.21	8.35527	7.68512	13.7959	-0.289225	-0.409842	0.434253	0.0816287	0.0271268	0.00707946	1.08816	1.5666	2.15	CCSER1_463	FALSE
CCSER1	Q9C0I3	776	R.YSAADQTS#PYK.N	69.49	68.62	74.63	72.77	43.8847	49.8231	57.7021	70.6341	53.3311	60.2299	58.4061	53.9038	91.5233	82.3294	74.5423	73.8586	71.3775	55.511	56.4677	80.5634	-0.362696	-0.338043	0.174655	0.0674164	0.00057779	0.108753	1.17123	3.23823	0.963559	CCSER1_776	FALSE
CCSER1	Q9C0I3	448	K.VLASSLS#PFR.E	4.76	4.47	6.99	3.47	3.22853	3.39845	2.68299	6.43022	5.50668	3.10136	3.7093	4.26437	4.51771	3.46754	7.73757	5.44899	4.9225	3.93505	4.14543	5.29296	-0.32301	-0.24787	0.104682	0.414514	0.426023	0.763515	0.382461	0.370567	0.117182	CCSER1_448	FALSE
CCSER1	Q9C0I3	132	R.SLT#EDFEREK.E	18.02	19.18	15.72	27.56	10.7051	14.6849	7.54814	11.7694	8.50232	10.8548	9.54198	7.63887	22.4697	25.7985	18.6058	14.6925	20.12	11.1769	9.13448	20.3916	-0.848114	-1.13924	0.0193465	0.0316774	0.0200941	0.94112	1.49925	1.69693	0.0263548	CCSER1_132	FALSE
CCSER1	Q9C0I3	320	K.TTTELTGTVPCAIMS#PGK.Y	12.04	10.62	14.74	11.99	11.0539	10.4726	10.0791	12.619	7.92081	9.65652	10.5904	11.7535	10.9872	12.3742	15.5049	18.477	12.3475	11.0561	9.98031	14.3358	-0.159371	-0.307063	0.215404	0.262935	0.0924864	0.344266	0.580152	1.03392	0.463106	CCSER1_320	FALSE
CCT2	P78371	260	R.VRVDS#TAK.V	54.79	85.78	70.09	69.4	50.0646	53.4641	56.1233	66.5199	53.6257	62.4484	59.6701	49.8188	77.8139	67.942	71.0696	67.3409	70.015	56.543	56.3908	71.0416	-0.308316	-0.312205	0.0209997	0.126001	0.118347	0.887082	0.899625	0.926842	0.0520361	CCT2_260	FALSE
CCT4	P50991	236	K.VSNS#GITR.V	62.46	56.57	52.89	38.09	49.7374	60.0923	68.8945	68.4495	47.5751	56.8859	63.4403	76.4264	44.5831	40.2438	49.0835	47.8756	52.5025	61.7934	61.0819	45.4465	0.235067	0.21836	-0.208217	0.225997	0.324705	0.27542	0.645898	0.488511	0.560005	CCT4_236	FALSE
CCT6A	P40227	205	K.SETDTS#LIR.G	120.76	108.32	96.22	86.08	99.2809	126.16	117.355	121.004	107.409	113.266	122.574	110.691	109.051	88.83	113.285	90.7762	102.845	115.95	113.485	100.486	0.17303	0.142032	-0.0334835	0.220238	0.261836	0.817295	0.657108	0.581971	0.087621	CCT6A_205	FALSE
CCZ1	P86791	266	R.HIEPELAGRDS#PIRAEMPGNLQHYGR.F	22.07	25.46	25.81	25.04	19.3815	20.9055	19.0843	22.4008	18.2657	25.2646	23.1353	20.5477	24.7524	29.7152	28.0678	25.9982	24.595	20.443	21.8033	27.1334	-0.266755	-0.173817	0.141705	0.0113904	0.174424	0.121249	1.94346	0.758393	0.916321	CCZ1_266	FALSE
CD276	Q5ZPR3	523	K.TALQPLKHS#DSK.E	34.96	37.78	31.84	30.85	33.3931	38.9886	40.6419	42.931	38.4537	37.6207	38.6668	33.756	40.8068	29.582	41.5694	34.6734	33.8575	38.9886	37.1243	36.6579	0.203579	0.132889	0.114649	0.0959304	0.148924	0.427708	1.01804	0.827035	0.368852	CD276_523	FALSE
CD276	Q5ZPR3	525	K.HSDS#KEDDGQEIA.-	79.54	72.47	59	58.58	56.1038	68.2593	69.0435	69.9867	54.9685	70.7955	58.8139	59.8212	79.2827	71.667	74.3416	71.3125	67.3975	65.8483	61.0998	74.151	-0.0335486	-0.141528	0.13777	0.810138	0.354153	0.290458	0.0914407	0.450809	0.536917	CD276_525	FALSE
CD2AP	Q9Y5K6	458	K.S#VDFDSLTVR.T	20.92	23.54	31.2	18.65	18.0923	20.7978	25.4557	25.6416	16.9699	16.9021	20.8391	21.088	34.9477	27.7378	31.0818	27.4962	23.5775	22.4969	18.9498	30.3159	-0.0676862	-0.31523	0.362664	0.755657	0.19298	0.0910534	0.121675	0.714487	1.0407	CD2AP_458	FALSE
CD2BP2	O95400	195	R.KGPGQPSS#PQR.L	194.71	176.3	165.91	172.51	153.164	172.293	171.278	168.301	146.37	197.454	180.954	165.275	181.218	208.656	187.189	154.852	177.357	166.259	172.513	182.979	-0.0932299	-0.0399516	0.0450152	0.199527	0.715932	0.677099	0.699998	0.145128	0.169348	CD2BP2_195	FALSE
CD2BP2	O95400	49	K.HSLDS#DEEEDDDDGGSSK.Y	50.55	43.67	37.98	24.48	40.9346	48.8702	67.1869	59.8409	47.1935	38.2885	62.0515	66.8999	36.273	22.0373	36.7453	38.6342	39.17	54.2081	53.6083	33.4225	0.46876	0.452708	-0.228931	0.110016	0.146325	0.4295	0.958546	0.834682	0.367037	CD2BP2_49	FALSE
CDC23	Q9UJX2	588	R.RVS#PLNLSSVTP.-	24.05	23.23	24.27	24.07	18.9411	19.0916	23.6162	24.2884	22.5097	26.6606	29.7493	25.3709	28.9336	30.763	27.6168	24.0161	23.905	21.4844	26.0726	27.8324	-0.154026	0.125223	0.219453	0.189182	0.244955	0.068711	0.72312	0.610914	1.16297	CDC23_588	TRUE
CDC23	Q9UJX2	596	R.VSPLNLSSVT#P.-	40.25	40.29	34.97	43.48	31.2308	41.7347	47.0218	42.0156	37.78	52.3999	50.3191	48.4008	56.4688	52.2156	54.2082	42.9983	39.7475	40.5007	47.225	51.4727	0.0270843	0.248685	0.372945	0.8498	0.103848	0.0197459	0.0706835	0.983603	1.70452	CDC23_596	FALSE
CDC42	P60953	138	K.QKPIT#PETAEK.L	13.33	14.21	13.24	10.82	7.33805	10.4223	11.639	11.0448	10.2971	10.5271	11.4472	10.9783	8.69774	9.84604	12.2485	10.5546	12.9	10.111	10.8124	10.3367	-0.351439	-0.254679	-0.319593	0.0624988	0.0578171	0.0487841	1.20413	1.23794	1.31172	CDC42_138	FALSE
CDC42BPA	Q5VT25	1725	K.SLSLEST#DRGSWDP.-	30.9	26.77	23.77	31.25	22.9209	26.8419	23.2525	30.0898	22.5982	30.3931	28.1762	30.1275	33.4079	38.3168	30.408	25.8497	28.1725	25.7763	27.8237	31.9956	-0.128243	-0.0179722	0.183585	0.367455	0.895396	0.278777	0.434796	0.0479851	0.554744	CDC42BPA_1725	FALSE
CDC42BPA	Q5VT25	1656	R.EFSGGSYS#AK.R	58.02	65.98	63.69	61.22	53.4496	59.2238	65.4466	65.8757	61.6852	61.7056	63.8306	63.2074	62.949	62.8029	77.4809	61.6438	62.2275	60.9989	62.6072	66.2191	-0.0287686	0.00877638	0.089696	0.733082	0.843492	0.386698	0.134847	0.0739192	0.412628	CDC42BPA_1656	FALSE
CDC42BPA	Q5VT25	1693	R.DFDGEDSDS#PR.H	42.39	56.6	41.91	32.03	42.7207	57.0097	80.8572	60.6283	41.5491	46.126	62.8498	61.2459	37.0895	21.7784	44.5406	47.443	43.2325	60.304	52.9427	37.7129	0.480137	0.292316	-0.197059	0.126137	0.235312	0.498139	0.899158	0.628356	0.302649	CDC42BPA_1693	FALSE
CDC42EP4	Q9H3Q1	118	K.NAMS#LPQLNEK.E	124.23	121.61	108.89	95.49	95.0276	112.651	103.52	115.552	92.8884	96.5151	131.836	104.324	109.189	105.374	105.228	97.3541	112.555	106.688	106.391	104.286	-0.0772357	-0.0812555	-0.11008	0.497944	0.597367	0.308767	0.30282	0.223759	0.510369	CDC42EP4_118	FALSE
CDC42EP4	Q9H3Q1	64	K.AGEPDGES#LDEQPSSSSSK.R	28.64	37.08	31.96	19.6	25.868	26.0684	32.4138	30.3527	29.1263	30.983	38.5401	36.7094	31.1537	28.9877	32.4611	30.3146	29.32	28.6757	33.8397	30.7293	-0.0320549	0.206832	0.0677283	0.880119	0.342548	0.730182	0.0554588	0.465279	0.136569	CDC42EP4_64	FALSE
CDC42EP4	Q9H3Q1	278	K.AGPDLPSLPS#HALEDEGWAAAAPSPGSAR.S	10.17	9.85	11.04	12.04	6.24993	6.76519	6.73657	7.29954	8.3813	8.66762	7.77396	8.71968	12.4888	14.3914	10.9765	10.0203	10.775	6.76281	8.38564	11.9692	-0.671994	-0.361695	0.151644	0.00153375	0.0104478	0.32173	2.81425	1.98097	0.492509	CDC42EP4_278	FALSE
CDC42EP4	Q9H3Q1	141	K.SLSS#S#PVK.K	72.33	78.58	76.98	66.64	62.9859	73.7206	90.1803	82.604	54.6346	69.9656	84.5505	89.0275	80.4357	75.0401	88.2899	68.8055	73.6325	77.3727	74.5446	78.1428	0.071482	0.0177602	0.08577	0.591217	0.91754	0.400844	0.228253	0.0373749	0.397025	CDC42EP4_141	FALSE
CDC42EP4	Q9H3Q1	142	K.SLSS#S#PVK.K	332.35	328.1	272.73	257.72	274.482	295.035	309.949	288.06	223.822	245.6	288.469	270.744	310.2	270.987	306.971	246.02	297.725	291.881	257.159	283.544	-0.0285987	-0.211321	-0.0704054	0.789294	0.142256	0.583904	0.102761	0.84693	0.233658	CDC42EP4_142	FALSE
CDC5L	Q99459	355	R.TPRT#PASQDR.I	24.99	21.46	21.02	23.68	24.8805	24.3527	12.4455	21.587	26.4779	35.5719	19.9254	15.239	30.8622	28.2527	31.0232	22.9157	22.7875	20.8164	24.3035	28.2635	-0.130522	0.0929243	0.310696	0.554328	0.75694	0.055192	0.256233	0.120938	1.25812	CDC5L_355	FALSE
CDC5L	Q99459	430	R.SGTT#PKPVINSTPGR.T	47.1	41.98	41.93	45.21	41.1683	48.5892	42.1078	47.1641	45.674	48.709	52.2372	56.1193	43.061	51.1255	55.4746	50.7067	44.055	44.7574	50.6849	50.0919	0.0228195	0.20225	0.185273	0.764963	0.0531849	0.097794	0.11636	1.27421	1.00969	CDC5L_430	FALSE
CDH10	Q9Y6N8	784	K.LAEMYGGGES#DKDS.-	52.33	52.51	45.14	49.22	50.3696	55.5605	51.7018	56.2495	55.5205	55.5463	61.2907	53.7907	57.6253	45.6894	50.037	48.5512	49.8	53.4704	56.537	50.4757	0.102594	0.183051	0.0194438	0.155231	0.030007	0.834499	0.809023	1.52278	0.078574	CDH10_784	FALSE
CDH10	Q9Y6N8	646	R.KKEPLIIS#K.E	99.64	99.96	98.95	79.54	93.7339	119.792	138.947	113.269	84.5006	93.2527	113.868	112.59	98.0398	69.3418	98.997	91.8175	94.5225	116.435	101.053	89.549	0.300799	0.0963798	-0.07798	0.0980773	0.49007	0.583433	1.00843	0.309741	0.234009	CDH10_646	FALSE
CDH11	P55287	788	K.LADLYGS#K.D	23.46	21.14	19.01	15.1	24.0699	18.1107	26.9886	22.3672	22.7609	18.8137	20.8379	17.3293	27.8262	12.545	25.7045	24.1508	19.6775	22.8841	19.9355	22.5566	0.217799	0.0187917	0.197004	0.258422	0.908323	0.492201	0.58767	0.0417597	0.307857	CDH11_788	FALSE
CDH11	P55287	714	R.PGLRPAPNS#VDVDDFINTR.I	23.28	21.73	23.34	18.98	15.8608	20.0261	24.08	28.6001	18.7575	24.3353	18.9937	23.1095	30.3885	30.3769	29.1943	28.9045	21.8325	22.1417	21.299	29.7161	0.0202909	-0.0356914	0.444766	0.920824	0.771898	0.00225496	0.0358236	0.11244	2.64686	CDH11_714	FALSE
CDH7	Q9ULB5	687	R.DVT#PEIQFLSR.P	33.9	27.68	26.12	24.92	31.5204	28.6841	27.9926	29.6663	19.9638	29.2432	29.2327	26.0557	28.278	30.046	37.2084	30.5282	28.155	29.4658	26.1239	31.5152	0.0656527	-0.108023	0.162655	0.57413	0.518499	0.274859	0.24099	0.285252	0.560889	CDH7_687	FALSE
CDIP1	Q9H305	27	K.SGAPPT#PGR.S	103.83	126.61	147.11	127.18	86.7262	111.948	126.002	138.574	118.972	146.298	149.642	143.027	184.895	178.174	174.761	165.665	126.183	115.813	139.485	175.874	-0.12372	0.144596	0.479027	0.49424	0.284503	0.00612407	0.306062	0.545913	2.21296	CDIP1_27	FALSE
CDK11A	Q9UQ88	583	K.AYT#PVVVTQWYR.A	36.13	35.74	34.31	29.08	23.439	29.1126	27.7352	28.9861	19.4615	20.0008	22.6038	19.5155	29.7641	31.1402	32.4011	24.562	33.815	27.3182	20.3954	29.4668	-0.3078	-0.729419	-0.198571	0.022411	0.00137706	0.116137	1.64954	2.86105	0.935029	CDK11A_583	FALSE
CDK11B	P21127	65	R.MEITIRNS#PYR.R	76.72	78.15	60.94	64.54	66.8425	72.363	49.4556	51.8953	50.373	69.0925	66.0829	47.7917	79.747	78.8672	70.2668	64.8195	70.0875	60.1391	58.335	73.4251	-0.220854	-0.264795	0.0671165	0.212121	0.142526	0.57404	0.673416	0.846106	0.241058	CDK11B_65	FALSE
CDK11B	P21127	283	R.DLLSDLQDIS#DSERK.T	103.22	94.24	71.09	86.23	101.262	120.919	89.8014	82.0919	78.3215	99.3329	101.692	96.0953	83.0759	87.4535	90.0364	98.1653	88.695	98.5188	93.8603	89.6828	0.151546	0.0816628	0.0159781	0.401649	0.573008	0.901483	0.396154	0.241839	0.0450427	CDK11B_283	FALSE
CDK11B	P21127	589	R.EYGS#PLK.A	69.92	70.35	57.93	54.78	83.3818	92.359	84.4579	70.7046	74.2215	78.4717	109.508	99.0603	83.4067	81.7739	79.6695	76.0098	63.245	82.7258	90.3153	80.215	0.387386	0.514019	0.34292	0.0181204	0.0398784	0.0180192	1.74183	1.39926	1.74426	CDK11B_589	FALSE
CDK11B	P21127	752	R.GTS#PRPPEGGLGYSQLGDDDLK.E	34.66	31.7	24.34	23.83	33.0564	36.6163	30.6831	27.9045	27.5424	34.5574	37.2387	34.6742	29.0878	36.6958	31.6426	26.3993	28.6325	32.0651	33.5032	30.9564	0.16335	0.226644	0.112584	0.338991	0.205687	0.529518	0.469812	0.686793	0.27612	CDK11B_752	FALSE
CDK11B	P21127	234	R.S#PPRPPR.E	33.04	31.21	22.85	20.02	25.3101	29.5407	31.4423	25.9513	24.327	23.309	29.8399	26.4688	26.9342	18.4605	29.6368	21.8106	26.78	28.0611	25.9862	24.2105	0.0674157	-0.0434122	-0.145521	0.730714	0.830031	0.549189	0.136253	0.0809058	0.260278	CDK11B_234	FALSE
CDK11B	P21127	595	K.AYT#PVVVTLWYR.A	33.09	33.31	25.74	26.11	36.4616	33.9335	28.2509	24.1382	32.3322	31.3475	36.9494	32.6659	37.66	35.0067	34.5774	36.8577	29.5625	30.696	33.3238	36.0255	0.0542839	0.172783	0.285249	0.756805	0.185552	0.0479977	0.121016	0.731535	1.31878	CDK11B_595	FALSE
CDK11B	P21127	115	R.SHS#AEGGK.H	89.09	88.39	60.64	62.46	71.9281	80.242	79.2764	59.5974	61.7104	70.3219	73.999	68.3971	76.2984	62.5533	70.7384	62.3069	75.145	72.761	68.6071	67.9742	-0.0465124	-0.131319	-0.144689	0.805783	0.477566	0.448519	0.093782	0.320966	0.34822	CDK11B_115	FALSE
CDK12	Q9NYV4	332	R.S#SSPFLSK.R	132.97	115.95	99.52	84.09	88.7128	94.1206	104.002	123.688	95.1459	104.584	125.735	116.936	113.049	87.3079	112.055	88.8122	108.132	102.631	110.6	100.306	-0.0753337	0.0325546	-0.108391	0.689187	0.851102	0.56309	0.161663	0.0700186	0.249422	CDK12_332	FALSE
CDK12	Q9NYV4	276	R.RQSVS#PPYK.E	117.26	120.79	90.71	99.57	95.3461	110.033	116.043	112.377	95.8028	107.545	124.893	110.94	102.871	91.7652	111.09	104.998	107.082	108.45	109.795	102.681	0.0183034	0.0360932	-0.0605532	0.878162	0.781477	0.61663	0.0564255	0.107084	0.209975	CDK12_276	FALSE
CDK12	Q9NYV4	249	K.QDDSPSGASYGQDYDLS#PSR.S	8.25	9.81	7.94	8.52	8.45208	9.94992	9.28853	9.6095	9.28975	11.899	10.1225	9.57658	7.77246	6.35169	8.46892	5.08878	8.63	9.32501	10.222	6.92046	0.111744	0.244239	-0.318492	0.233467	0.0726884	0.107234	0.631774	1.13853	0.969666	CDK12_249	FALSE
CDK12	Q9NYV4	423	K.GS#PVFLPR.K	121.37	105.02	112.28	103.44	96.5424	98.5071	111.414	121.947	94.2114	89.7793	122.071	110.404	104.664	96.334	114.405	98.6555	110.528	107.103	104.116	103.514	-0.0454116	-0.0862079	-0.0945733	0.654072	0.48697	0.268114	0.184375	0.312498	0.57168	CDK12_423	FALSE
CDK12	Q9NYV4	892	R.LYNSEESRPY#TNK.V	81.02	71.63	64.88	54.5	69.4354	81.1263	81.992	77.6444	57.9129	63.1777	80.4988	67.582	72.8309	59.171	69.3021	57.0538	68.0075	77.5495	67.2928	64.5894	0.189424	-0.015241	-0.0743954	0.195756	0.926102	0.634182	0.708286	0.0333412	0.197786	CDK12_892	FALSE
CDK12	Q9NYV4	1083	K.NSS#PAPPQPAPGK.V	30.25	30.15	27.13	28.85	21.1642	23.2165	31.2017	31.3865	26.1575	32.5974	29.5532	35.8266	30.5234	22.9738	29.9105	24.3389	29.095	26.7422	31.0337	26.9366	-0.121652	0.0930633	-0.111201	0.449021	0.430101	0.354402	0.347733	0.366429	0.450503	CDK12_1083	FALSE
CDK12	Q9NYV4	343	R.S#LS#RSPLPSR.K	8.4	8.46	10.26	14.1	9.55114	12.5954	3.52089	4.65886	11.4641	15.082	7.36518	4.11747	19.4358	18.3772	12.5455	12.5734	10.305	7.58158	9.50719	15.733	-0.442774	-0.116254	0.610447	0.32658	0.783177	0.0586299	0.48601	0.10614	1.23188	CDK12_343	FALSE
CDK12	Q9NYV4	303	R.SVS#PYSR.R	333.67	331.44	305.34	298.19	264.028	300.851	321.033	347.43	243.199	311.114	313.233	294.302	321.587	290.785	310.657	274.376	317.16	308.336	290.462	299.351	-0.0407097	-0.126862	-0.0833715	0.67592	0.215361	0.246317	0.170105	0.666833	0.608506	CDK12_303	FALSE
CDK13	Q14004	400	R.SPYS#PVLR.R	55.97	47.09	49.4	49.58	47.3255	56.3579	58.3618	58.7706	42.6435	47.5889	68.3326	64.6113	57.9569	41.7036	59.0324	52.2577	50.51	55.204	55.7941	52.7377	0.128203	0.143543	0.0622649	0.20836	0.472012	0.637525	0.681185	0.326047	0.195503	CDK13_400	FALSE
CDK13	Q14004	1246	R.ILELT#PEPDRPR.I	109.8	94.05	94.96	85.24	90.743	101.67	115.697	109.675	83.8004	99.5306	120.469	102.436	120.025	125.051	129.111	94.5544	96.0125	104.446	101.559	117.185	0.121465	0.0810214	0.287498	0.299133	0.566596	0.0698076	0.524136	0.246726	1.1561	CDK13_1246	FALSE
CDK13	Q14004	348	K.SPS#PAGGGS#SPYSR.R	52.11	64.4	51.32	67.32	54.4737	75.2004	65.2907	61.5122	54.9731	65.4178	74.6285	66.9723	78.854	72.5215	73.7277	76.8035	58.7875	64.1192	65.4979	75.4767	0.125248	0.15594	0.360521	0.406766	0.28981	0.0215301	0.390656	0.537886	1.66695	CDK13_348	FALSE
CDK13	Q14004	360	R.SPS#PYSR.R	83.5	101.34	76.68	83	81.1423	91.0919	94.4616	87.1938	85.5007	104.962	102.824	98.8893	100.012	93.5191	111.461	107.672	86.13	88.4724	98.0441	103.166	0.0387115	0.186914	0.26038	0.7147	0.135325	0.0455135	0.145877	0.868623	1.34186	CDK13_360	FALSE
CDK13	Q14004	383	R.GGDVS#PSPYSSSSWR.R	14.57	17.23	18.28	16.08	13.1698	15.5226	15.4728	18.5833	20.6756	21.3169	17.3139	17.3139	20.2839	19.711	23.0782	18.9873	16.54	15.6871	19.1551	20.5151	-0.0763799	0.211767	0.310727	0.557668	0.1017	0.0163233	0.253624	0.992678	1.78719	CDK13_383	FALSE
CDK13	Q14004	315	R.S#LSPLGGR.D	156.29	143.13	116.3	92.28	117.481	148.756	210.996	181.725	133.546	127.794	184.633	204.016	114.456	77.0346	127.011	127.373	127	164.74	162.498	111.469	0.375358	0.355589	-0.188192	0.183765	0.187122	0.435416	0.735737	0.727876	0.361095	CDK13_315	FALSE
CDK13	Q14004	1152	K.QTDPSTPQQES#SKPLGGIQPSSQTIQPK.V	28.43	20.71	25.77	29.37	24.7046	21.7137	27.516	29.7591	21.4238	29.4977	30.7122	31.6547	33.2302	42.1459	31.622	25.0182	26.07	25.9234	28.3221	33.0041	-0.00813807	0.119538	0.340254	0.957037	0.488	0.149873	0.0190715	0.311581	0.824276	CDK13_1152	FALSE
CDK13	Q14004	525	K.IKIEHAPS#PSSGGTLK.N	105.09	107.49	108.74	115.1	90.1747	119.296	114.122	106.286	94.8086	123.111	118.418	104.816	146.139	150.843	125.252	103.601	109.105	107.469	110.289	131.458	-0.0217913	0.0155669	0.26889	0.820291	0.871039	0.129227	0.086032	0.0599624	0.888646	CDK13_525	FALSE
CDK13	Q14004	588	K.TKPLT#PSIGAK.E	64.27	66.86	67.67	68.01	69.1389	82.8172	82.8172	78.7895	58.432	78.4761	87.405	81.8281	88.5838	80.3014	79.7888	65.6865	66.7025	78.3907	76.5353	78.5901	0.232941	0.198384	0.236607	0.032109	0.21703	0.0854868	1.49337	0.663481	1.0681	CDK13_588	FALSE
CDK13	Q14004	871	R.LYSSEESRPYT#NK.V	35.41	36.26	35.6	28.36	40.4266	44.205	44.6736	39.0807	36.6487	43.926	40.6128	40.2728	43.8346	43.9954	46.9807	37.4921	33.9075	42.0965	40.3651	43.0757	0.312095	0.251503	0.345269	0.0140194	0.0366545	0.0153254	1.85327	1.43587	1.81459	CDK13_871	FALSE
CDK14	O94921	95	R.VHS#ENNACINFK.T	32.9	39.21	33.78	28.68	24.9665	29.767	41.4375	47.5799	26.0074	29.5394	35.8863	57.5828	31.6027	25.6867	31.3162	55.2845	33.6425	35.9377	37.254	35.9725	0.0952143	0.14711	0.0966102	0.704363	0.654112	0.755056	0.152204	0.184348	0.122021	CDK14_95	FALSE
CDK14	O94921	24	R.TLS#ESFSR.I	31.25	43.77	37.7	27.92	26.9131	25.6469	29.474	37.2985	29.3535	28.7073	32.9652	36.6565	30.457	35.4959	24.2278	25.3466	35.16	29.8331	31.9206	28.8818	-0.237019	-0.139447	-0.283773	0.273176	0.45487	0.204626	0.563558	0.342112	0.689039	CDK14_24	FALSE
CDK16	Q00536	110	R.KIS#TEDINK.R	93.2	140.17	131.18	123.83	105.974	124.395	144.155	152.239	115.569	147.298	132.227	137.447	151.793	149.31	151.058	153.049	122.095	131.691	133.135	151.302	0.10915	0.124888	0.30943	0.533974	0.404529	0.0638703	0.27248	0.39305	1.1947	CDK16_110	TRUE
CDK16	Q00536	153	R.RVS#LSEIGFGK.L	104.82	142.53	141.02	126.12	99.966	125.295	146.857	167.046	115.466	139.678	147.074	135.084	160.922	137.456	131.456	143.262	128.623	134.791	134.326	143.274	0.0675817	0.0625927	0.155634	0.729489	0.625617	0.228915	0.136981	0.203691	0.640325	CDK16_153	TRUE
CDK16	Q00536	65	R.GPLSS#APEIVHEDLK.M	62.51	63.93	58.16	55.96	47.7807	66.904	63.7735	61.5767	55.5763	66.3423	58.8257	48.9467	56.9609	63.5883	66.6894	45.7638	60.14	60.0087	57.4228	58.2506	-0.00315233	-0.0667018	-0.046052	0.978613	0.536591	0.72441	0.0093892	0.270356	0.140015	CDK16_65	FALSE
CDK16	Q00536	14	R.QLSMT#LR.G	48.63	62.45	54.32	48.47	39.1472	45.6608	51.2077	64.2898	45.856	45.4359	53.2886	46.2762	51.2126	46.3338	49.2901	46.8845	53.4675	50.0764	47.7142	48.4303	-0.0945317	-0.164244	-0.142754	0.611977	0.191623	0.226566	0.213265	0.717551	0.644806	CDK16_14	FALSE
CDK17	Q00537	146	K.RLS#LPADIR.I	37.62	64.61	60.82	60.86	36.6429	44.0031	48.4383	70.2868	47.4187	53.5957	58.2615	46.915	66.0634	56.3054	58.2026	55.434	55.9775	49.8428	51.5477	59.0014	-0.167463	-0.118938	0.0759011	0.543618	0.546548	0.673081	0.264706	0.262372	0.171932	CDK17_146	TRUE
CDK17	Q00537	180	R.RAS#LSEIGFGK.M	91.26	139.67	124.77	105.63	69.1885	98.6929	95.9262	115.789	78.5952	78.3124	81.697	73.5935	97.2433	95.6548	87.6488	87.2131	115.332	94.8993	78.0495	91.94	-0.28133	-0.563337	-0.327035	0.204538	0.0375331	0.112352	0.689225	1.42559	0.94942	CDK17_180	TRUE
CDK17	Q00537	122	K.MGSDGESDQASGTSSDEVQS#PTGVCLR.N	4.16	4.61	4.45	3.88	4.583	2.92509	3.89661	5.52283	3.65847	2.5627	5.3905	3.99427	3.93948	4.21179	5.66413	5.33735	4.275	4.23188	3.90148	4.78819	-0.0146246	-0.131902	0.163555	0.943975	0.575174	0.320134	0.0250397	0.240201	0.494669	CDK17_122	FALSE
CDK5	Q00535	17	K.IGEGTYGT#VFK.A	45.36	40.26	39.92	39.49	34.1185	41.9981	39.0309	41.4424	30.7743	35.2311	31.9944	40.925	43.8106	47.7491	42.5868	35.0135	41.2575	39.1475	34.7312	42.29	-0.0757373	-0.248424	0.0356607	0.38936	0.0578146	0.746097	0.409649	1.23796	0.127205	CDK5_17	FALSE
CDK7	P50613	170	R.AYT#HQVVTR.W	118.15	109.43	95.75	91.74	70.409	90.1419	96.7511	91.7784	82.1729	95.5932	97.4273	101.436	97.0782	76.0407	100.349	93.5286	103.767	87.2701	94.1573	91.7491	-0.249795	-0.140209	-0.177589	0.0979024	0.247705	0.192171	1.00921	0.606066	0.716312	CDK7_170	FALSE
CDK7	P50613	164	K.SFGS#PNR.A	180.53	131.01	142.42	114.65	105.448	123.828	128.983	130.991	116.416	126.641	136.219	138.95	145.531	124.128	154.169	133.949	142.153	122.313	129.557	139.444	-0.216867	-0.133857	-0.0277531	0.260808	0.448261	0.869032	0.583679	0.34847	0.0609643	CDK7_164	FALSE
CDK9	P50750	186	K.NSQPNRYT#NR.V	55.61	46.64	46.33	50.93	46.6003	49.8994	45.0452	39.2741	53.3133	60.0967	54.9	50.3807	56.8747	57.1796	58.085	54.5835	49.8775	45.2047	54.6727	56.6807	-0.141916	0.13243	0.184469	0.183923	0.159295	0.0462535	0.735365	0.797797	1.33486	CDK9_186	FALSE
CDKL5	O76039	306	R.LLDRS#PSR.S	39.44	47.06	43.43	41.25	31.1823	44.2115	49.5987	48.0194	37.9767	53.9889	58.0076	50.7633	55.0874	60.8082	55.7208	55.9319	42.795	43.253	50.1841	56.8871	0.0153578	0.229789	0.410658	0.923768	0.188659	0.000646604	0.0344369	0.724322	3.18936	CDKL5_306	FALSE
CDKN1B	P46527	178	R.TEENVSDGS#PNAGSVEQTPK.K	37.75	43.07	40.55	48.7	29.7544	38.9499	48.7185	31.7023	34.764	49.466	38.5179	46.2538	36.8257	88.8718	64.0884	49.6817	42.5175	37.2813	42.2504	59.8669	-0.189606	-0.00909206	0.493701	0.336594	0.950616	0.218175	0.472894	0.0219948	0.661195	CDKN1B_178	FALSE
CDKN1B	P46527	10	R.VSNGS#PSLER.M	48.48	59.23	54.31	60.31	47.3339	49.1959	59.5755	41.7096	44.5241	65.2323	55.6148	50.7394	61.6378	60.8816	47.5087	55.9708	55.5825	49.4537	54.0277	56.4997	-0.168552	-0.0409325	0.0236131	0.236186	0.774403	0.835646	0.626745	0.111033	0.0779778	CDKN1B_10	FALSE
CDKN2AIP	Q9NXV6	268	R.QQSGS#PK.K	60.55	56.74	54.75	40.6	49.761	57.4174	72.3339	68.2005	51.6702	50.7954	61.7835	67.064	50.7338	56.3065	58.4969	57.595	53.16	61.9282	57.8283	55.7831	0.220255	0.121434	0.0694864	0.241668	0.458329	0.606372	0.616781	0.338822	0.217261	CDKN2AIP_268	FALSE
CDR2L	Q86X02	180	R.LHSSS#LELGPRPLEQENER.L	27.56	20.98	18.37	15.5	16.5614	18.7102	24.2391	24.995	23.8093	18.0902	23.1003	27.5225	24.6952	17.2312	21.4032	19.6758	20.6025	21.1264	23.1306	20.7514	0.0362309	0.166982	0.0103861	0.879394	0.464943	0.962553	0.0558167	0.332601	0.0165754	CDR2L_180	FALSE
CDR2L	Q86X02	318	K.SCS#DTALNAIVAK.D	67.62	59.27	65.31	61.31	46.7117	47.1194	69.1674	73.8725	64.8972	65.0745	71.6146	89.3782	64.4704	58.2994	70.5546	97.2489	63.3775	59.2178	72.7411	72.6433	-0.097941	0.1988	0.196859	0.609435	0.20435	0.362545	0.215073	0.689625	0.440639	CDR2L_318	FALSE
CDS2	O95674	47	R.AESAPLPVS#ADDTPEVLNR.A	52.43	49.69	47.99	54.55	43.6014	53.1924	46.9771	45.1341	45.9922	48.212	60.7486	56.531	63.5779	70.1729	62.1481	44.6686	51.165	47.2263	52.871	60.1419	-0.115567	0.0473183	0.233212	0.180599	0.673574	0.198181	0.743284	0.171615	0.702938	CDS2_47	FALSE
CDS2	O95674	35	K.VDGETASDS#ESR.A	451.15	386.05	378.12	300.26	310.09	367.204	492.272	457.745	385.115	358.689	447.639	476.793	365.739	305.653	429.672	383.718	378.895	406.828	417.059	371.195	0.10262	0.138453	-0.0296194	0.611131	0.390741	0.854504	0.213866	0.408111	0.0682861	CDS2_35	FALSE
CDS2	O95674	21	R.VAHEPVAPPEDKES#ESEAK.V	58.07	61.82	64.68	71.28	52.1581	59.0693	64.1281	69.0364	60.1672	74.448	67.7146	71.8899	81.3678	80.7471	84.7927	68.9647	63.9625	61.098	68.5549	78.9681	-0.0661019	0.100034	0.304043	0.554504	0.315181	0.0158406	0.256095	0.50144	1.80023	CDS2_21	FALSE
CDV3	Q9UKY7	106	R.VQAMQIS#SEKEEDDNEK.R	58.85	66.03	55.53	63.21	58.7955	67.2095	63.345	56.9655	53.2755	66.3886	60.6253	56.8801	70.5544	74.0036	56.373	62.8123	60.905	61.5789	59.2924	65.9358	0.0158753	-0.0387138	0.114502	0.843679	0.673648	0.324057	0.073823	0.171567	0.489379	CDV3_106	FALSE
CECR2	Q9BXF3	546	K.HFPGEDGDT#DEEFWIREDEK.R	69.33	70.01	59.54	61.68	53.2837	58.0964	52.2925	70.0378	61.6209	73.0729	62.326	63.2123	67.8574	74.5269	69.4428	66.7264	65.14	58.4276	65.058	69.6384	-0.156893	-0.00181646	0.096339	0.224174	0.983407	0.212888	0.649414	0.00726686	0.671848	CECR2_546	FALSE
CECR2	Q9BXF3	422	K.ELPPELSHLDPNS#PMREEK.K	29.85	23.06	27.49	20.54	23.8733	26.78	25.4077	33.089	22.078	25.4521	29.622	32.6234	28.5487	26.0226	26.2762	27.682	25.235	27.2875	27.4439	27.1324	0.112814	0.121058	0.10459	0.508384	0.50693	0.441471	0.293808	0.295052	0.355098	CECR2_422	FALSE
CECR2	Q9BXF3	1306	K.VPNDGQNPGPEEEKLDES#MERPESPK.E	17.56	20.93	16.72	15.61	12.5132	11.3791	15.0959	22.053	18.9154	21.3125	25.009	23.2866	22.7037	20.8963	19.8287	24.5851	17.705	15.2603	22.1309	22.0034	-0.214371	0.321903	0.313573	0.405706	0.0447115	0.0327012	0.391789	1.34958	1.48544	CECR2_1306	FALSE
CELSR3	Q9NYQ7	3297	R.SATSHSIS#ELSPDSEVPR.S	15.46	12.93	10.76	9.89	7.51606	10.8116	12.5088	11.6827	9.76853	12.5238	17.1262	14.131	11.9081	11.4642	15.5593	9.95487	12.26	10.6298	13.3874	12.2216	-0.205846	0.126914	-0.00452273	0.363614	0.590192	0.982927	0.43936	0.229007	0.00747894	CELSR3_3297	FALSE
CELSR3	Q9NYQ7	3046	R.AVPAAS#YGR.I	55.02	44.34	26.34	28.99	40.1665	44.2612	39.951	30.6749	28.2411	25.1414	29.5665	34.1481	34.3038	32.7501	38.288	34.0041	38.6725	38.7634	29.2743	34.8365	0.00338626	-0.401675	-0.150709	0.99069	0.260445	0.612229	0.00406207	0.584283	0.213086	CELSR3_3046	FALSE
CELSR3	Q9NYQ7	3140	R.FGS#RDALDLGAPR.E	73.91	59.86	50	64.42	61.8346	67.3931	53.0794	51.2924	49.5941	52.224	64.5182	59.5922	67.7863	69.7729	78.5513	64.4125	62.0475	58.3999	56.4821	70.1308	-0.087408	-0.135579	0.176674	0.58181	0.395879	0.223674	0.235218	0.402437	0.650384	CELSR3_3140	FALSE
CELSR3	Q9NYQ7	3175	R.DLDPQPPPLPLS#PQR.Q	53.3	42.25	33.86	34.94	34.6439	40.3461	42.3934	39.6726	39.8986	39.6481	40.4308	44.6889	43.9146	45.0799	40.4632	34.9586	41.0875	39.264	41.1666	41.1041	-0.0654924	0.0027754	0.000581395	0.722668	0.987319	0.997511	0.141061	0.00554238	0.00108252	CELSR3_3175	FALSE
CELSR3	Q9NYQ7	3068	R.YSS#REQLDLLLR.R	16.82	12.69	9.68	10.14	12.0957	13.5235	14.3766	13.6133	11.6888	10.9583	11.2923	14.2771	17.5015	11.9303	15.1487	13.5284	12.3325	13.4023	12.0541	14.5272	0.120014	-0.0329399	0.236294	0.568591	0.884323	0.323258	0.2452	0.0533892	0.490451	CELSR3_3068	FALSE
CELSR3	Q9NYQ7	3060	R.IYAGGGTGSLS#QPASR.Y	22.68	15.34	10.03	13.84	15.7236	22.2608	20.2673	11.7006	14.2458	11.3131	16.9697	13.1186	20.3093	20.054	21.8852	16.2363	15.4725	17.4881	13.9118	19.6212	0.176666	-0.153397	0.342706	0.591202	0.618304	0.223955	0.228264	0.208798	0.649839	CELSR3_3060	FALSE
CELSR3	Q9NYQ7	3181	R.QLS#RDPLLPSRPLDSLSR.S	27.22	19.92	15.96	15.59	22.198	19.0371	21.7849	18.6869	16.8027	15.3833	21.3634	21.4574	18.8221	17.9343	28.7881	21.974	19.6725	20.4267	18.7517	21.8796	0.0542764	-0.0691581	0.153408	0.805415	0.780173	0.568015	0.0939801	0.107809	0.24564	CELSR3_3181	FALSE
CEND1	Q8N111	87	K.PAPTVPSS#PDATPEPK.G	99	102.06	85.91	89.99	104.027	96.0349	118.528	98.8018	81.2979	113.753	106.474	108.085	107.455	101.666	98.8724	75.2689	94.24	104.348	102.403	95.8155	0.146991	0.11984	0.0239192	0.161986	0.366247	0.852735	0.790523	0.436226	0.0691861	CEND1_87	FALSE
CEP170	Q5SW79	724	K.TLLHLGS#SAPGK.E	9.09	13.16	10.09	11.19	6.33783	6.49335	9.42897	9.22484	7.42015	11.2995	12.5255	10.7505	11.2229	7.73068	12.6158	6.487	10.8825	7.87125	10.4989	9.5141	-0.467346	-0.05177	-0.19387	0.0475791	0.793255	0.453682	1.32258	0.100587	0.343249	CEP170_724	FALSE
CEP170	Q5SW79	552	K.DWALSS#AAAVMEER.K	7.88	7.6	5.18	5.44	5.44353	7.42653	6.39615	5.72543	6.18498	4.94981	7.3012	6.6882	7.95951	6.73574	8.32764	5.15378	6.525	6.24791	6.28105	7.04417	-0.0626043	-0.0549723	0.110451	0.752568	0.788271	0.62409	0.123454	0.103324	0.204753	CEP170_552	FALSE
CEP170	Q5SW79	1162	R.LGSLS#AR.S	164.14	179.54	165.89	160.75	157.124	171.267	172.579	182.98	148.595	177.672	172.31	174.213	191.834	173.448	175.01	181.328	167.58	170.988	168.198	180.405	0.029042	0.00530732	0.106388	0.631601	0.940004	0.0715614	0.199557	0.0268702	1.14532	CEP170_1162	FALSE
CEP170	Q5SW79	1126	K.ASVAS#EVSTTSSTSKPPTGR.R	63.2	65.47	58.97	57.14	60.5593	68.3844	66.6735	62.7561	57.5404	63.8444	68.0256	65.0155	70.1134	67.029	70.0736	64.9596	61.195	64.5933	63.6065	68.0439	0.0779714	0.0557601	0.153052	0.241587	0.440558	0.0287996	0.616926	0.355997	1.54061	CEP170_1126	FALSE
CEP170	Q5SW79	920	K.TDEGPDT#PSYNR.D	73.21	69.53	62.15	60.29	64.6905	71.806	83.2277	75.8692	60.9989	71.6488	67.9524	72.335	65.8252	53.3586	77.0879	77.3466	66.295	73.8984	68.2338	68.4045	0.156642	0.0415862	0.0451921	0.176615	0.645859	0.758159	0.752973	0.189862	0.12024	CEP170_920	FALSE
CEP170	Q5SW79	760	R.EEAQWT#PTK.L	19.16	21.85	21.44	20.91	15.2419	15.4946	17.5748	24.214	14.7579	16.9081	22.599	21.0893	20.1873	35.0617	20.1276	21.5404	20.84	18.1313	18.8386	24.2293	-0.20087	-0.145666	0.217395	0.290507	0.359455	0.421113	0.536844	0.444355	0.375601	CEP170_760	FALSE
CEP170	Q5SW79	1059	R.TPLTS#ADEHVHSK.L	44.4	37.08	40.92	37.26	28.3355	35.3538	41.4	43.5191	31.1445	41.8127	39.4979	37.4759	38.6036	46.991	44.3046	35.5094	39.915	37.1521	37.4827	41.3522	-0.103487	-0.0907053	0.0510314	0.506396	0.432261	0.665752	0.295509	0.364254	0.176687	CEP170_1059	FALSE
CEP170	Q5SW79	636	R.STGSATSLAS#QGER.R	12.28	11.56	8.85	9.58	12.6854	9.10819	9.13736	12.3549	8.81085	10.3296	9.79899	9.96367	10.8747	7.57149	8.64602	9.33253	10.5675	10.8214	9.72579	9.10618	0.0342594	-0.119747	-0.214716	0.848683	0.38939	0.219895	0.0712547	0.409615	0.657785	CEP170_636	FALSE
CEP170	Q5SW79	379	K.HDDGTQS#DSENAGAHR.R	20.78	22.29	19.12	22.8	18.1289	18.4788	8.84574	14.9308	14.3554	21.4644	15.5265	8.37168	25.5003	22.5254	27.2315	20.3664	21.2475	15.0961	14.9295	23.9059	-0.493119	-0.509127	0.170073	0.0640106	0.095798	0.191486	1.19375	1.01864	0.717863	CEP170_379	FALSE
CEP170	Q5SW79	939	R.DNSISPESDVDT#AS#TISLVTGETER.K	17.78	23.08	19.07	12.75	14.7947	19.0718	18.0803	14.5614	17.9785	12.9464	20.4946	21.3912	13.8297	18.9536	18.9038	12.2974	18.17	16.6271	18.2027	15.9961	-0.128024	0.00259332	-0.183835	0.553812	0.991228	0.458881	0.256637	0.00382633	0.3383	CEP170_939	FALSE
CEP170	Q5SW79	1239	R.RFPTDYAS#T#SEDEFGSNR.N	13.41	9.37	7	10.16	12.1799	11.7522	12.8215	13.7838	11.6929	10.1375	12.1504	12.6993	10.7652	13.7401	11.4219	10.9443	9.985	12.6343	11.67	11.7179	0.339516	0.224974	0.230879	0.137215	0.305143	0.303374	0.8626	0.515496	0.518022	CEP170_1239	FALSE
CEP170	Q5SW79	1167	R.SDS#EATISR.S	30.27	38.33	30.57	29.18	25.4874	30.2796	31.4072	29.4826	26.396	29.0859	31.8947	27.6586	25.4704	25.2715	32.3554	32.7534	32.0875	29.1642	28.7588	28.9627	-0.137813	-0.158009	-0.147817	0.289229	0.229182	0.330892	0.538758	0.639819	0.480314	CEP170_1167	FALSE
CEP170	Q5SW79	971	R.CSTGS#PSK.D	139.6	119.38	106.74	102.44	116.822	109.094	164.531	161.595	120.58	120.735	142.904	197.526	120.716	102.976	123.024	184.193	117.04	138.011	145.436	132.727	0.237777	0.313385	0.181464	0.269121	0.224488	0.465539	0.570052	0.648807	0.332044	CEP170_971	FALSE
CEP170	Q5SW79	1112	R.LGEAS#DSELADADK.A	70.77	63.46	66.29	66.35	63.806	63.8546	70.4257	75.6068	57.2202	59.169	72.152	70.7979	71.4366	72.5907	72.143	69.208	66.7175	68.4232	64.8348	71.3446	0.0364212	-0.041297	0.0967388	0.622072	0.674095	0.0465905	0.206159	0.171279	1.3317	CEP170_1112	FALSE
CEP170	Q5SW79	1270	R.LQS#AGSAMPTSSSFK.H	17.53	18.01	19.09	16.77	18.7413	17.429	17.8178	18.6052	12.37	19.479	17.1093	17.9145	21.4509	15.4116	19.5804	14.357	17.85	18.1483	16.7182	17.7	0.0239138	-0.0945042	-0.0121776	0.627592	0.523864	0.936444	0.202323	0.280782	0.0285184	CEP170_1270	FALSE
CEP170	Q5SW79	359	K.S#IKS#DVPVYLKR.L	91.77	86.17	76.16	73.5	87.3784	90.8389	99.6555	94.2703	91.4572	81.402	91.5121	95.245	88.7884	65.079	90.4599	91.5244	81.9	93.0358	89.9041	83.9629	0.183922	0.134523	0.0358886	0.0772109	0.180861	0.797126	1.11232	0.742654	0.0984728	CEP170_359	FALSE
CEP170	Q5SW79	958	K.S#FTSLYK.D	157.43	140.22	143.4	126.49	125.279	135.972	149.93	163.909	106.233	121.321	146.829	128.265	157.588	131.053	144.316	117.144	141.885	143.772	125.662	137.525	0.0190647	-0.175172	-0.0450235	0.864042	0.178623	0.700691	0.0634649	0.748062	0.154473	CEP170_958	FALSE
CEP170	Q5SW79	630	R.STGS#ATSLASQGER.R	33.02	34.48	25.15	23.93	24.9236	28.8507	29.7644	29.4242	27.3292	29.9642	25.7464	32.1143	27.2912	32.823	30.9028	23.978	29.145	28.2407	28.7885	28.7488	-0.0454701	-0.0177546	-0.0197486	0.771587	0.911493	0.909412	0.112615	0.0402466	0.0412391	CEP170_630	FALSE
CEP170	Q5SW79	933	R.DNSISPES#DVDTASTISLVTGETERK.S	75.43	68.44	72.34	100.63	67.4803	79.4367	54.1631	56.3794	60.084	106.069	65.171	51.4744	110.09	126.347	103.086	86.7288	79.21	64.3649	70.6995	106.563	-0.299409	-0.163982	0.427951	0.164512	0.574007	0.0475937	0.783803	0.241083	1.32245	CEP170_933	FALSE
CEP170	Q5SW79	181	R.GTPLYGQPS#WWGDDEVDEKR.A	33.38	31.68	27.74	28.23	19.1884	29.2979	24.9236	30.4449	26.5698	26.3136	26.5972	29.9002	31.261	32.4748	30.5745	20.7445	30.2575	25.9637	27.3452	28.7637	-0.220797	-0.146005	-0.0730442	0.203051	0.129093	0.64494	0.692394	0.889097	0.190481	CEP170_181	FALSE
CEP170	Q5SW79	881	R.SES#LDPDSSM*DTTLILK.D	84.62	62.51	66.92	62.49	57.1085	65.789	66.3625	60.7343	45.4907	60.0108	54.5212	49.5896	77.2172	74.9289	75.4164	49.737	69.135	62.4985	52.4031	69.3249	-0.145594	-0.399765	0.00395657	0.30923	0.0422592	0.982738	0.509718	1.37408	0.00756225	CEP170_881	FALSE
CEP170	Q5SW79	497	K.NQATSATS#EKDNDDDQS#DKGTYTIELENPNSEEVEAR.K	85.71	76.65	75.67	70.15	76.6663	85.2496	77.6286	77.3467	64.0182	83.0581	82.747	75.6379	87.1965	88.0819	88.2909	77.5157	77.045	79.2228	76.3653	85.2712	0.0402147	-0.0127841	0.146358	0.591511	0.906087	0.0961896	0.228037	0.04283	1.01687	CEP170_497	FALSE
CEP170	Q5SW79	879	R.ERS#ESLDPDSSMDTTLILK.D	15.16	11.39	17.39	13.62	13.5408	20.2869	14.4545	15.7085	13.6509	14.5201	18.4817	18.4543	14.2873	11.2627	16.2175	14.745	14.39	15.9977	16.2767	14.1281	0.152795	0.177746	-0.0264957	0.444211	0.334303	0.878365	0.352411	0.47586	0.0563247	CEP170_879	FALSE
CEP170	Q5SW79	1273	R.LQSAGS#AMPTSSSFK.H	70.03	50.79	56.71	42.81	43.6455	45.4729	44.3065	39.349	39.5436	49.2786	44.9784	42.627	49.5082	42.8421	49.7668	43.837	55.085	43.1934	44.1069	46.4885	-0.350847	-0.320656	-0.244785	0.127902	0.15065	0.234082	0.893122	0.82203	0.630632	CEP170_1273	FALSE
CEP170	Q5SW79	1529	K.SS#PVNNHHS#PGQTPTLGQPEAR.A	24.21	14.79	14.34	12.18	15.5821	15.8932	19.4412	15.3585	9.34152	19.6071	12.0497	12.8549	15.5409	15.7698	15.7101	13.1829	16.38	16.5687	13.4633	15.0509	0.0165292	-0.282902	-0.122082	0.950386	0.431402	0.658195	0.0221	0.365118	0.181645	CEP170_1529	FALSE
CEP170	Q5SW79	126	K.SS#ESELSK.S	95.61	95.52	113.34	90.99	76.8024	89.342	106.061	124.161	89.2065	94.6961	106.837	105.639	101.643	80.1921	100.787	93.2556	98.865	99.0917	99.0946	93.9695	0.00330443	0.00334721	-0.0732673	0.985033	0.97315	0.510869	0.00654933	0.0118203	0.29169	CEP170_126	FALSE
CEP170	Q5SW79	1259	R.LRT#SPALK.T	96.75	92.07	104.49	93.53	79.0478	86.4355	97.167	109.532	86.2329	102.436	108.923	104.943	123.512	119.92	107.384	95.0664	96.71	93.0455	100.634	111.47	-0.0557287	0.0573812	0.204925	0.637077	0.523825	0.102849	0.195808	0.280814	0.987798	CEP170_1259	FALSE
CEP170	Q5SW79	838	R.QGS#FTIEK.P	264.01	201.59	239.31	204.7	204.842	232.76	266.684	246.971	220.024	221.598	262.596	233.693	240.009	213.922	258.943	215.534	227.403	237.814	234.478	232.102	0.0645871	0.0442045	0.0295099	0.617791	0.707775	0.807504	0.209159	0.150105	0.0928554	CEP170_838	FALSE
CEP170	Q5SW79	667	K.VVTQRS#EIGEK.Q	130.92	109.79	99.5	98.55	88.7393	94.5327	95.3882	92.0346	73.9087	78.1357	81.1184	76.4797	106.528	76.5407	92.599	74.5209	109.69	92.6737	77.4106	87.5472	-0.2432	-0.502829	-0.3253	0.106585	0.0209929	0.0823269	0.972303	1.67793	1.08446	CEP170_667	FALSE
CEP170	Q5SW79	644	R.T#LPQLPNEEK.S	90.85	77.58	83.11	71.63	68.501	79.252	91.6846	96.8462	64.0457	81.4386	78.8036	75.2079	90.5892	77.3466	93.2258	83.0675	80.7925	84.071	74.8739	86.0572	0.0573862	-0.109758	0.0910753	0.682599	0.331641	0.372577	0.165834	0.479332	0.428784	CEP170_644	FALSE
CEP170	Q5SW79	1241	R.RFPTDYASTS#EDEFGSNR.N	120.41	97.09	96.1	96.93	87.4173	109.016	93.8815	103.252	82.0791	103.37	94.9614	89.1882	97.5239	116.945	124.148	89.2062	102.632	98.3918	92.3996	106.956	-0.0608773	-0.151529	0.059529	0.599444	0.221935	0.684586	0.222252	0.653774	0.164572	CEP170_1241	FALSE
CEP170	Q5SW79	1165	R.LGSLSARS#DSEATISR.S	93.58	91.32	76.19	81.03	76.7441	93.8426	86.523	95.8353	81.338	90.0939	97.4226	102.281	91.2459	99.484	103.633	91.0469	85.53	88.2362	92.7839	96.3524	0.0449407	0.117443	0.17189	0.667116	0.284154	0.0855156	0.175798	0.546446	1.06795	CEP170_1165	FALSE
CEP170	Q5SW79	1079	K.SKTS#PVVSGSSSK.S	268.91	257.13	235.86	227.04	245.105	271.934	270.553	249.839	195.001	244.691	226.639	223.034	234.487	228.955	246.496	219.105	247.235	259.358	222.341	232.261	0.0690592	-0.153107	-0.0901358	0.349082	0.127174	0.238887	0.457073	0.895601	0.621808	CEP170_1079	FALSE
CEP170B	Q9Y4F5	225	R.REPSY#FEIPTK.E	44.35	45.33	40.61	39.17	35.7943	40.4481	37.7956	46.6724	40.5435	59.5701	59.9946	45.8449	43.1565	50.7498	42.1053	49.3137	42.365	40.1776	51.4883	46.3313	-0.0764815	0.281371	0.129115	0.467825	0.15908	0.187398	0.329916	0.798385	0.727236	CEP170B_225	FALSE
CEP170B	Q9Y4F5	1040	R.GS#LDWPSEER.G	44.75	38.79	39.95	35.07	31.5139	38.2936	32.7875	39.5384	25.2336	33.1762	37.2608	41.5906	44.6301	35.7886	37.5344	26.1023	39.64	35.5333	34.3153	36.0138	-0.157784	-0.208106	-0.138405	0.195052	0.244334	0.442077	0.70985	0.612016	0.354502	CEP170B_1040	FALSE
CEP170B	Q9Y4F5	360	K.HEDGTQS#DSEDPLAK.A	188.55	174.31	156.32	157.86	145.016	155.539	170.918	189.591	143.006	188.473	189.813	166.957	167.52	177.742	184.143	154.699	169.26	165.266	172.062	171.026	-0.0344504	0.0236893	0.0149735	0.75753	0.841929	0.865301	0.1206	0.0747244	0.0628327	CEP170B_360	FALSE
CEP170B	Q9Y4F5	853	R.MVIQLRPGRS#PEPDGPAPAFLR.Q	38.09	36.18	40.71	34.1	36.4933	37.8914	40.3811	41.9802	39.5153	41.7132	43.6753	38.4022	36.333	37.5156	42.9501	33.1042	37.27	39.1865	40.8265	37.4757	0.0723421	0.131491	0.00794074	0.345321	0.101711	0.937068	0.461777	0.992631	0.028229	CEP170B_853	FALSE
CEP170B	Q9Y4F5	988	K.EM*S#PS#PPAAQDPGGTALVSAR.E	4.5	3.61	6.46	7.04	3.83989	2.73867	6.99032	6.95202	6.08435	5.5844	5.7259	5.13161	3.88578	7.2084	4.65543	4.24244	5.4025	5.13023	5.63156	4.99801	-0.0746046	0.0599087	-0.112273	0.847776	0.799012	0.726822	0.0717189	0.0974466	0.138572	CEP170B_988	FALSE
CEP170B	Q9Y4F5	829	R.KPLAAPGDGEGLGQTAQPS#PPAR.D	13.57	12.17	13.17	13.99	16.8247	15.417	16.8151	15.3404	16.6777	14.2063	17.1683	15.0458	18.3683	14.5482	18.2932	15.468	13.225	16.0993	15.7745	16.6694	0.283729	0.254328	0.333937	0.00238333	0.025693	0.031504	2.62282	1.59018	1.50163	CEP170B_829	FALSE
CEP170B	Q9Y4F5	972	K.SGPS#PTTPQPLR.A	35.53	31.16	35.51	38.02	31.7725	35.0186	34.1664	35.4208	31.1387	34.6761	32.7329	36.7231	34.315	33.9489	34.3619	32.8696	35.055	34.0946	33.8177	33.8738	-0.0400777	-0.0518422	-0.0494483	0.58542	0.533224	0.474026	0.232532	0.273091	0.324198	CEP170B_972	FALSE
CEP170B	Q9Y4F5	1135	R.LGDAS#DTEAADGER.G	80.02	71.96	73.41	74.01	60.9116	76.1179	87.5035	81.5761	61.0133	86.1903	85.7469	75.4366	88.1527	87.4394	92.8363	74.6933	74.85	76.5273	77.0968	85.7804	0.0319718	0.0426683	0.196646	0.794273	0.736446	0.0597951	0.10003	0.132859	1.22333	CEP170B_1135	FALSE
CEP170B	Q9Y4F5	605	R.ASS#ATFR.P	24.61	21.47	20.97	12.02	12.822	17.1311	29.4264	28.9572	17.8286	12.5177	21.6678	23.262	13.6002	7.49936	16.8759	14.4919	19.7675	22.0842	18.819	13.1168	0.159881	-0.0709368	-0.591709	0.661769	0.801663	0.0994195	0.179294	0.0960083	1.00253	CEP170B_605	FALSE
CEP170B	Q9Y4F5	224	R.EPS#YFEIPTK.E	56.67	44.57	57.31	42.16	44.4125	52.0923	61.917	65.5941	52.8631	52.0047	66.0789	63.7112	41.5328	35.9669	45.4561	47.6712	50.1775	56.004	58.6645	42.6567	0.158489	0.225447	-0.234267	0.3868	0.16606	0.170673	0.412514	0.779735	0.767836	CEP170B_224	FALSE
CEP170B	Q9Y4F5	492	R.TPARPFGS#VGR.R	90.83	86.76	84.9	64.91	74.4422	78.7225	108.695	94.2353	78.5023	85.1432	109.858	107.443	78.6166	63.111	81.7515	73.4168	81.85	89.0237	95.2366	74.224	0.121207	0.218534	-0.141097	0.490651	0.223925	0.327055	0.309227	0.649897	0.48538	CEP170B_492	FALSE
CEP170B	Q9Y4F5	655	R.PLGAAPQAEHQGLPVPGS#PGGQK.W	14.84	12.76	9.88	8.79	8.93421	11.6729	20.2241	15.7234	9.89533	9.6312	17.4418	16.3098	12.2768	9.0762	11.1505	11.723	11.5675	14.1386	13.3195	11.0566	0.289567	0.203468	-0.0651647	0.406119	0.51059	0.755529	0.391347	0.291928	0.121749	CEP170B_655	FALSE
CEP170B	Q9Y4F5	711	R.ADS#PAGPESSR.R	74.22	66.88	65.4	52.67	64.6461	76.9319	77.0755	79.1534	63.0603	64.6734	80.8512	80.9644	69.8126	49.6798	68.9585	72.2905	64.7925	74.4517	72.3873	65.1853	0.200478	0.15991	0.00872069	0.137656	0.297981	0.956327	0.861205	0.525812	0.0193934	CEP170B_711	FALSE
CEP170B	Q9Y4F5	1114	R.SNS#LSTPRPTR.A	84.84	70.57	70.47	69.97	61.3329	70.3437	54.8405	74.0591	59.0418	65.4752	67.6354	57.74	67.7195	76.486	70.1411	57.2636	73.9625	65.1441	62.4731	67.9026	-0.18316	-0.243559	-0.123328	0.17217	0.0442431	0.30502	0.764042	1.35415	0.515672	CEP170B_1114	FALSE
CEP170B	Q9Y4F5	512	R.ESS#PAARPSPEK.V	73.37	67.47	76.71	77.42	61.7064	68.9457	59.1592	77.5351	63.1264	82.8698	69.0881	72.833	86.0315	88.9318	78.3726	77.0679	73.7425	66.8366	71.9793	82.6009	-0.141858	-0.0349138	0.163662	0.206401	0.725413	0.0549094	0.685288	0.139415	1.26035	CEP170B_512	FALSE
CEP170B	Q9Y4F5	1184	R.AGSFTGTS#DPEAAPAR.T	25.49	21.37	23.66	16.42	20.9805	18.4717	25.5195	25.7684	14.9798	23.6016	26.0448	21.3094	20.0202	19.8982	22.6295	19.7199	21.735	22.685	21.4839	20.5669	0.0617207	-0.0167641	-0.0796932	0.732526	0.937759	0.606375	0.135177	0.0279088	0.217259	CEP170B_1184	FALSE
CEP290	O15078	1159	R.EIS#DIAR.R	91.16	94.92	75.77	65.16	75.6453	95.4601	106.821	97.0698	80.0941	83.2066	97.5609	92.2832	92.116	77.1651	96.8094	97.9668	81.7525	93.7492	88.2862	91.0143	0.197543	0.110925	0.154831	0.254156	0.452453	0.317705	0.594899	0.344426	0.497976	CEP290_1159	FALSE
CEP41	Q9BYV8	99	R.LEDNDSAAS#DPDAETTAR.T	50.84	43.59	51.66	44.41	35.4727	44.301	48.4386	44.7903	46.3421	60.2158	51.428	61.1171	53.5561	66.0483	70.6753	47.9697	47.625	43.2506	54.7757	59.5624	-0.138998	0.201818	0.322682	0.256736	0.146029	0.105415	0.590513	0.835562	0.977096	CEP41_99	FALSE
CEP41	Q9BYV8	121	K.GNPGEQS#PS#PEQFINNAGAGDSSR.S	25.52	27.46	21.91	27.37	29.3567	27.1975	30.5374	27.8251	26.6529	30.4727	28.6057	24.9039	31.2702	26.6232	33.279	23.3552	25.565	28.7292	27.6588	28.6319	0.168346	0.113569	0.163454	0.0909316	0.281993	0.292001	1.04129	0.549761	0.534615	CEP41_121	FALSE
CERT1	Q9Y5P4	380	R.SSSMSS#IDLVSASDDVHR.F	13.54	15.38	10.81	12.35	11.4191	9.24636	12.2181	11.3996	11.9632	13.2478	13.8622	9.85208	19.2348	19.0319	15.3045	11.3636	13.02	11.0708	12.2313	16.2337	-0.233972	-0.0901496	0.318263	0.150442	0.569381	0.191585	0.822631	0.244597	0.717639	CERT1_380	FALSE
CETN2	P41208	20	K.RM*S#PKPELTEEQK.Q	304.4	292.52	251.42	209.51	259.072	315.641	331.856	291.512	244.408	286.751	304.092	323.057	244.214	214.051	292.839	242.01	264.462	299.52	289.577	248.279	0.179589	0.130883	-0.0911024	0.241787	0.395325	0.573141	0.616567	0.403046	0.241738	CETN2_20	FALSE
CFAP410	O43822	136	R.ALS#EGEEITAAPER.E	28.8	31.54	27.23	26.14	23.8999	23.1877	27.1556	25.4815	21.9169	27.3667	27.5299	25.4897	27.4106	29.66	28.5897	28.1634	28.4275	24.9312	25.5758	28.4559	-0.189334	-0.152508	0.00144115	0.0577796	0.15565	0.983145	1.23823	0.807852	0.00738234	CFAP410_136	FALSE
CFDP1	Q9UEE9	250	K.SKLDWES#FKEEEGIGEELAIHNR.G	87.38	93.3	71.77	75.56	74.9362	89.6991	86.8213	90.7527	70.973	98.2507	78.7984	67.9496	98.696	99	100.878	76.6465	82.0025	85.5523	78.9929	93.8051	0.0611388	-0.0539448	0.193999	0.589715	0.735393	0.173589	0.229358	0.133481	0.760479	CFDP1_250	FALSE
CFL1	P23528	25	R.KSST#PEEVK.K	294.8	341.71	301.33	302.78	280.713	334.732	361.559	349.137	275.291	322.966	329.863	314.867	304.281	291.517	309.401	270.31	310.155	331.535	310.747	293.877	0.0961739	0.00275111	-0.077775	0.350982	0.97207	0.283446	0.454716	0.0123024	0.54753	CFL1_25	FALSE
CGN	Q9P2M7	155	R.SNS#MLELAPK.V	50.05	50.57	55.55	47.1	45.8777	55.9013	66.9536	67.3524	55.8046	59.6123	61.6501	52.217	57.2645	64.7988	64.6182	52.4089	50.8175	59.0213	57.321	59.7726	0.215909	0.173738	0.234159	0.210006	0.0556269	0.0520482	0.677767	1.25472	1.28359	CGN_155	FALSE
CHAMP1	Q96JM3	462	R.KTSPAS#LDFPESQK.S	84.81	81.74	101.19	84.66	82.9161	96.5589	103.2	105.414	84.8983	95.9076	95.1189	102.282	101.507	101.045	96.5573	92.4285	88.1	97.0223	94.5517	97.8844	0.139175	0.101961	0.151937	0.233516	0.302411	0.111656	0.631684	0.519403	0.952119	CHAMP1_462	FALSE
CHAMP1	Q96JM3	282	R.KPS#PSESPEPWKPFPAVSPEPR.R	21.07	25.11	24.6	22.41	16.6404	21.1104	18.9072	23.7372	19.9767	29.2142	21.0355	24.5144	22.9221	27.7447	23.0609	26.7155	23.2975	20.0988	23.6852	25.1108	-0.213066	0.02381	0.108132	0.133395	0.873264	0.292434	0.874861	0.0588546	0.533973	CHAMP1_282	TRUE
CHAMP1	Q96JM3	416	K.AVPPVS#PELR.K	68.12	54.03	47.25	47.94	47.4427	56.3508	56.4249	60.3546	48.91	55.1871	50.9735	52.9075	72.444	50.2274	66.2566	54.9228	54.335	55.1432	51.9945	60.9627	0.0213023	-0.0635224	0.166045	0.890377	0.669073	0.382183	0.0504263	0.174526	0.417728	CHAMP1_416	FALSE
CHAMP1	Q96JM3	427	R.KPGPPLS#PEIR.S	93.73	93.83	81.85	70.66	82.8949	88.1593	86.9094	109.227	64.3922	84.25	76.8817	96.1129	89.9305	81.0947	86.8773	92.0469	85.0175	91.7977	80.4092	87.4873	0.110698	-0.0803997	0.0413142	0.435466	0.614363	0.703208	0.361045	0.211575	0.152916	CHAMP1_427	FALSE
CHAMP1	Q96JM3	405	K.TAPTLS#PEHWK.A	99.99	91.42	81.11	77.26	72.8535	79.3783	78.0013	106.473	73.5972	89.5224	85.5897	89.6629	109.429	100.293	90.0692	87.71	87.445	84.1766	84.593	96.8753	-0.0549568	-0.0478368	0.147753	0.734627	0.672035	0.236403	0.133933	0.172608	0.626346	CHAMP1_405	FALSE
CHAMP1	Q96JM3	507	R.KPGPSGPSES#PK.A	103.96	103	78.88	84.72	87.8733	90.2989	100.997	109.471	89.5656	106.517	94.4707	116.446	96.7654	105.821	116.334	116.519	92.64	97.16	101.75	108.86	0.0687279	0.13532	0.232763	0.598082	0.340194	0.091162	0.223239	0.468273	1.04019	CHAMP1_507	FALSE
CHAMP1	Q96JM3	653	K.GQESSS#DQEQVDVESIDFSK.E	10.83	14.24	13.67	14.37	13.8335	15.6977	12.7107	14.2995	9.71285	12.4463	12.1221	12.6515	14.6993	11.5304	17.0817	16.249	13.2775	14.1354	11.7332	14.8901	0.0903246	-0.178387	0.16537	0.441363	0.202398	0.322732	0.355204	0.693794	0.491158	CHAMP1_653	FALSE
CHAMP1	Q96JM3	476	R.GGS#PDLWK.S	63.66	54.8	67.25	52.72	53.9675	61.9329	60.1004	74.633	48.9748	61.6912	65.5374	66.2181	70.5589	57.3399	55.6051	52.7023	59.6075	62.6584	60.6053	59.0516	0.072015	0.0239512	-0.0135187	0.604089	0.857106	0.919435	0.218899	0.0669656	0.0364792	CHAMP1_476	FALSE
CHAMP1	Q96JM3	542	K.TAPPAS#PEAR.K	177.01	174.72	164.12	145.48	136.809	157.782	163.068	198.043	140.852	176.808	168.154	186.035	178.276	166.052	178.346	178.103	165.333	163.926	167.963	175.194	-0.0123289	0.0227691	0.0835862	0.927172	0.835878	0.274467	0.0328397	0.0778571	0.56151	CHAMP1_542	FALSE
CHAMP1	Q96JM3	627	K.DNQESS#DAELSSSEYIK.T	19.94	17.12	12.85	17.39	18.547	17.0429	19.0449	21.5129	16.8543	20.2036	22.5373	18.691	19.9036	17.66	19.094	18.7818	16.825	19.0369	19.5715	18.8598	0.178193	0.218151	0.164711	0.258457	0.200055	0.264513	0.587611	0.698852	0.577553	CHAMP1_627	FALSE
CHAMP1	Q96JM3	214	K.LAPVPS#PEPQKPAPVS#PESVK.A	34.54	34.72	31.44	24.95	30.1244	27.7623	31.0882	36.5115	31.1265	25.9838	34.4001	34.1732	29.5605	24.8072	29.0747	37.0662	31.4125	31.3716	31.4209	30.1272	-0.00188011	0.000385396	-0.0602738	0.98936	0.997866	0.720134	0.00464579	0.000927607	0.142587	CHAMP1_214	FALSE
CHAMP1	Q96JM3	204	K.LAPVPS#PEPQKPAPVSPESVK.A	66.93	59.16	64.08	56.15	59.8462	61.8693	71.6777	73.2136	55.3708	63.9492	58.4067	58.666	74.5835	63.0531	61.7578	54.1942	61.58	66.6517	59.0982	63.3972	0.11418	-0.0593482	0.0419563	0.273133	0.443004	0.724196	0.563626	0.353592	0.140144	CHAMP1_204	FALSE
CHAMP1	Q96JM3	319	K.PGPPGS#PRPWK.S	36.14	26.53	28.21	25.11	22.9534	21.2057	38.3863	45.1865	21.3056	23.0018	30.5323	29.0953	28.057	20.4125	28.6468	28.8434	28.9975	31.933	25.9838	26.4899	0.139119	-0.158319	-0.130484	0.668379	0.402103	0.4633	0.174977	0.395662	0.334138	CHAMP1_319	FALSE
CHAMP1	Q96JM3	386	K.SPPAS#PESWK.S	35.73	38.01	33.5	37.34	29.3299	29.7113	28.6838	37.8673	32.2609	31.0833	38.8082	40.1695	33.6198	37.8874	33.6083	30.5204	36.145	31.3981	35.5805	33.909	-0.20312	-0.0227112	-0.0921294	0.113876	0.831896	0.270802	0.943569	0.0799311	0.567349	CHAMP1_386	FALSE
CHAMP1	Q96JM3	108	K.ETDPVKS#PPLPEHQK.I	62.06	47.26	47.72	48.15	47.9617	57.4629	53.9675	68.0552	42.6004	57.672	50.509	58.0718	49.811	53.1649	64.0593	62.5327	51.2975	56.8618	52.2133	57.392	0.148572	0.0255287	0.16196	0.35476	0.863866	0.26942	0.450066	0.0635535	0.56957	CHAMP1_108	FALSE
CHAMP1	Q96JM3	445	R.KPSGS#PDLWK.L	211.56	168.51	180.56	143.31	171.955	164.847	164.911	194.092	139.275	161.088	176.322	182.146	207.744	162.236	163.543	153.978	175.985	173.951	164.708	171.875	-0.0167699	-0.0955434	-0.0340911	0.903126	0.53734	0.833167	0.0442516	0.269751	0.0792681	CHAMP1_445	FALSE
CHAMP1	Q96JM3	286	R.KPSPSES#PEPWKPFPAVSPEPR.R	90.92	86.24	81.97	79.62	76.1159	79.0923	83.8482	103.359	69.4701	107.036	88.9822	81.4194	103.959	102.455	92.6367	89.7223	84.6875	85.6039	86.7268	97.1934	0.0155275	0.0343297	0.198709	0.89657	0.818343	0.0312598	0.0474158	0.0870647	1.50501	CHAMP1_286	FALSE
CHAT	P28329	475	R.ADSVS#ELPAPR.R	34.69	28.74	38.62	23.77	28.5043	37.6664	40.6084	41.944	36.4088	34.5694	38.2482	41.6959	17.8161	22.4954	35.6613	31.2436	31.455	37.1808	37.7306	26.8041	0.241268	0.262446	-0.230835	0.246369	0.152641	0.407895	0.608414	0.81633	0.389452	CHAT_475	FALSE
CHAT	P28329	123	K.T#PSSEESGLPK.L	19.04	26.93	14.86	16.89	11.7118	16.2882	24.0587	27.3275	18.6897	21.7677	21.3425	21.6567	20.5384	19.6762	23.1542	21.3038	19.43	19.8466	20.8641	21.1681	0.0306032	0.102739	0.123609	0.928515	0.632517	0.565715	0.0322111	0.198928	0.247402	CHAT_123	FALSE
CHCHD6	Q9BRQ6	13	R.RVS#FGVDEEER.V	32.13	27.87	25.63	18.32	36.717	32.6914	41.8737	30.9766	29.9327	28.7276	32.0021	30.6266	22.5694	23.2984	29.8889	23.6038	25.9875	35.5647	30.3223	24.8401	0.452627	0.22256	-0.0651458	0.0452651	0.231609	0.746385	1.34424	0.635244	0.127037	CHCHD6_13	TRUE
CHD2	O14647	1108	R.SSASESETEDS#DDDKKPK.R	22.65	27.99	20.9	20.94	32.6466	33.3662	27.0635	17.6177	28.0476	33.6984	36.2623	32.947	28.0168	34.1089	29.3706	40.3578	23.12	27.6735	32.7388	32.9635	0.259363	0.501861	0.511729	0.31575	0.00703835	0.0298823	0.500656	2.15253	1.52459	CHD2_1108	FALSE
CHD2	O14647	1373	R.HSDNPS#EEGEVKDDGLEK.S	25.25	23.26	15.54	18.86	20.8766	22.5226	22.8451	21.7533	19.3762	22.3453	19.6046	22.0432	19.8227	19.8155	23.8912	17.3787	20.7275	21.9994	20.8423	20.227	0.085919	0.00797106	-0.0352628	0.605297	0.963054	0.853149	0.218032	0.0163494	0.068975	CHD2_1373	FALSE
CHD3	Q12873	93	K.SESGGS#EYGTGPGR.K	113.62	102.15	86.08	90.92	79.8653	107.825	110.801	99.1327	79.7795	93.9364	104.886	112.49	91.1063	85.7298	104.311	119.494	98.1925	99.406	97.7728	100.16	0.0177199	-0.00617962	0.0286233	0.90042	0.965843	0.846583	0.0455549	0.0150935	0.0723307	CHD3_93	FALSE
CHD3	Q12873	1601	K.METEADAPS#PAPS#LGER.L	26.83	27.1	31.53	24.83	24.232	30.7381	32.1003	29.0713	25.4749	31.604	32.3137	31.0325	38.2504	30.0059	35.0889	28.1033	27.5725	29.0354	30.1063	32.8622	0.0745838	0.126834	0.253197	0.53585	0.275337	0.109928	0.270957	0.560135	0.958891	CHD3_1601	FALSE
CHD3	Q12873	595	R.KNDMDEPPPLDY#GSGEDDGKSDK.R	28.35	25.68	20.21	19.16	20.8087	19.8409	20.8625	23.8467	21.5025	23.6592	20.5348	21.4011	34.1234	24.5821	28.3968	22.7553	23.35	21.3397	21.7744	27.4644	-0.129883	-0.10079	0.23414	0.443432	0.534443	0.264347	0.353173	0.272098	0.577826	CHD3_595	FALSE
CHD3	Q12873	713	K.ELQGDGPPSS#PTNDPTVK.Y	39.47	37.38	39.31	32.58	30.2811	34.2331	35.4519	36.7603	31.2906	33.9358	37.2446	30.6547	38.648	32.5427	38.8941	32.2019	37.185	34.1816	33.2814	35.5717	-0.121501	-0.160004	-0.0639918	0.209163	0.126323	0.535066	0.679516	0.898517	0.271593	CHD3_713	FALSE
CHD3	Q12873	1605	K.METEADAPS#PAPS#LGER.L	19.6	15.66	16.24	14.61	16.0501	17.9231	14.1234	16.1846	15.9172	17.5486	18.9679	16.1292	16.2997	18.6188	18.9785	13.3086	16.5275	16.0703	17.1407	16.8014	-0.0404718	0.0525586	0.0237144	0.743673	0.653954	0.877056	0.128618	0.184453	0.0569729	CHD3_1605	FALSE
CHD4	Q14839	1553	K.TPTPSTPGDTQPNT#PAPVPPAEDGIK.I	34.67	35.53	37.17	26.45	26.9929	30.3536	33.6563	40.0873	27.278	32.8894	35.5718	33.6882	33.4335	28.4674	34.231	30.4559	33.455	32.7725	32.3569	31.647	-0.0297342	-0.0481506	-0.0801551	0.858992	0.726478	0.540174	0.0660109	0.138778	0.267466	CHD4_1553	FALSE
CHD4	Q14839	1535	K.MSQPGS#PSPK.T	262.24	242.13	265.95	212.83	203.003	229.338	260.263	272.582	206.784	241.103	272.711	274.693	298.998	264.565	284.408	245.158	245.787	241.296	248.823	273.282	-0.0266047	0.0177071	0.152979	0.828902	0.885203	0.155027	0.0814967	0.0529571	0.809593	CHD4_1535	FALSE
CHD4	Q14839	517	K.WGQPPSPT#PVPRPPDADPNTPSPK.P	82.74	72.99	66.03	47.86	58.6831	71.0705	78.2183	84.7171	66.6072	65.5421	71.3212	77.6821	74.1726	54.9781	87.0929	72.0989	67.405	73.1722	70.2881	72.0856	0.118441	0.0604255	0.0968559	0.556896	0.733239	0.652772	0.254226	0.134754	0.185238	CHD4_517	FALSE
CHD4	Q14839	110	R.SDSEGSDY#TPGK.K	117.25	138.6	106.86	97.81	136.698	155.216	177.115	133.967	118.619	123.855	149.98	163.609	124.025	95.8979	142.688	141.816	115.13	150.749	139.016	126.107	0.388883	0.271983	0.13138	0.0370626	0.136731	0.465121	1.43106	0.864133	0.332434	CHD4_110	FALSE
CHD4	Q14839	310	R.KRSSS#EDDDLDVESDFDDASINSYSVSDGSTSR.S	3.99	7.48	4.54	7.37	6.60536	6.8378	2.99275	5.62714	4.93094	8.32343	7.34711	4.20116	7.82667	5.24259	5.95507	6.51868	5.845	5.51576	6.20066	6.38575	-0.0836425	0.0852191	0.127653	0.804626	0.79972	0.635144	0.094406	0.0970618	0.197128	CHD4_310	FALSE
CHD4	Q14839	703	R.KLERPPET#PTVDPTVK.Y	39.89	36.82	40.91	32.14	34.1987	44.4167	36.8428	42.6636	32.9979	39.6448	37.4949	39.6053	38.2613	32.0936	39.3035	39.3779	37.44	39.5304	37.4357	37.2591	0.0783837	-0.00016484	-0.00698833	0.527082	0.9987	0.947383	0.278122	0.00056496	0.0234742	CHD4_703	FALSE
CHD4	Q14839	1602	K.STAPETAIECTQAPAPAS#EDEK.V	33.09	26.7	26.01	28.47	25.9372	28.5425	31.7483	33.4917	31.203	29.2602	29.1715	30.9663	35.5709	32.3063	33.3271	37.0278	28.5675	29.9299	30.1503	34.558	0.0672134	0.0777953	0.274646	0.577824	0.404622	0.024585	0.238205	0.39295	1.60933	CHD4_1602	FALSE
CHD5	Q8TDI0	1631	K.APPS#PEQLPR.E	29.42	24.46	24.3	22.76	26.2316	24.3687	29.2316	28.1919	24.4294	27.2859	20.6883	30.5048	18.9313	22.4815	25.2018	22.3339	25.235	27.006	25.7271	22.2371	0.0978523	0.0278639	-0.182456	0.367	0.853553	0.172855	0.435334	0.0687697	0.762317	CHD5_1631	FALSE
CHD7	Q9P2D1	2956	K.DGETLEGS#DAEESLDK.T	14.25	13.46	12.83	9.22	10.1195	10.0074	9.06365	14.8008	9.75018	10.8798	10.1946	13.7688	11.7932	8.21559	12.9366	10.2441	12.44	10.9978	11.1484	10.7974	-0.177765	-0.158156	-0.204307	0.430182	0.403498	0.318827	0.366348	0.394159	0.496445	CHD7_2956	FALSE
CHD7	Q9P2D1	2559	R.NIPS#PGQLDPDTR.I	49.05	40.41	47.09	40.68	39.2727	45.8789	44.1035	47.486	38.1581	45.1768	47.5194	41.7971	39.3537	41.9539	54.3003	41.5943	44.3075	44.1853	43.1628	44.3006	-0.00398518	-0.0377613	-0.000226054	0.96708	0.716676	0.998693	0.0145375	0.144677	0.000567795	CHD7_2559	FALSE
CHD7	Q9P2D1	2551	K.AFEEDIET#PPTR.N	40.17	39.15	34.13	28.19	28.8915	39.3007	36.5162	39.282	31.8061	32.9914	34.121	35.3895	43.6874	36.8826	35.5732	35.564	35.41	35.9976	33.577	37.9268	0.023745	-0.0766831	0.0990605	0.878569	0.560181	0.485641	0.0562241	0.251671	0.313685	CHD7_2551	FALSE
CHD7	Q9P2D1	2535	K.RTSLS#AEDAEVTK.A	32.22	20.47	20.86	19.41	19.5102	21.5005	25.453	28.9476	15.1762	18.9078	16.5744	16.6299	20.2393	19.9258	21.5763	19.2435	23.24	23.8528	16.8221	20.2462	0.0375491	-0.466255	-0.198958	0.873477	0.120128	0.395185	0.0587487	0.920356	0.403199	CHD7_2535	FALSE
CHD8	Q9HCK8	2041	R.SRPTPQDY#EMRVSPSDTTPLVSR.S	7.45	5.56	3.03	7.08	3.23045	6.45195	1.44073	1.66444	2.89973	11.8027	3.6129	1.37933	11.7501	16.2971	7.8838	6.12718	5.78	3.19689	4.92366	10.5145	-0.8544	-0.231339	0.863244	0.143455	0.753247	0.125322	0.843285	0.123063	0.901972	CHD8_2041	FALSE
CHD8	Q9HCK8	1995	R.TAS#PLPLRPDAPVEK.S	60.83	61.97	59.08	49.82	48.7162	61.9065	69.8976	62.9624	51.3643	60.9569	61.2783	63.0103	66.2222	54.6151	59.0361	48.1685	57.925	60.8707	59.1525	57.0105	0.071561	0.0302518	-0.0229592	0.596485	0.758909	0.852622	0.2244	0.11981	0.0692436	CHD8_1995	FALSE
CHD8	Q9HCK8	1424	K.DDDLVEFSDLES#EDDERPR.S	13.4	11.56	7.92	9.18	9.6466	9.26181	15.5527	14.0762	8.96564	13.3074	11.3246	11.2462	8.22	8.07711	10.0859	7.3711	10.515	12.1343	11.211	8.43852	0.206643	0.092462	-0.317386	0.450126	0.662721	0.194944	0.346666	0.178669	0.71009	CHD8_1424	FALSE
CHD8	Q9HCK8	2519	R.APGYPSS#PVTTASGTTLR.L	41.36	39.14	30.17	29.37	30.0942	30.0226	36.8593	37.3425	28.8013	32.524	28.0176	30.7606	32.2496	36.3932	31.6865	29.3163	35.01	33.5797	30.0259	32.4114	-0.0601798	-0.221561	-0.111265	0.712723	0.204015	0.484187	0.147079	0.690337	0.314987	CHD8_2519	FALSE
CHD9	Q3L8U1	550	R.VMS#PENFPTASVEGK.E	25.37	19	21.69	19.67	18.6279	20.3244	22.0949	20.242	19.0272	20.7213	19.5232	20.1287	18.3047	17.2803	19.7065	15.8852	21.4325	20.3223	19.8501	17.7942	-0.0767351	-0.110654	-0.268395	0.522091	0.354501	0.0807918	0.282254	0.450383	1.09263	CHD9_550	FALSE
CHD9	Q3L8U1	2079	K.SEPVS#PK.N	29.08	42.36	25.81	32.2	45.8451	39.1829	43.3746	33.4924	39.0851	45.1527	45.8032	43.3105	48.7002	49.2124	45.263	50.4997	32.3625	40.4738	43.3379	48.4188	0.322664	0.421305	0.581245	0.124183	0.0470653	0.0162457	0.905938	1.3273	1.78926	CHD9_2079	FALSE
CHD9	Q3L8U1	2113	R.TEPLT#PNPASK.K	16.24	12.78	12.71	11.64	11.4469	12.4763	13.0445	10.3845	8.38641	10.9049	16.586	10.6344	14.2677	16.0065	9.59042	11.336	13.3425	11.838	11.6279	12.8001	-0.172598	-0.198434	-0.0598684	0.252875	0.434892	0.768766	0.597094	0.361618	0.114206	CHD9_2113	FALSE
CHGA	P10645	370	K.RLEGQEEEEDNRDS#SMK.L	23.13	23.19	24.21	22.97	22.6626	19.7625	22.6942	19.172	17.7433	18.8389	15.2116	22.1578	24.1214	25.2946	19.7522	26.8218	23.375	21.0728	18.4879	23.9975	-0.149584	-0.338384	0.0379166	0.0862815	0.0400717	0.712429	1.06408	1.39716	0.147259	CHGA_370	FALSE
CHGA	P10645	402	R.EDS#LEAGLPLQVR.G	50.32	41.11	43.9	38.34	35.4966	43.1738	40.6534	42.4356	39.4969	38.9225	45.4007	39.3799	42.8116	45.3502	40.5765	36.7737	43.4175	40.4398	40.8	41.378	-0.102499	-0.0897079	-0.0694121	0.378057	0.422307	0.543154	0.422443	0.374371	0.265077	CHGA_402	FALSE
CHGA	P10645	218	K.GLS#AEPGWQAK.R	11.14	14.15	13.79	12.69	13.4351	10.3031	17.3265	10.3136	11.765	13.5202	14.1159	12.9245	13.8862	10.5082	15.0797	10.9836	12.9425	12.8446	13.0814	12.6144	-0.0109572	0.0154028	-0.0370428	0.959199	0.874826	0.810882	0.0180913	0.0580785	0.0910423	CHGA_218	FALSE
CHGA	P10645	322	K.S#GELEQEEER.L	129.59	170.45	191.94	112.97	145.108	156.202	246.251	206.779	184.188	149.095	175.518	230.578	157.977	96.9912	148.44	155.783	151.238	188.585	184.845	139.798	0.318398	0.289496	-0.113474	0.257455	0.225358	0.64017	0.589299	0.647127	0.193705	CHGA_322	FALSE
CHGA	P10645	112	K.KHSGFEDELSEVLENQS#SQAELK.E	25.66	25.34	23.08	23.7	16.9468	25.4361	26.1637	21.8611	14.7754	22.7854	17.4242	20.626	28.3995	29.8559	24.9507	23.11	24.445	22.6019	18.9028	26.579	-0.113094	-0.370942	0.120749	0.454699	0.0449709	0.270945	0.342276	1.34707	0.567119	CHGA_112	FALSE
CHGA	P10645	142	K.S#GEATDGARPQALPEPMQESK.A	59.45	95.53	119.41	86.19	74.8318	71.0564	86.9276	96.0918	99.8113	91.5886	100.992	116.002	111.737	86.9381	101.522	105.618	90.145	82.2269	102.098	101.454	-0.132637	0.17964	0.170505	0.591486	0.422874	0.447813	0.228055	0.37379	0.348904	CHGA_142	FALSE
CHGA	P10645	397	R.GWRPS#SREDSLEAGLPLQVR.G	43.62	35.9	44.14	42.72	37.4581	28.9688	35.7919	37.5741	31.2848	36.561	39.816	29.0722	44.8344	41.9014	38.7965	41.6283	41.595	34.9482	34.1835	41.7902	-0.251192	-0.283111	0.00675299	0.0552288	0.0569805	0.935123	1.25783	1.24427	0.0291312	CHGA_397	FALSE
CHGA	P10645	126	K.EAVEEPSS#K.D	48.7	55.01	63.79	53.04	40.221	47.1811	55.0798	53.0551	51.6449	47.9218	69.0584	57.9316	68.2175	51.8635	61.3401	66.1441	55.135	48.8843	56.6392	61.8913	-0.173598	0.0388317	0.166768	0.223602	0.798686	0.212078	0.650525	0.097624	0.673504	CHGA_126	FALSE
CHGA	P10645	300	K.GEQEHS#QQKEEEEEMAVVPQGLFR.G	68.63	81.78	87.93	69.08	64.4443	72.3008	97.0514	84.1963	82.1957	82.1957	80.2277	90.6737	71.909	65.3553	69.1277	64.0809	76.855	79.4982	83.8232	67.6182	0.0487834	0.125211	-0.184727	0.769907	0.255531	0.148313	0.113562	0.592556	0.82882	CHGA_300	FALSE
CHGB	P05060	367	R.GRGS#EEYR.A	63	61.08	50.51	54.18	54.0225	69.7585	41.5674	62.5404	47.5691	68.6584	57.326	57.9562	48.4383	46.8157	51.158	50.024	57.1925	56.9722	57.8774	49.109	-0.00556761	0.0171752	-0.219838	0.975333	0.900216	0.064391	0.0108469	0.0456532	1.19117	CHGB_367	FALSE
CHGB	P05060	377	R.APRPQS#EESWDEEDK.R	87.35	100.81	90.35	79.85	95.4763	91.9808	99.9309	111.944	84.0647	102.025	98.8069	80.5198	88.1736	80.9457	94.3413	93.3456	89.59	99.8331	91.3542	89.2016	0.15618	0.0281332	-0.00626882	0.146787	0.806237	0.944386	0.833311	0.0935371	0.0248506	CHGB_377	FALSE
CHGB	P05060	130	K.WAEGGGHS#R.E	87.36	133.92	155.43	102.99	95.4258	102.127	142.281	145.7	132.5	126.187	135.82	151.845	120.865	105.967	101.256	122.442	119.925	121.383	136.588	112.632	0.0174386	0.1877	-0.0905097	0.944729	0.366175	0.677257	0.0246928	0.436311	0.169246	CHGB_130	FALSE
CHGB	P05060	301	R.SSQGGSLPS#EEK.G	40.54	45.72	45.51	41.57	32.4185	38.9048	37.9205	53.2275	29.7771	43.3715	39.5115	34.8638	36.6007	41.4501	38.5736	33.7427	43.335	40.6178	36.881	37.5918	-0.0934199	-0.232656	-0.205115	0.593056	0.112939	0.0353651	0.226904	0.947155	1.45142	CHGB_301	FALSE
CHGB	P05060	391	R.NYPS#LELDK.M	75.5	82.46	100.41	86.55	69.1276	76.3836	83.3115	115.351	80.6548	96.016	80.4522	82.3203	99.0893	92.4975	80.6045	85.4262	86.23	86.0435	84.8608	89.4044	-0.00312322	-0.0230908	0.0521557	0.987718	0.839535	0.64999	0.00536721	0.075961	0.187093	CHGB_391	FALSE
CHGB	P05060	405	K.MAHGYGEES#EEER.G	75.22	81.55	84.74	85.69	73.9355	97.7604	112.55	111.503	78.314	96.905	94.6543	85.19	84.5688	87.4545	87.141	79.1479	81.8	98.9371	88.7659	84.5781	0.274411	0.117904	0.0481827	0.151198	0.219833	0.39857	0.820454	0.657906	0.399496	CHGB_405	FALSE
CHML	P26374	649	K.NLES#PEK.H	66.45	85.38	95.32	83.29	58.4628	71.5976	67.2605	99.7833	89.5673	98.5188	106.697	93.6096	99.2785	99.6887	89.477	91.0314	82.61	74.2761	97.0983	94.8689	-0.153419	0.233129	0.199619	0.471851	0.094649	0.132566	0.326195	1.02388	0.877567	CHML_649	FALSE
CHMP3	Q9Y3E7	200	K.VTDALPEPEPPGAMAAS#EDEEEEEEALEAMQSR.L	27.42	29.72	26.9	22.39	20.5887	25.9829	24.7579	26.7961	20.8709	25.6409	25.6506	23.6161	31.9601	32.2629	37.4835	21.7697	26.6075	24.5314	23.9446	30.8691	-0.117204	-0.152131	0.214328	0.353422	0.215839	0.301715	0.451706	0.66587	0.520403	CHMP3_200	FALSE
CHMP4B	Q9H444	223	K.ELENWAGS#M*.-	84.54	93.07	80.49	74.05	75.4688	85.7468	81.8323	80.3368	74.4677	85.5642	86.0888	72.5207	95.4894	99.6641	81.9056	75.9613	83.0375	80.8462	79.6603	88.2551	-0.0385834	-0.0599013	0.0879166	0.649561	0.551861	0.478431	0.18738	0.25817	0.320181	CHMP4B_223	FALSE
CHMP7	Q8WUX9	242	R.AKVSPVNDVDVGVY#QLM*QSEQLLSR.K	12.07	12.6	10.42	11.97	10.9908	11.1054	12.6055	14.314	12.7819	10.8446	13.5916	14.3399	14.9806	13.4724	11.0937	8.3709	11.765	12.2539	12.8895	11.9794	0.0587425	0.131694	0.0260531	0.614225	0.260209	0.895239	0.211672	0.584678	0.0480612	CHMP7_242	FALSE
CHMP7	Q8WUX9	417	R.IS#DAELEAELEK.L	33.81	37.97	35.16	26.8	27.5551	31.7951	39.0042	44.3798	34.2763	30.1968	40.3751	38.1508	36.3785	34.5666	34.0201	32.1374	33.435	35.6835	35.7498	34.2756	0.0938993	0.0965741	0.0358241	0.633048	0.504958	0.75728	0.198563	0.296745	0.120744	CHMP7_417	FALSE
CHMP7	Q8WUX9	431	K.LSLS#EGGLVPSSK.S	14.82	17.92	14.46	14.59	12.4388	14.6162	18.377	20.6585	13.8171	19.8749	15.5596	13.5301	14.0493	20.2136	15.76	12.2071	15.4475	16.5226	15.6954	15.5575	0.0970685	0.022973	0.0102385	0.6221	0.888822	0.95646	0.20614	0.0511853	0.0193331	CHMP7_431	FALSE
CHORDC1	Q9UHD1	110	K.RPS#PDEPMTNLELK.I	31.63	35.4	27.48	29.83	29.8778	32.9551	38.7702	33.5521	33.3977	33.977	39.4643	41.0231	35.5652	35.7182	41.7801	30.3197	31.085	33.7888	36.9655	35.8458	0.120327	0.249961	0.205586	0.319459	0.0612171	0.154301	0.495585	1.21313	0.81163	CHORDC1_110	TRUE
CHRNA4	P43681	541	K.EPSSVS#PSATVK.T	157.55	178.53	179.37	163.87	150.552	165.855	190.438	200.444	151.619	167.857	181.645	179.392	191.177	194.1	183.207	158.877	169.83	176.823	170.128	181.84	0.0582106	0.00253185	0.0985778	0.606709	0.973974	0.266111	0.217019	0.0114526	0.574938	CHRNA4_541	FALSE
CHRNA4	P43681	467	R.SLS#VQHMSSPGEAVEGGVR.C	49.11	39.83	39.6	41.02	45.8982	55.4346	45.0546	43.2499	44.3829	47.7731	42.9875	37.4577	54.6687	51.5419	52.8601	37.6243	42.39	47.4093	43.1503	49.1738	0.161447	0.0256466	0.214165	0.20835	0.815522	0.195176	0.681207	0.0885643	0.709574	CHRNA4_467	FALSE
CHRNA4	P43681	488	R.S#IQYCVPR.D	31.07	44.53	43.57	32.24	29.4953	31.7486	64.5331	62.771	39.1115	34.9151	46.6671	74.6881	38.5236	29.705	40.2403	54.7198	37.8525	47.137	48.8454	40.7972	0.316472	0.367835	0.108081	0.416523	0.318851	0.658942	0.380361	0.496412	0.181153	CHRNA4_488	FALSE
CHRNB4	P30926	354	K.RPGPDS#SPAR.A	78.85	92.62	93.78	84.28	74.7994	87.9449	81.2943	86.7427	78.2216	86.4965	94.5214	78.6541	99.3842	95.1543	113.653	95.3205	87.3825	82.6953	84.4734	100.878	-0.0795387	-0.048847	0.207196	0.352991	0.598605	0.0551497	0.452236	0.222859	1.25846	CHRNB4_354	FALSE
CIAPIN1	Q6FI81	185	K.SSPS#VKPAVDPAAAK.L	62.8	61.16	56.39	58.09	54.0704	54.4547	71.9049	58.9326	49.5681	50.694	58.2481	63.8006	65.8664	58.6782	66.1053	72.2294	59.61	59.8406	55.5777	65.7198	0.00557132	-0.101048	0.140775	0.961025	0.330164	0.114134	0.0172653	0.481271	0.942585	CIAPIN1_185	FALSE
CIAPIN1	Q6FI81	183	K.KSS#PSVKPAVDPAAAK.L	165.54	179.3	181.6	162.79	152.083	172.291	172.426	168.966	144.259	141.718	169.394	179.084	195.134	168.466	184.059	166.23	172.308	166.442	158.614	178.472	-0.0499699	-0.119468	0.0507154	0.421212	0.251292	0.489836	0.375499	0.599822	0.309949	CIAPIN1_183	FALSE
CIAPIN1	Q6FI81	136	R.EPLT#PEEVQSVR.E	70.17	79.33	71.37	62.75	61.037	66.6775	91.7188	83.7337	68.2657	82.296	77.5904	84.9231	72.0557	77.1156	77.93	72.9895	70.905	75.7917	78.2688	75.0227	0.0961533	0.14255	0.0814395	0.5693	0.19105	0.326628	0.244659	0.718852	0.485947	CIAPIN1_136	FALSE
CIAPIN1	Q6FI81	305	K.VLLS#DSNLHDA.-	39.11	58.25	48.19	39.94	32.3346	32.8631	34.3813	38.5517	36.529	44.0638	47.4318	36.8658	50.9797	48.0154	43.9978	34.5728	46.3725	34.5327	41.2226	44.3914	-0.425307	-0.169835	-0.0629883	0.0714995	0.369088	0.741131	1.1457	0.43287	0.130105	CIAPIN1_305	FALSE
CIC	Q96RK0	1246	R.SS#PPLPPPAEER.T	47.75	45.41	43.51	39.47	36.5542	36.9602	40.3764	41.7358	38.2326	40.243	48.1976	41.7138	45.8717	46.2915	49.3834	42.255	44.035	38.9067	42.0968	45.9504	-0.178634	-0.0649417	0.0614263	0.0596667	0.512381	0.434022	1.22427	0.290407	0.362488	CIC_1246	FALSE
CIC	Q96RK0	904	K.AQSVS#PVQAPPPGGSAQLLPGK.V	43.54	43.21	37.16	40.3	30.2691	35.998	45.6287	39.2642	30.5391	38.6416	37.9193	39.1986	44.3162	40.6327	40.6995	37.2928	41.0525	37.79	36.5747	40.7353	-0.119466	-0.166626	-0.0111901	0.405577	0.129854	0.883051	0.391927	0.886546	0.0540142	CIC_904	FALSE
CIC	Q96RK0	173	R.TQS#LSALPK.E	164.88	140.04	134.83	141.93	116.151	149.191	136.868	139.137	105.612	127.491	133.94	138.039	174.621	148.914	141.069	143.799	145.42	135.337	126.271	152.101	-0.10367	-0.203706	0.0648017	0.334667	0.0994139	0.535887	0.475387	1.00255	0.270927	CIC_173	FALSE
CIC	Q96RK0	1294	R.GEPPTPPS#PAPAPAVAPGGSSESSSGR.A	17.53	11.97	14.82	13.09	12.0582	14.7505	15.5097	18.3609	14.2121	12.7065	16.1703	11.7404	15.8218	14.4953	17.1577	14.7721	14.3525	15.1698	13.7073	15.5617	0.0799043	-0.0663538	0.1167	0.661194	0.692142	0.417542	0.179671	0.159805	0.3793	CIC_1294	FALSE
CIC	Q96RK0	496	R.KVFS#PVIR.S	46.47	40.54	41.8	38.9	42.2125	52.7524	47.3765	47.915	37.545	44.3421	48.9548	42.1838	55.3285	53.0191	42.9802	38.0944	41.9275	47.5641	43.2564	47.3555	0.181977	0.0450181	0.175637	0.0853315	0.662188	0.286018	1.06889	0.179019	0.543606	CIC_496	FALSE
CILK1	Q9UPZ9	585	R.VHLAPIPDPSPGYSS#LK.A	22.03	20.83	17.65	17.54	14.6404	18.6245	22.0186	20.4424	14.6829	17.7482	20.0002	18.6776	22.0159	20.5945	21.6429	18.8607	19.5125	18.9315	17.7772	20.7785	-0.0436106	-0.134371	0.0906909	0.777108	0.320057	0.386706	0.109519	0.494772	0.412619	CILK1_585	FALSE
CIRBP	Q14011	163	R.SSGGSYRDS#YDSYATHNE.-	61.45	51.47	53.14	41.49	53.8034	61.345	62.0523	74.1428	50.3958	57.1224	70.3708	67.2878	60.5067	57.9885	64.0361	60.9314	51.8875	62.8359	61.2942	60.8657	0.276201	0.240363	0.230242	0.111489	0.178442	0.112745	0.952766	0.748503	0.947902	CIRBP_163	FALSE
CIT	O14578	480	R.RVS#EVEAVLSQK.E	70.08	59.36	60.48	61.84	72.7334	80.4107	71.1666	68.7716	85.7081	112.374	92.2123	92.068	72.6017	78.3965	74.2358	62.9688	62.94	73.2706	95.5905	72.0507	0.219257	0.602891	0.195035	0.0255919	0.00643013	0.0701446	1.5919	2.19178	1.15401	CIT_480	TRUE
CKAP4	Q07065	461	R.LEGLGSS#EADQDGLASTVR.S	7.09	9.4	6.8	5.47	8.74819	7.83375	7.3562	7.05139	6.76818	6.311	6.67873	8.53725	7.82302	7.57702	4.88078	5.17599	7.19	7.74738	7.07379	6.3642	0.107717	-0.0235085	-0.176012	0.566525	0.908064	0.491064	0.246781	0.0418835	0.308862	CKAP4_461	FALSE
CKAP4	Q07065	231	R.ERDFT#SLENTVEER.L	72.78	59.47	54.36	50.2	50.894	57.3764	55.3036	61.2983	51.9987	57.3755	58.9259	56.968	64.4735	67.2682	58.4021	47.0267	59.2025	56.2181	56.317	59.2926	-0.0746246	-0.0720875	0.00219444	0.606728	0.607398	0.98963	0.217006	0.216526	0.00452726	CKAP4_231	FALSE
CKAP5	Q14008	1860	K.KY#SDADIEPFLK.N	25.03	20.91	16.66	18.04	27.1042	28.8333	28.1527	30.7831	20.9225	25.0998	24.6634	23.6213	20.3596	22.0241	33.2142	26.3443	20.16	28.7183	23.5767	25.4856	0.510475	0.225868	0.338185	0.0128084	0.16746	0.177954	1.89251	0.776088	0.749693	CKAP5_1860	FALSE
CKB	P12277	35	K.VLT#PELYAELR.A	158.33	163.84	157.13	136.35	150.84	175.776	161.201	167.255	167.664	189.74	191.428	186.162	209.321	157.749	153.622	140.17	153.912	163.768	183.749	165.215	0.0895405	0.255624	0.102238	0.264626	0.0107226	0.527567	0.577367	1.9697	0.277723	CKB_35	FALSE
CKB	P12277	125	K.TDLNPDNLQGGDDLDPNY#VLSSR.V	2.58	4	3.35	3.63	3.21723	3.74144	2.38465	3.62838	4.03149	4.32083	3.65535	3.91575	3.10513	4.36148	3.17663	2.04285	3.39	3.24292	3.98086	3.17152	-0.0639897	0.231793	-0.0961089	0.744156	0.145391	0.712918	0.128336	0.837463	0.14696	CKB_125	FALSE
CLASP1	Q7Z460	649	R.RQSSGS#ATNVASTPDNR.G	102.74	97.25	89.25	81.46	82.3149	90.6531	98.2551	93.5154	86.7313	101.391	101.686	94.79	90.7817	79.2502	96.6244	80.4803	92.675	91.1846	96.1495	86.7842	-0.02339	0.0530993	-0.0947486	0.80436	0.574774	0.382848	0.0945497	0.240503	0.416973	CLASP1_649	FALSE
CLASP1	Q7Z460	594	K.SVSTTGS#LQR.S	116.6	115.73	110.72	98.48	94.3529	106.952	100.363	110.864	99.8077	98.6449	110.04	107.061	111.317	97.9217	126.491	107.714	110.382	103.133	103.888	110.861	-0.0980073	-0.0874765	0.00623999	0.239313	0.249239	0.949767	0.621034	0.603384	0.0223831	CLASP1_594	FALSE
CLASP1	Q7Z460	572	K.RS#PTGSTTSR.A	209.33	181.84	171.91	164.24	159.393	187.868	210.499	188.973	174.947	189.079	210.268	207.853	215.87	197.929	214.553	190.02	181.83	186.683	195.537	204.593	0.0380024	0.10485	0.170165	0.747337	0.330095	0.108271	0.126483	0.481361	0.965489	CLASP1_572	FALSE
CLASP1	Q7Z460	552	K.NSDSIVSLPQS#DR.S	13.19	16.37	7.47	8.76	12.8847	13.3357	18.1582	14.707	14.6952	10.8314	17.2532	18.0493	11.8486	11.0318	11.5603	13.0594	11.4475	14.7714	15.2073	11.875	0.367773	0.409729	0.0529002	0.221696	0.202827	0.850164	0.654242	0.692875	0.0704973	CLASP1_552	FALSE
CLASP1	Q7Z460	1196	R.S#QEDLNEPIKR.D	423.06	403.58	379.65	273.62	317.562	373.528	503.359	484.06	391.297	359.733	464.872	484.907	354.767	254.279	370.517	351.471	369.978	419.627	425.202	332.758	0.181671	0.200712	-0.152963	0.408442	0.262727	0.417186	0.38887	0.580496	0.379671	CLASP1_1196	FALSE
CLASP1	Q7Z460	600	R.SRS#DIDVNAAASAK.S	76.82	80.92	71.27	64.89	67.6263	83.769	77.299	76.7284	69.1293	83.9676	87.6973	80.1395	80.6821	85.5541	90.8682	67.1326	73.475	76.3557	80.2334	81.0592	0.0554821	0.12695	0.141723	0.571015	0.250957	0.270209	0.243353	0.6004	0.5683	CLASP1_600	FALSE
CLASP1	Q7Z460	246	K.NFDDEDS#VDGNRPSSASSTSSK.A	19.93	24.74	21.78	19.62	17.2195	18.3423	22.4102	24.0576	18.6396	27.3154	24.1671	19.5877	24.6774	23.6011	19.5939	18.412	21.5175	20.5074	22.4274	21.5711	-0.0693666	0.059754	0.00359017	0.63426	0.714394	0.978683	0.197733	0.146062	0.00935794	CLASP1_246	FALSE
CLASP1	Q7Z460	676	R.SRS#ANPAGAGSR.S	53.25	55.93	63.87	84.62	48.5017	55.0269	29.2483	41.0194	57.6539	74.451	53.3607	34.1577	79.7788	106.58	78.8659	61.165	64.4175	43.4491	54.9058	81.5974	-0.568127	-0.230493	0.34107	0.0612417	0.417453	0.197612	1.21295	0.379392	0.704187	CLASP1_676	FALSE
CLASP1	Q7Z460	711	R.GPPVT#PSSEK.R	175.04	184.71	198.67	168.12	162.485	188.862	193.519	192.369	170.896	197.791	204.552	200.581	229.448	210.517	217.513	192.278	181.635	184.309	193.455	212.439	0.0210828	0.0909562	0.226007	0.795942	0.287714	0.0242302	0.0991188	0.541039	1.61564	CLASP1_711	FALSE
CLASP1	Q7Z460	684	R.SANPAGAGS#R.S	178.39	140.16	127.41	117.03	135.437	181.536	176.548	161.537	128.885	146.711	159.563	155.217	154.791	122.541	171.656	157.395	140.748	163.765	147.594	151.596	0.218514	0.0685245	0.107122	0.226104	0.670077	0.547269	0.645692	0.173875	0.261799	CLASP1_684	FALSE
CLASP1	Q7Z460	636	K.VSSSSGTTPFSSAAALPPGSYAS#LGR.I	27.35	28.87	26.78	28.11	21.2322	24.2324	16.5568	25.5209	24.6322	29.149	25.6339	23.9077	26.4264	29.117	27.5603	22.0636	27.7775	21.8856	25.8307	26.2918	-0.343935	-0.104831	-0.0793027	0.0561398	0.195374	0.406809	1.25073	0.709133	0.390609	CLASP1_636	FALSE
CLASP1	Q7Z460	1091	K.NSSNTSVGS#PSNTIGR.T	87.96	94.09	83.79	78.04	79.2962	88.4811	104.44	103.17	87.8315	92.9117	106.578	100.765	97.0376	99.6706	104.793	86.3998	85.97	93.8467	97.0216	96.9751	0.126472	0.174472	0.173781	0.310532	0.0865423	0.0771173	0.507893	1.06277	1.11285	CLASP1_1091	FALSE
CLASP2	O75122	585	R.LSSS#VSAMR.V	320.08	336.69	269.12	256.43	242.642	298.965	287.257	294.696	246.71	264.107	305.76	271.041	306.578	271.465	268.898	257.73	295.58	280.89	271.904	276.168	-0.073542	-0.120449	-0.0980035	0.555748	0.350268	0.423007	0.255122	0.455599	0.373652	CLASP2_585	FALSE
CLASP2	O75122	327	R.SSSSS#QESLNRPFSSK.W	214.22	208.07	216.29	198.77	171.781	195.751	205.884	229.543	196.192	217.68	264.002	232.509	223.411	227.477	256.427	189.406	209.338	200.74	227.596	224.18	-0.0605044	0.120642	0.0988268	0.535943	0.293926	0.365133	0.270882	0.531762	0.437549	CLASP2_327	FALSE
CLASP2	O75122	955	R.S#QEDMNEPLK.R	237.96	230.21	193.67	176.6	177.732	203.278	253.533	253.251	209.195	198.028	238.273	239.557	202.641	172.496	199.252	173.123	209.61	221.949	221.263	186.878	0.0825178	0.0780556	-0.165612	0.625212	0.543437	0.236456	0.203973	0.264851	0.626249	CLASP2_955	FALSE
CLASP2	O75122	313	K.SSGS#VASLPQSDR.S	49.91	60	40.4	34.65	30.3011	37.9833	34.5701	39.6948	37.3912	40.5492	43.7357	43.5264	34.8969	34.4953	40.5694	40.8535	46.24	35.6373	41.3006	37.7038	-0.375753	-0.162978	-0.294432	0.152019	0.446832	0.224822	0.818103	0.349856	0.64816	CLASP2_313	FALSE
CLASP2	O75122	558	R.ST#GALYAPEVYGASGPGYGISQSSR.L	21.99	18.1	17.05	14.32	17.2024	19.2056	16.6773	20.2169	19.0048	21.24	23.1995	16.6458	21.0538	21.6024	17.8012	15.8516	17.865	18.3255	20.0225	19.0772	0.0367196	0.164488	0.0947151	0.808666	0.350167	0.584188	0.0922306	0.455725	0.233447	CLASP2_558	FALSE
CLASP2	O75122	360	K.ASS#LPGSLQR.S	136.56	140.9	121.34	110.65	105.402	126.066	128.216	120.018	106.799	116.483	120.516	123.816	128.596	115.967	122.208	113.733	127.362	119.926	116.903	120.126	-0.0868016	-0.123623	-0.0843922	0.426395	0.247412	0.398798	0.370187	0.606579	0.399246	CLASP2_360	FALSE
CLASP2	O75122	994	R.AGGDATDSS#QTALDNK.A	35.81	47.02	38.89	27.76	18.3207	28.6188	22.755	35.5328	27.1755	31.0088	36.0501	31.7317	31.1153	28.0292	27.9607	21.6514	37.37	26.3068	31.4915	27.1891	-0.506445	-0.246919	-0.45885	0.0890988	0.247263	0.0779237	1.05013	0.60684	1.10833	CLASP2_994	FALSE
CLASP2	O75122	14	K.SFDDEES#VDGNRPSSAASAFK.V	89.65	85.54	73.99	70.84	71.8727	75.0817	77.0071	86.1286	74.0976	79.4528	72.043	73.8408	75.7505	77.5139	72.3411	68.1578	80.005	77.5225	74.8586	73.4408	-0.0454747	-0.095923	-0.123508	0.666712	0.346323	0.252864	0.176062	0.460518	0.597114	CLASP2_14	FALSE
CLASP2	O75122	889	R.NTGNGTQSS#MGSPLTRPTPR.S	29.55	27.44	22.42	23.87	21.8409	30.9526	29.28	23.3093	20.1272	28.022	26.4621	24.2268	28.4603	24.7766	26.1482	24.1986	25.82	26.3457	24.7095	25.8959	0.0290782	-0.0634229	0.00423673	0.855644	0.655426	0.969494	0.0677067	0.183476	0.0134549	CLASP2_889	FALSE
CLASP2	O75122	1010	K.ASLLHSMPT#HSSPR.S	18.9	15.32	12.32	13.34	13.6044	20.4211	11.7373	16.5411	14.5532	15.6471	16.1702	15.4188	19.0944	18.9278	19.1727	19.1825	14.97	15.576	15.4473	19.0944	0.0572485	0.0452809	0.351073	0.808499	0.767683	0.0653342	0.0923203	0.114818	1.18486	CLASP2_1010	FALSE
[truncated: 5,983 more rows]
