# Supplementary material for: Autophagosomes anchor an AKAP11-dependent regulatory checkpoint that shapes neuronal PKA signaling
Source: EMBO J. 2025 Apr 22;44(11):3150–79. doi: 10.1038/s44318-025-00436-x (PMC12130464; doi:10.1038/s44318-025-00436-x)
Supplement: Supplementary file 9 — Source data Fig. 5 [file 44318_2025_436_MOESM9_ESM.zip › Figure 5/5B/sgAKAP11 1/A11 1 tuj1map22_20240620_110012 AM/A11 1 tuj1map22.txt]

Name : 050224-NPCneg_d7ineuron-sgTFG1_SEC31A561_LAMP24883	20/06/2024	11:00:21 AM	

Type : 16 bit grey/pseudo
Intensity : 1.000000 lux
x : 2048 * 0.454545 : um
y : 2048 * 0.333333 : um
Wavelength : 2
Z : 6


[Environment]
User=Zoncu-UCB
Configuration=XD
[Environment End]
[Created]
Date=20/06/2024
Time=10:59:27 AM
[Created End]
[Protocol Description]
Protocol - AMR_Zstack_1Color
	Image - 050224-NPCneg_d7ineuron-sgTFG1_SEC31A561_LAMP2488
		Camera Binning - Use Current
		Wait Allocation - Off
		Camera Selection - Camera 1
		Events
			Keyboard Events - On
				Default name - Spacebar
		Repeat Z - 3.75 um in 6 planes (centre)
			Move Channel - Zyla_Con561
				Camera EM Gain - 0
				Camera Binning X - CURRENT
				Camera Binning Y - CURRENT
				Camera Exposure Time (s) - 0.2
				Camera Exposure Units - 1
				DSD Imaging Mode - 3
				LUT - Red
				Map Min - 108
				Map Max - 1409
				Analyzer - 0
				Fluo Filter 1 - 1
				Fluo Filter 2 - Current
				Fluo Filter 3 - Current
				Fluo Filter 4 - Current
				Fluo Shutter 1 - Current
				Nikon TI Port - 2
				TIRF - 1
				TIRF Angle - 0
				Trans Filter 1 - 1
				Trans Filter 2 - Current
				Trans Shutter 1 - Current
				Z Motor (PFS) - Current
				FRAPPA - Current
				FRAPPA Dwell Time - 100
				FRAPPA Repeat - 1
				Sutter Shutter Shutter 1 - Current
				Sutter Shutter Shutter 2 - Current
				Sutter Wheel Wheel 1 - 5
				Sutter Wheel Wheel 2 - 607
				Sutter Wheel Wheel 3 - 1
				ROTR Shutter 1 - Current
				ROTR Shutter 2 - Current
				ROTR Wheel 1 - 0
				ROTR Wheel 2 - Current
				ROTR Wheel 3 - Current
				CSU Aperture - Current
				CSU Camera Port - Current
				CSU Lens 1 - Current
				CSU Lens 2 - Current
				CSU NIR Shutter - Current
				CSU PB Mirror - Current
				CSU PB Shutter - Current
				CSU Port - Current
				CSU Shutter - Current
				Dichroic - 1
				Emmision - 1
				Excitation - 1
				NDFilter - Current
				AOTF Channel 1 Intensity - -1
				AOTF Channel 2 Intensity - -1
				AOTF Channel 3 Intensity - 16.7
				AOTF Channel 4 Intensity - -1
				AOTF Channel 5 Intensity - Current
				AOTF Channel 6 Intensity - Current
				AOTF Laser 1 Enabled - 0
				AOTF Laser 1 External Control - Current
				AOTF Laser 2 Enabled - 1
				AOTF Laser 2 External Control - Current
				AOTF Laser 3 Enabled - 1
				AOTF Laser 3 External Control - Current
				AOTF Laser 4 Enabled - 1
				AOTF Laser 4 External Control - Current
				AOTF Laser 5 Enabled - 0
				AOTF Laser 5 External Control - Current
				AOTF Laser 6 Enabled - 0
				AOTF Laser 6 External Control - Current
				AOTF MPD - 1
				AOTF Position - 561
				AOTF Shutter - Current
			Snap - Frame
			Move Channel - Zyla_Con488_new
				Camera EM Gain - 0
				Camera Binning X - CURRENT
				Camera Binning Y - CURRENT
				Camera Exposure Time (s) - 0.1
				Camera Exposure Units - 1
				DSD Imaging Mode - 3
				LUT - Green
				Map Min - 178
				Map Max - 917
				Analyzer - 0
				Fluo Filter 1 - 1
				Fluo Filter 2 - Current
				Fluo Filter 3 - Current
				Fluo Filter 4 - Current
				Fluo Shutter 1 - Current
				Nikon TI Port - 2
				TIRF - 1
				TIRF Angle - 0
				Trans Filter 1 - 1
				Trans Filter 2 - Current
				Trans Shutter 1 - Current
				Z Motor (PFS) - Current
				FRAPPA - Current
				FRAPPA Dwell Time - 100
				FRAPPA Repeat - 1
				Sutter Shutter Shutter 1 - Current
				Sutter Shutter Shutter 2 - Current
				Sutter Wheel Wheel 1 - 525
				Sutter Wheel Wheel 2 - 525
				Sutter Wheel Wheel 3 - 1
				ROTR Shutter 1 - Current
				ROTR Shutter 2 - Current
				ROTR Wheel 1 - 0
				ROTR Wheel 2 - Current
				ROTR Wheel 3 - Current
				CSU Aperture - Current
				CSU Camera Port - Current
				CSU Lens 1 - Current
				CSU Lens 2 - Current
				CSU NIR Shutter - Current
				CSU PB Mirror - Current
				CSU PB Shutter - Current
				CSU Port - Current
				CSU Shutter - Current
				Dichroic - 1
				Emmision - 1
				Excitation - 1
				NDFilter - Current
				AOTF Channel 1 Intensity - -1
				AOTF Channel 2 Intensity - 29
				AOTF Channel 3 Intensity - -1
				AOTF Channel 4 Intensity - -1
				AOTF Channel 5 Intensity - Current
				AOTF Channel 6 Intensity - Current
				AOTF Laser 1 Enabled - 0
				AOTF Laser 1 External Control - Current
				AOTF Laser 2 Enabled - 1
				AOTF Laser 2 External Control - Current
				AOTF Laser 3 Enabled - 1
				AOTF Laser 3 External Control - Current
				AOTF Laser 4 Enabled - 1
				AOTF Laser 4 External Control - Current
				AOTF Laser 5 Enabled - 0
				AOTF Laser 5 External Control - Current
				AOTF Laser 6 Enabled - 0
				AOTF Laser 6 External Control - Current
				AOTF MPD - 1
				AOTF Position - 488
				AOTF Shutter - Current
			Snap - Frame
		End - Z

[Protocol Description End]
[Grab Parameters]
Camera=Zyla
Window Left=0
Window Top=0
Window Right=2047
Window Bottom=2047
Window Width=2048
Window Height=2048
BinningX=1
BinningY=1
Image Width=2048
Image Height=2048
Exposure=200.0 ms
Rotation=0
FlipV=0
FlipH=0
TimeStamps=Hardware
[Grab Parameters End]
[Tab Device Info]
Camera=ZYLA-4.2-USB3 3000
InterfaceType=USB3
ControllerCard=
DriverVersion=2.98.33001.0
CofVersion=0
VxDVersion=0.0
SoftwareTrigger=Supported
BitDepth=16
FPGA_Version=20150812.0
Ocx_Version=5.4.15.0
Ocx_Time=15:35:18 Jul 06 2015
Ocx_File=C:\PROGRA~2\ANDORB~1\COMMON~1\KIDAND~1.OCX

[Tab Device Info End]
[Tab Exposure]
Window=2048 : 2048
Shutter=Open
Binning=1x1
Temperature - Actual =0
Display Control - Fastest=Checked
Display Control - Display Rate=10
Gains - Pre-Amp-Gain=16-bit (low noise & high well capacity)
EM Gain - Enabled=Unchecked
Gains - EMGain=0
Exposure Time - Frame Transfer=Unchecked
Exposure Time - unit=ms
Exposure Time - exposure value=200.0
Exposure Time - Readout in ms=9.830
Experiment Control - FLZ=Unchecked
Experiment Control - Trig Mode=Free Run
Use Frame averaging=Unchecked
Frames to be averaged=8
Fastest Grab=Unchecked
Available memory=4095
[Tab Exposure End]
[Tab Temperature/Shutter]
Temperature Setting=-20
Actual Temperature=0
Cooling=lbl_Cooling
Fan=Full
TTL High Open=Checked
Shutter Open Transfer Time=60
Shutter Close Transfer Time=80
[Tab Temperature/Shutter End]
[Tab Read Parameters]
Pixel Readout Rate=540 MHz - fastest readout
Electronic Shuttering Mode=Rolling
[Tab Read Parameters End]
[Tab Image Orientation]
Flip=None
Rotation in Degrees=None
[Tab Image Orientation End]
[Image Info]
Window Left=0
Window Top=0
Window Right=2047
Window Bottom=2047
Window Width=2048
Window Height=2048
Window BinningX=1
Window BinningY=1
[Image Info End]
[First Frame]
SavedTime=6/20/2024 10:59:28 AM.971
[First Frame End]
