# Supplementary material for: Autophagosomes anchor an AKAP11-dependent regulatory checkpoint that shapes neuronal PKA signaling
Source: EMBO J. 2025 Apr 22;44(11):3150–79. doi: 10.1038/s44318-025-00436-x (PMC12130464; doi:10.1038/s44318-025-00436-x)
Supplement: Supplementary file 10 — Source data Fig. 6 [file 44318_2025_436_MOESM10_ESM.zip]

Archive with 140 entries (127 files):
- Figure 6/
- __MACOSX/._Figure 6
- Figure 6/6F/
- __MACOSX/Figure 6/._6F
- Figure 6/.DS_Store
- __MACOSX/Figure 6/._.DS_Store
- Figure 6/6E/
- __MACOSX/Figure 6/._6E
- Figure 6/6D/
- __MACOSX/Figure 6/._6D
- Figure 6/6B-6C/
- __MACOSX/Figure 6/._6B-6C
- Figure 6/6F/.DS_Store
- __MACOSX/Figure 6/6F/._.DS_Store
- Figure 6/6F/20240726_0002.tif
- __MACOSX/Figure 6/6F/._20240726_0002.tif
- Figure 6/6F/20240726_0001.tif
- __MACOSX/Figure 6/6F/._20240726_0001.tif
- Figure 6/6E/20240712_KinaseAssayBKSubtracted.prism
- __MACOSX/Figure 6/6E/._20240712_KinaseAssayBKSubtracted.prism
- Figure 6/6D/2024-07-12_Replicate1_cAMPSeperated/
- __MACOSX/Figure 6/6D/._2024-07-12_Replicate1_cAMPSeperated
- Figure 6/6D/.DS_Store
- __MACOSX/Figure 6/6D/._.DS_Store
- Figure 6/6D/20240712.ai
- __MACOSX/Figure 6/6D/._20240712.ai
- Figure 6/6D/2024-07-12_Replicate3/
- __MACOSX/Figure 6/6D/._2024-07-12_Replicate3
- Figure 6/6D/Triplicate#3.png
- __MACOSX/Figure 6/6D/._Triplicate#3.png
- Figure 6/6D/2024-07-12_Replicate2/
- __MACOSX/Figure 6/6D/._2024-07-12_Replicate2
- Figure 6/6D/2024-07-12_Replicate2_3T338D/
- __MACOSX/Figure 6/6D/._2024-07-12_Replicate2_3T338D
- Figure 6/6B-6C/6B-6C.xlsx
- __MACOSX/Figure 6/6B-6C/._6B-6C.xlsx
- Figure 6/6D/2024-07-12_Replicate1_cAMPSeperated/2024-07-12_17-58-45.fcz
- __MACOSX/Figure 6/6D/2024-07-12_Replicate1_cAMPSeperated/._2024-07-12_17-58-45.fcz
- Figure 6/6D/2024-07-12_Replicate1_cAMPSeperated/contrast/
- __MACOSX/Figure 6/6D/2024-07-12_Replicate1_cAMPSeperated/._contrast
- Figure 6/6D/2024-07-12_Replicate1_cAMPSeperated/2024-07-12_17-58-45_8bit.png
- __MACOSX/Figure 6/6D/2024-07-12_Replicate1_cAMPSeperated/._2024-07-12_17-58-45_8bit.png
- Figure 6/6D/2024-07-12_Replicate1_cAMPSeperated/2024-07-12_17-58-45_1_16bit.png
- __MACOSX/Figure 6/6D/2024-07-12_Replicate1_cAMPSeperated/._2024-07-12_17-58-45_1_16bit.png
- Figure 6/6D/2024-07-12_Replicate3/2024-07-12_16-33-31.fcz
- __MACOSX/Figure 6/6D/2024-07-12_Replicate3/._2024-07-12_16-33-31.fcz
- Figure 6/6D/2024-07-12_Replicate3/2024-07-12_16-33-31_1_16bit.png
- __MACOSX/Figure 6/6D/2024-07-12_Replicate3/._2024-07-12_16-33-31_1_16bit.png
- Figure 6/6D/2024-07-12_Replicate3/2024-07-12_16-33-31_8bit.png
- __MACOSX/Figure 6/6D/2024-07-12_Replicate3/._2024-07-12_16-33-31_8bit.png
- Figure 6/6D/2024-07-12_Replicate3/contrast/
- __MACOSX/Figure 6/6D/2024-07-12_Replicate3/._contrast
- Figure 6/6D/2024-07-12_Replicate2/2024-07-12_17-29-17_8bit.png
- __MACOSX/Figure 6/6D/2024-07-12_Replicate2/._2024-07-12_17-29-17_8bit.png
- Figure 6/6D/2024-07-12_Replicate2/2024-07-12_17-29-17.fcz
- __MACOSX/Figure 6/6D/2024-07-12_Replicate2/._2024-07-12_17-29-17.fcz
- Figure 6/6D/2024-07-12_Replicate2/contrast/
- __MACOSX/Figure 6/6D/2024-07-12_Replicate2/._contrast
- Figure 6/6D/2024-07-12_Replicate2/2024-07-12_17-29-17_1_16bit.png
- __MACOSX/Figure 6/6D/2024-07-12_Replicate2/._2024-07-12_17-29-17_1_16bit.png
- Figure 6/6D/2024-07-12_Replicate2_3T338D/2024-07-12_18-11-13.fcz
- __MACOSX/Figure 6/6D/2024-07-12_Replicate2_3T338D/._2024-07-12_18-11-13.fcz
- Figure 6/6D/2024-07-12_Replicate2_3T338D/2024-07-12_18-11-13_1_16bit.png
- __MACOSX/Figure 6/6D/2024-07-12_Replicate2_3T338D/._2024-07-12_18-11-13_1_16bit.png
- Figure 6/6D/2024-07-12_Replicate2_3T338D/2024-07-12_18-11-13_8bit.png
- __MACOSX/Figure 6/6D/2024-07-12_Replicate2_3T338D/._2024-07-12_18-11-13_8bit.png
- Figure 6/6D/2024-07-12_Replicate2_3T338D/contrast/
- __MACOSX/Figure 6/6D/2024-07-12_Replicate2_3T338D/._contrast
- Figure 6/6D/2024-07-12_Replicate1_cAMPSeperated/contrast/contrast_0.png
- __MACOSX/Figure 6/6D/2024-07-12_Replicate1_cAMPSeperated/contrast/._contrast_0.png
- Figure 6/6D/2024-07-12_Replicate1_cAMPSeperated/contrast/contrast_1.png
- __MACOSX/Figure 6/6D/2024-07-12_Replicate1_cAMPSeperated/contrast/._contrast_1.png
- Figure 6/6D/2024-07-12_Replicate1_cAMPSeperated/contrast/contrast_3.png
- __MACOSX/Figure 6/6D/2024-07-12_Replicate1_cAMPSeperated/contrast/._contrast_3.png
- Figure 6/6D/2024-07-12_Replicate1_cAMPSeperated/contrast/contrast_2.png
- __MACOSX/Figure 6/6D/2024-07-12_Replicate1_cAMPSeperated/contrast/._contrast_2.png
- Figure 6/6D/2024-07-12_Replicate1_cAMPSeperated/contrast/contrast_6.png
- __MACOSX/Figure 6/6D/2024-07-12_Replicate1_cAMPSeperated/contrast/._contrast_6.png
- Figure 6/6D/2024-07-12_Replicate1_cAMPSeperated/contrast/contrast_7.png
- __MACOSX/Figure 6/6D/2024-07-12_Replicate1_cAMPSeperated/contrast/._contrast_7.png
- Figure 6/6D/2024-07-12_Replicate1_cAMPSeperated/contrast/contrast_5.png
- __MACOSX/Figure 6/6D/2024-07-12_Replicate1_cAMPSeperated/contrast/._contrast_5.png
- Figure 6/6D/2024-07-12_Replicate1_cAMPSeperated/contrast/contrast_4.png
- __MACOSX/Figure 6/6D/2024-07-12_Replicate1_cAMPSeperated/contrast/._contrast_4.png
- Figure 6/6D/2024-07-12_Replicate1_cAMPSeperated/contrast/contrast_8.png
- __MACOSX/Figure 6/6D/2024-07-12_Replicate1_cAMPSeperated/contrast/._contrast_8.png
- Figure 6/6D/2024-07-12_Replicate3/contrast/contrast_0.png
- __MACOSX/Figure 6/6D/2024-07-12_Replicate3/contrast/._contrast_0.png
- Figure 6/6D/2024-07-12_Replicate3/contrast/contrast_1.png
- __MACOSX/Figure 6/6D/2024-07-12_Replicate3/contrast/._contrast_1.png
- Figure 6/6D/2024-07-12_Replicate3/contrast/contrast_3.png
- __MACOSX/Figure 6/6D/2024-07-12_Replicate3/contrast/._contrast_3.png
- Figure 6/6D/2024-07-12_Replicate3/contrast/contrast_2.png
- __MACOSX/Figure 6/6D/2024-07-12_Replicate3/contrast/._contrast_2.png
- Figure 6/6D/2024-07-12_Replicate3/contrast/contrast_6.png
- __MACOSX/Figure 6/6D/2024-07-12_Replicate3/contrast/._contrast_6.png
- Figure 6/6D/2024-07-12_Replicate3/contrast/contrast_7.png
- __MACOSX/Figure 6/6D/2024-07-12_Replicate3/contrast/._contrast_7.png
- Figure 6/6D/2024-07-12_Replicate3/contrast/contrast_5.png
- __MACOSX/Figure 6/6D/2024-07-12_Replicate3/contrast/._contrast_5.png
- Figure 6/6D/2024-07-12_Replicate3/contrast/contrast_4.png
- __MACOSX/Figure 6/6D/2024-07-12_Replicate3/contrast/._contrast_4.png
- Figure 6/6D/2024-07-12_Replicate3/contrast/contrast_8.png
- __MACOSX/Figure 6/6D/2024-07-12_Replicate3/contrast/._contrast_8.png
- Figure 6/6D/2024-07-12_Replicate2/contrast/contrast_0.png
- __MACOSX/Figure 6/6D/2024-07-12_Replicate2/contrast/._contrast_0.png
- Figure 6/6D/2024-07-12_Replicate2/contrast/contrast_1.png
- __MACOSX/Figure 6/6D/2024-07-12_Replicate2/contrast/._contrast_1.png
- Figure 6/6D/2024-07-12_Replicate2/contrast/contrast_3.png
- __MACOSX/Figure 6/6D/2024-07-12_Replicate2/contrast/._contrast_3.png
- Figure 6/6D/2024-07-12_Replicate2/contrast/contrast_2.png
- __MACOSX/Figure 6/6D/2024-07-12_Replicate2/contrast/._contrast_2.png
- Figure 6/6D/2024-07-12_Replicate2/contrast/contrast_6.png
- __MACOSX/Figure 6/6D/2024-07-12_Replicate2/contrast/._contrast_6.png
- Figure 6/6D/2024-07-12_Replicate2/contrast/contrast_7.png
- __MACOSX/Figure 6/6D/2024-07-12_Replicate2/contrast/._contrast_7.png
- Figure 6/6D/2024-07-12_Replicate2/contrast/contrast_5.png
- __MACOSX/Figure 6/6D/2024-07-12_Replicate2/contrast/._contrast_5.png
- Figure 6/6D/2024-07-12_Replicate2/contrast/contrast_4.png
- __MACOSX/Figure 6/6D/2024-07-12_Replicate2/contrast/._contrast_4.png
- Figure 6/6D/2024-07-12_Replicate2/contrast/contrast_8.png
- __MACOSX/Figure 6/6D/2024-07-12_Replicate2/contrast/._contrast_8.png
- Figure 6/6D/2024-07-12_Replicate2_3T338D/contrast/contrast_0.png
- __MACOSX/Figure 6/6D/2024-07-12_Replicate2_3T338D/contrast/._contrast_0.png
- Figure 6/6D/2024-07-12_Replicate2_3T338D/contrast/contrast_1.png
- __MACOSX/Figure 6/6D/2024-07-12_Replicate2_3T338D/contrast/._contrast_1.png
- Figure 6/6D/2024-07-12_Replicate2_3T338D/contrast/contrast_3.png
- __MACOSX/Figure 6/6D/2024-07-12_Replicate2_3T338D/contrast/._contrast_3.png
- Figure 6/6D/2024-07-12_Replicate2_3T338D/contrast/contrast_2.png
- __MACOSX/Figure 6/6D/2024-07-12_Replicate2_3T338D/contrast/._contrast_2.png
- Figure 6/6D/2024-07-12_Replicate2_3T338D/contrast/contrast_6.png
- __MACOSX/Figure 6/6D/2024-07-12_Replicate2_3T338D/contrast/._contrast_6.png
- Figure 6/6D/2024-07-12_Replicate2_3T338D/contrast/contrast_7.png
- __MACOSX/Figure 6/6D/2024-07-12_Replicate2_3T338D/contrast/._contrast_7.png
- Figure 6/6D/2024-07-12_Replicate2_3T338D/contrast/contrast_5.png
- __MACOSX/Figure 6/6D/2024-07-12_Replicate2_3T338D/contrast/._contrast_5.png
- Figure 6/6D/2024-07-12_Replicate2_3T338D/contrast/contrast_4.png
- __MACOSX/Figure 6/6D/2024-07-12_Replicate2_3T338D/contrast/._contrast_4.png
- Figure 6/6D/2024-07-12_Replicate2_3T338D/contrast/contrast_8.png
- __MACOSX/Figure 6/6D/2024-07-12_Replicate2_3T338D/contrast/._contrast_8.png
