# Supplementary material for: Autophagosomes anchor an AKAP11-dependent regulatory checkpoint that shapes neuronal PKA signaling
Source: EMBO J. 2025 Apr 22;44(11):3150–79. doi: 10.1038/s44318-025-00436-x (PMC12130464; doi:10.1038/s44318-025-00436-x)
Supplement: Supplementary file 10 — Source data Fig. 6 [file 44318_2025_436_MOESM10_ESM.zip › Figure 6/6B-6C/6B-6C.xlsx]

## Sheet: Sheet1
Gene	UniProID	Sequence	sgNT_1	sgNT_2	sgNT_3	sgAKAP11_1	sgAKAP11_2	sgAKAP11_3	rsWT_1	rsWT_2	rsWT_3	rsdLIR_1	rsdLIR_2	rsdLIR_3	GeneSymbol	sgNT_Avg	sgAKAP_Avg	rsWT_Avg	rsLIR_Avg	SgvsNT_FC	WTvsSG_FC	LIRvsSG_FC	LIRvsWT_FC	SgvsNT_log10P	WTvsSg_log10P	LIRvsSg_log10P	LIRvsWT_log10P	Substrate
AAK1__623	A0A096LP25	K.VGSLTPPS#SPK.T	30.23	36.96	40.58	29.2395	35.7999	26.4947	45.4005	39.1617	39.653	42.9627	34.8272	39.0821	AAK1	35.9233	30.5114	41.4051	38.9573	-0.235573	0.440459	0.352546	-0.0879133	0.588463	1.42405	1.08657	0.324901	FALSE
AAK1__606	A0A096LP25	K.VQTT#PPPAVQGQK.V	47.02	45.75	47.69	36.4034	49.9428	45.5821	47.4146	40.8811	44.1822	38.5896	38.5403	39.3775	AAK1	46.82	43.9761	44.1593	38.8358	-0.0904048	0.00599672	-0.179332	-0.185329	0.258808	0.0133947	0.486213	0.986865	FALSE
AAK1__620;623	A0A096LP25	K.VGSLT#PPS#SPK.T	258.034	261.58	269.128	247.212	243.279	258.011	237.914	248.719	248.72	250.5	258.303	232.574	AAK1	262.914	249.501	245.118	247.126	-0.0755482	-0.0255691	-0.0137984	0.0117708	1.11848	0.313678	0.0949182	0.0821233	FALSE
AAK1__637	A0A096LP25	R.ILS#DVTHSAVFGVPASK.S	57.35	61.31	48.12	52.785	48.5509	44.3363	45.7051	45.0271	50.8926	50.2315	51.9551	52.6938	AAK1	55.5933	48.5574	47.2083	51.6268	-0.195222	-0.040651	0.08843	0.129081	0.668252	0.165018	0.474912	0.897782	FALSE
AAK1__674;678	A0A096LP25	K.SATTT#PSGS#PR.T	77.8565	83.6727	80.7061	77.2417	95.1886	90.4564	90.5621	103.022	84.2481	88.7231	88.8657	102.134	AAK1	80.7451	87.6289	92.6107	93.2408	0.118031	0.0797719	0.0895554	0.00978343	0.483962	0.257413	0.330253	0.0298475	FALSE
AAK1__678	A0A096LP25	K.SATTTPSGS#PR.T	127.92	127.4	135.4	118.895	113.902	142.917	134.787	141.428	140.564	137.693	130.592	140.077	AAK1	130.24	125.238	138.926	136.121	-0.0564984	0.149645	0.120213	-0.0294319	0.194884	0.579555	0.45709	0.323263	FALSE
AAK1__673;674	A0A096LP25	K.SATT#T#PSGSPR.T	46.4638	40.1725	49.758	38.8399	39.719	45.8266	41.4583	36.8097	35.9682	41.8694	40.1668	39.6279	AAK1	45.4648	41.4618	38.0787	40.5547	-0.132967	-0.122797	-0.0319125	0.0908846	0.483954	0.530718	0.139181	0.549006	FALSE
AAK1__901	A0A096LP25	K.LGGAVPFAPPEVS#PEQAK.T	132.53	130.34	120.1	122.029	136.435	130.566	133.608	118.124	124.834	135.783	127.076	132.099	AAK1	127.657	129.677	125.522	131.652	0.0226498	-0.0469798	0.0218156	0.0687954	0.13086	0.271384	0.148281	0.501235	FALSE
RAB11FIP5__913	A0A1B0GTL5	R.S#QEEEEEK.A	22.8	18.14	21.85	16.772	17.0874	22.634	18.5789	14.7104	24.3181	28.345	17.949	21.1016	RAB11FIP5	20.93	18.8311	19.2025	22.4652	-0.152452	0.0281732	0.254574	0.226401	0.365871	0.0369527	0.417421	0.321884	FALSE
RAB11FIP5__482	A0A1B0GTL5	R.RSS#LGEK.G	539.91	570.77	513.71	574.786	509.733	503.606	519.221	488.547	554.822	503.174	500.715	480.515	RAB11FIP5	541.463	529.375	520.863	494.801	-0.0325734	-0.0233853	-0.0974412	-0.0740559	0.16025	0.102685	0.576967	0.513949	TRUE
RAB11FIP5__640	A0A1B0GTL5	R.ASPTPLAS#PGK.A	118.26	106.12	116.08	117.455	113.302	116.264	112.757	113.237	120.748	102.646	113.999	107.075	RAB11FIP5	113.487	115.674	115.581	107.907	0.0275366	-0.00116068	-0.100272	-0.0991112	0.203871	0.0104422	0.883761	0.836984	FALSE
RAB11FIP5__1209	A0A1B0GTL5	K.PLSAAPVEGS#PDRK.Q	373.22	334.57	372.17	370.326	279.719	378.489	356.095	263.67	313.492	363.194	330.852	299.992	RAB11FIP5	359.987	342.845	311.085	331.346	-0.0703882	-0.140244	-0.0492178	0.0910263	0.184228	0.312433	0.112167	0.244703	FALSE
RAB11FIP5__296	A0A1B0GTL5	R.DSAQS#PK.L	91.17	86.24	93.29	96.5405	82.7301	97.1919	76.3333	69.2524	82.1313	82.7457	71.4396	80.3907	RAB11FIP5	90.2333	92.1542	75.9056	78.192	0.0303889	-0.279842	-0.237028	0.0428142	0.132917	1.24429	1.09118	0.170274	FALSE
RAB11FIP5__938	A0A1B0GTL5	R.GPETEGEDAS#PSALVVGPPETK.E	49.84	50.11	55.69	55.6182	59.343	57.8979	54.8064	47.6667	50.0956	46.857	50.7039	52.8244	RAB11FIP5	51.88	57.6197	50.8562	50.1285	0.151383	-0.180137	-0.200932	-0.0207945	1.12608	1.19196	1.52657	0.09515	FALSE
RAB11FIP5__307	A0A1B0GTL5	R.TYS#DEANQMR.V	458.67	436.08	428.9	437.872	466.551	466.592	415.005	408.453	431.174	411.693	391.417	402.685	RAB11FIP5	441.217	457.005	418.211	401.932	0.0507236	-0.127981	-0.185261	-0.0572801	0.529846	1.46025	1.8946	0.840866	FALSE
RAB11FIP5__866	A0A1B0GTL5	R.GESDEPAPQVQPES#PETVSPK.G	39.23	51.06	40.63	44.6574	53.0535	42.9476	40.1646	36.678	46.7167	34.5282	37.8591	44.0141	RAB11FIP5	43.64	46.8862	41.1864	38.8005	0.103511	-0.186993	-0.273089	-0.0860954	0.265763	0.593429	0.899123	0.231155	FALSE
DPY19L1__25	A0A1B0GW05	R.AS#QS#PLR.G	177.72	187.43	217.97	168.824	179.585	198.39	178.737	192.428	172.225	185.068	198.662	205.972	DPY19L1	194.373	182.266	181.13	196.567	-0.0927844	-0.00902083	0.108976	0.117997	0.331343	0.0363956	0.592731	0.838454	FALSE
DPY19L1__23;25	A0A1B0GW05	R.AS#QS#PLR.G	87.4209	93.5703	83.446	96.753	97.5651	100.49	87.0436	103.875	84.6037	81.4336	92.8335	95.3609	DPY19L1	88.1457	98.2693	91.8409	89.876	0.15685	-0.0976041	-0.128804	-0.0312003	1.21896	0.397627	0.737749	0.0938734	FALSE
DPY19L1__46	A0A1B0GW05	R.APLS#PGR.K	38.4	34.51	45.72	39.2604	36.969	46.5615	40.466	36.0784	38.1326	32.8682	45.7409	37.2546	DPY19L1	39.5433	40.9303	38.2257	38.6212	0.0497352	-0.0986271	-0.0837757	0.0148513	0.114944	0.337188	0.184098	0.0322187	FALSE
DPYSL2__623	A0A1C7CYX9	K.TVTPASS#AK.T	133.59	137.32	140.37	142.076	136.594	133.788	147.48	123.508	129.027	131.618	124.799	146.49	DPYSL2	137.093	137.486	133.338	134.303	0.00412749	-0.0441946	-0.0337991	0.0103955	0.0427239	0.198649	0.168333	0.0336468	FALSE
DPYSL2__619	A0A1C7CYX9	K.TVT#PAS#SAK.T	436.75	480.26	463.83	487.269	509.882	433.228	462.265	470.328	505.833	457.696	440.582	463.764	DPYSL2	460.28	476.793	479.475	454.014	0.0508513	0.00809329	-0.0706267	-0.07872	0.244713	0.0338566	0.371326	0.721895	FALSE
DPYSL2__619;623	A0A1C7CYX9	K.TVT#PAS#SAK.T	34.4477	40.6309	31.7511	41.2699	38.5672	33.3751	37.6846	27.2506	29.6558	35.6912	30.4677	35.7076	DPYSL2	35.6099	37.7374	31.5303	33.9555	0.0837169	-0.259254	-0.15235	0.106904	0.238855	0.711709	0.573414	0.26156	FALSE
DPYSL2__612	A0A1C7CYX9	R.GLYDGPVCEVS#VTPK.T	18.84	14.97	14.86	22.455	18.1524	19.5601	17.1566	17.0517	20.7309	17.4934	19.7251	16.6291	DPYSL2	16.2233	20.0558	18.313	17.9492	0.305952	-0.131151	-0.160102	-0.0289511	0.986234	0.424736	0.591535	0.0843534	FALSE
DPYSL2__27	A0A1C7CYX9	K.NLGSGS#PK.P	326.43	341.17	361.83	265.772	251.278	319.277	275.716	229.984	272.313	329.857	311.186	267.32	DPYSL2	343.143	278.776	259.337	302.788	-0.299706	-0.104275	0.119201	0.223477	1.15235	0.309219	0.35999	0.841968	FALSE
CHD4__103	A0A2R8Y521	R.SDSEGSDY#TPGK.K	159.5	163.06	167.95	152.828	180.164	165.719	186.897	183.532	192.452	181.759	152.739	164.536	CHD4	163.503	166.237	187.627	166.345	0.0239198	0.17463	0.000935319	-0.173694	0.114761	0.992323	0.00305088	0.931294	FALSE
CHD4__101	A0A2R8Y521	R.SDSEGS#DYTPGKK.K	114.37	124.29	122.1	119.5	142.976	119.441	164.92	186.616	155.92	133.077	124.333	148.816	CHD4	120.253	127.306	169.152	135.409	0.0822219	0.410023	0.0890212	-0.321002	0.326512	1.58147	0.311441	1.33184	FALSE
CHD4__1539;1543	A0A2R8Y521	K.KM*S#QPGS#PSPK.T	119.213	129.147	146.299	138.58	136.221	136.947	143.274	154.371	137.3	134.826	129.115	129.367	CHD4	131.553	137.249	144.982	131.103	0.0611548	0.0790711	-0.0660993	-0.14517	0.262262	0.583551	1.17688	1.02172	FALSE
CHD4__497	A0A2R8Y521	K.WGQPPSPT#PVPRPPDADPNTPSPK.P	216.25	224.07	220.85	214.85	244.454	218.984	225.086	233.152	242.594	221.073	227.946	237.105	CHD4	220.39	226.096	233.611	228.708	0.0368767	0.0471716	0.0165719	-0.0305997	0.218706	0.278897	0.087552	0.288202	FALSE
CHD4__1553	A0A2R8Y521	K.TPTPST#PGDTQPNTPAPVPPAEDGIK.I	168.81	172.14	175.39	170.185	170.263	182.744	161.234	164.82	163.885	162.787	145.791	167.296	CHD4	172.113	174.398	163.313	158.625	0.0190217	-0.0947413	-0.136762	-0.0420209	0.183825	0.961302	0.904927	0.25981	FALSE
CHD4__79	A0A2R8Y521	K.ELGDSS#GEGPEFVEEEEEVALR.S	29.4	29.55	25.59	23.5443	26.3981	28.6558	28.2551	31.8711	28.5765	23.9157	27.4699	29.3132	CHD4	28.18	26.1994	29.5676	26.8996	-0.105138	0.174482	0.0380517	-0.13643	0.429821	0.820064	0.11755	0.599673	FALSE
CHD4__1561	A0A2R8Y521	K.TPTPSTPGDTQPNT#PAPVPPAEDGIK.I	163.56	165.27	159.19	167.703	161.418	169.149	138.905	161.173	156.432	147.502	142.861	151.472	CHD4	162.673	166.09	152.17	147.278	0.0299892	-0.12628	-0.173423	-0.0471423	0.494541	0.778453	2.26232	0.256087	FALSE
CHD4__1543	A0A2R8Y521	K.M*SQPGS#PSPK.T	1838.16	1820.22	1787.12	1689.37	1893.44	1719.89	1891.34	1773.69	1907.83	1884.88	1733.12	1916.82	CHD4	1815.17	1767.57	1857.62	1844.94	-0.038335	0.0716884	0.0618048	-0.00988358	0.271537	0.505421	0.381383	0.0619933	FALSE
LARP1B__261	A0A3B3ISF0	K.LNGPGENVS#EDEAQSSNQR.K	103.87	100.65	97.18	93.181	97.0029	106.219	101.703	109.508	110.86	91.527	102.407	93.8371	LARP1B	100.567	98.8009	107.357	95.9236	-0.0255556	0.119818	-0.0426394	-0.162457	0.14813	0.806871	0.219771	1.21956	FALSE
LARP1B__544	A0A3B3ISF0	R.IGSPLS#PK.K	73.68	71.27	82.93	74.4937	55.5117	80.3003	56.677	76.1029	77.9842	68.1842	67.2527	66.284	LARP1B	75.96	70.1019	70.2547	67.2403	-0.115786	0.00314149	-0.060128	-0.0632695	0.273393	0.00494366	0.131154	0.153847	FALSE
LARP1B__655	A0A3B3ISF0	K.ILIVTQT#PPYVK.K	13.37	14.13	14.36	12.9298	12.3403	11.5052	13.0857	16.4013	13.0026	10.0786	14.3075	14.3448	LARP1B	13.9533	12.2584	14.1632	12.9103	-0.186837	0.208374	0.0747477	-0.133626	1.4722	0.648069	0.157329	0.277625	FALSE
LARP1B__1101	A0A3B3ISF0	K.PTSTSELQVPINS#PR.R	30.13	25.03	26.31	19.8172	23.1577	19.6698	29.248	26.4624	27.8448	27.3016	31.8565	23.0913	LARP1B	27.1567	20.8816	27.8517	27.4165	-0.379077	0.415538	0.392815	-0.0227235	1.4676	2.00666	0.971295	0.0542333	FALSE
SAMD8__13	A0A5F9ZGS6	R.LHS#GSPPR.A	16.37	19.25	18.81	18.5702	18.5702	18.7831	21.2976	19.1508	12.9612	13.9362	16.4045	14.6862	SAMD8	18.1433	18.6412	17.8032	15.009	0.0390534	-0.066357	-0.312667	-0.24631	0.197496	0.113885	1.43103	0.418746	FALSE
RBM47__519	A0AV96	R.PIT#PVYTVAPNVQR.I	21.93	19.68	20.36	25.7661	21.6307	20.2211	17.084	26.084	16.5728	22.677	19.9202	18.7113	RBM47	20.6567	22.5393	19.9136	20.4362	0.125835	-0.178689	-0.141317	0.0373721	0.419653	0.294649	0.436447	0.0525976	FALSE
ESYT2__758	A0FGR8	K.EPTPSIAS#DIS#LPIATQELR.Q	43.92	45.65	51.59	53.867	55.4883	43.5155	43.8624	48.1244	49.545	42.7791	43.785	46.0562	ESYT2	47.0533	50.9569	47.1773	44.2068	0.114981	-0.111186	-0.205011	-0.0938247	0.361209	0.36542	0.680781	0.652116	FALSE
ESYT2__758;761	A0FGR8	K.EPTPSIAS#DIS#LPIATQELR.Q	74.7863	91.349	89.7767	88.0754	78.4025	87.3428	88.972	93.3664	92.5335	96.3683	88.06	99.5868	ESYT2	85.304	84.6069	91.624	94.6717	-0.0118383	0.114949	0.162158	0.0472082	0.0380599	0.856151	1.01684	0.320937	FALSE
ESYT2__761	A0FGR8	K.EPTPSIAS#DIS#LPIATQELR.Q	13.12	11.19	17.57	14.862	14.0929	14.5814	14.9795	12.5351	12.8694	16.562	13.8967	11.6048	ESYT2	13.96	14.5121	13.4613	14.0212	0.0559576	-0.108437	-0.0496504	0.058787	0.0978316	0.520431	0.115881	0.123406	FALSE
UHRF1BP1L__987	A0JNW5	K.S#GSGEIGSETSDK.K	16.33	11.96	14.87	15.1162	8.85567	14.2276	6.48299	10.7685	9.92335	13.6126	13.2936	15.0428	UHRF1BP1L	14.3867	12.7332	9.05829	13.983	-0.176139	-0.491282	0.135079	0.626361	0.280276	0.691204	0.226769	1.31438	FALSE
UHRF1BP1L__891	A0JNW5	K.SPVSESVS#PVVPDYLPTENGDFLSSK.R	166.14	170.86	181.07	176.376	167.137	184.434	168.419	181.424	178.233	174	177.931	190.298	UHRF1BP1L	172.69	175.982	176.025	180.743	0.0272474	0.000350094	0.0385074	0.0381573	0.188791	0.00218967	0.27235	0.304359	FALSE
SHTN1__494	A0MZ66	K.VTAEADSSS#PTGILATSESK.S	95.29	80.73	90.32	85.9387	89.6888	88.5607	85.5119	92.9323	82.0809	85.9556	83.7494	80.095	SHTN1	88.78	88.0627	86.8417	83.2667	-0.0117031	-0.0201437	-0.0807924	-0.0606487	0.0534092	0.126587	1.05054	0.402163	FALSE
SHTN1__506	A0MZ66	K.S#M*PVLGSVSSVTK.T	315.11	338.3	330.78	351.916	308.926	297.574	339.063	315.929	332.993	296.695	312.051	316.784	SHTN1	328.063	319.472	329.328	308.51	-0.0382861	0.0438389	-0.050372	-0.0942109	0.17526	0.204017	0.23247	1.05713	FALSE
SH3PXD2B__291	A1X283	K.NSGEPLPPKPGPGS#PSHPGALDLDGVSR.Q	131.76	140.64	145.91	120.914	131.725	150.769	129.174	126.325	134.288	155.573	143.894	144.747	SH3PXD2B	139.437	134.47	129.929	148.072	-0.052331	-0.0495565	0.139015	0.188572	0.191054	0.180771	0.590816	1.67198	FALSE
SH3PXD2B__769	A1X283	K.TS#SSSRPLPEVR.G	14.75	23.36	17.83	20.4389	27.7306	25.4956	27.1169	38.6126	38.6324	27.6314	31.3785	28.7687	SH3PXD2B	18.6467	24.555	34.7873	29.2596	0.397101	0.502542	0.252889	-0.249653	0.820803	1.00701	0.829465	0.547052	TRUE
FAM234B__62	A2RU67	K.SPLGEAPEPDS#DAEVAEAAK.P	202.31	201.47	231.12	199.398	177.932	206.052	192.888	183.733	199.089	221.939	208.897	197.712	FAM234B	211.633	194.461	191.903	209.516	-0.12209	-0.019097	0.107583	0.12668	0.59202	0.0932386	0.610254	0.945312	FALSE
SBNO1__214	A3KN83	R.SFS#PTMK.V	700.26	680.2	667.68	708.598	698.763	659.443	695.338	655.063	667.98	688.719	651.046	664.972	SBNO1	682.713	688.935	672.794	668.246	0.0130879	-0.0342035	-0.0439889	-0.00978544	0.126753	0.347804	0.47643	0.100888	FALSE
KLRG2__204	A4D1S0	R.AS#PAEGSAGSPGSPTCCR.C	25.71	23.29	24.24	28.4727	27.8283	31.0602	23.951	22.6704	26.9423	16.6546	24.8782	20.3172	KLRG2	24.4133	29.1204	24.5212	20.6167	0.25436	-0.247998	-0.498219	-0.250222	1.66669	1.31044	1.26722	0.616585	FALSE
PALM3__143	A6NDB9	K.RAS#LPAGLVGTPPESPSEPR.E	52.08	49.73	40.67	53.6175	49.5162	51.7844	44.6059	51.9385	50.3637	37.8063	49.5053	56.8326	PALM3	47.4933	51.6394	48.9693	48.048	0.120747	-0.0765931	-0.103994	-0.0274013	0.44705	0.43565	0.23195	0.0513653	TRUE
PALM3__303	A6NDB9	R.VPEVVQTSS#PR.L	232.04	302.38	232.64	261.055	360.357	254.852	231.986	328.402	278.442	230.573	235.776	274.896	PALM3	255.687	292.088	279.61	247.082	0.192027	-0.0629868	-0.241415	-0.178428	0.361584	0.101424	0.494526	0.426698	FALSE
PALM3__420	A6NDB9	R.DEAEMS#PVVER.K	263.82	288.18	268.8	262.909	281.614	259.771	275.893	247.468	254.417	270.729	274.024	278.406	PALM3	273.6	268.098	259.259	274.386	-0.0293073	-0.0483653	0.0334471	0.0818124	0.211436	0.331112	0.338319	0.669319	FALSE
CCDC85C__179	A6NKD9	R.SS#IDSQASLSGPLSGGAPGAGAR.D	59.15	62.61	53.89	59.0952	54.6944	50.8765	53.9798	62.4372	66.5611	57.026	48.7101	52.3429	CCDC85C	58.55	54.8887	60.9927	52.693	-0.0931596	0.152127	-0.0588976	-0.211024	0.45402	0.603641	0.258462	0.838392	FALSE
SAC3D1__402	A6NKF1	R.TLEEVVMAEEEDEGTDRPGS#PA.-	19.38	15.23	24.79	17.995	19.1519	22.7392	18.6747	22.9433	22.1782	16.9449	22.1029	22.8803	SAC3D1	19.8	19.962	21.2654	20.6427	0.0117566	0.09125	0.0483727	-0.0428773	0.0169201	0.268514	0.103948	0.097093	FALSE
ZSWIM8__567	A7E2V4	R.RLS#AEGGDK.A	178.02	188.21	189.02	183.596	200.224	186.83	215.22	200.625	218.649	186.909	182.641	196.367	ZSWIM8	185.083	190.217	211.498	188.639	0.0394686	0.153001	-0.0120171	-0.165018	0.337773	1.32254	0.0856965	1.48165	TRUE
ARHGAP32__952	A7KAX9	R.S#PTQIVK.M	152.4	146.8	152.72	149.105	146.072	161.055	143.134	141.667	139.287	171.987	167.413	156.215	ARHGAP32	150.64	152.077	141.363	165.205	0.0136985	-0.105403	0.119454	0.224857	0.100753	0.863208	0.937495	1.51161	FALSE
ARHGAP32__892	A7KAX9	K.VVYAFS#PK.I	177.33	202.88	194.11	192.496	185.126	182.294	197.051	192.456	184.393	197.451	185.601	226.153	ARHGAP32	191.44	186.639	191.3	203.068	-0.0366447	0.0355889	0.121716	0.0861276	0.222034	0.41182	0.517125	0.36145	FALSE
ARHGAP32__1196	A7KAX9	K.NSMPTVS#FLDQDQSPPR.F	10.44	9.44	11.28	13.4363	9.74081	10.7852	9.81718	10.2993	7.93991	12.6305	10.1087	9.67059	ARHGAP32	10.3867	11.3208	9.35214	10.8033	0.124239	-0.275603	-0.0675021	0.208101	0.299164	0.65844	0.132401	0.543162	FALSE
TBKBP1__504	A7MCY6	R.AYGSELYGPGRPLS#PR.R	111.36	97.37	111.12	135.999	119.695	136.974	120.758	113.838	117.363	106.513	107.934	119.485	TBKBP1	106.617	130.889	117.32	111.311	0.295914	-0.157904	-0.233754	-0.0758503	1.51708	0.905197	1.27587	0.548514	FALSE
FAM171A2__789	A8MVW0	R.RDS#LTSPEDELGAEVGDEAGDKK.S	165.27	159.05	151.46	156.532	171.137	185.957	154.668	173.282	180.761	188.299	190.651	187.838	FAM171A2	158.593	171.208	169.57	188.929	0.110421	-0.0138677	0.142095	0.155963	0.558878	0.0487982	0.767028	0.891883	TRUE
MYO9A__1299	B2RTY4	R.SLGGIS#PSEDR.R	293.87	263.17	257.18	291.211	260.642	277.067	245.823	244.335	273.376	262.594	262.663	250.718	MYO9A	271.407	276.307	254.511	258.658	0.0258134	-0.118541	-0.0952219	0.0233192	0.123988	0.776137	0.761274	0.145323	FALSE
MYO9A__2293	B2RTY4	R.GNYPGPS#SPVVVR.L	19.33	18.09	16.7	22.8929	20.9017	19.8185	19.6851	21.2956	20.6186	18.7979	21.8016	16.3512	MYO9A	18.04	21.2044	20.5331	18.9836	0.233161	-0.0464099	-0.15961	-0.113201	1.24783	0.255475	0.517108	0.364096	FALSE
MCRIP1__21	C9JLW8	R.S#PPSSSEIFTPAHEENVR.F	154.59	153.6	163.86	152.55	161.369	152.467	159.503	160.576	157.224	151.228	168.014	136.937	MCRIP1	157.35	155.462	159.101	152.059	-0.0174142	0.0333812	-0.0319276	-0.0653088	0.160849	0.463478	0.126172	0.287632	FALSE
MAP4__1679	E7EVA0	K.KVDLTLLS#PK.S	55.35	40.53	57.36	47.93	43.0449	39.7055	41.5912	36.6566	40.0522	45.8382	43.9527	43.1114	MAP4_1	51.08	43.5601	39.4333	44.3008	-0.22975	-0.143592	0.0243233	0.167915	0.532721	0.641224	0.101297	1.23249	FALSE
NACA__1977	E9PAV3	K.S#PASDTYIVFGEAK.I	31.75	29.78	41.32	30.4616	27.5647	33.8915	38.0115	20.7762	33.1641	36.0331	34.6535	34.5825	NACA	34.2833	30.6393	30.6506	35.0897	-0.162126	0.000533803	0.195666	0.195132	0.366176	0.000654586	0.893854	0.320122	FALSE
NACA__2029	E9PAV3	K.VQGEAVSNIQENTQTPTVQEES#EEEEVDETGVEVK.D	5480.11	5914.58	5181.83	5619.8	5434.95	5567.05	5113.63	5467.02	5766.36	5301.15	5337.86	5660.52	NACA	5525.51	5540.6	5449	5433.18	0.00393509	-0.0240496	-0.0282462	-0.00419654	0.0218969	0.166854	0.33612	0.0236868	FALSE
CNK3/IPCEF1__383	G9CGD6	K.GSES#PNSFLDQESR.R	8.47	9.3	7.86	7.18894	6.91307	9.12817	9.00843	12.166	10.8566	11.5324	7.19311	9.95893	CNK3/IPCEF1	8.54333	7.74339	10.677	9.56149	-0.141833	0.463469	0.30427	-0.159199	0.406855	1.16916	0.529924	0.284954	FALSE
FARP2__361	H7C3M7	R.NSQSENS#SLNNMPLR.G	28.33	27.43	30.66	37.6295	34.3102	33.4804	35.741	41.6834	29.8202	35.471	32.6843	33.5203	FARP2_1	28.8067	35.14	35.7482	33.8919	0.286712	0.0247565	-0.052174	-0.0769305	1.72605	0.055478	0.334694	0.189789	FALSE
AGPS__65	O00116	R.AAS#AATAAPTATPAAQESGTIPK.K	78.7	77.78	78.9	81.4626	86.7013	81.2685	86.7013	78.1939	86.8104	77.7488	79.2165	78.5275	AGPS	78.46	83.1441	83.9019	78.4976	0.0836573	0.0130884	-0.0829662	-0.0960546	0.942407	0.078412	0.94429	0.706496	FALSE
KIF2A__140	O00139	R.ARPSQFPEQSSSAQQNGSVSDIS#PVQAAK.K	15.73	12.4	12.32	15.7598	12.9757	13.6089	12.1338	9.02382	14.6217	12.0718	12.0521	16.4481	KIF2A	13.4833	14.1148	11.9264	13.524	0.0660321	-0.243045	-0.0616846	0.181361	0.168781	0.499738	0.126054	0.296712	FALSE
KIF2A__586	O00139	K.ELTVDPTAAGDVRPIM*HHPPNQIDDLETQWGVGSS#PQR.D	32.43	36.6	39.58	33.2182	35.7711	32.0825	35.1376	29.5298	36.1545	41.2735	36.6107	36.0575	KIF2A	36.2033	33.6906	33.6073	37.9805	-0.103776	-0.00357136	0.172915	0.176486	0.44196	0.0115711	0.970901	0.753273	FALSE
PDLIM1__215	O00151	K.QSTS#FLVLQEILESEEK.G	61.33	71.82	62.01	60.2175	72.5155	60.5409	59.6067	57.5852	62.2697	65.303	63.3016	59.872	PDLIM1	65.0533	64.4246	59.8205	62.8255	-0.0140103	-0.106972	-0.0362624	0.0707095	0.0404344	0.425364	0.130308	0.64795	FALSE
PDLIM1__130	O00151	R.SAMPFTAS#PASSTTAR.V	327.91	371.84	388.2	365.415	395.977	365.321	333.829	393.387	340.438	356.255	341.048	347.414	PDLIM1	362.65	375.571	355.884	348.239	0.0505082	-0.0776774	-0.109008	-0.0313308	0.240746	0.372141	1.00154	0.138077	FALSE
PDLIM1__128	O00151	R.SAMPFT#ASPASSTTAR.V	43	52.33	43.55	49.0147	47.5649	47.5544	42.6762	48.7992	46.1264	52.8016	48.4467	44.6048	PDLIM1	46.2933	48.0447	45.8673	48.6177	0.0535721	-0.0669115	0.0171047	0.0840162	0.205872	0.463379	0.0792828	0.388372	FALSE
PDLIM1__90	O00151	K.VWS#PLVTEEGK.R	154.44	151.47	141.12	161.574	137.729	169.846	167.896	173.096	157.166	169.176	151.073	159.25	PDLIM1	149.01	156.383	166.053	159.833	0.0696779	0.0865533	0.0314774	-0.0550759	0.270508	0.361264	0.111816	0.36987	FALSE
MYO1C__410	O00159	K.DVESPS#WR.S	58.1	55.69	58.58	68.3172	63.6545	61.0699	64.104	68.5747	55.508	59.3349	58.6237	65.878	MYO1C	57.4567	64.3472	62.7289	61.2789	0.163403	-0.0367462	-0.0704868	-0.0337406	1.17709	0.133396	0.416258	0.116047	FALSE
SNAP23__110	O00161	K.TTWGDGGENS#PCNVVSK.Q	58.48	53.86	61.61	69.6827	75.077	76.7634	69.867	56.6829	76.9291	56.0315	56.9263	40.0052	SNAP23	57.9833	73.8411	67.8263	50.9877	0.348785	-0.122578	-0.534275	-0.411697	2.15606	0.373933	1.40456	0.973862	FALSE
GTPBP1__12;25	O00178	R.SAMDS#PVPASMFAPEPS#SPGAAR.A	50.7183	61.1497	54.5699	56.4407	54.0092	60.0898	56.2169	52.9189	55.2434	45.7888	56.1757	58.3908	GTPBP1	55.4793	56.8466	54.7931	53.4517	0.0351241	-0.0530799	-0.0888366	-0.0357567	0.141396	0.41848	0.31128	0.115551	FALSE
GTPBP1__580	O00178	K.LLQTTNNS#PMNSK.P	318.92	306.48	317.41	317.527	291.604	301.878	291.355	283.192	286.297	322.902	323.541	307.954	GTPBP1	314.27	303.67	286.948	318.132	-0.0495021	-0.0817128	0.067124	0.148837	0.5223	0.831941	0.706009	1.87248	FALSE
GTPBP1__25	O00178	R.SAMDSPVPASMFAPEPSS#PGAAR.A	385.93	401.03	403	408.441	397.091	409.209	422.032	413.947	410.506	397.996	388.938	406.75	GTPBP1	396.653	404.914	415.495	397.895	0.0297364	0.037216	-0.0252287	-0.0624447	0.539277	0.947714	0.465232	1.26246	FALSE
GTPBP1__17	O00178	R.SAMDSPVPAS#MFAPEPSSPGAAR.A	8.21	4.99	8.9	11.9889	8.35834	7.98929	10.6087	10.5594	10.6186	8.40815	7.42314	12.0334	GTPBP1	7.36667	9.44552	10.5956	9.28824	0.358618	0.16576	-0.0242255	-0.189985	0.519992	0.334787	0.0278463	0.34731	FALSE
GTPBP1__481	O00178	K.GMVMVS#PR.L	18.32	17.47	14.44	16.1781	12.9564	15.1208	16.406	16.9483	19.2258	18.0653	18.766	17.0499	GTPBP1	16.7433	14.7518	17.5267	17.9604	-0.182699	0.248669	0.283933	0.0352635	0.583243	1.01276	1.24238	0.160314	FALSE
SMAP__17	O00193	R.SAS#PDDDLGSSNWEAADLGNEER.K	154.27	193.78	143.43	146.455	172.92	146.744	162.927	156.17	150.063	161.885	194.81	143.091	SMAP	163.827	155.373	156.387	166.596	-0.0764348	0.00938188	0.100614	0.0912324	0.178683	0.0349448	0.248946	0.241967	FALSE
AP3B1__276	O00203	K.NFYES#DDDQK.E	432.65	470.54	427.95	426.846	479.008	479.33	432.103	476.527	492.985	439.558	418.968	438.806	AP3B1	443.713	461.728	467.205	432.444	0.0574155	0.0170117	-0.0945304	-0.111542	0.33498	0.0764585	0.639317	0.727335	FALSE
AP3B1__609	O00203	K.PAPLLES#PFK.D	255.1	269.08	258.45	258.304	217.426	263.02	280.197	251.064	241.841	260.13	269.683	276.389	AP3B1	260.877	246.25	257.701	268.734	-0.0832439	0.0655725	0.126054	0.0604812	0.375284	0.242987	0.590567	0.347101	FALSE
AP3B1__750;752	O00203	K.GKS#DS#EDGEK.E	143.78	127.036	138.759	131.262	125.211	160.907	118.351	115.681	129.011	142.233	141.401	138.969	AP3B1	136.525	139.127	121.014	140.867	0.0272361	-0.201222	0.0179379	0.21916	0.0734133	0.625107	0.0509392	1.47355	FALSE
APBB1__345	O00213	K.EPEEGTLTFPAQS#LSPEPLPQEEEK.L	41.42	43.01	45.83	46.5123	48.3875	53.5034	47.992	44.8443	41.6126	55.7964	48.0654	54.8036	APBB1	43.42	49.4677	44.8163	52.8885	0.188128	-0.142464	0.0964653	0.23893	1.08532	0.766168	0.459659	1.21197	FALSE
CBX4__435	O00257	R.SIST#PTCLGGSPAAER.P	48.3	58.05	59.79	53.9155	62.1753	65.2474	63.1036	53.0935	56.5336	50.1353	63.4234	51.2616	CBX4	55.38	60.4461	57.5769	54.9401	0.126283	-0.0701585	-0.137789	-0.0676302	0.441607	0.253843	0.430548	0.193813	FALSE
CBX4__182	O00257	K.EAPS#PTCPDLGAK.S	75.08	60.16	61.49	61.9531	74.4345	72.7536	62.3381	65.2646	70.4102	67.7426	65.955	63.5681	CBX4	65.5767	69.7138	66.0043	65.7552	0.0882607	-0.0788838	-0.0843378	-0.00545392	0.267352	0.326629	0.375454	0.0309981	FALSE
PGRMC1__57	O00264	R.GDQPAASGDS#DDDEPPPLPR.L	269.2	256.96	275.81	267.908	300.693	276.283	270.751	335.23	270.927	258.889	274.875	295.307	PGRMC1	267.323	281.628	292.303	276.357	0.0752039	0.0536737	-0.0272564	-0.0809301	0.537022	0.165055	0.134761	0.256573	FALSE
PGRMC1__180	O00264	K.EGEEPTVY#SDEEEPKDESAR.K	164.13	160.35	191.82	157.338	142.557	172.23	157.588	144.047	132.707	184.962	153.302	210.143	PGRMC1	172.1	157.375	144.781	182.802	-0.129043	-0.120336	0.21608	0.336416	0.487671	0.488258	0.579188	0.876215	FALSE
SUPT5H__32	O00267	R.S#AAGSEK.E	124.29	100.59	136.58	125.077	94.0979	147.895	114.776	84.9932	96.6835	116.667	125.438	110.963	SUPT5H_1	120.487	122.357	98.8175	117.689	0.0222196	-0.308254	-0.0561076	0.252146	0.0332527	0.560389	0.0987265	0.82889	FALSE
SUPT5H__36	O00267	R.SAAGS#EKEEEPEDEEEEEEEEEYDEEEEEEDDDRPPK.K	202.83	255.08	182.3	220.737	236.914	266.165	222.417	254.388	259.917	234.904	229.994	248.381	SUPT5H_1	213.403	241.272	245.574	237.759	0.17708	0.0254943	-0.0211608	-0.0466552	0.460918	0.0861127	0.0837349	0.229142	FALSE
DFFA__315	O00273	K.AS#PPGDLQNPK.R	490.91	466.75	465.56	361.84	384.763	404.357	469.93	394.203	391.24	483.897	438.242	446.778	DFFA	474.407	383.654	418.458	456.306	-0.30632	0.125278	0.250197	0.124919	2.26066	0.504007	1.74129	0.545416	FALSE
DFFA__257	O00273	K.QAPELSLSS#QDLELVTK.E	11.21	7.35	8.4	5.07823	9.1635	8.81361	9.01175	9.91292	10.7769	10.9119	8.4625	9.80809	DFFA	8.98667	7.68511	9.90053	9.72749	-0.22572	0.36544	0.340002	-0.0254378	0.303417	0.645323	0.583384	0.068853	FALSE
WASL__256	O00401	K.VIY#DFIEK.T	21.82	24.63	22	25.4289	17.4161	16.6158	19.4782	22.4191	20.6465	28.8512	21.8331	18.3536	WASL	22.8167	19.8203	20.8479	23.0126	-0.203112	0.0729267	0.21545	0.142524	0.396289	0.121787	0.311885	0.251291	FALSE
EEF2K__470	O00418	R.KYES#DEDSLGSSGR.V	138.28	143.23	144.44	163.846	146.774	135.493	138.495	132.091	150	137.293	143.025	144.135	EEF2K	141.983	148.704	140.195	141.484	0.066726	-0.0850084	-0.0718063	0.0132021	0.298381	0.355632	0.322025	0.0777237	FALSE
EEF2K__18	O00418	R.LEGVDGGQS#PR.A	621.57	609.15	606.2	601.883	591.638	589.864	585.695	588.808	588.652	623.787	590.794	612.915	EEF2K	612.307	594.462	587.718	609.166	-0.0426708	-0.0164585	0.0352507	0.0517092	1.35692	0.681523	0.574959	0.80584	FALSE
EML1__160	O00423	R.TGS#TSSSSSGK.K	66.13	63.78	53.97	63.6339	61.4024	68.4394	68.8619	56.0518	69.2093	67.4247	67.5764	62.8542	EML1	61.2933	64.4919	64.7077	65.9518	0.0733879	0.00481867	0.0322929	0.0274743	0.2963	0.0145313	0.217909	0.0928871	FALSE
IGF2BP3__184	O00425	R.QGS#PGSVSK.Q	860.79	944.34	822.67	779.508	901.132	773.988	951.474	880.359	988.839	896.507	825.587	855.015	IGF2BP3	875.933	818.209	940.224	859.036	-0.0983509	0.200535	0.0702489	-0.130286	0.451732	1.07391	0.352237	0.957375	FALSE
PIK3C2A__338	O00443	R.SQS#LNIR.T	447.47	398.24	397.08	460.923	396.253	410.091	392.642	400.252	459.567	460.38	416.267	367.785	PIK3C2A	414.263	422.422	417.487	414.811	0.0281381	-0.0169553	-0.0262328	-0.00927742	0.114924	0.0591632	0.0805015	0.0262261	FALSE
GOLIM4__641	O00461	R.ELEHNAEETY#GENDENTDDK.N	35.92	31.68	36.97	43.6727	40.1188	36.4653	43.6518	37.1796	36.084	29.7188	43.8727	31.9083	GOLIM4	34.8567	40.0856	38.9718	35.1666	0.201649	-0.0406516	-0.188877	-0.148226	0.911811	0.129855	0.408949	0.300754	FALSE
BIN1__298	O00499	K.S#PS#PPDGSPAATPEIR.V	157.41	162.42	163.85	166.049	142.956	162.093	174.149	185.466	188.541	160.124	166.681	174.953	BIN1	161.227	157.032	182.719	167.253	-0.0380281	0.218563	0.090969	-0.127594	0.206877	1.32114	0.522667	1.18628	FALSE
BIN1__296;298	O00499	K.S#PS#PPDGSPAATPEIR.V	10.2718	14.9291	10.7363	13.4946	9.22964	9.09625	11.0436	11.422	11.9643	7.44462	9.05958	15.1278	BIN1	11.9791	10.6068	11.4766	10.544	-0.175523	0.113709	-0.00857261	-0.122281	0.264854	0.214403	0.00741852	0.137052	FALSE
BIN1__303	O00499	K.SPSPPDGS#PAATPEIR.V	114.66	102.4	103.23	113.818	108.899	108.015	98.2857	125.573	107.358	93.8646	91.5535	100.57	BIN1	106.763	110.244	110.405	95.3294	0.0462836	0.00211015	-0.209707	-0.211817	0.31357	0.00613191	1.8566	0.713804	FALSE
BIN1__298;303	O00499	K.SPS#PPDGS#PAATPEIR.V	119.016	123.604	114.18	114.341	117.329	104.725	116.102	127.373	122.942	105.537	105.263	113.311	BIN1	118.933	112.131	122.139	108.037	-0.0849613	0.123335	-0.0536606	-0.176995	0.644897	0.926158	0.36452	1.51499	FALSE
BIN1__296	O00499	K.S#PS#PPDGSPAATPEIR.V	51.61	51.2	45.01	53.4954	60.4033	45.7041	58.3261	68.0253	65.689	46.9373	46.3421	61.0819	BIN1	49.2733	53.2009	64.0135	51.4538	0.110644	0.266924	-0.0481739	-0.315098	0.327836	0.947927	0.0973316	0.982742	FALSE
KPNA3__60	O00505	R.NVPQEESLEDS#DVDADFK.A	406.78	393.66	397.09	407.422	409.453	442.216	392.642	415.506	426.81	401.892	375.07	401.088	KPNA3	399.177	419.697	411.653	392.683	0.0723203	-0.02792	-0.0959818	-0.0680617	0.692406	0.205596	0.865727	0.63834	FALSE
BCL9__687	O00512	R.IPVEGPLS#PSR.G	748.4	704.62	661.94	728.576	705.382	627.803	683.314	677.319	636.968	701.566	662.509	577.647	BCL9	704.987	687.254	665.867	647.241	-0.0367529	-0.0456086	-0.086541	-0.0409324	0.16958	0.241546	0.347391	0.172172	FALSE
BCL9__278	O00512	R.ES#PGVENK.L	164.4	178.09	157.59	165.149	153.707	124.798	139.507	122.019	135.557	160.329	144.937	130.619	BCL9	166.693	147.885	132.361	145.295	-0.172723	-0.159994	-0.0254907	0.134503	0.589193	0.482875	0.0604572	0.550532	FALSE
BCL9__315	O00512	R.AVT#PVSQGSNSSSADPK.A	54.21	55.98	63.37	62.534	59.1205	58.0194	55.5178	55.6603	57.0345	52.6812	53.443	54.322	BCL9	57.8533	59.8913	56.0708	53.482	0.0499473	-0.0950964	-0.163293	-0.0681968	0.250642	1.0293	1.50692	1.72712	FALSE
BCL9__11	O00512	R.SS#PSGNTQSSPK.S	52.73	38.77	44.47	40.3413	42.1131	44.6657	42.926	45.878	43.9643	38.6075	44.0279	45.0046	BCL9	45.3233	42.3734	44.2561	42.5467	-0.0970952	0.0627176	0.00588726	-0.0568303	0.260806	0.534344	0.0243662	0.306803	FALSE
BCL9__155	O00512	R.SST#PSHGQTTATEPTPAQK.T	46.3	39.36	48.61	50.3416	39.6906	39.9809	39.8824	43.3026	43.2416	23.8208	41.9965	40.6487	BCL9	44.7567	43.3377	42.1422	35.4887	-0.0464794	-0.0403574	-0.288265	-0.247908	0.114835	0.112724	0.48593	0.428128	FALSE
PES1__457;488	O00541	R.GEDPGNLNES#EEEEEEDDNNEGDGDEEGENEEEEEDAEAGS#EKEEEAR.L	10.869	15.5004	13.7314	10.8031	15.857	16.2458	10.0439	13.9528	11.5314	12.1668	11.605	11.9332	PES1	13.3669	14.302	11.8427	11.9017	0.0975467	-0.272215	-0.265048	0.00716686	0.157636	0.502339	0.517086	0.0160947	FALSE
MPHOSPH10__171	O00566	R.KSPVFSDEDS#DLDFDISK.L	45.16	51.11	38.13	36.5965	44.385	31.272	33.5514	45.0311	36.8122	32.5753	39.2063	42.1221	MPHOSPH10	44.8	37.4179	38.4649	37.9679	-0.259772	0.0398148	0.0210525	-0.0187623	0.620867	0.0716485	0.0392074	0.0379633	FALSE
MPHOSPH10__163	O00566	K.S#PVFSDEDSDLDFDISK.L	17.69	23.11	23.91	21.509	18.851	21.2643	22.8731	22.7788	19.3215	20.3672	21.3948	18.9269	MPHOSPH10	21.57	20.5414	21.6578	20.2296	-0.0704896	0.0763486	-0.0220667	-0.0984152	0.177034	0.312981	0.100695	0.435044	FALSE
NOP56__570	O00567	K.EEPVSS#GPEEAVGK.S	177.69	185.63	167.89	172.14	177.388	180.191	176.953	185.378	192.029	191.999	185.828	179.122	NOP56	177.07	176.573	184.786	185.65	-0.00405612	0.0655954	0.0723193	0.00672394	0.0288427	0.712309	0.917537	0.0517094	FALSE
NOP56__520	O00567	K.EELM*SS#DLEETAGSTSIPK.R	111.05	109.32	114.48	97.8579	122.597	103.289	113.055	121.48	114.615	114.848	109.25	132.556	NOP56	111.617	107.915	116.383	118.885	-0.0486597	0.108991	0.139674	0.0306834	0.171745	0.421075	0.460547	0.116947	FALSE
SCD__203	O00767	K.GSTLDLS#DLEAEK.L	25.92	26.18	21.82	31.4575	20.5709	20.8809	28.1397	20.8808	26.3136	27.4206	17.695	22.7726	SCD	24.64	24.3031	25.1113	22.6294	-0.0198629	0.0472001	-0.10294	-0.15014	0.0284974	0.0663642	0.135156	0.279194	FALSE
ARID1A__1755	O14497	K.VSS#PAPMEGGEEEEELLGPK.L	38.79	41.19	37.02	39.0962	38.7386	41.3966	41.0295	40.609	45.275	45.0856	43.5205	43.0019	ARID1A	39	39.7438	42.3045	43.8693	0.0272558	0.0900811	0.142482	0.0524012	0.192394	0.644581	1.71534	0.385195	FALSE
ARID1A__696	O14497	R.GPS#PSPVGSPASVAQSR.S	262.24	238.47	266.43	252.014	212.328	236.984	273.885	260.718	258.606	257.757	252.958	240.664	ARID1A	255.713	233.775	264.403	250.46	-0.129406	0.177618	0.0994563	-0.0781613	0.678619	0.988426	0.543589	0.932508	FALSE
C2CD2L__662	O14523	K.EAGLSQS#HDDLSNATATPSVR.K	40.66	41.48	45.08	58.9564	43.6609	40.5654	37.5233	38.6321	41.9778	48.3434	44.3937	40.4652	C2CD2L	42.4067	47.7276	39.3777	44.4008	0.170532	-0.277443	-0.104239	0.173205	0.34662	0.557032	0.200925	0.834631	FALSE
C2CD2L__621	O14523	R.SDISERPSVDDIESET#GSTGALETR.S	17.41	22.23	20.27	17.1265	19.0182	17.4199	26.0951	17.7307	20.5221	19.3268	20.7592	18.8213	C2CD2L	19.97	17.8548	21.4493	19.6358	-0.161519	0.264614	0.137168	-0.127446	0.57242	0.554493	1.01171	0.266969	FALSE
TXNDC9__188	O14530	R.LGSSDILNYS#GNLM*EPPFQNQK.K	37.47	46.18	41.83	42.5514	44.9603	36.7213	45.0493	44.5334	44.1825	42.8107	47.1597	40.51	TXNDC9	41.8267	41.411	44.5884	43.4934	-0.0144092	0.106655	0.0707841	-0.0358705	0.0402977	0.490604	0.264657	0.199307	FALSE
TRAFD1__414	O14545	R.LDSQPQET#SPELPR.R	355.97	350.68	321.21	331.177	350.108	323.312	356.047	351.969	345.359	386.825	353.653	362.441	TRAFD1	342.62	334.865	351.125	367.64	-0.0330277	0.068403	0.134711	0.0663083	0.224027	0.77713	1.19132	0.632961	FALSE
TRAFD1__327	O14545	R.ALPSLNTGSSS#PR.G	516.43	521.37	510.32	488.42	495.032	456.58	521.054	496.212	536.643	526.927	511.853	517.801	TRAFD1	516.04	480.011	517.97	518.86	-0.104416	0.1098	0.112279	0.00247882	1.07214	1.06712	1.16803	0.0228855	FALSE
CIT__440	O14578	R.SESVVSGLDS#PAK.T	121.47	128.12	137.36	137.299	135.082	140.719	120.556	131.169	125.339	131.005	132.243	139.63	CIT	128.983	137.7	125.688	134.292	0.0943441	-0.131679	-0.0361503	0.0955288	0.719398	1.401	0.453151	0.983202	FALSE
CIT__1971	O14578	K.S#PGRPLER.E	61.31	42.89	64.19	58.5468	41.0862	59.4335	48.5303	37.1881	45.6255	65.1403	56.0744	54.7313	CIT	56.13	53.0222	43.7813	58.6487	-0.0821761	-0.276281	0.145503	0.421783	0.127113	0.573701	0.330264	1.46165	FALSE
CIT__1432	O14578	K.MNS#PGLQTK.E	51.84	50.57	47.14	46.5334	46.9662	55.971	49.4541	54.6582	49.721	50.4817	50.1459	64.3743	CIT	49.85	49.8235	51.2778	55.0006	-0.000766085	0.0415067	0.142621	0.101114	0.00249143	0.151413	0.381193	0.285044	FALSE
COPE__99	O14579	R.RDS#IVAELDR.E	25.16	35.9	31.76	27.7822	28.1374	27.312	33.8759	32.0283	31.3219	25.5688	31.742	35.8881	COPE	30.94	27.7439	32.4087	31.0663	-0.157304	0.224213	0.163181	-0.0610318	0.382642	1.73941	0.416605	0.153474	TRUE
ABLIM1__655	O14639	K.TAS#LPGYGR.N	296.54	270.92	272.62	278.191	259.109	281.559	265.399	276.305	254.646	274.287	275.555	257.902	ABLIM1	280.027	272.953	265.45	269.248	-0.0369106	-0.0402134	-0.0197184	0.0204951	0.259467	0.328811	0.153167	0.169672	FALSE
ABLIM1__706	O14639	R.GVS#M*PNMLEPK.I	500.77	535.96	548.08	546.846	502.808	514.627	565.429	523.462	551.761	502.278	507.099	490.051	ABLIM1	528.27	521.427	546.884	499.809	-0.0188104	0.0687698	-0.0610875	-0.129857	0.129847	0.635318	0.625216	1.32796	FALSE
ABLIM1__352	O14639	R.TS#SESIYSR.P	389.57	398.13	399.92	418.829	367.506	385.889	387.77	373.427	399.444	406.712	382.901	374.206	ABLIM1	395.873	390.741	386.88	387.939	-0.018825	-0.0143273	-0.0103832	0.00394409	0.114887	0.0792583	0.0534117	0.028861	FALSE
ABLIM1__433	O14639	R.TLSPT#PSAEGYQDVR.D	103.37	103.34	100.1	92.957	104.471	106.419	108.795	112.857	122.811	106.008	101.705	106.74	ABLIM1	102.27	101.283	114.821	104.818	-0.0139978	0.181001	0.049498	-0.131503	0.0763061	1.07598	0.303447	0.901693	FALSE
DVL2__620	O14641	K.SGSGS#ESEPSSR.G	143.13	137	154.34	136.459	145.534	134.654	130.331	141.766	136.533	138.557	121.632	143.44	DVL2	144.823	138.882	136.21	134.543	-0.0604296	-0.0280339	-0.0457942	-0.0177603	0.406346	0.220906	0.221915	0.0776395	FALSE
CHD1__1353;1355	O14646	K.VKEEIKS#DS#SPLPSEK.S	134.632	160.57	157.218	145.553	196.545	180.453	179.739	199.264	196.045	158.091	153.152	188.008	CHD1	150.807	174.183	191.682	166.417	0.207909	0.13811	-0.0658046	-0.203915	0.579798	0.432332	0.155311	0.879936	FALSE
CHD1__1355	O14646	K.SDS#SPLPSEK.S	466.72	456.73	510.64	494.782	522.951	522.082	494.499	520.515	497.992	457.956	481.983	503.577	CHD1	478.03	513.272	504.335	481.172	0.102622	-0.0253397	-0.0931701	-0.0678304	0.80665	0.293064	0.903015	0.65199	FALSE
CHD1__1096	O14646	R.RYS#GSDSDSISEGK.R	132.54	119.8	132.11	118.341	103.934	111.367	126.331	113.78	116.887	116.64	108.475	131.568	CHD1	128.15	111.214	118.999	118.894	-0.204498	0.0976194	0.0963422	-0.00127721	1.34363	0.622378	0.399824	0.0043787	TRUE
CHD1__1104	O14646	R.YSGSDSDSIS#EGK.R	42.39	46.47	56.99	51.1318	51.337	47.2152	50.965	55.4532	50.3455	45.3869	52.1989	47.9268	CHD1	48.6167	49.8947	52.2546	48.5042	0.0374342	0.0666719	-0.0407755	-0.107447	0.0961147	0.488336	0.223923	0.658826	FALSE
CHD1__180	O14646	K.SSCDETES#DYEPK.N	76.88	80.72	84.45	81.8109	89.6053	108.173	77.4273	85.9367	100.742	68.6156	87.5625	81.461	CHD1	80.6833	93.1964	88.0353	79.213	0.208003	-0.0821916	-0.234536	-0.152344	0.607905	0.190252	0.645051	0.425716	FALSE
CHD2__1365	O14647	K.EEHGIELSS#PR.H	34.38	30.58	44.74	36.0221	35.0049	43.4818	43.0201	26.3818	33.1861	33.5682	32.0799	38.0907	CHD2	36.5667	38.1696	34.196	34.5796	0.0618954	-0.158596	-0.142505	0.0160916	0.114888	0.282527	0.473555	0.0240406	FALSE
IRS4__818	O14654	R.SS#PLGQNDNSEYVPMLPGK.F	204.43	195.96	209.74	213.87	191.835	208.014	195.736	187.084	205.479	227.218	209.922	210.975	IRS4	203.377	204.573	196.1	216.039	0.00846099	-0.0610289	0.0786734	0.139702	0.0526763	0.425016	0.589762	1.21274	FALSE
IRS4__439	O14654	R.LAPS#PARPR.H	2190.64	2128.21	2014.33	2180.42	2038.13	2033.72	2123.83	2091.74	2113.7	2277.94	2075.3	2002.19	IRS4	2111.06	2084.09	2109.76	2118.48	-0.0185505	0.0176607	0.0236104	0.00594962	0.141468	0.187104	0.13009	0.0335172	FALSE
IRS4__483	O14654	K.EDQEGS#GGDYMPMNNWGSGNGR.G	10.44	10.92	7.56	5.41688	9.33416	10.5175	9.59431	14.2873	7.2627	11.7438	9.78303	11.785	IRS4	9.64	8.42285	10.3814	11.1039	-0.194725	0.301625	0.398692	0.0970675	0.256505	0.307307	0.662224	0.115841	FALSE
IRS4__872	O14654	K.PSGEGSFSKPGDGGS#PSK.P	587.43	516.08	672.24	536.199	397.003	605.813	524.313	358.373	466.877	675.009	593.411	540.956	IRS4	591.917	513.005	449.854	603.125	-0.206421	-0.189515	0.233485	0.423	0.439324	0.330216	0.531383	1.1377	FALSE
IRS4__779	O14654	K.DNDSESDY#MFM*APGAGAIPK.N	393.65	395.07	403.78	408.071	387.383	421.578	384.06	400.798	414.976	425.19	409.288	416.759	IRS4	397.5	405.677	399.945	417.079	0.0293781	-0.0205325	0.0399882	0.0605207	0.298302	0.160922	0.42149	0.728151	FALSE
IRS4__775	O14654	K.DNDS#ESDYMFMAPGAGAIPK.N	779.58	800.27	874.36	779.53	766.136	848.623	773.279	735.011	735.061	887.862	813.024	830.103	IRS4	818.07	798.097	747.784	843.663	-0.035661	-0.0939422	0.080103	0.174045	0.199622	0.748833	0.595341	1.49825	FALSE
IRS4__465	O14654	R.LSSEVSGSGS#GNFGEEGNPQGK.E	48.24	50.61	55.24	67.6344	52.7712	59.7693	67.428	50.8588	54.7381	53.3217	60.2874	49.0287	IRS4	51.3633	60.0583	57.675	54.2126	0.225625	-0.0584179	-0.147736	-0.0893178	0.771303	0.13288	0.463413	0.222991	FALSE
IRS4__1252	O14654	R.RDNQFDS#PKR.G	926.1	949.61	931.74	812.358	837.922	976.741	890.981	816.072	868.915	1026.47	886.015	880.463	IRS4	935.817	875.674	858.656	930.981	-0.0958323	-0.0283138	0.0883577	0.116672	0.443837	0.106943	0.324738	0.570926	FALSE
IRS4__743	O14654	R.GY#MMMFPR.V	69.1	68.6	78.5	76.4177	72.9595	72.3984	66.7831	77.1216	70.5633	70.2562	71.4017	72.6504	IRS4	72.0667	73.9252	71.4893	71.4361	0.0367345	-0.0483389	-0.0494136	-0.00107477	0.198315	0.286928	0.749921	0.00536695	FALSE
IRS4__68	O14654	R.SDSES#EEEDLPVGEEVCK.R	90.12	78.04	107.5	93.9843	117.61	131.025	108.712	108.127	122.255	87.6861	89.75	128.634	IRS4	91.8867	114.207	113.032	102.024	0.313719	-0.0149207	-0.162745	-0.147824	0.733275	0.0327291	0.285203	0.298736	FALSE
IRS4__751	O14654	R.VS#PPPAPS#PPK.A	435.97	432.77	436.42	450.988	392.565	454.314	434.264	420.036	432.458	441.578	444.849	416.057	IRS4	435.053	432.622	428.919	434.162	-0.00808404	-0.0124017	0.0051239	0.0175256	0.0387398	0.0593705	0.0227446	0.192551	FALSE
IRS4__409	O14654	R.FVTPSEPVAHS#R.R	31.39	26.4	27.16	27.6148	30.461	32.6441	25.479	30.5986	37.1767	29.8444	30.8454	31.5265	IRS4	28.3167	30.24	31.0848	30.7388	0.0948053	0.0397506	0.0236045	-0.0161461	0.379393	0.0783885	0.112905	0.0322929	FALSE
IRS4__751;757	O14654	R.VS#PPPAPS#PPK.A	566.89	618.583	592.825	570.669	589.813	649.042	586.382	576.84	599.488	643.852	614.51	615.069	IRS4	592.766	603.175	587.57	624.477	0.0251124	-0.0378152	0.0500731	0.0878883	0.135834	0.235517	0.326079	1.38613	FALSE
IRS4__1091	O14654	R.SQS#FFAAAR.A	99.08	107.69	101.13	118.008	108.093	103.267	90.1587	102.154	108.851	121.318	100.173	98.79	IRS4	102.633	109.789	100.388	106.76	0.0972406	-0.129153	-0.0403653	0.088788	0.611154	0.597443	0.129059	0.279242	FALSE
IRS4__403	O14654	R.FVTPS#EPVAHSR.R	65.83	64.46	70.16	58.6777	55.9948	65.8084	67.2098	66.803	68.1325	65.2099	68.4399	54.1472	IRS4	66.8167	60.1603	67.3817	62.599	-0.151396	0.163546	0.0573282	-0.106217	0.859562	0.885713	0.175132	0.415414	FALSE
IRS4__757	O14654	R.VS#PPPAPS#PPK.A	306.82	309.69	361.39	301.08	289.594	356.055	298.138	256.427	284.426	336.689	325.275	309.94	IRS4	325.967	315.576	279.664	323.968	-0.0467353	-0.174297	0.0378637	0.21216	0.141812	0.652389	0.135837	1.32405	FALSE
IRS4__251	O14654	K.ELS#GVFR.L	272.03	235.04	246.63	261.418	248.238	257.113	238.211	199.397	228.468	262.914	250.943	242.718	IRS4	251.233	255.589	222.025	252.192	0.0248006	-0.203106	-0.0193076	0.183799	0.132727	1.0443	0.18191	0.977434	FALSE
IRS4__775;779	O14654	K.DNDSES#DY#MFM*APGAGAIPK.N	13.939	12.0792	10.2902	8.13183	11.2135	9.35498	8.51311	7.47136	7.94366	11.106	11.5036	11.6229	IRS4	12.1028	9.56677	7.97604	11.4108	-0.339236	-0.262358	0.254301	0.51666	0.846408	0.675422	0.763416	2.69018	FALSE
IRS4__208	O14654	R.CGT#LGAQPDGEPAALAAAAAAEPPFYK.D	69.45	77.55	70.92	72.7249	78.8558	78.6824	76.6949	69.0353	78.461	72.7123	79.5233	80.0496	IRS4	72.64	76.7544	74.7304	77.4284	0.0794848	-0.0385534	0.0126132	0.0511665	0.566576	0.221762	0.0762049	0.291092	FALSE
IRS4__427	O14654	R.AVS#VPASFFR.R	488.21	439.65	440.13	486.08	394.585	413.407	429.025	426.396	458.612	446.789	443.539	414.747	IRS4	455.997	431.357	438.011	435.025	-0.0801396	0.0220834	0.0122146	-0.00986876	0.303829	0.0758407	0.040545	0.0721467	FALSE
IRS4__1231	O14654	R.VPRPPEREDS#DNDDDTHVR.M	227.29	217.27	211.77	203.597	201.016	209.912	190.606	179.881	195.617	228.622	225.98	203.101	IRS4	218.777	204.842	188.701	219.234	-0.0949505	-0.118404	0.0979643	0.216369	1.14565	1.27804	0.675344	1.36733	FALSE
IRS4__1107	O14654	R.AAVSAFPTDS#LER.D	321.23	312.73	298.43	298.744	308.639	292.113	315.838	261.338	309.181	322.262	329.393	319.858	IRS4	310.797	299.832	295.452	323.838	-0.0518147	-0.0212307	0.111114	0.132345	0.58696	0.0830081	1.70854	0.623572	FALSE
IRS4__828	O14654	R.SSPLGQNDNSEY#VPMLPGK.F	122.1	127.78	116.96	120.732	105.083	133.055	124.934	122.513	117.364	107.665	123.733	120.203	IRS4	122.28	119.624	121.604	117.2	-0.0316874	0.023689	-0.0295247	-0.0532137	0.106548	0.0794159	0.0899939	0.322842	FALSE
EI24__330	O14681	K.FPS#PHPS#PAK.L	81.88	74.93	90.63	90.6236	71.6766	89.0324	74.0022	68.7296	82.5322	91.0966	102.877	92.3789	EI24	82.48	83.7775	75.088	95.4509	0.0225188	-0.157981	0.188196	0.346177	0.0589793	0.511856	0.719194	1.68142	FALSE
EI24__326;330	O14681	K.FPS#PHPS#PAK.L	147.949	132.821	140.247	127.893	137.074	129.167	147.757	118.547	117.406	158.878	136.467	163.456	EI24	140.339	131.378	127.903	152.933	-0.095193	-0.0386681	0.219181	0.257849	0.762646	0.116504	0.95648	0.893005	FALSE
TP53I11__14	O14683	K.KHS#QTDLVSR.L	491.02	497.42	555.75	488.875	488.452	505.515	550.479	512.747	541.317	533.58	537.278	561.721	TP53I11	514.73	494.281	534.848	544.193	-0.0584851	0.113797	0.138787	0.0249898	0.368799	1.29123	1.88013	0.256888	FALSE
MAP2K7__35	O14733	R.IDLNLDIS#PQRPR.P	205.89	214.42	194.36	192.733	218.318	218.796	199.626	187.701	215.809	203.313	201.287	209.496	MAP2K7	204.89	209.949	201.045	204.699	0.0351898	-0.0625187	-0.0365367	0.025982	0.183716	0.30593	0.214935	0.152588	FALSE
PDCD5__125	O14737	K.VMDSDEDDDY#.-	108.85	86.3	70.51	84.5249	63.5544	74.5734	68.4152	58.3399	84.8028	100.345	92.5795	58.771	PDCD5	88.5533	74.2176	70.5193	83.8986	-0.254786	-0.0737424	0.176885	0.250628	0.471264	0.138931	0.263926	0.366152	FALSE
PDCD5__119	O14737	K.VMDS#DEDDDY.-	138.37	151.56	116.44	125.949	132.963	123.677	126.075	125.626	121.45	139.061	149.989	109.855	PDCD5	135.457	127.53	124.384	132.968	-0.0869988	-0.0360323	0.0602485	0.0962808	0.280475	0.406669	0.156248	0.260576	FALSE
SLC9A3R1__291	O14745	R.SASS#DTSEELNSQDSPPK.Q	87.81	94.23	106.18	90.484	111.396	96.7132	109.853	133.314	126.763	101.851	102.934	107.695	SLC9A3R1	96.0733	99.531	123.31	104.16	0.0510099	0.309073	0.0655853	-0.243487	0.157591	1.19051	0.269043	0.985807	FALSE
SLC9A3R1__280	O14745	R.EALAEAALES#PR.P	358.76	364.05	371.16	363.995	424.651	404.048	429.342	413.321	411.267	385.795	388.518	370.905	SLC9A3R1	364.657	397.565	417.977	381.739	0.12465	0.0722331	-0.0586012	-0.130834	0.694263	0.42929	0.325486	1.99012	FALSE
CHEK1__280	O14757	R.VTS#GGVSESPSGFSK.H	53.42	58.05	57.13	59.9437	62.2516	61.2044	55.179	61.8421	64.0966	62.413	59.3188	60.8711	CHEK1	56.2	61.1332	60.3726	60.8676	0.121387	-0.0180642	-0.00628239	0.0117818	1.26035	0.0936185	0.0839247	0.0583565	FALSE
CHEK1__286	O14757	R.VTSGGVSES#PSGFSK.H	75.67	83.77	74.86	73.1301	71.9304	95.0397	70.1084	76.1804	77.0722	78.9502	78.1016	81.496	CHEK1	78.1	80.0334	74.4537	79.516	0.0352797	-0.104259	-0.00935775	0.0949011	0.0821195	0.267426	0.0215501	0.878317	FALSE
CHEK1__331	O14757	R.TGLSLWDTS#PSYIDK.L	74.49	80.28	86.51	85.005	87.5162	80.7959	76.2305	72.0022	80.7595	87.55	71.5302	83.7313	CHEK1	80.4267	84.439	76.3307	80.9372	0.0702362	-0.145646	-0.0611074	0.0845386	0.414647	1.16624	0.255073	0.337335	FALSE
CHEK1__301	O14757	K.HIQSNLDFS#PVNSASSEENVK.Y	45.48	47.23	48.89	40.1082	52.3084	53.7318	39.9789	41.3517	43.8466	43.092	47.1073	51.5779	CHEK1	47.2	48.7161	41.7257	47.2591	0.0456128	-0.223462	-0.0438085	0.179654	0.117894	0.61361	0.103713	0.857811	FALSE
UNC13B__254	O14795	R.AIS#PTSSSR.Y	246.66	233.97	231.71	241.173	234.545	242.381	232.725	248.101	251.867	225.396	242.19	240.68	UNC13B	237.447	239.366	244.231	236.089	0.0116171	0.0290246	-0.0198892	-0.0489138	0.131468	0.296657	0.207984	0.439406	FALSE
BACH1__445	O14867	R.ISES#PEPGQR.T	260.9	277.7	249.62	253.582	261.007	263.51	252.389	275.307	269.525	254.23	248.828	261.084	BACH1	262.74	259.366	265.74	254.714	-0.0186464	0.0350272	-0.0261114	-0.0611386	0.137832	0.333995	0.427526	0.602485	FALSE
BCKDK__31	O14874	R.S#TSATDTHHVEMAR.E	128.76	131.57	132	147.632	130.845	138.448	146.762	134.147	138.482	120.825	128.82	145.775	BCKDK	130.777	138.975	139.797	131.807	0.0877184	0.00850902	-0.076399	-0.084908	0.638255	0.0458633	0.329596	0.393088	FALSE
IKBKB__672	O14920	R.GPVSGS#PDSMNASR.L	199.32	229.62	212.73	216.047	220.022	220.012	219.974	205.233	219.672	215.976	225.464	233.419	IKBKB	213.89	218.693	214.96	224.953	0.032041	-0.024845	0.0407125	0.0655575	0.193723	0.277983	0.46863	0.644013	FALSE
TIMM23__208	O14925	K.GSLLQQS#L.-	13.31	11.16	6.82	5.90097	9.36585	11.5884	18.0123	10.6264	11.726	7.74028	8.27584	13.0453	TIMM23	10.43	8.95174	13.4549	9.68714	-0.220498	0.587893	0.113902	-0.473991	0.228817	0.71137	0.112863	0.580175	FALSE
CASK__582	O14936	R.TQSSSCERDS#PSTSR.Q	90.03	89.56	84.85	81.8897	106.457	101.645	75.4821	83.4769	92.9515	69.7362	85.7903	83.4218	CASK	88.1467	96.6636	83.9702	79.6494	0.133067	-0.203096	-0.279308	-0.0762126	0.425999	0.614154	0.844119	0.239491	FALSE
HGS__315	O14964	K.AEPM*PSASSAPPASSLYSSPVNSS#APLAEDIDPELAR.Y	11.44	15.59	9.79	12.1815	7.63132	8.25136	9.02508	12.3826	10.269	10.9447	13.4965	7.75248	HGS	12.2733	9.35473	10.5589	10.7312	-0.39176	0.17469	0.198047	0.0233571	0.577721	0.276448	0.248497	0.0296292	FALSE
PPP1R12A__862	O14974	R.STGVSFWTQDS#DENEQEQQSDTEEGSNKK.E	49.16	50.48	49.22	50.9407	45.4211	51.1345	48.3956	52.9076	56.2144	43.1533	41.4452	46.4997	PPP1R12A	49.62	49.1654	52.5059	43.6994	-0.0132774	0.0948345	-0.170031	-0.264866	0.0792738	0.492978	1.05758	1.41067	FALSE
PPP1R12A__696	O14974	R.RST#QGVTLTDLQEAEK.T	77.83	82.08	75.94	71.5087	68.2337	82.6396	95.3388	103.611	130.229	87.5952	78.2753	84.6784	PPP1R12A	78.6167	74.1273	109.726	83.5163	-0.0848295	0.565832	0.172052	-0.39378	0.377145	1.21313	0.807347	0.911843	TRUE
HNRNPDL__241	O14979	K.VFVGGLS#PDTSEEQIK.E	93.62	100.68	89.11	80.0553	87.5193	76.9482	89.8655	90.193	91.1489	83.6876	85.3012	84.7537	HNRNPDL	94.47	81.5076	90.4024	84.5808	-0.212921	0.149426	0.0533957	-0.0960307	1.31645	0.987214	0.365492	3.08535	FALSE
ARHGEF10__379	O15013	K.S#LIAQDHR.S	178.94	163.25	189.37	165.508	166.863	173.374	165.773	179.397	172.118	157.205	172.553	170.784	ARHGEF10	177.187	168.582	172.43	166.847	-0.0718238	0.0325606	-0.0149187	-0.0474793	0.424204	0.336452	0.113271	0.372777	FALSE
ZNF609__358	O15014	R.FCDS#PTSDLEMR.N	19.65	10.35	15.54	22.6041	17.8801	18.1747	15.5295	21.7662	16.7727	13.7423	18.113	18.7432	ZNF609	15.18	19.553	18.0228	16.8662	0.365216	-0.117566	-0.213255	-0.0956895	0.605743	0.246792	0.541078	0.177243	FALSE
ZNF609__1055	O15014	K.APS#LTDLVK.S	427.43	381.25	376.39	406.904	381.161	391.767	393.459	390.558	408.988	395.01	363.856	363.937	ZNF609	395.023	393.277	397.668	374.268	-0.00639041	0.0160187	-0.0714769	-0.0874956	0.0320633	0.176153	0.661468	0.856074	FALSE
ZNF609__746	O15014	K.ELESPLT#PGK.V	129.61	131.26	121.39	122.184	119.238	130.261	127.893	121.169	118.621	120.062	120.316	120.448	ZNF609	127.42	123.894	122.561	120.276	-0.0404835	-0.0156065	-0.0427637	-0.0271572	0.321869	0.112065	0.412681	0.304926	FALSE
ZNF609__433	O15014	K.AS#PSSANK.R	108.81	112.31	106.92	112.126	86.2816	121.503	84.4954	87.2511	107.608	97.9851	105.903	112.957	ZNF609	109.347	106.637	93.1183	105.615	-0.0361989	-0.195574	-0.0138934	0.18168	0.0851159	0.446707	0.0292798	0.638413	FALSE
ZNF609__578	O15014	R.LVEPHSPS#PSSK.F	48.65	48.84	46.39	40.8296	44.172	47.7378	40.9734	45.366	38.7461	43.0158	41.4302	49.3585	ZNF609	47.96	44.2465	41.6952	44.6015	-0.116269	-0.0856819	0.01153	0.0972119	0.709302	0.385518	0.0383171	0.392837	FALSE
ZNF609__576;578	O15014	R.LVEPHS#PS#PSSK.F	152.117	170.386	140.175	155.306	144.814	144.739	149.539	154.031	177.418	159.343	145.756	172.483	ZNF609	154.226	148.286	160.329	159.194	-0.0566623	0.112652	0.102401	-0.0102512	0.236243	0.525736	0.531037	0.0330541	FALSE
ZNF609__842	O15014	K.TNS#PAYSDISDAGEDGEGK.V	66.28	69.84	63.39	58.1408	58.0392	73.2881	63.04	68.4168	71.2347	68.2338	66.8819	65.4691	ZNF609	66.5033	63.156	67.5639	66.8616	-0.0745064	0.0973315	0.0822574	-0.015074	0.231742	0.308205	0.266059	0.0950769	FALSE
ZNF609__804	O15014	K.IYSFTDNAPS#PSIGGSSR.L	79.88	92.56	85.5	83.5082	77.3314	75.8279	90.7217	88.1214	74.0215	69.3722	84.7103	68.4676	ZNF609	85.98	78.8892	84.2882	74.1834	-0.124174	0.0955038	-0.0887312	-0.184235	0.718522	0.378957	0.319589	0.613335	FALSE
ZNF609__560	O15014	K.GSLS#PAR.S	686.95	682.04	640.4	700.961	646.67	650.449	641.641	663.521	659.336	622.713	646.762	670.822	ZNF609	669.797	666.027	654.832	646.766	-0.00814297	-0.0244544	-0.0423369	-0.0178824	0.0567871	0.222794	0.35696	0.194882	FALSE
ZNF609__472	O15014	R.TNSMGSAT#GPLPGTK.V	171.7	177.17	182.98	170.095	154.236	169.495	167.116	176.108	169.612	176.993	176.322	156.095	ZNF609	177.283	164.609	170.945	169.804	-0.107017	0.0544953	0.0448263	-0.00966908	0.919059	0.446817	0.236111	0.0515905	FALSE
SEC16A__1437;1441	O15027	R.SNFSSGPGFPEYGYPADTVWPAMEQVSS#RPTS#PEK.F	62.805	62.7212	59.8757	56.4173	60.7501	61.5419	51.6664	53.1437	59.9345	49.583	59.9346	67.4971	SEC16A	61.8006	59.5698	54.9149	59.0049	-0.0530405	-0.117384	-0.0137458	0.103638	0.508875	0.679232	0.0337163	0.27422	FALSE
SEC16A__314	O15027	R.IVNHWAS#PELR.Q	84.23	77.32	71.98	73.6009	71.0725	78.6775	78.907	70.548	65.0431	82.9236	82.2834	72.7507	SEC16A	77.8433	74.4503	71.4994	79.3193	-0.0642963	-0.0583465	0.091394	0.14974	0.326537	0.247272	0.528115	0.677762	FALSE
SEC16A__595	O15027	R.GSVSQPSTPS#PPKPTGIFQTSANSSFEPVK.S	60.93	60.02	64.89	67.6354	54.0648	53.1759	69.4935	59.3254	63.1082	56.246	64.1183	61.3575	SEC16A	61.9467	58.2921	63.9757	60.5739	-0.0877273	0.134224	0.0553974	-0.0788267	0.281678	0.428767	0.159814	0.377333	FALSE
SEC16A__1222	O15027	R.YPEPERPS#SR.A	43.58	48.72	49.66	54.2031	38.3511	40.1486	33.9002	33.1069	40.5854	40.0614	42.7622	42.072	SEC16A	47.32	44.2343	35.8642	41.6319	-0.0972854	-0.302621	-0.0874768	0.215145	0.213785	0.633033	0.18246	0.906494	FALSE
SEC16A__2022	O15027	R.S#PDPGIVPQEAPVGNSLSELSEENFDGK.F	54.15	63.02	60.72	56.7217	55.7439	59.9316	58.2902	73.4408	67.1425	69.1197	69.2397	64.2383	SEC16A	59.2967	57.4657	66.2912	67.5326	-0.0452496	0.206115	0.232882	0.026767	0.236639	0.756805	2.00773	0.0908365	FALSE
SEC16A__569	O15027	K.QIDSS#PVGGETDETTVSQNYR.G	29.19	30.44	33.42	35.8325	27.0818	28.4448	30.6302	33.7648	26.1991	36.9305	32.7193	32.3192	SEC16A	31.0167	30.453	30.198	33.9897	-0.0264574	-0.0121326	0.158511	0.170643	0.0637774	0.0243559	0.476559	0.629817	FALSE
SEC16A__2271	O15027	K.VLSSAAS#LPGSELPSSRPEGSQGGELSR.C	14.03	13.66	12.6	11.289	12.9286	14.6372	12.1321	14.4927	14.0574	13.1637	12.5836	11.4633	SEC16A	13.43	12.9516	13.5607	12.4035	-0.0523294	0.0663047	-0.0623788	-0.128683	0.164854	0.192012	0.187679	0.573074	FALSE
SEC16A__342	O15027	R.GDS#PENR.T	459.9	450.15	452.19	458.109	446.149	448.894	429.451	401.027	411.698	467.343	462.312	405.345	SEC16A	454.08	451.051	414.059	445	-0.00965694	-0.123455	-0.019484	0.103971	0.256531	1.50223	0.10166	0.59048	FALSE
SEC16A__2081	O15027	R.ADSGPTQPPLS#LSPAPETK.R	20.26	16.6	15.69	9.73839	13.5903	17.215	16.5341	14.0477	14.6572	15.7245	16.8148	10.503	SEC16A	17.5167	13.5146	15.0797	14.3474	-0.374213	0.158089	0.0862762	-0.0718124	0.68567	0.258127	0.102977	0.123598	FALSE
SEC16A__1441	O15027	R.SNFSSGPGFPEYGYPADTVWPAMEQVSS#RPTS#PEK.F	20.67	25.23	35.03	30.272	27.1608	28.6324	29.8755	35.6804	34.1421	33.0794	32.1191	33.2295	SEC16A	26.9767	28.6884	33.2327	32.8093	0.0887559	0.212133	0.193639	-0.0184946	0.137861	0.98849	1.50241	0.0799522	FALSE
SEC16A__1069	O15027	R.AQQELVPPQQQAS#PPQLPK.A	351.46	340.42	373.77	339.372	353.041	367.175	347.303	334.32	348.425	344.838	356.632	369.225	SEC16A	355.217	353.196	343.349	356.898	-0.00823023	-0.0407923	0.0150441	0.0558363	0.0548549	0.443573	0.126952	0.714611	FALSE
SEC16A__2054	O15027	K.FANLT#PSR.T	53.63	53.12	46.84	48.1487	47.1907	51.3784	56.5777	41.6593	51.1986	50.2243	42.202	53.2652	SEC16A	51.1967	48.9059	49.8119	48.5638	-0.0660403	0.0264806	-0.0101273	-0.0366079	0.369523	0.0665318	0.0315552	0.080149	FALSE
SEC16A__1964	O15027	R.LLPSAPQTLPDGPLAS#PAR.V	142.79	122.61	119.96	144.288	118.155	108.07	129.09	112.459	120.315	124.926	121.865	123.835	SEC16A	128.453	123.504	120.621	123.542	-0.0566823	-0.0340792	0.000437878	0.0345171	0.139647	0.0839894	0.00106613	0.216675	FALSE
KHNYN__353	O15037	R.LHNGNAS#PPR.V	63.74	60.31	62.86	69.8474	71.7069	60.9049	67.8449	66.2382	63.869	67.5955	68.4533	63.9549	KHNYN	62.3033	67.4864	65.984	66.6679	0.115287	-0.0324797	-0.017605	0.0148747	0.590955	0.152095	0.0773765	0.140453	FALSE
U2SURP__485	O15042	K.LYSILQGDS#PTK.W	159.96	169.63	162.12	185.309	156.116	154.752	160.775	157.457	158.274	162.465	161.262	154.135	U2SURP	163.903	165.392	158.835	159.287	0.0130458	-0.0583577	-0.0542615	0.00409615	0.0469978	0.237491	0.216771	0.054028	FALSE
U2SURP__919	O15042	K.EKDECT#PTR.K	1053.81	990.76	1000.68	1253.74	1288.48	1425.47	1025.99	1049.33	1583.84	826.278	997.645	954.961	U2SURP	1015.08	1322.56	1219.72	926.294	0.381737	-0.116783	-0.513792	-0.397009	1.7454	0.197237	2.24206	0.611857	FALSE
SETD1A__1153	O15047	R.PDERPSS#PIPLLPPPK.K	307.02	302.6	282.48	297.704	269.705	305.221	288.879	265.357	281.562	314.714	313.924	286.397	SETD1A	297.367	290.877	278.599	305.011	-0.0318346	-0.0622173	0.068455	0.130672	0.186298	0.395843	0.421441	1.04197	FALSE
SETD1A__459;464	O15047	R.TS#PRPAS#PAR.S	151.699	148.955	151.256	152.878	146.737	163.098	137.567	144.893	152.286	144.431	154.331	139.352	SETD1A	150.637	154.238	144.915	146.038	0.0340857	-0.089947	-0.0788158	0.0111312	0.275033	0.659112	0.560011	0.0638329	FALSE
SETD1A__1125	O15047	R.PAGPTEES#PPSAPLRPPEPPAGPPAPAPR.P	14.94	17.62	18.38	15.8176	20.0583	11.6512	13.8481	15.0676	18.6227	10.5511	19.9483	13.1395	SETD1A	16.98	15.8424	15.8461	14.5463	-0.100049	0.00034352	-0.123135	-0.123479	0.155774	0.000430169	0.128071	0.150253	FALSE
SETD1A__1169	O15047	K.TVS#FSAIEVVPAPEPPPATPPQAK.F	36.45	39.68	35.44	43.5939	34.2114	37.4449	34.796	36.4392	33.7109	34.065	39.5016	38.1087	SETD1A	37.19	38.4168	34.9821	37.2251	0.0468211	-0.13512	-0.0454608	0.0896595	0.145914	0.470981	0.135223	0.513037	FALSE
SETD1A__1103	O15047	R.VAGS#PVTPLPEQEASPAR.P	88.5	92.51	99.68	110.851	101.012	97.0685	102.435	98.7765	109.142	103.13	101.363	100.157	SETD1A	93.5633	102.977	103.451	101.55	0.138309	0.0066258	-0.0201286	-0.0267544	0.82241	0.0311578	0.117224	0.221448	FALSE
GARRE1__945	O15063	K.HS#SGEQDTSTLPSPPLLTTVEDVNQDNK.T	11.65	7.65	9.41	6.57722	9.69524	8.46319	11.3835	10.483	13.0768	11.3344	11.5791	11.5693	GARRE1	9.57	8.24522	11.6478	11.4942	-0.214962	0.498426	0.47928	-0.0191462	0.375477	1.32924	1.16289	0.065991	TRUE
GARRE1__723	O15063	R.APQAGAHTPLTPQPGLAPQQQS#PK.Q	9.56	5.67	8.99	7.4586	11.2779	13.0028	6.34266	9.70975	11.5597	10.8841	9.2006	11.8531	GARRE1	8.07333	10.5798	9.20403	10.6459	0.390073	-0.200972	0.00899419	0.209966	0.535409	0.24231	0.011763	0.335117	FALSE
MCF2L__973	O15068	R.ALEQSQSLPLPAPTS#TSPSR.G	55.92	62.06	62.8	65.6607	61.5804	57.3123	55.1646	64.573	63.9249	51.4026	61.888	57.3543	MCF2L	60.26	61.5178	61.2209	56.8816	0.0298033	-0.00698067	-0.113041	-0.106061	0.143481	0.0255933	0.521595	0.43272	FALSE
DCLK1__337	O15075	K.SPSPSPTS#PGSLR.K	193.28	202.22	211.32	175.011	177.996	175.129	191.295	196.329	182.217	194.924	212.006	192.251	DCLK1	202.273	176.045	189.947	199.727	-0.200362	0.109654	0.182084	0.0724298	1.47516	1.14894	1.2311	0.571169	FALSE
ARHGEF11__663;668	O15085	R.S#LENPT#PPFTPK.M	45.0005	53.0591	42.5458	47.453	49.5141	53.1186	45.8071	42.5117	47.6559	42.7404	48.9659	46.4951	ARHGEF11	46.8685	50.0285	45.3249	46.0671	0.0941345	-0.142448	-0.119014	0.0234345	0.354307	0.983051	0.739515	0.114221	FALSE
ARHGEF11__271	O15085	R.QGS#DAAVPSTGDQGVDQSPK.P	65.37	63.82	70.98	68.6358	60.1339	63.5814	66.6169	60.9237	61.9345	68.9063	68.0905	55.3061	ARHGEF11	66.7233	64.117	63.1584	64.101	-0.0574835	-0.0217338	-0.000361922	0.0213719	0.324893	0.114059	0.00102193	0.0671251	FALSE
ARHGEF11__255	O15085	R.TS#PVIM*AR.V	283.45	294.95	298.66	261.851	262.238	274.787	304.051	293.036	298.368	311.68	261.647	286.659	ARHGEF11	292.353	266.292	298.485	286.662	-0.134703	0.16465	0.10634	-0.0583099	1.84863	2.32233	0.534962	0.299813	FALSE
ARHGEF11__1480	O15085	R.WTDGSLS#PPAK.E	140.81	134.36	142.67	148.672	126.258	146.068	123.508	130.552	135.885	138.509	143.533	142.031	ARHGEF11	139.28	140.333	129.982	141.358	0.0108634	-0.110544	0.0104992	0.121043	0.0462106	0.54657	0.0460747	1.15318	FALSE
ARHGEF11__668;672	O15085	R.SLENPT#PPFT#PK.M	44.518	46.5465	46.3811	48.554	40.52	46.63	46.5378	48.8352	43.5011	41.3591	39.8512	40.7682	ARHGEF11	45.8152	45.2346	46.2914	40.6595	-0.0183981	0.0333158	-0.153835	-0.187151	0.0777852	0.133878	0.7071	1.23418	FALSE
ARHGEF11__668	O15085	R.S#LENPT#PPFTPK.M	54.59	46.21	59.03	51.0218	41.035	52.293	51.2597	47.1238	50.0736	51.6548	44.611	52.3214	ARHGEF11	53.2767	48.1166	49.4857	49.5291	-0.146969	0.0404769	0.0417416	0.00126475	0.425456	0.127828	0.117725	0.00504773	FALSE
ARHGEF11__1295	O15085	R.TRNS#GIWESPELDR.N	153.81	158.78	157.12	156.004	170.364	187.948	170.776	192.889	176.903	160.138	143.026	176.733	ARHGEF11	156.57	171.439	180.189	159.966	0.130885	0.0718203	-0.0999315	-0.171752	0.607361	0.311682	0.355766	0.769079	FALSE
LSM1__133	O15116	R.ADTLDEY#.-	19.81	21.37	17.3	17.9913	15.2063	17.8399	20.9033	17.1629	18.9974	18.5698	19.7568	12.7856	LSM1	19.4933	17.0125	19.0212	17.0374	-0.196385	0.161013	0.00210633	-0.158907	0.753424	0.640089	0.00337936	0.326452	FALSE
SCAMP1__45	O15126	R.T#PPPGGVK.M	376.08	345	373.91	357.854	321.655	367.662	377.832	359.1	349.293	373.597	351.841	371.164	SCAMP1	364.997	349.057	362.075	365.534	-0.064421	0.0528276	0.0665431	0.0137156	0.385379	0.320088	0.431521	0.115677	FALSE
TRIM24__811	O15164	K.S#PLHVGETR.K	63.36	67.23	91.6	69.4095	70.3518	83.1871	81.3683	53.8426	71.9736	61.2595	81.1873	78.3305	TRIM24	74.0633	74.3161	69.0615	73.5924	0.00491509	-0.105793	-0.0141174	0.0916759	0.00822146	0.21658	0.0317064	0.166743	FALSE
TRIM24__1028	O15164	K.FSDDS#DDDFVQPR.K	243.51	259.57	284.88	218.539	260.265	280.245	294.095	282.548	250.866	248.615	260.121	275.828	TRIM24	262.653	253.016	275.836	261.521	-0.0539299	0.124583	0.0476989	-0.0768841	0.164552	0.432009	0.155285	0.389149	FALSE
TRIM24__744	O15164	K.QES#DEESRPQNANYPR.S	12.27	9.75	13.42	13.2927	7.63897	13.6953	15.1239	10.9375	13.2371	11.3749	12.1216	12.0088	TRIM24	11.8133	11.5423	13.0995	11.8351	-0.0334826	0.182579	0.0361391	-0.14644	0.0405353	0.265766	0.0481316	0.390993	FALSE
AXIN1__493	O15169	R.S#PDSGHVAK.M	158.3	149.17	149.58	159.817	136.775	131.556	137.168	154.068	142.294	124.053	130.255	151.904	AXIN1	152.35	142.716	144.51	135.404	-0.0942438	0.0180219	-0.0758776	-0.0938996	0.413656	0.061147	0.237651	0.37981	FALSE
AXIN1__77	O15169	R.SDLDLGYEPEGSAS#PTPPYLK.W	157.84	172.41	169.37	147.465	159.989	152.057	153.302	140.735	160.912	138.328	135.849	152.049	AXIN1	166.54	153.171	151.649	142.075	-0.120729	-0.0144	-0.108486	-0.0940858	1.08035	0.0762822	0.806481	0.544375	FALSE
AXIN1__217	O15169	R.TGSES#PK.V	628.83	636.73	615.29	520.707	579.742	612.94	537.094	573.349	573.246	613.68	521.637	529.683	AXIN1	626.95	571.13	561.23	555	-0.134532	-0.0252266	-0.0413299	-0.0161033	0.772556	0.11842	0.150577	0.0661324	FALSE
PGRMC2__208;210	O15173	R.LLKPGEEPS#EY#TDEEDTK.D	27	19.4921	27.2513	22.3294	25.5037	23.7064	24.861	23.8889	16.6348	32.2575	21.5633	26.7716	PGRMC2	24.5811	23.8465	21.7949	26.8641	-0.043775	-0.129785	0.171905	0.301689	0.0932487	0.283916	0.36172	0.554281	FALSE
PGRMC2__90	O15173	R.GLGAGAGAGEES#PATSLPR.M	85.19	94.88	87.97	82.6619	79.3275	83.3483	85.8668	78.0582	78.7535	90.36	88.6437	87.1797	PGRMC2	89.3467	81.7792	80.8928	88.7278	-0.127679	-0.0157232	0.117651	0.133374	0.984155	0.112533	1.88392	1.13004	FALSE
PGRMC2__211	O15173	K.PGEEPSEYT#DEEDTK.D	357.97	327.48	355.99	351.86	313.172	365.844	310.241	324.251	321.62	339.4	354.827	338.784	PGRMC2	347.147	343.625	318.704	344.337	-0.0147097	-0.10862	0.0029863	0.111606	0.0652188	0.600822	0.0136512	1.68087	FALSE
PGRMC2__210	O15173	R.LLKPGEEPSEY#T#DEEDTK.D	150.65	173.29	165.7	137.502	161.519	139.542	150.225	149.012	150.638	149.21	164.849	184.294	PGRMC2	163.213	146.187	149.958	166.118	-0.158941	0.0367438	0.184387	0.147644	0.767535	0.172266	0.704081	0.598399	FALSE
PGRMC2__210;211	O15173	R.LLKPGEEPSEY#T#DEEDTK.D	204.741	193.586	192.186	186.889	186.752	180.892	173.007	174.293	183.896	193.603	223.483	212.391	PGRMC2	196.838	184.845	177.065	209.826	-0.0906943	-0.0620317	0.182877	0.244909	1.12258	0.857311	1.01451	1.3074	FALSE
CASC3__363;373	O15234	R.DPS#PEADAPVLGS#PEK.E	109.455	116.697	101.82	88.7297	86.956	126.122	89.8429	85.8441	87.3499	120.136	103.77	101.621	CASC3	109.324	100.602	87.679	108.509	-0.119947	-0.198363	0.109149	0.307512	0.241907	0.378663	0.210893	1.1845	FALSE
CASC3__265	O15234	R.YGS#PPQR.D	302.13	295.59	307.86	286.74	312.537	323.165	287.878	279.231	266.742	339.026	311.983	302.721	CASC3	301.86	307.481	277.95	317.91	0.026616	-0.145669	0.0481237	0.193793	0.178762	1.02921	0.27238	1.33595	FALSE
CASC3__23	O15234	R.ASQDTEDEESGASGS#DSGGSPLR.G	18.03	20.06	19.68	15.8136	18.2174	17.7108	19.8119	19.8687	19.4808	14.4246	22.9844	17.0473	CASC3	19.2567	17.2473	19.7205	18.1521	-0.158991	0.193325	0.0737723	-0.119553	0.972777	1.13217	0.119252	0.222614	FALSE
CASC3__125	O15234	K.SEANDAVNS#STK.E	74.56	72.3	93.33	79.6142	66.9196	91.1168	68.3766	80.6858	75.624	77.2447	83.1302	93.9719	CASC3	80.0633	79.2169	74.8955	84.7822	-0.0153341	-0.0809295	0.0979545	0.178884	0.0294792	0.207267	0.256681	0.733089	FALSE
CASC3__66	O15234	R.RVES#GGAK.S	1222.12	1180.78	1117.34	1156.42	1229.07	1161.31	1183.5	1151.48	1184.03	1286.85	1193.1	1298.95	CASC3	1173.41	1182.27	1173.01	1259.63	0.0108441	-0.0113454	0.0914472	0.102793	0.0809873	0.127916	0.8557	0.953737	FALSE
CASC3__117;125	O15234	K.VELKS#EANDAVNS#STK.E	44.8352	46.5292	40.9527	43.735	30.6811	45.8776	34.6409	38.0742	41.551	41.3684	46.8926	39.4514	CASC3	44.1057	40.0979	38.0887	42.5708	-0.137438	-0.0741644	0.0863362	0.160501	0.305713	0.13946	0.173135	0.679013	FALSE
CASC3__148	O15234	K.STVTGERQS#GDGQESTEPVENK.V	108.58	141.69	120.98	124.959	137.048	117.678	128.399	152.175	144.407	135.635	122.119	147.902	CASC3	123.75	126.562	141.661	135.219	0.0324108	0.162598	0.0954544	-0.067144	0.0879056	0.765243	0.386951	0.249649	FALSE
CASC3__18;28	O15234	R.ASQDTEDEES#GASGSDSGGS#PLR.G	19.3604	21.7399	19.4498	22.9034	11.5183	17.7659	14.7401	20.1198	20.1186	19.5021	18.8242	19.563	CASC3	20.1834	17.3959	18.3261	19.2964	-0.214423	0.0751592	0.149591	0.0744315	0.310767	0.0864102	0.205973	0.191308	FALSE
CASC3__373	O15234	R.DPS#PEADAPVLGS#PEK.E	14.88	9.87	15	14.0256	8.85044	16.797	6.78373	11.363	8.16508	16.8511	13.5573	9.52006	CASC3	13.25	13.2243	8.7706	13.3095	-0.00279743	-0.592447	0.00926156	0.601709	0.00289816	0.71941	0.00889362	0.801067	FALSE
CASC3__363	O15234	R.DPS#PEADAPVLGS#PEK.E	339.78	315.96	321.72	333.505	316.321	346.091	308.958	281.094	307.624	359.677	350.384	323.476	CASC3	325.82	331.972	299.225	344.512	0.0269884	-0.149831	0.0534905	0.203321	0.212126	1.22742	0.377389	1.46413	FALSE
SPTLC1__381	O15269	K.ALQGIS#GLK.V	58.84	62.67	53.12	64.4269	52.677	52.3323	58.881	49.2	46.4083	65.1902	43.1858	43.5171	SPTLC1	58.21	56.4787	51.4965	50.631	-0.0435597	-0.133234	-0.157685	-0.0244512	0.13014	0.381741	0.275568	0.0349753	FALSE
OGT__1045	O15294	K.PVEVTES#A.-	25.28	13.85	21.68	21.6906	11.5785	18.9293	14.4818	7.69379	12.4159	23.5858	21.2134	15.3812	OGT	20.27	17.3995	11.5305	20.0601	-0.220303	-0.593587	0.205289	0.798875	0.251159	0.718433	0.274053	1.25032	FALSE
POLR3G__157	O15318	R.GDGEKS#DEENEEK.E	208.84	209.61	217.98	215.302	201.572	223.504	169.181	171.415	199.254	232.916	209.945	203.339	POLR3G	212.143	213.459	179.95	215.4	0.00892286	-0.246364	0.0130553	0.259419	0.0633237	1.27627	0.0607064	1.25884	FALSE
MID1__96	O15344	K.ASVSGPNS#PSETR.R	418.19	430.35	451.6	414.649	384.917	423.297	420.047	386.834	406.631	440.925	418.26	403.284	MID1	433.38	407.621	404.504	420.823	-0.0884035	-0.0110748	0.0459853	0.0570601	0.777104	0.0721629	0.342133	0.485725	FALSE
INPPL1__132	O15357	R.EPDPPDDRDAS#DGEDEKPPLPPR.S	263.94	265.95	278.21	271.734	228.595	244.488	257.264	229.529	263.623	277.521	266.8	264.956	INPPL1	269.367	248.272	250.139	269.759	-0.117647	0.0108036	0.119747	0.108943	0.637554	0.0386044	0.648472	0.71358	FALSE
EIF3D__529	O15371	R.VYSLPDGTFSS#DEDEEEEEEEEEEEEEEET.-	45.58	42.63	45.9	46.1395	43.8642	51.3233	50.81	51.2175	50.651	49.4828	47.1613	44.82	EIF3D	44.7033	47.109	50.8929	47.1547	0.0756205	0.11146	0.0013998	-0.11006	0.397504	0.641939	0.0057265	0.971925	FALSE
EIF3D__161	O15371	R.DSS#VEVR.S	225.21	210.34	205.95	210.16	201.069	210.141	202.495	197.396	211.172	231.233	186.788	197.714	EIF3D	213.833	207.123	203.687	205.245	-0.0459968	-0.0241334	-0.0131433	0.0109901	0.417976	0.271644	0.0445404	0.0362285	FALSE
EIF3H__183	O15372	K.DFS#PEALK.K	404.13	395.64	425.61	406.89	417.085	442.473	449.532	422.374	433.237	456.672	434.078	466.496	EIF3H	408.46	422.149	435.048	452.416	0.0475582	0.0434212	0.0998955	0.0564742	0.420224	0.411252	0.990906	0.624833	FALSE
HDAC3__424	O15379	R.GPEENYSRPEAPNEFYDGDHDNDKES#DVEI.-	103.92	109.35	101.32	125.251	122.283	111.037	104.201	123.436	114.041	108.727	104.485	123.835	HDAC3	104.863	119.524	113.893	112.349	0.188788	-0.0696245	-0.0893123	-0.0196877	1.24656	0.326854	0.413928	0.0665869	FALSE
STX7__79	O15400	K.EFGSLPTT#PSEQR.Q	35.52	31.06	33.76	32.6288	27.0339	27.8046	35.9224	29.0469	32.0454	36.7437	32.1248	31.1639	STX7	33.4467	29.1558	32.3382	33.3442	-0.198081	0.149459	0.193653	0.0441939	0.898788	0.527058	0.786948	0.141386	FALSE
STX7__131	O15400	R.VSGS#FPEDSSK.E	448.54	483.3	458.53	452.7	485.609	474.84	488.011	462.367	468.243	499.507	502.336	357.599	STX7	463.457	471.05	472.874	453.147	0.0234452	0.00557571	-0.0558995	-0.0614752	0.207318	0.0503273	0.127089	0.141852	FALSE
TNRC18__991;995	O15417	K.AVS#PPPS#PR.A	84.5004	69.9044	65.0787	81.6792	75.7144	64.0515	57.6878	67.0871	66.5566	76.666	69.7414	82.9538	TNRC18	73.1612	73.815	63.7771	76.4537	0.0128364	-0.210875	0.0506721	0.261548	0.0281227	0.729102	0.152221	1.19886	FALSE
TNRC18__1127	O15417	R.LALS#PEDKPIR.L	53.59	38.2	41.19	41.7365	41.178	43.5181	31.6503	35.2439	42.3932	40.9137	44.3591	42.9456	TNRC18	44.3267	42.1442	36.4291	42.7395	-0.072841	-0.210241	0.0202351	0.230476	0.161079	0.682305	0.183878	0.755713	FALSE
TNRC18__999	O15417	R.AS#PVAALK.A	153.99	148.11	146.62	163.614	146.964	148.871	125.539	139.43	133.817	158.118	155.056	155.36	TNRC18	149.573	153.149	132.929	156.178	0.0340875	-0.204288	0.0282512	0.232539	0.236082	1.38273	0.203993	1.62649	FALSE
TNRC18__2470	O15417	K.LDHEGVT#SPK.S	85.25	88.25	74.24	83.1456	86.9302	80.6033	90.978	77.7888	89.8402	90.4165	86.3428	85.4102	TNRC18	82.58	83.5597	86.2023	87.3898	0.0170152	0.0449195	0.0646575	0.019738	0.0718374	0.214899	0.727241	0.0906832	FALSE
TNRC18__2146	O15417	R.GGAVERPLT#PAPR.S	102.93	94.36	96.95	102.618	96.4158	98.3033	94.2872	102.906	95.6715	97.1798	107.83	122.339	TNRC18	98.08	99.1122	97.6216	109.116	0.0151038	-0.0218622	0.138731	0.160593	0.119312	0.172345	0.519982	0.599583	FALSE
TNRC18__1957	O15417	R.GPDPSS#PDK.A	112.34	123.12	130.72	116.831	118.574	129.871	108.349	114.777	121.234	114.603	132.577	131.075	TNRC18	122.06	121.759	114.787	126.085	-0.00356429	-0.0850687	0.0503708	0.13544	0.0147853	0.55876	0.23917	0.729262	FALSE
ABCC4__646	O15439	K.DNEESEQPPVPGT#PTLR.N	82.76	98.18	94.34	100.993	91.1336	91.6312	82.2333	88.1079	83.6994	94.55	99.1345	93.1468	ABCC4	91.76	94.5861	84.6802	95.6105	0.0437627	-0.159604	0.0155407	0.175144	0.190123	1.1513	0.0979621	1.90629	FALSE
POLR1G__459	O15446	R.ATPGS#TK.K	84.71	97.86	96.79	72.9959	92.4956	98.7916	84.664	103.108	88.2667	103.273	103.583	111.627	POLR1G	93.12	88.0944	92.0129	106.161	-0.0800414	0.062786	0.269135	0.206349	0.215893	0.151249	0.872918	0.948018	FALSE
POLR1G__490	O15446	R.MPETVPQEEMPGPPLNSES#GEEAPTGR.D	12.11	11.22	12.05	14.7375	10.0757	9.35382	10.8382	9.80741	8.62652	10.3021	11.6686	8.68362	POLR1G	11.7933	11.389	9.75737	10.2181	-0.0503297	-0.223077	-0.156512	0.0665646	0.0787522	0.353964	0.236074	0.160098	FALSE
POLR1G__285	O15446	K.QEQINTEPLEDTVLS#PTK.K	56.23	59.13	61.24	59.7121	52.0826	49.1051	51.1687	58.5442	58.3841	56.1528	48.293	51.5299	POLR1G	58.8667	53.6333	56.0323	51.9919	-0.134323	0.0631319	-0.0448411	-0.107973	0.628492	0.235263	0.156637	0.533824	FALSE
POLR1G__126;128	O15446	R.ILEGPQQSLS#GS#PLQPIPASPPPQIPPGLRPR.F	29.7001	28.5676	26.161	27.7431	31.596	25.6849	27.9833	35.4465	31.4317	29.4801	35.3645	30.4952	POLR1G	28.1429	28.3413	31.6205	31.7799	0.0101366	0.157953	0.165209	0.00725671	0.0326727	0.516745	0.614951	0.0187768	FALSE
YKT6__172	O15498	K.LDDLVS#K.S	15.17	8.92	14.51	15.6911	16.0755	11.5968	13.0678	17.0388	13.5034	15.3997	14.2159	13.6088	YKT6	12.8667	14.4545	14.5367	14.4081	0.167877	0.00818431	-0.00463585	-0.0128202	0.255759	0.0142607	0.00966129	0.0308505	FALSE
NUP42__106	O15504	K.EGFGLSENPFASLS#PDEQKDEK.K	116.34	126.8	98.27	109.045	120.979	125.017	105.896	113.499	130.114	110.83	100.774	117.232	NUP42	113.803	118.347	116.503	109.612	0.056478	-0.022652	-0.110617	-0.0879646	0.175912	0.0745164	0.573573	0.324037	FALSE
PDPK1__241	O15530	R.ANS#FVGTAQYVSPELLTEK.S	185.53	182.23	190.02	202.71	209.37	181.556	199.198	218.66	203.607	181.482	197.481	198.221	PDPK1	185.927	197.879	207.155	192.395	0.0898824	0.066095	-0.0405483	-0.106643	0.540794	0.374702	0.209538	0.852572	FALSE
RNF113A__85	O15541	K.AAYGDLSS#EEEEENEPESLGVVYK.S	167.57	185.57	176	165.381	185.868	172.883	160.167	199.448	175.468	201.533	183.039	187.25	RNF113A	176.38	174.711	178.361	190.607	-0.0137194	0.0298323	0.125635	0.0958031	0.0738118	0.0993395	0.904257	0.388274	FALSE
RNF113A__253	O15541	R.YGVYEDENYEVGS#DDEEIPFK.C	57.58	60.12	45.3	60.3081	51.3075	46.8301	47.8014	47.4149	47.0872	58.0747	60.8588	49.5515	RNF113A	54.3333	52.8152	47.4345	56.1617	-0.0408831	-0.155019	0.0886311	0.24365	0.0890673	0.5124	0.253908	0.907629	FALSE
ZZEF1__1464	O43149	R.TSS#VVEEHFQASVSPTEAAPPATGDQSPGLGTQPK.L	56.03	61.12	64.39	61.5421	59.3778	55.35	60.3193	62.867	74.9007	55.1255	55.305	73.6437	ZZEF1	60.5133	58.7566	66.029	61.3581	-0.0425016	0.168348	0.062502	-0.105846	0.224721	0.615004	0.143425	0.239937	FALSE
ZZEF1__2444	O43149	R.GDREEEVERPVSS#PGDPEQK.K	137.29	148.86	137.56	137.021	132.091	128.044	131.575	160.989	142.783	137.694	134.005	137.325	ZZEF1	141.237	132.385	145.115	136.341	-0.093373	0.132459	0.0424812	-0.0899777	0.863575	0.564176	0.575832	0.383107	FALSE
ZZEF1__1518	O43149	K.LPSSSGLPAADVSPATAEEPLS#PSTPTR.R	111.16	111.52	106.72	90.3381	109.7	115.446	101.677	114.435	124.596	101.665	119.984	112.485	ZZEF1	109.8	105.161	113.569	111.378	-0.0622717	0.110968	0.0828571	-0.0281113	0.217409	0.344853	0.26498	0.0916165	FALSE
ASAP2__701	O43150	R.LLHEDLDES#DDDM*DEK.L	68.8	58.64	59.57	59.4394	53.6109	57.1217	46.1034	45.5416	52.1532	52.1568	52.3816	55.8431	ASAP2	62.3367	56.724	47.9327	53.4605	-0.136122	-0.242949	-0.0854859	0.157463	0.653468	1.47103	0.70258	0.986849	FALSE
TTI1__828	O43156	K.DVADGNVS#DFDNEEEEQSVPPK.V	61.02	67.93	72.09	72.3785	87.7687	71.334	84.8031	76.8957	82.1744	73.0991	69.3099	82.3087	TTI1	67.0133	77.1604	81.291	74.9059	0.203412	0.075236	-0.0427813	-0.118017	0.714807	0.273975	0.124822	0.612615	FALSE
TTI1__459	O43156	R.WNSDDLNAS#PK.T	29.53	24.22	32.57	21.8169	26.304	27.1779	31.8762	19.1193	24.4302	30.8193	24.7793	23.7159	TTI1	28.7733	25.0996	25.1419	26.4382	-0.197068	0.00243114	0.0749588	0.0725276	0.538263	0.00332375	0.183375	0.106925	FALSE
RRP8__223	O43159	K.TEVS#PVPR.T	375.35	363.71	379.45	375.793	398.817	391.132	412.655	426.381	433.788	383.781	404.746	425.258	RRP8	372.837	388.58	424.275	404.595	0.0596696	0.126786	0.0582662	-0.0685199	0.861917	1.74638	0.488648	0.618929	FALSE
IRAK2__144	O43187	R.MATFPGPGSS#PAR.A	30.87	31.99	32.91	41.9906	28.7567	39.5434	26.328	29.8954	34.7895	24.8007	34.4442	30.3354	IRAK2	31.9233	36.7636	30.3376	29.8601	0.203665	-0.277167	-0.300056	-0.0228891	0.448912	0.582513	0.614719	0.0437859	FALSE
DYNC1LI2__194	O43237	K.DFQDYM*EPEEGCQGS#PQR.R	116.2	109.95	118.84	132.956	126.397	119.514	119.635	126.981	127.496	108.408	112.175	117.381	DYNC1LI2	114.997	126.289	124.704	112.654	0.135134	-0.0182179	-0.164822	-0.146604	1.08342	0.123573	1.29176	1.52946	FALSE
DYNC1LI2__376	O43237	K.QPAT#PTR.A	38.18	40.34	38.83	41.3325	35.3741	30.5647	32.003	34.0846	35.2063	40.3389	35.9839	33.8672	DYNC1LI2	39.1167	35.7571	33.7646	36.73	-0.129552	-0.082719	0.0387284	0.121447	0.40449	0.226207	0.0938784	0.585997	FALSE
DYNC1LI2__405	O43237	R.GGPASVPS#SSPGTSVK.K	8.05	11.26	9.94	13.4318	10.2594	8.16483	8.73083	8.11442	8.98346	9.38843	13.7332	9.72265	DYNC1LI2	9.75	10.6187	8.60957	10.9481	0.123131	-0.302591	0.0440771	0.346668	0.181622	0.496224	0.0548097	0.632108	FALSE
SART1__448	O43290	R.RVS#EVEEEKEPVPQPLPSDDTR.V	155.57	163.52	150.79	147.154	167.209	157.931	146.309	150.853	153.52	150.475	163.373	153.67	SART1	156.627	157.431	150.227	155.839	0.00739146	-0.0675753	-0.0146612	0.0529141	0.0392922	0.466943	0.0797982	0.536349	TRUE
SART1__598	O43290	R.SANGGSES#DGEENIGWSTVNLDEEK.Q	20.5	20.69	21.98	22.5489	19.9459	18.9304	22.1159	16.4476	14.3196	20.0607	14.0782	18.7611	SART1	21.0567	20.4751	17.6277	17.6333	-0.0404095	-0.216024	-0.215562	0.000462057	0.182151	0.452945	0.577359	0.00062128	FALSE
HSPA12A__22	O43301	R.ETAPTSAYS#SPAR.S	77.68	81.34	84.35	84.2576	91.618	80.1174	81.295	82.766	87.752	71.5006	80.1245	88.17	HSPA12A	81.1233	85.331	83.9377	79.9317	0.0729534	-0.0237521	-0.0943029	-0.0705509	0.452277	0.129348	0.381411	0.297883	FALSE
CCP110__372	O43303	K.LPS#PEPSMS#PK.M	101.01	138.06	108.52	108.071	116.48	108.734	134.313	117.16	118.537	130.761	117.508	124.245	CCP110	115.863	111.095	123.336	124.172	-0.0606281	0.150804	0.160539	0.00973499	0.143975	0.846132	1.2557	0.0421353	FALSE
CCP110__366;372	O43303	K.LPS#PEPSMS#PK.M	74.9541	70.5115	75.7489	67.9087	65.8946	72.3308	67.7435	69.6901	80.8985	66.9828	73.473	74.4712	CCP110	73.7382	68.7114	72.7774	71.6423	-0.101863	0.0829408	0.0602635	-0.0226773	0.932787	0.358233	0.41001	0.0836708	FALSE
CCP110__170	O43303	R.DSEGFNS#PK.Q	246.17	264.67	255.27	224.378	265.841	242.42	290.677	267.865	305.919	272.354	249.752	287.311	CCP110	255.37	244.213	288.154	269.805	-0.0644506	0.2387	0.143781	-0.0949194	0.334437	1.26039	0.720159	0.518416	FALSE
ADCY6__54	O43306	R.DAEPPS#PTPAGPPR.C	71.58	81.69	73.27	70.4583	63.6526	75.7441	58.5236	79.8177	71.6593	58.421	59.8516	61.4	ADCY6	75.5133	69.9517	70.0002	59.8909	-0.110373	0.00100148	-0.224022	-0.225024	0.519511	0.00219155	1.02173	0.613953	FALSE
ADCY6__576	O43306	R.ANS#MEGLMPR.W	89.27	92.07	88.74	104.806	94.6801	84.0698	96.4556	98.1013	82.2863	80.4783	84.3265	90.9546	ADCY6	90.0267	94.5188	92.2811	85.2531	0.0702489	-0.0345662	-0.148849	-0.114282	0.273376	0.102817	0.580743	0.507852	FALSE
CTIF__18	O43310	R.S#QEIEELER.F	69.48	70.14	70.05	65.8771	61.1075	70.9928	72.212	78.5639	69.9012	63.0834	83.4197	84.8433	CTIF	69.89	65.9924	73.559	77.1155	-0.0827854	0.156602	0.22472	0.0681177	0.515495	0.914485	0.601255	0.172125	FALSE
PPIP5K2__38	O43314	R.HFFHHADEDDEEEDDS#PPER.Q	18.01	15.08	16.11	17.7198	9.46195	13.4344	18.9538	14.3856	17.1877	17.3026	15.3987	21.4063	PPIP5K2	16.4	13.5387	16.8424	18.0359	-0.276603	0.315002	0.413777	0.098775	0.449583	0.509262	0.676898	0.207009	FALSE
MAP3K7__389	O43318	K.RMS#ADM*SEIEAR.I	465.21	495.03	483.95	504.116	501.378	484.533	484.644	458.206	489.491	487.189	483.102	476.843	MAP3K7	481.397	496.676	477.447	482.378	0.0450777	-0.0569625	-0.0421407	0.0148218	0.634355	0.738309	0.88681	0.174551	TRUE
MAP3K7__439	O43318	R.S#IQDLTVTGTEPGQVSSR.S	113.07	123.5	123.93	120.193	116.881	129.071	124.468	124.142	122.431	131.081	128.479	121.667	MAP3K7	120.167	122.048	123.681	127.075	0.0224153	0.0191677	0.0582325	0.0390647	0.13662	0.155177	0.469606	0.456247	FALSE
MAP3K7__367	O43318	R.LS#LGASR.G	478.83	438.24	441.23	485.856	456.43	442.712	416.697	419.711	417.45	469.16	458.557	445.046	MAP3K7	452.767	461.666	417.953	457.587	0.0280817	-0.14351	-0.0128019	0.130708	0.186356	1.12735	0.0988634	1.55401	FALSE
MSI1__191	O43347	K.EVMS#PTGSAR.G	538.02	555.27	611.57	530.171	564.475	564.723	565.856	546.942	596.681	557.635	563.784	581.666	MSI1	568.287	553.123	569.826	567.695	-0.0390189	0.0429226	0.0375158	-0.00540675	0.231385	0.376891	0.451945	0.0439479	FALSE
RIPK2__531	O43353	R.SPS#LNLLQNK.S	71.52	72.05	70.91	67.114	77.712	66.2965	57.5516	78.8417	73.1086	73.4914	62.1502	70.7389	RIPK2	71.4933	70.3741	69.834	68.7935	-0.0227634	-0.0111163	-0.0327729	-0.0216566	0.102393	0.0242278	0.114299	0.0484874	FALSE
WDR62__1228	O43379	R.SIS#LGDSEGPIVATLAQPLR.R	64.46	57.13	59	56.943	62.3224	57.8129	66.2682	62.43	53.0873	66.173	58.7025	52.0205	WDR62	60.1967	59.0261	60.5952	58.9654	-0.02833	0.0378488	-0.00148543	-0.0393343	0.158172	0.131215	0.00436863	0.103643	FALSE
WDR62__1068	O43379	R.HHFETLT#ESPCR.A	92.89	87.52	85.9	74.5809	94.8584	80.2802	99.882	83.5599	105.791	88.0083	87.604	82.3574	WDR62	88.77	83.2398	96.4109	85.9899	-0.0927982	0.211922	0.0468934	-0.165028	0.334698	0.663529	0.155229	0.595351	FALSE
WDR62__1070	O43379	R.HHFETLTES#PCR.A	45.42	50.34	53.21	46.8943	53.2535	57.433	45.8049	46.4715	52.8549	41.3051	52.9	52.435	WDR62	49.6567	52.5269	48.3771	48.88	0.0810695	-0.118731	-0.103811	0.0149199	0.303597	0.466944	0.30314	0.0381922	FALSE
WDR62__1348	O43379	R.PSLPAPES#PGLPAHPSNPQLPEAR.P	6.37	16.89	10.69	16.9079	12.7784	11.8186	13.292	13.9788	11.8881	11.0996	13.4954	11.9488	WDR62	11.3167	13.835	13.053	12.1813	0.289871	-0.0839417	-0.183657	-0.0997152	0.287151	0.16919	0.386805	0.393782	FALSE
WDR62__982	O43379	R.VSSDS#PK.D	559.55	527.34	658.67	553.052	458.534	634.472	479.24	441.434	475.24	579.767	553.019	554.556	WDR62	581.853	548.686	465.305	562.447	-0.084674	-0.237806	0.0357364	0.273542	0.197092	0.621408	0.0897157	2.41542	FALSE
WDR62__1144	O43379	R.AGTGYAS#PDR.T	346.69	315.54	323.81	343.428	320.611	315.851	310.332	296.565	318.443	290.258	318.724	316.207	WDR62	328.68	326.63	308.447	308.396	-0.00902594	-0.0826362	-0.0828716	-0.000235406	0.0560682	0.774176	0.662621	0.00146688	FALSE
WDR62__33	O43379	R.GQSS#PPPAPPICLR.R	94.32	98.48	98.99	91.9388	99.5678	102.597	81.5499	102.569	112.113	86.7953	114.14	88.9687	WDR62	97.2633	98.0347	98.744	96.6346	0.0113963	0.0104014	-0.0207523	-0.0311536	0.0754886	0.0239014	0.0496697	0.0579556	FALSE
PRPF3__131	O43395	R.FEEVEEEPEVIPGPPS#ESPGMLTK.L	162.7	175.74	183.82	182.83	195.838	183.436	191.407	211.342	185.635	176.145	191.779	174.623	PRPF3	174.087	187.368	196.128	180.849	0.106071	0.065919	-0.0510902	-0.117009	0.798272	0.404426	0.394425	0.716916	FALSE
PRPF3__175	O43395	K.TPSS#SQPER.L	119.03	116.76	129.76	127.653	115.515	111.85	121.465	109.631	112.12	102.874	114.612	111.822	PRPF3	121.85	118.339	114.405	109.769	-0.0421754	-0.0487776	-0.108456	-0.0596788	0.218731	0.260272	0.640951	0.386543	FALSE
PRPF3__619	O43395	K.GDDDEES#DEEAVKK.T	107.65	108.15	91.39	107.961	101.364	103.006	100.627	101.32	98.9507	86.0771	93.3597	94.4474	PRPF3	102.397	104.11	100.299	91.2947	0.0239421	-0.0538026	-0.189508	-0.135705	0.101199	0.730469	1.69393	1.17416	FALSE
TPD52L2__21	O43399	K.GLLSDS#MTDVPVDTGVAAR.T	229.63	234.01	245.3	239.49	248.613	242.751	249.09	234.547	230.637	253.437	238.067	247.562	TPD52L2	236.313	243.618	238.091	246.355	0.0439186	-0.0331045	0.0161203	0.0492248	0.580668	0.354222	0.198518	0.499141	FALSE
THAP12__141	O43422	K.ETNNSNAQNPS#EEEGEGQDEDILPLTLEEK.E	49.48	58.9	55.69	57.473	52.1271	50.1502	51.2714	64.0126	60.5872	50.4363	59.2837	50.8725	THAP12	54.69	53.2501	58.6237	53.5308	-0.0384932	0.138701	0.00758584	-0.131115	0.15186	0.517701	0.025905	0.455694	FALSE
SYNJ1__1220	O43426	R.ASAGRLT#PESQSK.T	448.26	422.14	426.48	416.855	414.892	415.808	458.368	430.804	433.942	407.738	439.074	413.986	SYNJ1	432.293	415.852	441.038	420.266	-0.0559417	0.0848342	0.0152336	-0.0696006	0.748877	0.995215	0.160973	0.734028	FALSE
SYNJ1__1345	O43426	K.AQLSVQTS#PVPTPDPK.R	85.76	91.69	91.8	83.3186	98.515	101.393	104.693	90.456	90.5711	83.6967	89.519	88.2042	SYNJ1	89.75	94.409	95.2402	87.14	0.0730118	0.0126464	-0.115589	-0.128236	0.300061	0.0384043	0.489737	0.652684	FALSE
SYNJ1__1565	O43426	K.AS#PTLDFTER.-	73.42	75.37	84.64	77.1394	74.553	79.132	76.5848	66.7515	72.2644	74.1378	67.7224	71.202	SYNJ1	77.81	76.9415	71.8669	71.0207	-0.0161941	-0.0984346	-0.115521	-0.0170864	0.0798303	0.678142	1.17704	0.0875564	FALSE
EPB41L2__386	O43491-4	R.GLS#PAQADSQFLENAK.R	91.81	89.02	88.64	89.9377	81.9746	109.045	78.3083	89.1891	87.3495	86.6203	87.0402	87.6163	EPB41L2_1	89.8233	93.6524	84.949	87.0923	0.0602257	-0.14072	-0.104771	0.0359487	0.166514	0.398965	0.301077	0.229505	FALSE
EPB41L2__550	O43491-4	R.S#LDGAPIGVM*DQSLM*K.D	16.87	19.42	19.23	15.6122	17.3178	14.7332	18.1411	14.2468	15.4503	9.67656	14.0608	14.3244	EPB41L2_1	18.5067	15.8878	15.9461	12.6873	-0.220128	0.00528443	-0.324536	-0.32982	1.10002	0.013858	0.807927	0.78036	FALSE
EPB41L2__499	O43491-4	R.LVS#PEQPPK.A	81.85	88.98	87.88	88.1065	78.9715	86.809	83.6606	83.4649	92.8584	70.7727	79.1017	81.7381	EPB41L2_1	86.2367	84.629	86.6613	77.2042	-0.0271496	0.0342364	-0.132473	-0.166709	0.167051	0.183845	0.780517	0.977101	FALSE
EPB41L2__87	O43491-4	K.S#YTLVVAK.D	312.4	317.3	366.29	295.397	405.384	350.134	377.755	414.575	478.93	301.096	348.268	344.216	EPB41L2_1	331.997	350.305	423.753	331.194	0.0774442	0.274612	-0.0809384	-0.35555	0.189617	0.779687	0.203293	1.16029	FALSE
EPB41L2__39	O43491-4	K.EVAENQQNQSS#DPEEEK.G	99.82	103.46	100.76	92.0828	104.64	83.6907	97.4377	95.0404	107.917	98.2596	99.9097	108.844	EPB41L2_1	101.347	93.471	100.132	102.338	-0.116708	0.0993094	0.130749	0.0314392	0.489185	0.37817	0.540532	0.160702	FALSE
EPB41L2__648	O43491-4	K.EISPGS#GPGEIR.K	25.71	26.79	29.68	31.6011	25.825	27.7086	25.0395	26.5366	23.6109	29.1371	31.3439	27.0182	EPB41L2_1	27.3933	28.3782	25.0623	29.1664	0.0509606	-0.179266	0.039521	0.218787	0.17897	0.741632	0.137087	1.21545	FALSE
EPB41L2__613	O43491-4	K.SS#HETLNIVEEK.K	132.58	132.32	145.38	160.161	125.808	108.323	127.389	131.45	141.753	111.979	128.168	138.216	EPB41L2_1	136.76	131.431	133.531	126.121	-0.0573433	0.0228699	-0.0594973	-0.0823672	0.11669	0.043337	0.110124	0.340007	FALSE
EPB41L2__645	O43491-4	K.EIS#PGSGPGEIR.K	205.19	217.62	200.57	228.135	238.065	226.953	233.33	205.688	210.629	203.999	218.265	224.904	EPB41L2_1	207.793	231.051	216.549	215.723	0.153063	-0.093519	-0.0990353	-0.00551625	1.61158	0.648673	0.94048	0.0262017	FALSE
EPB41L2__58	O43491-4	K.GSQPPPAAESQSS#LR.R	152.12	157.78	154.5	150.524	130.747	146.035	132.311	118.749	141.567	158.711	145.217	116.734	EPB41L2_1	154.8	142.435	130.876	140.221	-0.120098	-0.122108	-0.0226089	0.0994992	0.775331	0.575408	0.0542382	0.25783	FALSE
TGOLN2__298	O43493	K.TES#GEETDLISPPQEEVK.S	152.37	141.08	141.71	122.295	138.984	145.527	132.365	121.469	135.493	143.324	142.542	133.456	TGOLN2	145.053	135.602	129.776	139.774	-0.0972041	-0.0633583	0.0437141	0.107072	0.504878	0.283881	0.204779	0.859641	FALSE
TGOLN2__71	O43493	K.SS#AEAQTPEDTPNK.S	105.76	107.09	117.36	105.216	99.9988	84.0042	103.611	106.148	97.6371	115.72	106.288	117.877	TGOLN2	110.07	96.4063	102.465	113.295	-0.191222	0.0879377	0.232885	0.144947	0.810106	0.345865	0.999434	1.12554	FALSE
RAD51C__20	O43502	R.DLVSFPLS#PAVR.V	47.79	46.18	47.73	50.6288	39.0537	39.9033	49.322	38.7932	42.7477	38.5451	37.625	43.3237	RAD51C	47.2333	43.1953	43.621	39.8313	-0.128932	0.0141487	-0.116971	-0.13112	0.407031	0.0296004	0.321493	0.44512	FALSE
FOXO3__253	O43524	R.AVS#MDNSNK.Y	262.88	292.4	286.4	284.79	245.459	251.294	239.371	266.195	268.363	246.033	279.796	270.202	FOXO3	280.56	260.514	257.976	265.344	-0.106947	-0.0141241	0.0264992	0.0406233	0.578923	0.0566967	0.109979	0.207929	FALSE
FOXO3__294	O43524	K.WPGS#PTSR.S	186.91	202.2	219.73	186.091	199.168	188.397	194.985	190.501	193.901	197.412	190.527	208.354	FOXO3	202.947	191.219	193.129	198.764	-0.0858771	0.0143421	0.0558362	0.0414941	0.461127	0.161216	0.496906	0.40644	FALSE
FOXO3__284	O43524	K.AALQTAPESADDS#PSQLSK.W	137.17	142.4	147.26	130.065	131.883	136.447	129.579	139.424	150.994	134.89	135.121	142.077	FOXO3	142.277	132.798	139.999	137.363	-0.0994608	0.0761797	0.0487526	-0.0274271	1.20671	0.436681	0.679259	0.141892	FALSE
AKAP10__7	O43572	R.GAGPS#PR.Q	72.75	80.65	79.78	59.9829	64.3279	71.0919	71.1434	70.7016	74.1638	66.949	75.5923	74.5577	AKAP10	77.7267	65.1342	72.0029	72.3663	-0.254994	0.144641	0.151903	0.00726285	1.39776	0.801953	0.784229	0.040812	FALSE
AKAP10__187	O43572	K.QSSLAEPVS#PSK.K	180.76	175.71	177.48	176.069	155.172	159.666	184.161	180.494	171.145	166.869	160.808	168.993	AKAP10	177.983	163.636	178.6	165.557	-0.121255	0.126244	0.0168371	-0.109407	0.834918	0.888656	0.0975238	1.24532	FALSE
DENR__73	O43583	K.LTVENS#PK.Q	507.91	583.29	515.18	534.002	625.287	477.668	560.107	525.581	527.727	576.144	530.892	598.354	DENR	535.46	545.652	537.805	568.463	0.0272031	-0.0208982	0.0590852	0.0799835	0.0712031	0.0583087	0.177138	0.573597	FALSE
DNPH1__169	O43598	R.YFEADPPGQVAAS#PDPTT.-	258.85	251.95	274.95	267.513	281.249	263.199	258.961	262.822	274.457	257.66	251.986	251.309	DNPH1	261.917	270.654	265.413	253.651	0.0473408	-0.0282071	-0.0936015	-0.0653944	0.425212	0.295967	1.12598	0.950101	FALSE
NCK2__90	O43639	R.DAS#PTPSTDAEYPANGSGADR.I	53.75	60.39	63.58	61.3929	58.1335	62.8835	52.5037	66.1717	65.0335	64.6831	62.504	62.6358	NCK2	59.24	60.8033	61.2363	63.2743	0.0375779	0.0102381	0.0574695	0.0472314	0.179486	0.0304729	0.667444	0.161774	FALSE
BUB1__593	O43683	K.TLAPS#PK.S	222.53	222.68	204.29	205.111	225.386	201.82	209.502	202.232	206.409	259.876	242.214	261.472	BUB1	216.5	210.772	206.047	254.521	-0.038682	-0.0327092	0.272098	0.304807	0.234512	0.227284	1.9522	2.01702	FALSE
HTATSF1__600;607	O43719	K.ELEENDSENS#EFEDDGS#EK.V	97.573	121.883	76.9005	92.9699	94.7865	100.336	78.6698	71.4392	80.8677	87.9039	97.5292	94.9507	HTATSF1	98.7856	96.0308	76.9922	93.4613	-0.0408034	-0.318785	-0.0391295	0.279655	0.0690899	2.13822	0.283512	1.81684	FALSE
HTATSF1__481	O43719	R.GFEGSCS#QK.E	350.61	366.12	357.71	397.514	446.949	420.769	403.916	383.756	556.499	298.955	360.154	410.721	HTATSF1	358.147	421.744	448.057	356.61	0.235817	0.0873154	-0.242021	-0.329336	1.43128	0.166454	0.7679	0.623281	FALSE
HTATSF1__616;624	O43719	K.VLDEEGS#EREFDEDS#DEKEEEEDTYEK.V	741.368	841.538	764.325	731.669	763.899	907.777	735.87	720.69	799.195	761.206	763.54	775.528	HTATSF1	782.411	801.115	751.918	766.758	0.0340835	-0.0914336	-0.0632381	0.0281955	0.106849	0.326099	0.228437	0.22033	FALSE
HTATSF1__713;714	O43719	K.LFDEEEDS#S#EKLFDDSDER.G	49.6983	62.5246	51.3954	53.9757	57.0284	59.8983	52.4974	64.802	61.6566	66.6898	58.7057	52.4226	HTATSF1	54.5394	56.9674	59.652	59.2727	0.0628383	0.0664334	0.0572296	-0.00920386	0.20675	0.252475	0.190026	0.0228661	FALSE
HTATSF1__713	O43719	K.LFDEEEDS#S#EKLFDDSDER.G	212.21	232.34	243.87	212.846	216.278	238.568	223.778	223.128	224.871	219.108	237.49	236.166	HTATSF1	229.473	222.564	223.925	230.922	-0.0441047	0.00879541	0.053181	0.0443856	0.218948	0.0547243	0.342612	0.445398	FALSE
HTATSF1__624	O43719	K.VLDEEGS#EREFDEDS#DEKEEEEDTYEK.V	359.6	425.2	393.46	349.552	408.167	410.902	447.516	378.428	394.619	444.582	379.331	392.848	HTATSF1	392.753	389.54	406.854	405.587	-0.0118503	0.0627397	0.0582395	-0.00450025	0.0396217	0.235438	0.221938	0.0145548	FALSE
HTATSF1__597	O43719	K.ELEENDS#ENS#EFEDDGSEK.V	10.41	9.78	11.52	9.41939	7.31072	9.80731	11.4735	9.30683	7.68183	8.07297	8.55362	13.9585	HTATSF1	10.57	8.84581	9.48738	10.195	-0.25691	0.101016	0.204799	0.103783	0.830163	0.17995	0.250901	0.11589	FALSE
HTATSF1__561	O43719	K.QSEDGS#EREFEENGLEK.D	650.4	701.44	798.62	701.193	729.451	722.339	791.583	660.066	729.37	732.943	718.475	735.739	HTATSF1	716.82	717.661	727.006	729.052	0.00169146	0.0186651	0.0227196	0.00405447	0.00591708	0.080505	0.481017	0.016759	FALSE
HTATSF1__597;600	O43719	K.ELEENDS#ENS#EFEDDGSEK.V	16.1791	17.7134	13.0854	18.216	14.5983	15.6627	12.8101	11.8981	12.4396	11.3621	15.9017	14.0703	HTATSF1	15.6593	16.159	12.3826	13.778	0.0453153	-0.384021	-0.229966	0.154055	0.103361	1.18945	0.625668	0.396369	FALSE
HTATSF1__607	O43719	K.ELEENDSENS#EFEDDGS#EK.V	291.81	318.99	310.91	309.736	304.335	323.731	317.102	332.269	329.757	297.032	304.458	309.784	HTATSF1	307.237	312.601	326.376	303.758	0.0249697	0.0622143	-0.0413973	-0.103612	0.207562	0.85093	0.555777	1.67134	FALSE
HTATSF1__616	O43719	K.VLDEEGS#ER.E	1323.73	1365	1239.88	1301.57	1186.2	1267.51	1241.41	1036.88	1182.79	1251.83	1300.09	1150.27	HTATSF1	1309.54	1251.76	1153.7	1234.06	-0.0651007	-0.117693	-0.0205406	0.0971527	0.502113	0.601284	0.114527	0.45539	FALSE
HTATSF1__579	O43719	K.DLDEEGS#EK.E	926.09	1054.61	899.91	873.109	979.169	871.766	1083.95	982.811	1018.38	996.909	967.304	979.733	HTATSF1	960.203	908.015	1028.38	981.315	-0.080624	0.179586	0.112001	-0.0675848	0.362131	1.20743	0.770281	0.603834	FALSE
HTATSF1__739	O43719	R.GTLGGFGSVEEGPLS#TGSSFILSSDDDDDDI.-	109.46	124.01	130.77	114.286	113.61	119.727	114.725	126.248	126.849	109.461	121.173	114.768	HTATSF1	121.413	115.874	122.607	115.134	-0.0673686	0.0814855	-0.00924689	-0.0907324	0.32237	0.646451	0.0650298	0.64685	FALSE
HTATSF1__702	O43719	K.LFEDDDS#NEK.L	915.56	964.12	893	873	931.515	863.799	950.528	885.882	1008.55	908.842	896.07	922.015	HTATSF1	924.227	889.438	948.318	908.976	-0.0553527	0.0924772	0.0313476	-0.0611296	0.510954	0.616321	0.33673	0.417094	FALSE
HTATSF1__498	O43719	R.GSEEDS#PK.K	78.7	74.97	84.84	72.6397	74.6589	92.2046	78.0296	72.6622	79.7334	76.4529	79.4447	69.1058	HTATSF1	79.5033	79.8344	76.8084	75.0011	0.00599535	-0.0557463	-0.0900988	-0.0343525	0.0156301	0.165878	0.270065	0.182466	FALSE
HTATSF1__600	O43719	K.ELEENDS#ENS#EFEDDGSEK.V	344.22	382.81	377.48	361.647	387.06	395.843	384.357	381.147	384.928	379.429	380.459	393.653	HTATSF1	368.17	381.517	383.477	384.514	0.0513749	0.00739474	0.0112889	0.00389414	0.348684	0.0622453	0.0924864	0.0733036	FALSE
HTATSF1__676	O43719	K.LFEES#DDKEDEDADGKEVEDADEK.L	1112.16	1387.4	936.88	1024.85	1268.37	1207.67	1058.98	1246.5	1209.4	1144.41	1085.14	1105.99	HTATSF1	1145.48	1166.96	1171.63	1111.85	0.0268073	0.00575288	-0.0698024	-0.0755553	0.0482088	0.0165835	0.273157	0.387985	FALSE
HTATSF1__714	O43719	K.LFDEEEDS#S#EKLFDDSDER.G	125.1	159.89	140.72	123.685	138.595	139.58	147.077	122.821	143.108	156.025	135.642	153.377	HTATSF1	141.903	133.954	137.669	148.348	-0.0831746	0.0394682	0.147249	0.107781	0.273513	0.150785	0.802166	0.466638	FALSE
HTATSF1__721	O43719	K.LFDDS#DER.G	601.72	554.1	610.04	555.466	506.857	576.423	510.251	448.264	536.339	578.841	554.278	546.068	HTATSF1	588.62	546.249	498.285	559.729	-0.107779	-0.132587	0.0351712	0.167759	0.713542	0.644895	0.223125	0.884652	FALSE
HTATSF1__387	O43719	R.SDS#VSASER.A	110.6	107.91	132.43	131.533	148.801	154.301	166.705	163.623	180.799	221.403	184.766	155.515	HTATSF1	116.98	144.878	170.376	187.228	0.308579	0.233878	0.369956	0.136078	1.25672	1.34081	0.837889	0.324695	FALSE
HTATSF1__642	O43719	K.VFDDES#DEKEDEEYADEK.G	396	421.92	382.98	366.083	393.028	419.208	366.344	366.078	372.381	389.857	368.659	382.529	HTATSF1	400.3	392.773	368.268	380.348	-0.0273855	-0.0929397	-0.046375	0.0465648	0.145288	0.602285	0.289035	0.736961	FALSE
HTATSF1__529	O43719	K.ESEDDLNKES#EEEVGPTK.E	89.16	94.82	90.37	88.0072	105.195	95.1985	113.386	104.414	119.098	95.9634	89.4304	108.745	HTATSF1	91.45	96.1335	112.299	98.0462	0.0720562	0.224235	0.0284221	-0.195813	0.344581	1.14887	0.0900683	0.918867	FALSE
HTATSF1__445	O43719	K.TEDGGEFEEGAS#ENNAK.E	121.71	125.04	138.05	121.557	138.168	143.807	122.909	134.983	126.208	128.393	118.181	131.002	HTATSF1	128.267	134.511	128.034	125.859	0.0685741	-0.0711965	-0.0959176	-0.024721	0.302319	0.342251	0.468718	0.15266	FALSE
PRKAB2__40	O43741	K.IMVGST#DDPSVFSLPDSK.L	180.23	200.29	178.54	202.594	193.807	209.375	232.729	210.534	216.394	189.262	190.903	198.695	PRKAB2	186.353	201.925	219.886	192.953	0.115781	0.122932	-0.0655692	-0.188501	0.834553	1.00878	0.740678	1.40331	FALSE
PRKAB2__184	O43741	R.DLSSS#PPGPYGQEMYAFR.S	78.19	94.91	86.15	100.109	82.2636	85.8978	112.421	102.144	94.092	91.5129	87.7181	98.7508	PRKAB2	86.4167	89.4236	102.886	92.6606	0.0493454	0.202317	0.0513006	-0.151016	0.154312	0.820136	0.192488	0.721531	FALSE
SGTA__305	O43765	R.TPS#ASNDDQQE.-	38.1	41.89	39.74	41.3107	57.2381	41.9702	47.9827	39.3418	45.7692	56.3946	58.2804	27.26	SGTA	39.91	46.8397	44.3646	47.3117	0.23098	-0.0783231	0.0144652	0.0927884	0.50416	0.155199	0.0135292	0.0968216	FALSE
SGTA__307	O43765	R.TPSAS#NDDQQE.-	79.48	76.33	70.77	66.571	87.1258	75.7475	68.2654	77.3533	67.9568	95.4602	107.511	48.0258	SGTA	75.5267	76.4814	71.1919	83.6658	0.0181234	-0.103397	0.129528	0.232925	0.0491858	0.312282	0.132351	0.248184	FALSE
SGTA__77;81	O43765	K.EMPQDLRS#PART#PPSEEDSAEAER.L	152.109	160.262	147.556	143.08	184.195	145.221	183.169	174.363	153.439	187.069	174.987	96.0086	SGTA	153.309	157.499	170.324	152.688	0.0388981	0.112938	-0.0447527	-0.157691	0.103648	0.323861	0.0511366	0.217254	FALSE
SGTA__77	O43765	K.EMPQDLRS#PAR.T	373.41	374.67	320.35	322.863	417.835	350.213	382.701	405.56	333.644	413.029	404.582	232.296	SGTA	356.143	363.637	373.968	349.969	0.0300411	0.040417	-0.0552732	-0.0956903	0.0780728	0.104884	0.0715203	0.135782	FALSE
SGTA__81	O43765	K.EMPQDLRS#PART#PPSEEDSAEAER.L	100.64	81.26	76.93	86.5334	89.663	74.6968	96.8592	84.9939	70.8833	106.596	118.335	50.5699	SGTA	86.2767	83.6311	84.2455	91.8337	-0.0449313	0.0105601	0.134985	0.124425	0.109908	0.0230726	0.133394	0.119621	FALSE
ENSA__70	O43768	K.YFDSGDY#NMAK.A	81.86	71.34	54.06	60.1988	66.0805	61.3613	68.1132	55.7136	59.0137	76.3776	75.2855	51.1532	ENSA	69.0867	62.5469	60.9468	67.6054	-0.14347	-0.0373863	0.112202	0.149588	0.295112	0.139889	0.218567	0.28557	FALSE
ENSA__109	O43768	K.SS#LVTSK.L	191.68	161.54	103.98	127.879	169.201	118.153	161.305	157.41	172.892	183.252	176.441	100.709	ENSA	152.4	138.411	163.869	153.468	-0.138903	0.243582	0.148974	-0.0946084	0.17316	0.618344	0.18348	0.134335	TRUE
STRN__376	O43815	R.DVDELPSLQPSVGS#PSRPSSSR.L	122.49	124.62	120.22	112.442	116.775	126.083	110.564	129.593	122.565	121.464	112.213	110.517	STRN	122.443	118.433	120.907	114.731	-0.0480415	0.0298256	-0.0458163	-0.0756419	0.368827	0.131777	0.282269	0.390459	FALSE
STRN__259	O43815	K.S#VIDTSTIVR.K	80.57	62.02	76.85	74.0686	82.082	75.8894	77.4597	68.4659	77.2942	79.8015	74.2432	82.1765	STRN	73.1467	77.3467	74.4066	78.7404	0.080547	-0.0559089	0.0257652	0.0816741	0.260231	0.311899	0.154252	0.495466	FALSE
RRP9__53	O43818	K.M*NEEISSDS#ESESLAPR.K	63	56.7	59.73	52.4061	56.4096	55.7785	57.174	55.7694	63.6173	53.1931	48.1818	62.3624	RRP9	59.81	54.8648	58.8536	54.5791	-0.124507	0.10125	-0.00753127	-0.108782	1.0131	0.622139	0.0210784	0.361419	FALSE
RRP9__51	O43818	K.M*NEEISS#DSESESLAPR.K	13.91	15.27	18.48	18.2502	17.8715	20.802	14.255	14.2912	17.0915	13.067	16.9018	20.9162	RRP9	15.8867	18.9745	15.2126	16.9617	0.256248	-0.3188	-0.161787	0.157014	0.847444	1.33794	0.320404	0.273189	FALSE
AKAP8__323	O43823	R.VDS#EGDFS#ENDDAAGDFR.S	14.36	16.53	17.01	17.2172	18.5872	12.5653	21.3598	17.6671	18.543	12.501	19.7701	17.6276	AKAP8	15.9667	16.1232	19.19	16.6329	0.0140785	0.251212	0.0448987	-0.206313	0.0255775	0.622761	0.062603	0.432315	FALSE
NRDC__86	O43847	R.LGADES#EEEGR.R	185.96	190.99	169.43	191.369	190.125	198.766	187.792	190.866	178.813	190.539	181.014	178.469	NRDC	182.127	193.42	185.824	183.34	0.0867927	-0.0578004	-0.0772097	-0.0194093	0.660406	0.761311	1.01092	0.183657	FALSE
NRDC__94	O43847	R.RGS#LSNAGDPEIVK.S	218.46	200.72	213.5	203.874	204.356	216.951	220.846	219.079	213.382	214.204	217.907	215.967	NRDC	210.893	208.394	217.769	216.026	-0.0172024	0.063486	0.0518942	-0.0115917	0.135143	0.83231	0.674106	0.269929	TRUE
NRDC__96	O43847	R.GSLS#NAGDPEIVK.S	260.78	255.15	277.2	264.322	251.726	287.485	264.686	298.367	266.338	269.089	260.921	269.505	NRDC	264.377	267.844	276.464	266.505	0.0187999	0.0456952	-0.00723173	-0.052927	0.0992002	0.221767	0.0401505	0.33515	FALSE
CALU__65	O43852	K.TFDQLT#PEESK.E	50.21	68.63	58.9	58.3772	68.4999	57.5055	66.404	66.7715	61.1547	75.8946	77.2233	63.7138	CALU	59.2467	61.4609	64.7767	72.2772	0.0529343	0.0758069	0.233873	0.158066	0.125703	0.332685	0.898319	0.664412	FALSE
KIF1C__494	O43896	R.EDGGTVGVFS#PK.K	89.18	90.55	96	87.98	85.1571	103.035	77.2686	88.5605	86.9488	86.6322	89.7429	88.6385	KIF1C	91.91	92.0575	84.2593	88.3379	0.00231312	-0.127699	-0.0595028	0.0681961	0.00790508	0.505793	0.241637	0.434917	FALSE
KIF1C__680	O43896	R.LYADSDSGDDS#DKR.S	68.26	57.41	76.34	67.6238	61.403	60.9221	68.4554	67.6699	66.9661	64.1079	63.9863	63.0034	KIF1C	67.3367	63.3163	67.6971	63.6992	-0.0888151	0.0965176	0.00869786	-0.0878198	0.259004	0.756146	0.0573014	2.64053	FALSE
KIF1C__915	O43896	R.MPSARPPS#PPLSSWER.V	97.73	86.73	91.91	96.9819	90.8447	91.8902	80.4001	87.3364	87.4384	89.3883	89.368	88.3649	KIF1C	92.1233	93.2389	85.0583	89.0404	0.0173655	-0.132479	-0.0664723	0.0660072	0.107228	1.25854	0.814222	0.642627	FALSE
KIF1C__1083	O43896	R.YPPYTT#PPR.M	162.74	157.98	170.37	165.254	159.451	168.014	169.685	165.319	167.992	163.081	148.248	154.813	KIF1C	163.697	164.24	167.665	155.381	0.00477836	0.0297797	-0.0799954	-0.109775	0.0416979	0.503961	0.778609	1.03041	FALSE
PEX1__354	O43933	K.QNVLS#PEK.E	79	74.7	78.99	74.3408	75.0467	77.9897	62.262	74.0965	59.1625	77.3371	68.574	68.2272	PEX1	77.5633	75.7924	65.1737	71.3794	-0.0333218	-0.217763	-0.0865449	0.131218	0.411471	0.860372	0.56169	0.485591	FALSE
DHX16__107	O60231	R.LLEDSEESS#EETVSR.A	214.12	237.68	217.15	245.8	246.871	248.949	236.97	259.835	235.295	226.388	211.202	237.297	DHX16	222.983	247.206	244.033	224.962	0.148781	-0.0186378	-0.136033	-0.117395	1.09791	0.137816	1.01443	0.804956	FALSE
PCDH7__989	O60245	R.SVNGGPGS#PDLAR.H	495.83	471.32	482.61	505.217	521.399	463.49	514.438	500.825	511.547	520.331	483.813	543.166	PCDH7	483.253	496.702	508.937	515.77	0.0396011	0.0351054	0.0543465	0.0192411	0.276519	0.255556	0.320088	0.134144	FALSE
PRPSAP2__227	O60256	R.HS#PPM*VR.S	1394.37	1404.45	1447.02	1380.25	1392.7	1542.22	1386.37	1264.43	1448.43	1455.05	1433.15	1456.31	PRPSAP2	1415.28	1438.39	1366.41	1448.17	0.0233682	-0.0740645	0.00977544	0.0838399	0.150735	0.406979	0.0609827	0.571362	FALSE
PRPSAP2__219	O60256	R.LGIAVIHGEAQDAES#DLVDGRHSPPMVR.S	10.64	7.86	8.58	12.4887	10.6714	4.41194	9.66683	7.99125	13.0378	8.9043	8.36645	11.1055	PRPSAP2	9.02667	9.19071	10.232	9.45874	0.0259823	0.154836	0.0414727	-0.113364	0.0203677	0.131931	0.0337241	0.167869	FALSE
SMARCA5__116	O60264	K.TPTS#PLK.M	1420.05	1494.59	1316.13	1340.24	1435.9	1279.49	1440.77	1403.08	1562.17	1488.67	1415.77	1544.34	SMARCA5	1410.26	1351.88	1468.67	1482.92	-0.0609945	0.11955	0.133482	0.0139327	0.351244	0.81694	1.03424	0.0826604	FALSE
SMARCA5__66	O60264	K.GGPEGVAAQAVASAASAGPADAEM*EEIFDDAS#PGK.Q	52.42	51.09	50.68	50.6267	53.6612	53.1764	52.9707	50.1721	62.65	48.5709	48.9946	57.8732	SMARCA5	51.3967	52.4881	55.2643	51.8129	0.0303148	0.0743581	-0.0186783	-0.0930363	0.416933	0.265358	0.071368	0.28615	FALSE
SPAG9__1264	O60271	K.AGPSAQEPGSQT#PLK.S	78.73	71.97	84.77	84.1738	77.1725	90.7195	80.4108	69.6697	74.7845	77.9697	81.536	87.6897	SPAG9	78.49	84.0219	74.955	82.3984	0.0982569	-0.164741	-0.0281487	0.136592	0.440948	0.832072	0.121852	0.818265	FALSE
SPAG9__1144	O60271	K.LGFS#FVR.I	39.8	38.5	38.18	45.6519	42.483	36.8087	46.535	36.9644	47.0858	42.3164	46.622	45.1235	SPAG9	38.8267	41.6479	43.5284	44.6873	0.101194	0.0637143	0.101622	0.0379081	0.409356	0.169128	0.430799	0.115281	FALSE
SPAG9__418	O60271	R.EVENLILENT#QLLETK.N	165.09	158.84	172.08	161.554	149.74	166.308	159.769	151.074	156.012	157.478	158.567	162.353	SPAG9	165.337	159.201	155.618	159.466	-0.0545605	-0.0328349	0.00240006	0.035235	0.4157	0.248975	0.0164042	0.563581	FALSE
SPAG9__594	O60271	R.SS#TLSQLPGDK.S	77.35	105.55	107.1	78.9748	137.698	122.854	141.769	191.658	254.688	123.842	222.96	179.335	SPAG9	96.6667	113.176	196.038	175.379	0.227475	0.792571	0.631914	-0.160658	0.327961	0.960012	0.815871	0.180576	TRUE
SPAG9__251	O60271	K.VSNS#PEPQK.A	493.99	508.57	474.24	474.324	483.752	449.359	505.304	468.684	486.094	484.801	458.737	483.022	SPAG9	492.267	469.145	486.694	475.52	-0.0694063	0.0529822	0.0194726	-0.0335097	0.742188	0.52353	0.182556	0.340209	FALSE
SPAG9__332	O60271	R.NVST#GS#AENEEK.S	202.26	209.39	195.45	190.322	203.176	179.528	232.714	198.996	214.124	201.233	179.135	189.934	SPAG9	202.367	191.008	215.278	190.101	-0.0833354	0.172564	-0.00687155	-0.179436	0.617665	0.923337	0.0327523	0.967508	FALSE
SPAG9__265;268	O60271	K.AVEQEDELS#DVS#QGGSK.A	58.3777	53.4824	57.1905	51.6068	56.9299	59.4289	47.8678	50.5803	52.4787	54.8125	52.3181	50.5044	SPAG9	56.3502	55.9885	50.3089	52.545	-0.00928894	-0.154317	-0.0915788	0.0627381	0.0446325	0.931389	0.555194	0.538839	FALSE
SPAG9__732	O60271	R.SASQS#S#LDK.L	331.66	316.02	313.99	310.472	307.224	305.412	324.387	307.184	315.368	327.013	317.323	313.267	SPAG9	320.557	307.703	315.646	319.201	-0.059041	0.0367709	0.0529275	0.0161566	0.853157	0.607761	1.03356	0.214154	FALSE
SPAG9__276	O60271	K.ATT#PASTANSDVATIPTDTPLK.E	119.57	136.99	137.87	114.466	112.11	126.053	117.001	109.634	129.356	120.836	135.65	132.254	SPAG9	131.477	117.543	118.664	129.58	-0.16162	0.0136916	0.140654	0.126962	0.860172	0.0534449	0.903038	0.671812	FALSE
SPAG9__226	O60271	K.GGET#PGSEQWK.F	276.59	306.42	282.88	271.812	281.853	245.56	303.112	290.571	290.954	283.838	292.908	273.588	SPAG9	288.63	266.408	294.879	283.445	-0.115582	0.146484	0.0894279	-0.0570557	0.714723	0.977754	0.59116	0.742984	FALSE
SPAG9__330	O60271	R.NVST#GS#AENEEK.S	24.72	33.98	26.11	21.4792	25.7671	30.56	28.7807	24.0003	25.6823	34.8841	25.234	34.0549	SPAG9	28.27	25.9354	26.1544	31.391	-0.124348	0.0121304	0.275427	0.263296	0.235281	0.0241813	0.600198	0.644276	FALSE
SPAG9__330;332	O60271	R.NVST#GS#AENEEK.S	217.223	203.102	218.509	182.896	231.83	230.466	190.864	197.27	184.969	207.134	211.081	189.545	SPAG9	212.944	215.064	191.034	202.587	0.0142894	-0.170937	-0.0862261	0.0847105	0.0411248	0.566178	0.274836	0.657881	FALSE
SPAG9__365	O60271	K.GSST#PTK.G	333.86	402.64	379.02	331.021	365.374	358.026	411.703	369.506	408.939	365.963	367.941	396.991	SPAG9	371.84	351.473	396.716	376.965	-0.0812667	0.174692	0.101015	-0.0736769	0.360431	1.20828	0.814616	0.504153	FALSE
SPAG9__732;733	O60271	R.SASQS#S#LDK.L	455.43	396.667	519.692	432.489	344.426	492.13	412.67	287.972	377.565	479.784	452.115	446.279	SPAG9	457.263	423.015	359.402	459.392	-0.112315	-0.23511	0.119017	0.354127	0.241849	0.486589	0.311115	0.976692	FALSE
SPAG9__109	O60271	K.FIEFEDS#QEQEK.K	80.14	92.79	90.62	89.1351	79.2422	94.3538	75.3255	73.6042	82.6731	86.2711	81.3862	86.4509	SPAG9	87.85	87.577	77.2009	84.7027	-0.00448983	-0.181934	-0.0481439	0.13379	0.0152978	0.88067	0.226713	1.01636	FALSE
SPAG9__348	O60271	K.SEVQAIIEST#PELDMDK.D	8.29	11.42	8.73	6.29818	6.55565	10.2296	9.46241	11.9903	10.2985	10.4992	9.39033	8.38137	SPAG9	9.48	7.69447	10.5837	9.42362	-0.301065	0.459954	0.29246	-0.167495	0.479559	0.860579	0.507784	0.52738	FALSE
SUSD5__241	O60279	R.GQGDSS#EEAPK.Q	71.78	89.47	87.7	79.8594	83.8489	79.7316	90.1867	97.0045	99.6362	91.2254	95.832	96.1634	SUSD5	82.9833	81.1466	95.6091	94.407	-0.0322907	0.236618	0.218362	-0.0182555	0.108928	1.68164	2.46198	0.13447	FALSE
ZFC3H1__766	O60293	K.ENDPLRT#PEALPEEK.K	151.72	179.45	168.34	148.858	155.8	160.488	154.718	152.868	157.224	166.812	162.87	151.42	ZFC3H1	166.503	155.048	154.937	160.367	-0.102832	-0.00104137	0.0486609	0.0497023	0.53643	0.00987545	0.387701	0.442603	FALSE
ZFC3H1__949;953	O60293	R.LDSS#PVSS#PR.K	304.251	309.966	258.371	286.565	268.239	256.812	252.288	250.366	256.908	255.766	278.908	245.049	ZFC3H1	290.863	270.539	253.187	259.907	-0.104505	-0.0956286	-0.0578362	0.0377924	0.454876	0.749076	0.330317	0.242017	FALSE
ZFC3H1__952;953	O60293	R.LDSSPVS#S#PR.K	7.87328	11.7029	11.5292	11.3116	10.154	13.0512	10.2162	7.97938	10.6161	8.04762	8.89001	12.1193	ZFC3H1	10.3684	11.5056	9.60391	9.68563	0.150138	-0.260643	-0.248418	0.0122244	0.30304	0.742096	0.522898	0.0180888	FALSE
ZFC3H1__1046	O60293	R.S#FLESNYFTK.P	164.16	163.87	174.04	168.137	144.816	191.357	165.737	142.228	162.244	176.805	187.681	156.689	ZFC3H1	167.357	168.103	156.737	173.725	0.00642182	-0.101006	0.0474588	0.148464	0.0170906	0.292442	0.125769	0.653577	FALSE
ZFC3H1__949	O60293	R.LDSS#PVSS#PR.K	403.55	408.57	396.68	413.936	355.422	395.516	368.488	360.905	372.702	384.563	396.23	427.796	ZFC3H1	402.933	388.291	367.365	402.863	-0.0534018	-0.0799256	0.0531491	0.133075	0.311901	0.457109	0.268335	0.990686	FALSE
ZFC3H1__502	O60293	R.SKS#SDPDLR.R	318.29	316.49	310.81	342.832	311.872	290.4	293.198	318.965	325.818	311.626	324.64	341.567	ZFC3H1	315.197	315.034	312.66	325.944	-0.000742457	-0.0109143	0.0491156	0.06003	0.00326486	0.044161	0.240159	0.430013	FALSE
KIF1B__663	O60333-3	R.LDADS#DSGDDSDKR.S	168.88	185.3	197.62	176.944	180.955	192.868	170.448	194.589	199.7	184.07	174.023	201.058	KIF1B	183.933	183.589	188.246	186.384	-0.00270536	0.0361391	0.0217989	-0.0143402	0.0116658	0.168199	0.107876	0.0534561	FALSE
KIF1B__1053	O60333-3	R.SNS#LNNGQPK.S	153.01	159.81	157.53	134.271	158.17	141.947	181.928	159.87	169.932	153.206	162.66	159.863	KIF1B	156.783	144.796	170.577	158.576	-0.114751	0.236399	0.131155	-0.105244	0.645958	1.26823	0.744723	0.717225	FALSE
KIF1B__1141	O60333-3	R.QFS#APNLK.A	250.65	237.51	240.17	224.144	212.109	193.824	249.153	214.037	250.399	242.714	242.561	231.994	KIF1B	242.777	210.025	237.863	239.089	-0.209065	0.179566	0.186986	0.00741943	1.32011	0.854782	1.18535	0.0318832	FALSE
KDM1A__104	O60341	R.ASPPGGLAEPPGSAGPQAGPTVVPGSATPM*ETGIAET#PEGR.R	29.73	32.02	27.01	27.1701	26.24	35.6199	35.2457	34.0823	39.9297	31.229	32.5418	35.1098	KDM1A	29.5867	29.6767	36.4192	32.9602	0.00438326	0.295371	0.151394	-0.143976	0.00872633	0.853108	0.408079	0.720076	FALSE
KDM1A__69	O60341	K.EPPRAS#PPGGLAEPPGSAGPQAGPTVVPGSATPMETGIAETPEGR.R	137.38	134.45	140.71	140.066	142.371	137.028	143.846	145.1	151.079	143.927	139.51	140.037	KDM1A	137.513	139.821	146.675	141.158	0.0240146	0.0690383	0.0137253	-0.055313	0.410878	1.13842	0.254785	0.930701	FALSE
KDM1A__166	O60341	K.KLPPPPPQAPPEEENES#EPEEPSGVEGAAFQSR.L	131.27	129.24	121.89	120.89	130.221	129.874	136.866	126.122	133.841	122.425	114.807	127.925	KDM1A	127.467	126.995	132.276	121.719	-0.00534817	0.0587801	-0.0612222	-0.120002	0.0383145	0.525017	0.46489	0.987735	FALSE
KDM1A__131	O60341	R.EMDESLANLS#EDEYYSEEER.N	46.16	39.56	48.65	54.0929	53.0243	45.6034	52.5651	66.8394	49.9652	47.2699	47.107	50.8441	KDM1A	44.79	50.9068	56.4566	48.407	0.184683	0.149282	-0.0726441	-0.221926	0.736917	0.381013	0.33631	0.581923	FALSE
TBC1D4__787	O60343	K.S#PSAMQQQDGLDR.N	365.9	371.69	367.51	361.253	331.54	353.477	356.425	339.723	360.791	367.383	357.37	381.822	TBC1D4	368.367	348.757	352.313	368.858	-0.0789219	0.0146374	0.0808463	0.0662089	0.812617	0.117151	0.807952	0.796938	FALSE
TBC1D4__754	O60343	R.TSSTCS#NESLSVGGTSVTPR.R	48.44	51.73	50.35	51.6393	61.0522	54.4066	49.9791	57.357	47.6612	47.4937	50.668	50.8883	TBC1D4	50.1733	55.6994	51.6658	49.6833	0.150741	-0.108453	-0.164899	-0.0564467	0.750243	0.425951	0.816704	0.238264	FALSE
TBC1D4__588	O60343	R.LGS#VDSFER.S	506.76	610.52	430.83	541.511	480.257	465.936	494.297	516.927	589.971	496.667	517.454	481.356	TBC1D4	516.037	495.901	533.731	498.492	-0.0574205	0.106061	0.00751821	-0.0985426	0.125442	0.435193	0.0335143	0.457857	FALSE
TBC1D4__344	O60343	R.HASAPS#HVQPSDSEK.N	153.83	140.57	140.84	151.949	140.869	137.001	147.288	149.689	173.292	110.298	132.658	142.842	TBC1D4	145.08	143.273	156.756	128.599	-0.0180802	0.129756	-0.155886	-0.285642	0.103876	0.609118	0.57599	1.03484	FALSE
TBC1D4__600	O60343	R.SNSLAS#EK.D	939.42	1075.81	1035.24	981.137	1103.25	1038.16	1175.4	1237.78	1376.42	1045.59	1127.14	1084.03	TBC1D4	1016.82	1040.85	1263.2	1085.59	0.0336928	0.279324	0.0607178	-0.218606	0.168823	1.36279	0.444839	1.09317	FALSE
TBC1D4__591	O60343	R.LGSVDS#FER.S	371.94	400.62	345.85	338.963	394.026	379.332	379.893	412.426	462.364	339.786	391.325	409.099	TBC1D4	372.803	370.774	418.228	380.07	-0.00787552	0.173749	0.0357261	-0.138023	0.0299147	0.72754	0.12817	0.527553	FALSE
TBC1D4__782	O60343	R.VAS#PM*NK.S	940.5	843.34	985.23	933.922	787.073	951.091	842.039	835.893	889.835	855.148	852.714	875.024	TBC1D4	923.023	890.695	855.922	860.962	-0.0514351	-0.057452	-0.0489824	0.0084696	0.183862	0.236384	0.20301	0.0944479	FALSE
TBC1D4__570	O60343	R.SLTSS#LENIFSR.G	368.72	390.52	375.01	370.161	345.569	309.371	352.12	345.166	360.129	356.188	350.22	356.188	TBC1D4	378.083	341.7	352.472	354.199	-0.145973	0.0447758	0.051827	0.00705124	0.781559	0.216224	0.257237	0.129458	FALSE
SNX3__72	O60493	R.YS#DFEWLR.S	83.67	81.09	89.61	83.7864	87.4823	84.8253	90.5323	79.5175	77.063	89.7426	78.6679	71.8184	SNX3	84.79	85.3647	82.371	80.0763	0.00974504	-0.051503	-0.0922641	-0.0407611	0.0710088	0.260249	0.378013	0.125623	TRUE
STX10__134	O60499	K.SPS#DLLDASAVSATSR.Y	30.5	35.15	34.2	33.0696	32.5905	33.5691	41.8547	36.3119	39.8142	40.8312	35.0913	46.6245	STX10	33.2833	33.0764	39.3269	40.849	-0.00899618	0.249714	0.304497	0.0547834	0.0464828	1.24366	0.842456	0.149056	FALSE
OGA__364	O60502	K.LENEGS#DEDIETDVLYSPQMALK.L	300.3	290.36	274.03	276.765	299.051	271.703	288.768	312.557	290.8	297.796	289.86	299.51	OGA	288.23	282.506	297.375	295.722	-0.0289383	0.0740008	0.0659596	-0.00804123	0.192967	0.584151	0.598393	0.0682761	FALSE
ADCY9__1307	O60503	K.DAHLS#PK.R	618.15	433.1	646.02	660.835	1323.01	1022.02	1167.7	1500.2	1440.43	2284.31	1152.14	1418.6	ADCY9	565.757	1001.96	1369.44	1618.35	0.824568	0.450767	0.6917	0.240933	0.856277	0.727411	0.678687	0.261336	FALSE
SORBS3__529	O60504	R.LCDDGPQLPT#SPR.L	35.17	24.69	31.76	31.9609	33.3331	35.5919	31.3995	29.2368	35.8351	27.7249	29.8149	26.7984	SORBS3	30.54	33.6287	32.1571	28.1127	0.138991	-0.0645536	-0.258468	-0.193915	0.369452	0.257963	1.76276	0.793064	FALSE
CDC40__43	O60508	K.S#PSSKPSLAVAVDSAPEVAVK.E	46.56	54.5	39.37	47.8824	59.5752	48.0863	41.8552	82.0525	58.3054	41.4444	49.6844	55.2999	CDC40	46.81	51.8479	60.7377	48.8096	0.14747	0.228307	-0.0871223	-0.315429	0.359375	0.273511	0.211138	0.37812	FALSE
NEMF__831	O60524	K.KLPS#DSGDLEALEGK.D	257.72	244.17	251.92	253.499	253.226	256.626	246.191	267.502	248.969	245.126	254.023	246.457	NEMF	251.27	254.451	254.221	248.535	0.0181468	-0.00130448	-0.0339349	-0.0326305	0.294921	0.0106063	0.809974	0.304461	FALSE
NEMF__376	O60524	R.SALANQIDWT#EIGLIVK.E	58.09	50.42	63.96	52.4523	44.9649	56.8436	53.0661	41.9013	52.531	59.3998	64.6725	51.595	NEMF	57.49	51.4203	49.1661	58.5558	-0.160973	-0.0646729	0.187474	0.252147	0.506456	0.169436	0.623068	0.827323	FALSE
BUB1B__1043	O60566	K.LTS#PGALLFQ.-	108.74	105.36	102.4	126.848	92.2103	107.827	117.833	105.159	104.639	129.161	111.366	116.602	BUB1B	105.5	108.962	109.21	119.043	0.046579	0.00328533	0.127662	0.124377	0.116663	0.00727272	0.358329	0.647007	FALSE
CCNT2__601	O60583	R.S#PVGLSSDGISSSSSSSR.K	34.52	36.79	42.03	33.3699	28.6645	34.0133	28.3769	28.7785	34.8533	29.0438	30.554	27.1342	CCNT2	37.78	32.0159	30.6696	28.9106	-0.238836	-0.0619788	-0.147186	-0.0852071	0.947504	0.191072	0.690568	0.296181	FALSE
DIAPH1__22	O60610	K.GRS#PDELPSAGGDGGK.S	251.37	270.09	266.9	262.521	234.698	249.059	269.865	272.619	272.431	241.929	270.039	253.342	DIAPH1	262.787	248.76	271.639	255.104	-0.0791391	0.126936	0.0363303	-0.0906053	0.626763	0.988856	0.215287	0.747952	FALSE
PLIN3__130	O60664	K.VS#GAQEMVSSAK.D	64.44	69.15	65.38	78.1764	66.9338	63.7919	72.1682	72.1077	85.0806	77.6821	70.0319	69.9595	PLIN3	66.3233	69.634	76.4522	72.5578	0.0702762	0.134765	0.0593386	-0.0754267	0.272095	0.482873	0.220843	0.309652	FALSE
PRMT3__25	O60678	R.GAVENEEDLPELS#DSGDEAAWEDEDDADLPHGK.Q	77.08	70.96	76.65	84.1205	70.3949	78.6114	72.0183	73.1052	78.4391	73.3664	75.1003	65.2511	PRMT3	74.8967	77.7089	74.5209	71.2393	0.0531788	-0.0604356	-0.125407	-0.0649717	0.241635	0.278264	0.567281	0.372326	FALSE
CTNND1__920	O60716-3	R.S#GDLGDMEPLK.G	65.66	64.41	67.55	70.8987	75.3102	75.6152	78.0951	71.5838	90.7402	64.6918	61.5612	84.3254	CTNND1	65.8733	73.9414	80.1397	70.1928	0.166687	0.116136	-0.0750588	-0.191194	1.78137	0.412851	0.184245	0.471444	FALSE
CTNND1__47	O60716-3	R.VRVS#PQDANPLMANGTLTR.R	169.62	151.42	176.38	158.468	178.431	162.056	179.296	187.818	181.215	159.229	167.361	130.724	CTNND1	165.807	166.318	182.777	152.438	0.00444329	0.136135	-0.125725	-0.26186	0.0175478	0.999661	0.454236	0.978132	FALSE
CTNND1__933	O60716-3	K.GTT#PLMQK.I	324.78	305.58	312.02	356.008	291.483	331.074	293.643	305.369	303.001	310.547	304.245	312.687	CTNND1	314.127	326.188	300.671	309.16	0.0543592	-0.117519	-0.0773533	0.0401662	0.227126	0.514139	0.336346	0.876618	FALSE
SNX2__229	O60749	K.VGKEDSSST#EFVEK.R	62.68	65.67	57.05	67.8429	61.0773	68.7058	75.5709	69.1098	78.9897	57.7673	62.6388	51.3443	SNX2	61.8	65.8753	74.5568	57.2501	0.0921315	0.178601	-0.20246	-0.38106	0.511021	1.07147	0.970281	1.76607	FALSE
SNX2__104	O60749	R.EPILSSEPSPAVTPVT#PTTLIAPR.I	119.83	129.12	146.02	123.978	128.293	129.126	146.722	121.185	134.603	139.912	128.736	127.106	SNX2	131.657	127.132	134.17	131.918	-0.0504492	0.0777287	0.0533105	-0.0244181	0.209246	0.35443	0.443378	0.0938963	FALSE
SNX2__277	O60749	R.AVNTQALS#GAGILR.M	30.93	21.93	24.78	21.7286	22.1404	20.1303	21.7318	18.5112	24.9822	22.3717	23.4784	24.1603	SNX2	25.88	21.3331	21.7417	23.3368	-0.278745	0.0273743	0.129515	0.102141	0.647548	0.0698021	1.16065	0.312427	FALSE
SNX2__119	O60749	K.SMS#APVIFDR.S	140.37	151.06	147.1	134.999	135.902	149.541	130.242	149.011	148.922	136.898	132.333	141.276	SNX2	146.177	140.147	142.725	136.836	-0.0607693	0.0262956	-0.0344987	-0.0607942	0.451019	0.119607	0.236982	0.342314	FALSE
USO1__942	O60763	K.DLGHPVEEEDELES#GDQEDEDDES#EDPGK.D	139.97	151.18	134.04	144.33	154.507	139.062	156.108	164.826	164.674	150.653	153.705	165.257	USO1	141.73	145.966	161.869	156.538	0.0424891	0.149196	0.100879	-0.0483169	0.247459	1.2917	0.766188	0.420179	FALSE
USO1__952	O60763	K.DLGHPVEEEDELES#GDQEDEDDES#EDPGK.D	116.24	117.07	129.98	121.995	125.21	127.66	104.337	105.063	122.115	120.979	110.185	122.242	USO1	121.097	124.955	110.505	117.802	0.0452486	-0.177293	-0.0850446	0.0922485	0.314114	0.914693	0.71246	0.441503	FALSE
USO1__942;952	O60763	K.DLGHPVEEEDELES#GDQEDEDDES#EDPGK.D	60.1783	56.3408	60.0016	60.1532	58.3109	67.3226	58.1163	48.7658	58.9623	52.4337	59.1432	65.1014	USO1	58.8402	61.9289	55.2815	58.8928	0.0738102	-0.163817	-0.0725223	0.0912944	0.41265	0.706574	0.262824	0.29849	FALSE
TOM1__462	O60784	R.LPNLSS#PSAEGPPGPPSGPAPR.K	123.29	131.54	129.67	128.337	118.45	133.506	128.986	132.699	131.331	126.578	132.998	130.016	TOM1	128.167	126.764	131.006	129.864	-0.0158733	0.0474803	0.0348543	-0.012626	0.0972662	0.356265	0.245179	0.20092	FALSE
PFKFB2__466	O60825	R.RNS#FTPLSSSNTIR.R	31.11	39.11	37.08	32.5989	36.0627	41.2682	30.4349	38.6293	37.3486	41.3407	35.6277	42.8117	PFKFB2	35.7667	36.6433	35.471	39.9267	0.0349333	-0.0469105	0.123805	0.170715	0.089606	0.119294	0.41784	0.590587	TRUE
PFKFB2__493	O60825	R.PLKPLS#PLR.A	250	287.46	191.23	242.81	238.059	211.507	270.228	312.554	295.405	245.424	230.331	261.173	PFKFB2	242.897	230.792	292.729	245.643	-0.0737494	0.342973	0.0899672	-0.253006	0.145236	1.73138	0.489653	1.38775	FALSE
PFKFB2__483	O60825	R.NYS#VGSR.P	268.05	266.24	245.27	226.372	229.954	239.781	251.247	250.362	257.765	267.188	226.089	228.799	PFKFB2	259.853	232.036	253.125	240.692	-0.163351	0.125501	0.0528417	-0.072659	1.37329	1.76636	0.231094	0.348065	FALSE
PQBP1__247	O60828	R.PYPS#PGAVLR.A	127.95	119.95	130.01	131.355	113.418	140.892	121.384	127.877	115.45	119.463	101.774	125.637	PQBP1	125.97	128.555	121.57	115.625	0.029303	-0.0805931	-0.152933	-0.0723403	0.104116	0.309272	0.52721	0.290563	FALSE
DKC1__453;455	O60832	K.RESES#ES#DETPPAAPQLIK.K	13.1069	13.9082	9.46858	14.2035	7.1795	10.2696	11.2196	8.90183	7.9279	14.4147	13.8242	9.36592	DKC1	12.1612	10.5509	9.34976	12.535	-0.204929	-0.174358	0.248598	0.422957	0.25845	0.198835	0.312035	0.749337	FALSE
DKC1__513	O60832	K.EVELVS#E.-	252.79	259.44	220.63	228.129	212.583	206.78	225.127	186.334	221.819	213.898	212.303	195.003	DKC1	244.287	215.831	211.093	207.068	-0.178676	-0.0320186	-0.0597939	-0.0277753	0.90116	0.121044	0.425667	0.102194	FALSE
DKC1__455	O60832	K.RESES#ES#DETPPAAPQLIK.K	156.19	171.72	190.61	157.713	181.54	186.046	183.831	186.97	188.907	172.872	185.244	187.405	DKC1	172.84	175.1	186.569	181.841	0.0187397	0.0915345	0.0544973	-0.0370372	0.0588632	0.493342	0.264044	0.387856	FALSE
DKC1__485	O60832	K.AGLES#GAEPGDGDSDTTK.K	119.97	124.28	120.47	118.58	118.225	138.113	113.914	114.173	113.388	121.549	107.977	131.501	DKC1	121.573	124.972	113.825	120.342	0.0397828	-0.134791	-0.0544662	0.0803251	0.180936	0.634927	0.186766	0.356538	FALSE
DKC1__451;455	O60832	R.KRES#ESES#DETPPAAPQLIK.K	70.3342	87.5274	63.2011	61.3427	59.5445	67.922	61.0785	65.6294	65.4371	67.7485	62.9223	57.4134	DKC1	73.6876	62.9364	64.0484	62.6948	-0.227527	0.0252666	-0.00555041	-0.030817	0.565472	0.136947	0.0204898	0.147145	FALSE
DKC1__453	O60832	K.RESES#ESDETPPAAPQLIK.K	186.7	166.96	171.2	159.077	163.141	148.268	148.922	154.644	183.672	151.797	162.114	161.288	DKC1	174.953	156.829	162.413	158.4	-0.157779	0.0504748	0.0143789	-0.036096	1.11045	0.175251	0.101397	0.124561	FALSE
DKC1__458	O60832	R.ESESESDET#PPAAPQLIK.K	59.88	66.17	62.63	71.4151	77.5449	80.2927	71.4064	83.1585	76.9099	72.0901	75.039	81.3787	DKC1	62.8933	76.4176	77.1583	76.1693	0.280997	0.013916	-0.00469534	-0.0186114	1.76993	0.0595664	0.0218353	0.0797458	FALSE
DKC1__21	O60832	K.S#LPEEDVAEIQHAEEFLIKPESK.V	391.46	405.26	416.89	381.643	400.935	435.696	415.832	413.726	418.951	422.839	386.712	435.422	DKC1	404.537	406.091	416.17	414.991	0.0055343	0.0353675	0.0312757	-0.00409183	0.0292347	0.229357	0.15454	0.0254107	FALSE
EIF5B__214	O60841	K.NKPGPNIES#GNEDDDASFK.I	74.32	73.94	54.66	67.8669	74.278	70.088	71.5453	73.8769	65.1004	66.2274	51.8476	67.941	EIF5B	67.64	70.7443	70.1742	62.0053	0.064737	-0.0116725	-0.190222	-0.17855	0.164135	0.0608528	0.65221	0.60194	FALSE
EIF5B__1168	O60841	K.IEPIPGES#PK.M	279.78	294.15	271.63	278.363	293.285	248.488	306.952	275.806	286.466	296.114	276.554	285.382	EIF5B	281.853	273.379	289.741	286.017	-0.0440422	0.0838636	0.065197	-0.0186666	0.217534	0.429931	0.347738	0.12515	FALSE
EIF5B__183	O60841	R.INSS#GESGDESDEFLQSR.K	199.38	204.43	197.78	195.998	201.248	196.008	195.016	212.304	227.241	167.578	196.097	225.468	EIF5B	200.53	197.752	211.52	196.381	-0.0201294	0.0971085	-0.0100352	-0.107144	0.448414	0.559886	0.0258243	0.314908	FALSE
EIF5B__589	O60841	K.EMSS#DSEYDSDDDR.T	113.05	99.83	105.29	102.305	111.26	118.631	108.871	118.675	114.847	110.189	103.384	126.743	EIF5B	106.057	110.732	114.131	113.439	0.0622381	0.0436187	0.0348392	-0.00877947	0.31282	0.238253	0.116222	0.0301423	FALSE
EIF5B__113	O60841	K.QSFDDNDS#EELEDK.D	258.88	274.98	234.77	251.588	251.477	266.46	245.15	210.492	296.454	234.106	232.102	291.224	EIF5B	256.21	256.508	250.699	252.477	0.00167818	-0.0330497	-0.0228523	0.0101975	0.00749484	0.0760691	0.0670009	0.0186385	FALSE
EIF5B__190	O60841	R.INSSGESGDES#DEFLQSR.K	176.36	183.97	171.11	175.341	178.027	179.148	172.342	181.322	179.428	172.097	179.643	186.216	EIF5B	177.147	177.505	177.698	179.319	0.00291695	0.00156246	0.0146646	0.0131021	0.0296661	0.0210413	0.151755	0.119131	FALSE
EIF5B__591	O60841	K.EMSSDS#EYDSDDDR.T	119.42	123.53	144.13	127.505	153.675	141.448	133.897	151.399	144.781	116.542	127.024	148.017	EIF5B	129.027	140.876	143.359	130.527	0.126757	0.0252036	-0.110073	-0.135277	0.478525	0.0965238	0.359397	0.510536	FALSE
EIF5B__183;190	O60841	R.INSS#GES#GDESDEFLQSR.K	95.2331	97.3655	81.2647	93.6514	89.5693	90.3823	80.4432	86.0592	99.9543	72.6192	76.4521	90.6225	EIF5B	91.2878	91.201	88.8189	79.8979	-0.00137251	-0.0381825	-0.190891	-0.152709	0.00522042	0.140321	0.770384	0.486582	FALSE
BRD4__601	O60885	K.SKPPPTYES#EEEDK.C	125.03	126.16	114.12	135.036	133.258	143.472	129.466	137.239	129.414	128.549	135.805	130.643	BRD4	121.77	137.255	132.039	131.666	0.172704	-0.0558935	-0.0599854	-0.00409192	1.42664	0.563844	0.646082	0.0374701	FALSE
PPP1R11__109	O60927	R.ATLGPTPTT#PPQPPDPSQPPPGPMQH.-	57.25	49.18	57.27	43.2343	51.9621	46.2872	49.0199	47.9885	44.9107	49.8016	43.9006	45.241	PPP1R11	54.5667	47.1612	47.3063	46.3144	-0.21042	0.00443395	-0.0261385	-0.0305724	0.931427	0.0165727	0.0963884	0.171181	FALSE
RNASEH1__76	O60930	K.SAS#PEVSEGHENQHGQESEAK.A	51.78	37.79	48.92	46.7867	46.5607	34.9689	33.899	37.3581	42.6003	28.982	41.0587	37.8784	RNASEH1	46.1633	42.7721	37.9524	35.9731	-0.110078	-0.172477	-0.249752	-0.0772755	0.229668	0.434755	0.567602	0.167848	FALSE
NBN__432	O60934	R.IPNYQLS#PTK.L	447.5	442.16	420.67	477.142	504.674	438.217	514.442	518.225	508.251	455.989	456.319	521.619	NBN	436.777	473.344	513.639	477.976	0.115994	0.117865	0.0140479	-0.103817	0.722863	0.771761	0.0548084	0.61538	FALSE
NBN__397	O60934	R.MLS#QDAPTVK.E	15.11	20.69	20.01	22.3084	23.3877	22.8379	24.3794	29.042	35.31	23.373	36.2436	26.9253	NBN	18.6033	22.8447	29.5771	28.8473	0.296297	0.372623	0.336576	-0.036047	0.875336	0.779381	0.588777	0.0502603	FALSE
SRGAP2__206	O75044	R.S#PDSTANVR.I	30.95	24.73	27.28	32.8789	25.0866	24.9312	27.0478	34.5892	26.7424	20.1922	21.9515	27.179	SRGAP2	27.6533	27.6322	29.4598	23.1076	-0.00110106	0.0923962	-0.257987	-0.350383	0.00214633	0.190675	0.597802	0.884014	FALSE
SRGAP2__427	O75044	K.STVS#ETFM*SK.P	393.95	377.4	403.41	388.195	373.377	374.88	415.555	361.396	385.063	403.226	406.351	390.092	SRGAP2	391.587	378.817	387.338	399.89	-0.0478297	0.0320916	0.0780997	0.046008	0.620269	0.188779	1.42832	0.289606	FALSE
SRGAP2__1060	O75044	K.TNATSPGVNSST#SPQSTDK.S	45.66	38.02	42.98	50.2976	46.2046	36.3398	42.4676	43.2049	43.5104	39.9394	38.4227	36.9869	SRGAP2	42.22	44.2807	43.061	38.4497	0.0687501	-0.0402956	-0.203705	-0.163409	0.160805	0.0988425	0.533226	1.65402	FALSE
SRGAP2__795;799	O75044	R.S#SPKS#EIEVISEPPEEK.V	17.1294	18.0021	17.3707	13.9414	18.7194	15.291	13.423	24.7998	21.7146	19.0995	15.9444	18.3934	SRGAP2	17.5007	15.9839	19.9791	17.8124	-0.130793	0.321872	0.156264	-0.165608	0.399844	0.43675	0.45108	0.226089	FALSE
DNAJC6__570	O75061	R.SATSTSAS#PTLR.V	233.51	235.57	243.57	220.744	211.421	206.659	226.409	232.634	226.235	208.284	211.213	228.606	DNAJC6	237.55	212.941	228.426	216.034	-0.157776	0.101272	0.0208062	-0.0804661	1.97016	1.34529	0.150571	0.740723	FALSE
N4BP1__288	O75113	R.RFS#DSEER.H	215.79	223.01	221.41	222.581	204.575	218.144	211.74	219.163	216.578	201.393	207.987	212.944	N4BP1	220.07	215.1	215.827	207.441	-0.0329561	0.00486917	-0.0523039	-0.057173	0.33241	0.041078	0.51227	0.939815	TRUE
N4BP1__242	O75113	K.AGT#PVSELTK.Q	347.86	351.36	318.51	318.741	351.862	337.306	330.304	316.604	355.642	339.153	316.071	325.86	N4BP1	339.243	335.97	334.183	327.028	-0.0139894	-0.0076912	-0.0389171	-0.0312259	0.0816969	0.0406522	0.308384	0.204676	FALSE
ATG13__361	O75143	R.AS#PHDVLETIFVR.K	108.42	98.27	95.04	97.9524	93.3209	88.6796	86.4407	81.3807	93.7235	83.2837	87.7397	96.529	ATG13	100.577	93.3176	87.1816	89.1841	-0.108074	-0.0981254	-0.0653629	0.0327625	0.660951	0.606825	0.359794	0.140057	FALSE
PPFIA3__683	O75145	R.LAPPS#PAR.E	125.96	131.73	140.43	131.565	120.257	142.525	149.912	142.686	142.303	136.525	142.944	137.139	PPFIA3	132.707	131.449	144.967	138.869	-0.0137347	0.141219	0.0792215	-0.0619979	0.0559529	0.797861	0.432601	0.876613	FALSE
PPFIA3__508	O75145	R.S#LPGSALELR.Y	67.57	52.96	69.45	70.9344	57.7912	58.4986	62.6917	63.0444	62.6413	57.5403	58.0845	67.0229	PPFIA3	63.3267	62.4081	62.7924	60.8825	-0.0210804	0.00885792	-0.0357041	-0.044562	0.0465476	0.0285078	0.103708	0.223375	FALSE
PPFIA3__1164	O75145	R.SAAAGALGS#PGLPLR.K	42.86	47.82	54.23	52.1935	48.1952	49.0974	50.8205	42.7384	50.2259	44.4098	39.6736	43.654	PPFIA3	48.3033	49.8287	47.9282	42.5792	0.0448549	-0.056102	-0.22683	-0.170728	0.156191	0.253656	1.69336	0.778298	FALSE
PPFIA3__714	O75145	R.GEGPAIPGDT#PPPTPR.S	160.58	175.28	165.19	148.861	163.726	175.516	171.004	175.095	172.646	158.805	155.712	161.859	PPFIA3	167.017	162.701	172.915	158.792	-0.0377676	0.0878399	-0.0350885	-0.122928	0.181962	0.500769	0.176495	2.36542	FALSE
RNF40__556	O75150	K.EEGGPGPVS#TPDNR.K	45.07	49.43	45.85	49.1096	44.4898	38.1812	45.0962	40.227	42.9386	42.4343	46.702	45.0536	RNF40	46.7833	43.9269	42.7539	44.73	-0.0908916	-0.0390463	0.0261382	0.0651844	0.324749	0.119669	0.0805398	0.452211	FALSE
PHF2__539	O75151	R.ESAS#PTIPNLDLLEAHTK.E	88.52	97.79	100.12	92.2005	111.538	111.804	96.1709	104.978	101.012	98.9077	103.607	108.287	PHF2	95.4767	105.181	100.72	103.601	0.13965	-0.0625134	-0.0218375	0.0406759	0.555548	0.240948	0.0766143	0.317105	FALSE
PHF2__882	O75151	K.DSDYVYPSLES#DEDNPIFK.S	42.11	54.78	50.36	59.1408	53.0147	52.9615	41.1623	42.4904	37.0649	47.6776	51.5497	38.2605	PHF2	49.0833	55.039	40.2392	45.8292	0.165221	-0.451853	-0.264186	0.187667	0.599125	2.25111	0.886348	0.534684	FALSE
ZC3H11A__759;762	O75152	R.RLSS#AST#GKPPLSVEDDFEK.L	102.464	123.177	97.9563	108.811	92.2259	95.7102	107.073	103.925	104.999	106.81	98.3799	93.908	ZC3H11A	107.866	98.9156	105.333	99.6992	-0.12497	0.0906838	0.0113846	-0.0792992	0.401327	0.480368	0.0421154	0.565063	FALSE
ZC3H11A__132	O75152	K.LSVQSNPS#PQLR.S	62.68	61.25	70.15	69.828	54.1914	54.3983	59.3048	54.2167	61.4529	60.3535	68.2519	57.2915	ZC3H11A	64.6933	59.4726	58.3248	61.9656	-0.121393	-0.0281151	0.0592443	0.0873594	0.3584	0.0693778	0.149782	0.385318	FALSE
ZC3H11A__579	O75152	K.SVLT#PLR.G	37.96	33.05	38.47	44.9887	37.3132	41.2248	32.7656	33.1913	31.1422	40.684	34.2452	34.5313	ZC3H11A	36.4933	41.1756	32.3664	36.4868	0.174156	-0.347294	-0.174413	0.172881	0.756463	1.31039	0.699848	0.741213	FALSE
ZC3H11A__108	O75152	K.TVLPTVPES#PEEEVK.A	10.97	11.12	7.98	8.70018	5.04472	5.90193	8.20625	13.4824	11.9481	6.94442	12.2386	12.706	ZC3H11A	10.0233	6.54894	11.2122	10.6297	-0.614028	0.775741	0.698763	-0.0769773	1.08359	1.10255	0.83364	0.0850856	FALSE
ZC3H11A__743	O75152	R.DSLVLPPTQSSSDSSPPEVS#GPSSSQMSM*K.T	50.93	58.67	54.19	55.5314	52.4769	49.6886	56.3153	62.8288	55.6224	56.8146	48.0959	52.8177	ZC3H11A	54.5967	52.5656	58.2555	52.576	-0.0546933	0.148274	0.00028582	-0.147989	0.290478	0.911015	0.00111032	0.765459	FALSE
KDM4A__523	O75164	R.DSISS#DSETSEPLSCR.A	70.52	74.37	72.8	62.3895	70.5557	68.0276	62.1536	70.4764	86.7829	69.531	59.6196	79.9571	KDM4A	72.5633	66.9909	73.1376	69.7026	-0.115275	0.126648	0.0572462	-0.069402	0.876333	0.308696	0.153983	0.135621	FALSE
PPP6R2__289	O75170	R.VGTEGLVDS#FSQGLER.S	73.96	69.41	70.21	75.0827	77.4	86.7391	78.4693	70.9574	75.1183	85.88	77.9332	76.6986	PPP6R2	71.1933	79.7406	74.8483	80.1706	0.163572	-0.091344	0.0077596	0.0991036	0.902546	0.49686	0.0315711	0.659469	FALSE
CNOT3__299	O75175	R.STDSEVSQS#PAK.N	87.58	102.55	104.58	81.7231	101.345	117.739	94.688	90.8502	107.446	93.6131	99.6243	113.991	CNOT3	98.2367	100.269	97.6615	102.409	0.0295398	-0.0380109	0.0304733	0.0684842	0.0588347	0.0775087	0.0607244	0.23715	FALSE
ANKRD17__2067	O75179	R.NSPLDCGSAS#PNK.V	258.87	251.46	270.76	234.745	305.548	355.752	256.72	272.155	354.549	218.776	228.445	258.166	ANKRD17	260.363	298.682	294.475	235.129	0.198082	-0.020463	-0.345156	-0.324693	0.409968	0.0304789	0.688536	0.743843	FALSE
ANKRD17__2044;2045	O75179	K.EHYPVSSPS#S#PSPPAQPGGVSR.N	60.4135	61.5502	62.9532	57.9133	69.2166	63.5345	70.7647	87.2155	80.9023	63.4137	63.2653	65.5752	ANKRD17	61.639	63.5548	79.6275	64.0848	0.0441579	0.325266	0.0119802	-0.313285	0.207693	1.23788	0.0518266	1.09701	FALSE
ANKRD17__1696;1699	O75179	K.SGPS#PLS#SPNGK.L	142.994	145.102	157.742	142.589	123	160.154	147.212	111.498	124.459	139.119	146.271	124.439	ANKRD17	148.613	141.914	127.723	136.61	-0.0665392	-0.152002	-0.0549603	0.0970418	0.214466	0.401363	0.156235	0.287236	FALSE
ANKRD17__1699	O75179	K.SGPS#PLS#SPNGK.L	124.73	121.66	130.46	128.679	128.482	127.484	121.296	129.029	120.219	117.065	117.709	130.338	ANKRD17	125.617	128.215	123.514	121.704	0.0295392	-0.0538876	-0.0751903	-0.0213027	0.376693	0.636727	0.56807	0.12778	FALSE
ANKRD17__2401	O75179	R.APS#PAPSSVPLGSEK.P	23.39	19.14	20.23	20.9248	21.9419	20.8656	24.0657	19.476	20.823	24.837	25.9015	23.7528	ANKRD17	20.92	21.2441	21.4549	24.8304	0.0221804	0.0142429	0.225047	0.210804	0.0827882	0.0490666	1.87399	0.936041	FALSE
ANKRD17__1709	O75179	K.LTVAS#PK.R	1062.4	1073.91	991.4	997.065	1065.66	964.784	1099.6	1082.59	1042.03	1059.69	1028.04	1062.82	ANKRD17	1042.57	1009.17	1074.74	1050.18	-0.046978	0.0908167	0.0574763	-0.0333404	0.351728	0.834579	0.521266	0.516402	FALSE
ANKRD17__1700	O75179	K.SGPSPLSS#PNGK.L	148.66	142.08	140.37	126.309	132.451	119.97	162.653	154.96	150.38	146.658	134.45	162.021	ANKRD17	143.703	126.244	155.998	147.71	-0.186884	0.305316	0.226556	-0.0787602	1.68843	2.37262	1.00834	0.378604	FALSE
ANKRD17__19	O75179	K.ATVPVAAATAAEGEGS#PPAVAAVAGPPAAAEVGGGVGGSSR.A	42.55	42.32	48.95	48.0511	47.9424	41.2177	51.5237	49.9472	47.5027	39.2723	39.7411	47.8085	ANKRD17	44.6067	45.7371	49.6579	42.2739	0.0361043	0.118659	-0.113595	-0.232254	0.132724	0.655559	0.409328	0.99556	FALSE
ANKRD17__2045	O75179	K.EHYPVSSPS#S#PSPPAQPGGVSR.N	77.4	77.37	75.63	73.4295	72.8765	79.8382	69.1239	93.5787	72.5861	58.1027	67.0979	73.5244	ANKRD17	76.8	75.3814	78.4296	66.2417	-0.0268979	0.0571892	-0.18647	-0.243659	0.225539	0.13441	0.777659	0.591134	FALSE
DNAJB6__277	O75190	R.HAPHCLS#EEEGEQDRPR.A	109.15	89.56	99.34	114.631	106.875	112.241	94.8784	109.692	125.177	95.4186	96.8374	101.327	DNAJB6	99.35	111.249	109.916	97.861	0.163199	-0.0173936	-0.184985	-0.167591	0.799491	0.0482516	1.94129	0.521912	FALSE
VPS4B__102	O75351	K.GNDS#DGEGESDDPEK.K	66.34	72.37	74.8	75.1394	63.5298	79.1137	67.6812	78.0779	77.0936	74.7529	72.3787	77.9249	VPS4B	71.17	72.5943	74.2843	75.0189	0.0285866	0.0332009	0.0473974	0.0141966	0.0939315	0.105543	0.177792	0.0679867	FALSE
VPS4B__93	O75351	K.EGQPS#PADEK.G	227.7	220.41	226.94	229.931	214.112	217.303	216.106	221.202	232.347	214.051	217.665	225.528	VPS4B	225.017	220.449	223.218	219.081	-0.0295891	0.0180138	-0.00897788	-0.0269917	0.338289	0.151888	0.0812862	0.280718	FALSE
VPS4B__108	O75351	K.GNDSDGEGES#DDPEK.K	108.67	122.17	117.46	108.813	117.79	125.767	116.035	123.202	133.066	113.759	122.044	139.125	VPS4B	116.1	117.457	124.101	124.976	0.0167608	0.0793864	0.0895211	0.0101346	0.0755353	0.405133	0.342795	0.0326713	FALSE
ZNF217__407	O75362	R.AGAES#PTMSVDGR.Q	94.72	94.08	87.4	86.1798	76.3475	84.1631	88.5511	101.589	108.81	86.7952	89.3273	102.139	ZNF217	92.0667	82.2301	99.6501	92.7539	-0.163012	0.277204	0.173741	-0.103463	1.19041	1.09722	0.831665	0.379279	FALSE
FLNB__983	O75369	K.LDVTILS#PSR.K	270.72	256.87	259.05	284.076	253.69	262.018	269.668	274.136	265.454	299.867	282.828	299.44	FLNB	262.213	266.595	269.753	294.045	0.0239062	0.0169895	0.14139	0.124401	0.159118	0.116223	1.13178	1.47599	FALSE
NCOR1__2136	O75376	R.GSRPGKS#PER.S	134.74	134.82	130.94	147.084	160.212	159.76	150.539	156.305	157.847	132.163	131.176	152.225	NCOR1	133.5	155.686	154.897	138.521	0.221796	-0.00732889	-0.168528	-0.161199	1.56006	0.0550344	0.941771	0.889475	FALSE
NCOR1__1322	O75376	K.RES#PPIR.A	233.14	230.08	233.15	239.928	229.236	232.999	207.311	211.061	225.082	245.505	215.658	232.101	NCOR1	232.123	234.054	214.485	231.088	0.0119526	-0.12597	-0.0184015	0.107569	0.216267	1.32293	0.112632	0.717245	TRUE
NCOR1__2202	O75376	K.LENTS#PMVK.S	94.62	100.81	99.11	103.803	102.014	94.4168	106.76	92.0429	73.2634	91.0609	82.1047	90.7946	NCOR1	98.18	100.078	90.6888	87.9867	0.0276235	-0.142128	-0.185767	-0.0436384	0.21242	0.358204	1.37172	0.090889	FALSE
NCOR1__1522	O75376	K.STLT#PTQR.E	44.62	38.39	35.41	38.5419	48.6682	42.3354	31.9242	36.4099	29.9283	31.2085	36.6729	46.8127	NCOR1	39.4733	43.1818	32.7541	38.2314	0.129547	-0.398747	-0.175668	0.223079	0.389512	1.29854	0.374167	0.44569	FALSE
NCOR1__2120	O75376	R.VS#PENLVDK.S	304.48	279.37	303.17	308.972	284.895	293.531	283.024	280.574	289.546	285.049	270.5	300.544	NCOR1	295.673	295.8	284.381	285.364	0.000615844	-0.0567943	-0.0518155	0.00497886	0.00382649	0.61696	0.392249	0.0351613	FALSE
NCOR1__1196	O75376	R.MPIEDSS#PEK.G	449.12	460.89	419.12	466.522	471.22	424.177	473.531	442.252	456.132	430.014	432.658	460.315	NCOR1	443.043	453.973	457.305	440.996	0.0351589	0.0105491	-0.0418424	-0.0523915	0.218135	0.0654859	0.289751	0.54313	FALSE
NCOR1__224	O75376	K.QQQLEEEAAKPPEPEKPVS#PPPVEQK.H	457.97	489.37	476.62	495.729	510.379	498.197	514.315	462.926	493.59	511.971	500.49	509.515	NCOR1	474.653	501.435	490.277	507.325	0.0791887	-0.032465	0.0168478	0.0493128	1.09571	0.268844	0.43815	0.429428	FALSE
NCOR1__1472	O75376	K.AQLS#PGIYDDTSAR.R	69.83	79.62	84.78	82.0287	77.4539	69.363	77.4265	86.4584	82.6582	79.8361	80.349	79.629	NCOR1	78.0767	76.2819	82.1811	79.938	-0.0335512	0.107466	0.0675416	-0.0399239	0.113222	0.568094	0.368969	0.316857	FALSE
VAMP4__30	O75379	R.NLLEDDS#DEEEDFFLR.G	59.3	60.81	53.55	56.1519	56.7184	55.4596	64.7773	65.3852	73.9071	58.5286	59.8388	64.496	VAMP4	57.8867	56.11	68.0232	60.9545	-0.0449742	0.27777	0.119476	-0.158294	0.294692	1.26675	0.956066	0.904103	FALSE
PEX14__232	O75381	R.QFPPS#PSAPK.I	98	100.57	107.27	108.599	85.924	91.7349	97.6439	108.566	101.856	97.8676	107.867	100.924	PEX14	101.947	95.4194	102.688	102.22	-0.0954607	0.105919	0.0993177	-0.00660154	0.349401	0.389274	0.36376	0.0365571	FALSE
TRIM3__427	O75382	R.ALRPGDLPPS#PDDVK.R	37.01	38.23	37.59	34.4772	33.3044	33.2365	34.069	34.2824	36.0571	34.3944	34.9069	38.504	TRIM3	37.61	33.6727	34.8028	35.9351	-0.159538	0.0476261	0.0938162	0.0461901	2.71107	0.662754	0.664957	0.30943	FALSE
TRIM3__7	O75382	K.REDS#PGPEVQPMDK.Q	187.14	183.21	194.24	189.028	184.405	186.557	200.845	187.898	183.66	186.196	176.004	188.265	TRIM3	188.197	186.663	190.801	183.489	-0.0118025	0.0316328	-0.0247479	-0.0563808	0.158767	0.291597	0.302989	0.491	FALSE
ULK1__623	O75385	R.NPLPPILGS#PTK.A	164.29	184.02	169.12	138.709	163.834	166.24	179.999	175.632	174.657	168.112	168.825	166.715	ULK1	172.477	156.261	176.763	167.884	-0.142447	0.177858	0.103509	-0.0743496	0.675412	0.850869	0.498411	1.66378	FALSE
ULK1__468	O75385	R.SGST#SPLGFAR.A	165.31	168.1	176.71	150.425	154.856	166.163	180.304	168.522	173.488	166.149	151.498	164.351	ULK1	170.04	157.148	174.105	160.666	-0.113748	0.147829	0.031938	-0.115891	1.01422	1.31832	0.206885	1.07138	FALSE
ULK1__450	O75385	R.NLQS#PTQFQTPR.S	61.03	69.42	70.26	63.9719	61.1095	67.3954	71.1425	72.8997	71.8433	71.6614	59.052	71.9446	ULK1	66.9033	64.1589	71.9618	67.5527	-0.0604276	0.165581	0.0743624	-0.091219	0.318257	1.37994	0.282923	0.388535	FALSE
SPAG7__114	O75391	K.EFAPS#DEELDSYR.R	87.67	84.26	79.3	72.6822	86.1777	77.2438	78.552	76.7578	85.1628	73.003	78.6607	81.4339	SPAG7	83.7433	78.7012	80.1575	77.6992	-0.0895882	0.0264519	-0.0184871	-0.044939	0.455224	0.110501	0.074343	0.277327	FALSE
SPAG7__158	O75391	R.QEEEAAQQGPVVVS#PASDYK.D	181.24	189.43	196.79	160.923	179.907	177.22	175.372	182.693	167.409	162.274	159.464	185.879	SPAG7	189.153	172.683	175.158	169.206	-0.131427	0.0205284	-0.029352	-0.0498804	1.01679	0.121504	0.122898	0.241298	FALSE
SEC22B__164	O75396	R.GEALS#ALDSK.A	10.88	9.46	8.68	7.27311	8.86138	9.64583	10.7189	9.26707	10.7566	10.2397	9.43101	11.5647	SEC22B	9.67333	8.59344	10.2475	10.4118	-0.170778	0.253967	0.27691	0.0229434	0.495739	0.877408	0.904549	0.0724566	FALSE
DEAF1__176	O75398	K.GPAAPLTPGPQS#PPTPLAPGQEK.G	15.76	24.46	30.27	22.144	30.9319	24.9023	24.8178	26.697	20.5319	26.0731	21.9014	24.4775	DEAF1	23.4967	25.9927	24.0155	24.1506	0.14565	-0.114138	-0.106045	0.00809314	0.189985	0.243766	0.245301	0.020348	FALSE
PRPF40A__373	O75400	K.QETVADFT#PK.K	774.62	775.3	729.61	758.389	769.534	757.618	725.139	729.428	773.448	780.061	747.096	806.113	PRPF40A	759.843	761.847	742.672	777.757	0.00379873	-0.0367762	0.0298183	0.0665946	0.0417424	0.46898	0.345217	0.692811	FALSE
PRPF40A__935;938	O75400	K.DSGNWDTSGS#ELS#EGELEK.R	102.693	115.072	107.627	113.246	115.972	101.929	99.78	92.8667	102.294	94.8984	97.52	103.466	PRPF40A	108.464	110.382	98.3135	98.6281	0.0252937	-0.167047	-0.162438	0.00460944	0.124974	1.05008	1.0298	0.0278528	FALSE
PRPF40A__935	O75400	K.DSGNWDTSGS#ELS#EGELEK.R	61.64	60.4	61.61	60.8159	67.651	70.4195	65.4134	58.0524	73.7858	58.4483	66.6572	60.3511	PRPF40A	61.2167	66.2955	65.7505	61.8189	0.114985	-0.011907	-0.100863	-0.0889557	0.667089	0.0339143	0.518276	0.299876	FALSE
PRPF40A__883;888	O75400	R.HKS#DS#PESDAER.E	339.546	370.906	326.129	361.714	351.903	353.012	351.228	377.48	367.453	330.75	342.804	369.773	PRPF40A	345.527	355.543	365.387	347.776	0.041225	0.039402	-0.0318652	-0.0712672	0.273955	0.48271	0.240462	0.550152	FALSE
PRPF40A__888	O75400	K.SDSPES#DAER.E	466.73	482.47	456.07	483.373	453.275	455.485	449.989	427.02	448.326	452.404	479.491	478.854	PRPF40A	468.423	464.044	441.778	470.25	-0.0135498	-0.0709409	0.019164	0.0901049	0.129725	0.833776	0.178988	1.14187	FALSE
TACC1__44	O75410	R.GGAAGEDEAGGPEGDPEEEDS#QAETK.S	46.28	41.03	41.98	41.3346	43.4163	40.4962	41.8495	50.0121	40.4203	43.3206	47.3038	43.9215	TACC1	43.0967	41.749	44.094	44.8486	-0.0458331	0.0788385	0.10332	0.0244812	0.288574	0.284271	0.927745	0.0797399	FALSE
TACC1__504	O75410	R.DGHAT#DEEK.L	115.13	112.37	136.67	110.261	116.853	128.456	110.995	116.681	120.083	109.542	128.527	123.381	TACC1	121.39	118.523	115.92	120.484	-0.0344768	-0.0320446	0.0236636	0.0557082	0.110091	0.160191	0.0896999	0.282799	FALSE
CDC45__130;144	O75419	K.QDDDLEVPAY#EDIFRDEEEDEEHS#GNDSDGSEPSEK.R	82.4611	84.0364	95.1398	74.2878	91.948	80.7049	81.6768	95.6769	95.0511	89.6736	93.7742	96.8495	CDC45	87.2124	82.3135	90.8016	93.4324	-0.0834038	0.141588	0.182793	0.0412056	0.303719	0.542987	0.817519	0.194685	FALSE
CDC45__130	O75419	K.QDDDLEVPAY#EDIFRDEEEDEEHSGNDSDGSEPSEK.R	79.35	86.05	88.42	76.7257	77.3287	77.1756	76.8725	83.976	81.9639	85.8516	80.4699	93.3797	CDC45	84.6067	77.0766	80.9375	86.5671	-0.134478	0.0705139	0.167525	0.0970106	0.964377	0.68074	0.898328	0.556683	FALSE
GIGYF1__367	O75420	K.SS#SPSPLPTLGPLWGTNGDGDETAEK.E	16.86	18.6	15.77	15.9711	16.4394	26.3222	15.0105	13.1378	16.3955	21.4919	18.0139	16.706	GIGYF1	17.0767	19.5776	14.8479	18.7373	0.197175	-0.398938	-0.0632921	0.335646	0.268121	0.531468	0.0783533	1.01873	FALSE
GIGYF1__230	O75420	R.SAS#PDGGPR.S	129.67	151.36	136.86	129.011	136.399	137.709	142.673	141.385	141.776	144.518	148.352	165.782	GIGYF1	139.297	134.373	141.945	152.884	-0.0519155	0.0790836	0.186191	0.107107	0.272577	0.979401	1.04708	0.626675	FALSE
GIGYF1__406	O75420	R.GIQLS#PGVGSSAGPPGDLEDDEGLK.H	53.47	58.64	46.03	38.3841	50.3027	57.3564	43.7928	40.0475	42.7492	46.0554	58.7979	44.8664	GIGYF1	52.7133	48.6811	42.1965	49.9066	-0.114806	-0.206237	0.0358682	0.242106	0.235832	0.441248	0.0595516	0.65465	FALSE
LRCH4__380	O75427	R.GTVEEQRPPELS#PGAGDR.E	69.05	64.47	64.45	75.3606	63.9647	62.8857	66.5609	67.9407	62.5123	69.1988	74.3934	64.1294	LRCH4	65.99	67.4036	65.6713	69.2406	0.030579	-0.0375634	0.0387911	0.0763544	0.115848	0.143906	0.135539	0.436265	FALSE
VPS26A__315	O75436	R.FES#PESQASAEQPEM*.-	188.5	208.72	205.53	186.712	197.691	215.238	206.986	213.105	215.85	158.594	208.968	188.632	VPS26A	200.917	199.88	211.98	185.398	-0.00746056	0.0847933	-0.108511	-0.193304	0.0334632	0.552993	0.347177	0.681985	FALSE
SAP30__131	O75446	R.KGS#DDDGGDSPVQDIDTPEVDLYQLQVNTLR.R	18.52	20.67	27.14	17.9297	22.0709	19.603	23.543	24.1835	22.3013	24.1354	19.5136	27.3547	SAP30	22.11	19.8679	23.3426	23.6679	-0.154262	0.232529	0.252495	0.0199664	0.30719	1.07446	0.628419	0.0452554	TRUE
MED24__873	O75448	R.LLSSNEDDANILSS#PTDR.S	14.68	13.64	16.27	16.6103	14.8842	15.7834	13.5141	11.6469	15.7446	15.2836	16.4537	16.9625	MED24	14.8633	15.7593	13.6352	16.2333	0.0844458	-0.208869	0.042751	0.25162	0.408682	0.683247	0.269514	0.832639	FALSE
KATNA1__109	O75449	R.RPS#PGPR.K	368.49	372.13	356.95	372.193	351.348	356.332	341.056	357.733	371.456	329.754	333.933	315.197	KATNA1	365.857	359.958	356.748	326.295	-0.0234516	-0.0129204	-0.141652	-0.128731	0.306342	0.106404	1.77446	1.27731	TRUE
KATNA1__81	O75449	K.LDST#PLK.A	194.67	186.46	195.04	179.641	182.33	171.938	175.344	183.269	194.772	178.857	187.514	217.564	KATNA1	192.057	177.97	184.462	194.645	-0.1099	0.0516883	0.129214	0.0775253	1.54213	0.414136	0.539337	0.306961	FALSE
PSIP1__106	O75475	K.QSNASS#DVEVEEK.E	208.47	240.95	221.66	226.114	233.621	248.73	209.493	247.056	246.238	221.366	205.079	238.312	PSIP1	223.693	236.155	234.262	221.586	0.0782104	-0.0116088	-0.091869	-0.0802602	0.459319	0.0451441	0.540951	0.331156	FALSE
PSIP1__275	O75475	K.TGVTSTSDS#EEEGDDQEGEK.K	29.74	29.2	28.34	34.2071	29.0875	27.0646	25.1287	36.2461	29.9289	22.4289	24.4158	29.383	PSIP1	29.0933	30.1197	30.4346	25.4092	0.0500209	0.0150022	-0.245358	-0.26036	0.168001	0.0271294	0.727142	0.567949	FALSE
PSIP1__141	O75475	K.AVDITT#PK.A	331.25	322.6	348.91	334.727	333.126	333.289	337.801	339.398	344.817	342.365	349.529	371.567	PSIP1	334.253	333.714	340.672	354.487	-0.00232985	0.0297702	0.0871213	0.0573511	0.0218852	1.12738	0.849666	0.596337	FALSE
PSIP1__122	O75475	K.ETSVSKEDT#DHEEK.A	159.19	183.24	153.01	149.522	177.545	168.591	163.177	213.235	199.423	154.318	157.814	176.67	PSIP1	165.147	165.219	191.945	162.934	0.000633294	0.216313	-0.0200918	-0.236405	0.00191027	0.674187	0.0741905	0.740353	FALSE
SRSF10__106	O75494	R.NVYS#SSR.Y	205	205.88	189.04	225.377	198.084	212.368	224.882	208.477	218.381	213.173	213.489	199.963	SRSF10	199.973	211.943	217.246	208.875	0.0838677	0.0356568	-0.0210366	-0.0566934	0.540744	0.220511	0.121472	0.569816	FALSE
SRSF10__133	O75494	R.S#RS#FDYNYR.R	526.39	502.99	525.84	518.785	519.493	544.096	557.864	555.326	586.771	495.94	522.39	568.972	SRSF10	518.407	527.458	566.654	529.101	0.0249718	0.103411	0.00448642	-0.0989247	0.328026	1.37797	0.0231911	0.668305	FALSE
SRSF10__131;133	O75494	R.S#RS#FDYNYR.R	293.664	305.803	276.185	305.277	309.469	312.167	321.012	313.155	327.141	310.37	301.588	333.754	SRSF10	291.884	308.971	320.436	315.237	0.0820753	0.0525633	0.0289658	-0.0235975	0.744915	1.0608	0.233879	0.183306	FALSE
TADA3__298	O75528	K.ESGADGASTS#PR.N	267.24	242.04	254.7	263.869	247.032	252.017	241.599	264.913	265.158	226.771	247.037	256.769	TADA3	254.66	254.306	257.223	243.526	-0.00200688	0.0164549	-0.0624908	-0.0789457	0.0131592	0.11273	0.440661	0.507266	FALSE
SF3B1__223;227	O75533	K.LSSWDQAET#PGHT#PSLR.W	74.9278	69.7387	76.6457	64.9581	78.2016	76.5404	66.4655	66.8995	64.5754	73.7281	64.648	75.5106	SF3B1	73.7707	73.2333	65.9802	71.2956	-0.0105478	-0.150468	-0.0386881	0.11178	0.0383328	0.655058	0.132844	0.598438	FALSE
SF3B1__354	O75533	R.WDETPASQMGGSTPVLT#PGK.T	57.11	59.97	55.44	56.4176	53.1352	62.1201	57.7427	55.0137	55.4089	61.823	62.5534	64.9784	SF3B1	57.5067	57.2243	56.0551	63.1183	-0.00710184	-0.0297818	0.141431	0.171213	0.0317002	0.150828	0.846395	2.26437	FALSE
SF3B1__211	O75533	R.WDQTADQTPGAT#PK.K	97.41	89.59	99.79	93.0527	94.5616	91.5928	91.7334	86.4164	86.9246	88.761	97.3021	89.3941	SF3B1	95.5967	93.0691	88.3581	91.8191	-0.0386586	-0.0749386	-0.019508	0.0554306	0.298967	1.04445	0.154741	0.449606	FALSE
SF3B1__244	O75533	K.GSET#PGATPGSK.I	169.03	144.22	158.02	167.029	149.186	149.137	152.346	152.064	159.724	164.579	148.412	159.943	SF3B1	157.09	155.117	154.711	157.645	-0.0182319	-0.00377957	0.0233181	0.0270977	0.0740929	0.020317	0.120057	0.203508	FALSE
SF3B1__426	O75533	K.VLPPPAGYVPIRT#PAR.K	62.91	62.09	59.33	69.3805	59.9253	66.784	57.8745	52.8681	53.7715	57.6547	60.6349	62.2515	SF3B1	61.4433	65.3632	54.838	60.1804	0.0892232	-0.253304	-0.119187	0.134117	0.525201	1.35132	0.698896	1.21889	FALSE
SF3B1__142	O75533	R.LDPFADGGKT#PDPK.M	422.22	419.06	422.73	444.501	390.171	456.024	394.676	405.705	440.41	417.822	440.572	456.476	SF3B1	421.337	430.232	413.597	438.29	0.0301418	-0.0568899	0.0267692	0.0836591	0.152252	0.267805	0.124667	0.620309	FALSE
SF3B1__129	O75533	R.TMIIS#PER.L	470.99	469.25	443.02	455.23	412.971	402.85	437.851	418.644	437.484	435.683	437.105	437.192	SF3B1	461.087	423.684	431.326	436.66	-0.12205	0.0257918	0.0435225	0.0177307	0.883664	0.160001	0.29797	0.310613	FALSE
SF3B1__235	O75533	R.WDET#PGR.A	184.92	188.01	149.67	164.54	170.507	173.848	149.871	167.497	160.938	175.584	172.185	171.464	SF3B1	174.2	169.632	159.435	173.078	-0.03834	-0.0894317	0.0290163	0.118448	0.125637	0.75235	0.469866	0.958158	FALSE
SF3B1__248	O75533	K.GSETPGAT#PGSK.I	192.52	196.83	203.34	223.956	191.72	199.774	173.143	197.479	171.092	181.914	198.023	208.326	SF3B1	197.563	205.15	180.571	196.088	0.0543621	-0.184108	-0.0651777	0.11893	0.282312	0.885917	0.295652	0.60704	FALSE
PRKRA__18	O75569	R.EDS#GTFSLGK.M	346.7	356.84	347.56	340.891	339.011	355.63	377.301	361.217	463.286	381.089	371.899	399.78	PRKRA	350.367	345.178	400.601	384.256	-0.0215268	0.214828	0.154729	-0.0600991	0.340236	0.657587	1.66011	0.179273	FALSE
MYCBP2__2920	O75592	R.APS#PHVVQENLHSEVVEVCTSSTLK.T	92.04	89.52	92.49	90.004	106.69	98.5882	93.5461	87.9458	93.5863	82.969	97.3913	83.0294	MYCBP2	91.35	98.4274	91.6928	87.7966	0.107655	-0.102252	-0.164896	-0.0626435	0.556312	0.528266	0.714564	0.290693	FALSE
MYCBP2__3505	O75592	R.VNS#GDTEVGSSLLR.H	150.99	157.53	159.62	136.122	141.399	159.171	161.132	167.898	173.549	163.924	159.885	151.928	MYCBP2	156.047	145.564	167.526	158.579	-0.100327	0.202737	0.123551	-0.0791865	0.570836	1.16716	0.708779	0.824161	FALSE
MYCBP2__2839	O75592	R.SSPSGASS#PR.S	167.71	165.76	158.17	165.694	146.214	168.86	150.575	150.172	161.826	140.195	160.54	155.141	MYCBP2	163.88	160.256	154.191	151.959	-0.0322601	-0.055662	-0.0767006	-0.0210385	0.172585	0.297162	0.371205	0.111099	FALSE
MYCBP2__3460	O75592	K.SM*PPSLETS#PITDTDLAK.R	27.89	30.19	36.16	28.2255	32.9197	37.4832	32.3551	34.939	30.6156	36.6602	30.2044	32.2993	MYCBP2	31.4133	32.8761	32.6366	33.0546	0.0656642	-0.0105515	0.00781149	0.018363	0.149901	0.0265436	0.0179655	0.0631528	FALSE
MYCBP2__3932	O75592	K.ALLS#S#PEGEEK.V	109.58	111.33	112.66	122.089	150.224	109.102	112.941	101.841	111.121	113.405	124.705	114.362	MYCBP2	111.19	127.139	108.634	117.491	0.193377	-0.226923	-0.113858	0.113065	0.496086	0.579195	0.288058	0.82161	FALSE
MYCBP2__3931;3932	O75592	K.ALLS#S#PEGEEK.V	9.22402	10.9834	6.97425	8.59811	7.53985	6.68535	9.13047	8.0313	12.0104	12.2139	13.2208	12.3392	MYCBP2	9.06055	7.60777	9.72406	12.5913	-0.252126	0.354085	0.726884	0.372799	0.463382	0.67831	2.45455	0.889918	FALSE
ERAL1__173	O75616	K.ETQVILLDTPGIIS#PGK.Q	68.86	74.35	69.72	67.7844	67.1754	61.3999	67.2417	73.4792	74.438	71.0185	72.7657	75.7046	ERAL1	70.9767	65.4532	71.7196	73.1629	-0.11688	0.131904	0.160648	0.0287446	0.96646	0.963186	1.38034	0.208166	FALSE
SNRNP200__225	O75643	R.EEAS#DDDM*EGDEAVVR.C	590.63	678.23	615.38	593.757	616.866	617.769	601.971	586.973	640.723	632.305	646.467	623.928	SNRNP200	628.08	609.464	609.889	634.233	-0.043407	0.00100636	0.0574726	0.0564662	0.255558	0.00765931	1.12512	0.576325	FALSE
SNRNP200__2135	O75643	K.EAETDSDS#D.-	22.82	18.77	21.7	17.986	15.8605	19.2191	15.9056	18.648	23.5045	16.5475	13.8274	20.0955	SNRNP200	21.0967	17.6885	19.3527	16.8235	-0.2542	0.129721	-0.0723376	-0.202058	1.01566	0.262454	0.153337	0.36694	FALSE
OFD1__686	O75665	K.NITSSS#PER.H	214.87	230.98	225.05	193.165	223.51	251.913	214.851	235.941	230.631	254.92	200.248	218.324	OFD1	223.633	222.863	227.141	224.497	-0.00498072	0.0274323	0.0105442	-0.0168881	0.0138655	0.0804505	0.0233723	0.0508536	FALSE
TOM1L1__321	O75674	K.EATNTTSEPSAPSQDLLDLS#PSPR.M	21.53	16.48	17.02	17.0438	13.1817	14.7479	12.9566	23.1516	19.8259	16.9605	15.2075	22.5483	TOM1L1	18.3433	14.9911	18.6447	18.2388	-0.291147	0.314656	0.282898	-0.0317577	0.770081	0.455943	0.548469	0.0366838	FALSE
TOM1L1__323	O75674	K.EATNTTSEPSAPSQDLLDLSPS#PR.M	60.89	69.24	68.34	63.2332	61.3654	68.3307	68.465	62.5163	75.3937	82.9509	75.9498	85.2737	TOM1L1	66.1567	64.3098	68.7917	81.3914	-0.0408489	0.0971965	0.339839	0.242643	0.211832	0.435047	2.00471	1.23473	FALSE
RPS6KA4__347	O75676	R.LEPVYSPPGS#PPPGDPR.I	81.5	76.54	81.83	68.6588	70.4452	83.9057	78.1515	81.4844	77.7071	90.2229	82.4609	92.507	RPS6KA4	79.9567	74.3366	79.1144	88.3969	-0.105146	0.0898678	0.249924	0.160057	0.43675	0.369346	1.09374	1.11108	FALSE
SURF6__229	O75683	K.GNLT#PLTGR.N	93.93	84.28	92.09	94.1777	93.2291	112.344	101.876	102.937	91.2682	104.761	92.2003	90.2491	SURF6	90.1	99.9169	98.6937	95.7367	0.149202	-0.0177712	-0.061658	-0.0438868	0.596113	0.057538	0.2085	0.192243	FALSE
SURF6__138	O75683	K.ELS#PAALEK.R	754.51	789.48	748.12	731.471	775.168	791.06	781.447	840.023	831.335	803.991	792.487	757.713	SURF6	764.037	765.9	817.602	784.73	0.00351338	0.0942429	0.0350416	-0.0592013	0.0283164	0.948422	0.342748	0.638178	FALSE
UTP20__1741	O75691	K.SLSDNGQPGT#PDPADSGGTSAK.E	174.64	184.06	189.59	190.502	195.057	194.915	203.948	190.26	185.368	172.121	177.617	191.372	UTP20	182.763	193.491	193.192	180.37	0.08229	-0.00223205	-0.101305	-0.0990728	0.915269	0.0164842	0.849127	0.736376	FALSE
UTP20__2601	O75691	K.AES#DGEEK.E	718.36	628.34	759.9	633.909	510.245	731.903	626.653	420.805	552.049	740.752	711.836	671.294	UTP20	702.2	625.352	533.169	707.961	-0.167214	-0.230076	0.179001	0.409076	0.426375	0.451131	0.486451	1.05248	FALSE
NUP155__992	O75694	K.AAPQS#PSVPK.K	173.65	169.61	198.45	194.5	171.901	189.737	149.098	165.695	149.809	171.805	170.333	181.783	NUP155	180.57	185.38	154.868	174.64	0.0379239	-0.259448	-0.0860953	0.173352	0.158189	1.56053	0.58512	1.33628	FALSE
WDHD1__383	O75717	R.SHILEDDENS#VDISMLK.T	195.98	201.44	192	186.04	188.911	184.803	201.414	200.355	188.668	205.875	202.544	185.154	WDHD1	196.473	186.584	196.812	197.858	-0.0745048	0.0769907	0.0846343	0.00764358	1.28838	0.922715	0.660746	0.0464717	FALSE
WDHD1__407	O75717	K.EEEEDGQEGS#IHNLPLVTSQR.P	257.92	244.48	243.31	238.935	251.881	270.671	244.605	264.188	260.133	262.116	266.955	267.279	WDHD1	248.57	253.829	256.309	265.45	0.0302045	0.0140249	0.064584	0.0505591	0.18957	0.0787815	0.476614	0.58187	FALSE
PALM__124	O75781	R.APAPS#PAK.E	1063.01	1028.67	1054.25	977.614	982.834	967.567	1065.86	977.153	1004.48	1101.19	1082.7	761.764	PALM	1048.64	976.005	1015.83	981.885	-0.103564	0.0577011	0.0086649	-0.0490362	2.00262	0.574233	0.0166834	0.102314	FALSE
PALM__154	O75781	R.VSNT#PLR.T	188.81	166.19	185.2	165.941	172.337	191.411	169.944	197.99	185.254	189.614	196.008	131.802	PALM	180.067	176.563	184.396	172.475	-0.0283483	0.0626226	-0.0337973	-0.0964199	0.123318	0.283061	0.0628936	0.20053	FALSE
PALM__116	O75781	K.ENAAAPS#PVR.A	314.88	335.82	301.5	294.601	309.724	311.673	335.246	344.818	302.848	339.157	343.564	249.363	PALM	317.4	305.333	327.637	310.695	-0.0559209	0.101718	0.0251162	-0.0766018	0.43891	0.6689	0.0563082	0.187625	FALSE
PALM__162	O75781	R.TVDGS#PM*M*K.A	33.58	34	26.92	29.9367	27.4093	22.7671	32.0584	27.7367	23.0158	28.3312	32.5067	31.9419	PALM	31.5	26.7043	27.6036	30.9266	-0.238277	0.0477838	0.211773	0.163989	0.702521	0.0956928	0.75263	0.469472	FALSE
RNASEH2A__298	O75792	R.GLESATS#L.-	20.78	23.68	23.37	19.4502	23.3833	17.4641	25.9072	22.1373	26.0549	21.9368	18.3171	19.9416	RNASEH2A	22.61	20.0992	24.6998	20.0652	-0.169823	0.297361	-0.00244554	-0.299806	0.536524	0.973385	0.0054238	1.29224	FALSE
CDC123__75	O75794	R.DDPPTHSQPDSDDEAEEIQWSDDENT#ATLTAPEFPEFATK.V	131.88	129.66	139.22	123.501	141.703	128.759	133.701	133.038	137.691	133.206	124.7	126.04	CDC123	133.587	131.321	134.81	127.982	-0.0246805	0.0378311	-0.0371569	-0.074988	0.133211	0.22935	0.208369	0.977825	FALSE
EIF3G__42	O75821	K.GIPLATGDTS#PEPELLPGAPLPPPK.E	122.99	123.09	127.69	119.944	120.003	113.673	118.212	110.633	127.241	96.53	127.593	115.525	EIF3G	124.59	117.873	118.696	113.216	-0.0799537	0.0100313	-0.0581566	-0.0681879	1.17355	0.0525065	0.179585	0.201292	FALSE
CCNK__329	O75909	K.KPSPQPSS#PR.Q	32.43	38.81	42.65	32.2801	46.0026	44.1845	44.9104	45.4889	42.3231	36.6621	42.4253	40.8086	CCNK	37.9633	40.8224	44.2408	39.9653	0.104754	0.116017	-0.0306111	-0.146628	0.20947	0.289947	0.062178	0.942784	FALSE
CCNK__340	O75909	R.AVVVS#PK.E	1543.15	1560.72	1388.68	1601.26	1629.22	1351.72	1717.47	1561.88	1631.13	1529.58	1430.86	1465.24	CCNK	1497.52	1527.4	1636.83	1475.23	0.0285037	0.0998278	-0.0501385	-0.149966	0.102182	0.455432	0.206358	1.3181	FALSE
CCNK__324;329	O75909	K.KPS#PQPSS#PR.Q	127.862	151.171	136.821	130.775	142.505	127.295	195.986	152.973	174.67	132.2	139.118	152.754	CCNK	138.618	133.525	174.543	141.357	-0.0540056	0.386477	0.0822397	-0.304237	0.242207	1.17693	0.438588	1.00581	FALSE
PIAS1__503	O75925	K.GILSLPHQAS#PVSR.T	77.44	87.83	99.69	76.1168	89.4074	101.394	90.504	85.4715	85.92	84.545	85.7687	114.672	PIAS1	88.32	88.9727	87.2985	94.9952	0.0106221	-0.0274057	0.0944922	0.121898	0.0223815	0.0747214	0.186462	0.286103	FALSE
PIAS1__488	O75925	R.TCPSLSPTS#PLNNK.G	99.42	111.89	93.87	94.5771	125.224	117.55	99.0441	113.942	129.866	97.4999	105.843	112.386	PIAS1	101.727	112.45	114.284	105.243	0.14459	0.0233386	-0.0955627	-0.118901	0.416395	0.0491241	0.27397	0.366261	FALSE
SMNDC1__201	O75940	R.SIFAS#PESVTGK.V	196.96	185.84	203.23	172.676	185.16	200.331	190.083	205.308	207.818	191.362	190.061	229.533	SMNDC1	195.343	186.056	201.07	203.652	-0.0702768	0.11196	0.130368	0.0184078	0.407071	0.685727	0.489921	0.0617947	FALSE
TRIO__2429	O75962	K.GAANASGSS#PDAPAK.D	107.94	116.48	113.63	111.788	109.318	112.636	95.5386	106.952	106.04	103.379	108.578	114.477	TRIO	112.683	111.247	102.844	108.811	-0.0185021	-0.11332	-0.0319431	0.0813767	0.196041	0.851602	0.273543	0.539902	FALSE
TRIO__2455	O75962	R.AGAAS#PLNSPLSSAVPSLGK.E	65.68	60.05	60.28	68.9478	71.7591	67.5526	64.9157	66.6469	71.0942	65.3168	58.5582	64.537	TRIO	62.0033	69.4198	67.5522	62.804	0.163002	-0.0393442	-0.144492	-0.105148	1.45491	0.343617	1.15627	0.772434	FALSE
TRIO__1724	O75962	R.SS#MEMEGIFNHK.D	183.38	188.96	202.16	195.485	186.503	193.997	190.124	185.427	197.349	177.564	194.881	177.374	TRIO	191.5	191.995	190.967	183.273	0.00372381	-0.00774743	-0.0670743	-0.0593269	0.0260798	0.0815162	0.565336	0.479303	FALSE
CPD__1370	O75976	K.SLLSHEFQDETDT#EEETLYSSK.H	126.17	142.6	159.59	155.907	150.336	133.322	146.526	140.104	140.891	140.072	137.78	158.525	CPD	142.787	146.522	142.507	145.459	0.0372526	-0.0400802	-0.0105031	0.0295771	0.114003	0.207224	0.0381725	0.152822	FALSE
RSL1D1__415	O76021	K.ALPASET#PK.A	592.46	572.49	542.95	430.597	503.124	489.965	512.636	515.931	471.721	541.001	523.303	552.989	RSL1D1	569.3	474.562	500.096	539.097	-0.262593	0.0756084	0.18395	0.108341	1.51742	0.400058	1.06126	1.03199	FALSE
RSL1D1__464	O76021	K.FFT#TPSK.S	425.67	390.65	408.44	366.695	354.678	352.144	318.366	329.953	316.896	359.837	351.311	407.188	RSL1D1	408.253	357.839	321.738	372.779	-0.190155	-0.153422	0.05901	0.212432	1.62568	2.37999	0.315358	1.03694	FALSE
RSL1D1__443	O76021	K.EKS#PSLGK.K	255.63	266.9	248.62	218.44	258.183	218.723	252.051	248.042	270.778	264.584	230.87	263.815	RSL1D1	257.05	231.782	256.957	253.089	-0.149279	0.148757	0.126877	-0.0218793	0.72917	0.722729	0.543202	0.104769	FALSE
RSL1D1__465	O76021	K.FFTT#PSK.S	188.25	188.11	197.95	166.297	165.455	174.23	168.529	177.096	164.86	190.102	191.008	196.314	RSL1D1	191.437	168.661	170.162	192.475	-0.182743	0.0127833	0.190546	0.177762	2.18994	0.118941	2.47632	1.93227	FALSE
RSL1D1__361	O76021	K.ATNES#EDEIPQLVPIGK.K	96.74	105.43	104.13	87.7861	105.32	94.1196	94.0222	91.781	91.1501	96.9681	101.085	94.857	RSL1D1	102.1	95.7419	92.3178	97.6368	-0.0927611	-0.0525413	0.0282752	0.0808165	0.453416	0.240612	0.122109	1.08348	FALSE
RSL1D1__396	O76021	K.S#PNPSTPR.G	258.44	258.23	277.62	214.682	199.565	221.024	198.827	205.592	227.963	208.909	220.484	229.333	RSL1D1	264.763	211.757	210.794	219.575	-0.322297	-0.00657377	0.0523068	0.0588805	2.37306	0.0296336	0.377468	0.336879	FALSE
WFS1__236	O76024	R.LVSS#ESK.N	354.01	348.27	321.99	316.793	332.428	330.571	351.498	385.954	417.439	307.013	329.692	323.57	WFS1	341.423	326.597	384.963	320.092	-0.0640487	0.237208	-0.029028	-0.266236	0.564067	1.07739	0.314569	1.20019	FALSE
CLPX__443	O76031	K.YLGFGT#PSNLGK.G	25.69	22.5	24.63	21.879	18.0991	20.7412	18.0006	20.9718	16.7273	18.2022	22.8554	23.2171	CLPX	24.2733	20.2398	18.5666	21.4249	-0.262181	-0.124483	0.0820997	0.206583	1.27985	0.423316	0.23458	0.621485	FALSE
RNF8__157	O76064	R.KFS#LDELAGPGAEGPSNLK.S	149.76	168.28	172.67	127.766	166.073	158.392	170.985	196.168	204.58	153.478	187.233	180.396	RNF8	163.57	150.744	190.578	173.702	-0.11781	0.338282	0.204518	-0.133764	0.385889	1.20224	0.66565	0.512917	TRUE
ZFAND5__48	O76080	R.MS#PM*GTASGSNSPTSDSASVQR.A	25.99	30.28	36.73	26.4987	26.2331	34.4143	25.1405	24.1321	31.0313	31.2857	26.1559	37.3567	ZFAND5	31	29.0487	26.768	31.5994	-0.0937936	-0.117967	0.121423	0.23939	0.179978	0.263471	0.238121	0.536005	FALSE
SRP72__571	O76094	K.VT#PDPER.W	57.73	53.01	52.81	59.6615	57.1146	63.2413	62.3006	55.4964	63.2827	71.7782	59.3425	60.2403	SRP72	54.5167	60.0058	60.3599	63.787	0.138405	0.00848853	0.0881605	0.079672	1.07336	0.0395422	0.340513	0.289456	FALSE
SRP72__625	O76094	K.TVSSPPTS#PR.P	243.01	210.96	284.56	271.693	248.496	270.19	254.614	214.7	268.894	256.712	279.605	304.221	SRP72	246.177	263.46	246.069	280.179	0.0978876	-0.0985167	0.0887686	0.187285	0.292333	0.391112	0.442498	0.731607	FALSE
SRP72__621;625	O76094	K.TVSS#PPT#SPR.P	214.587	205.998	218.967	223.074	184.164	204.159	190.352	189.679	191.585	191.821	212.625	185.134	SRP72	213.184	203.799	190.539	196.527	-0.0649518	-0.0970634	-0.0524217	0.0446417	0.302672	0.444705	0.199252	0.263753	FALSE
SRP72__621	O76094	K.TVSS#PPTSPR.P	724.59	737.09	748.69	757.945	702.18	733.98	685.868	683.553	714.178	672.141	719.976	727.219	SRP72	736.79	731.368	694.533	706.445	-0.010655	-0.074555	-0.0500212	0.0245338	0.107928	0.85984	0.453843	0.229701	FALSE
RECQL4__251	O94761	R.VGS#PQPSSSGGEK.R	53.18	49.91	44.1	41.5433	38.1275	51.6265	45.7127	43.9554	49.691	59.366	48.4066	45.2371	RECQL4	49.0633	43.7658	46.453	51.0032	-0.164842	0.0859694	0.220785	0.134816	0.462709	0.230129	0.542141	0.392011	FALSE
RECQL5__815	O94762	K.YTGEEDGAGGHS#PAPPQTEECLR.E	75.35	66.4	78.76	72.6702	76.2283	79.9562	75.4705	75.3093	106.457	58.5061	69.2507	80.924	RECQL5	73.5033	76.2849	85.7456	69.5603	0.0535877	0.168666	-0.133133	-0.301799	0.254518	0.338322	0.385635	0.571733	FALSE
URI1__242	O94763	R.QEELLGELDSKPDTVIANGEDTT#SSEEEK.E	23.06	22.75	25.85	24.8478	21.2506	28.0187	19.0523	20.7252	13.9743	23.5885	21.6081	14.2576	URI1	23.8867	24.7057	17.9173	19.8181	0.0486386	-0.463495	-0.318029	0.145466	0.134554	1.13228	0.624009	0.209198	FALSE
USP1__475	O94782	K.VEESSEIS#PEPK.T	190.37	187.73	204.09	199.94	200.31	199.619	197.004	181.677	180.869	202.513	205.927	177.062	USP1	194.063	199.956	186.517	195.167	0.0431558	-0.100378	-0.0349741	0.0654041	0.437576	0.905033	0.186103	0.330289	FALSE
USP1__66	O94782	R.ASEIDQVVPAAQS#SPINCEK.R	221.43	227.28	231.18	236.566	251.926	275.955	243.957	244.847	283.149	212.47	217.552	233.075	USP1	226.63	254.816	257.318	221.032	0.169115	0.0140961	-0.205195	-0.219291	0.899877	0.0496771	1.10339	1.05111	FALSE
USP1__313	O94782	R.KATSDTLES#PPK.I	108.35	113.78	115.77	111.006	136.202	102.066	110.798	136.906	128.674	115.087	118.038	126.09	USP1	112.633	116.425	125.459	119.738	0.0477656	0.10782	0.0404865	-0.0673338	0.125523	0.282345	0.106635	0.26076	FALSE
STK10__438	O94804	K.QVAEQGGDLS#PAANR.S	191.02	172.62	185.86	192.278	187.226	177.163	187.784	186.988	189.202	168.529	175.987	190.123	STK10	183.167	185.556	187.992	178.213	0.0186939	0.0188166	-0.0582474	-0.077064	0.123435	0.193939	0.395768	0.582007	FALSE
STK10__454	O94804	R.PNS#SALETLGGEK.L	161.47	165.13	152.33	146.658	144.856	138.199	160.203	140.486	128.358	155.873	155.103	127.916	STK10	159.643	143.237	143.016	146.297	-0.156444	-0.00223417	0.0304953	0.0327294	1.53752	0.00723608	0.110547	0.0893653	FALSE
STK10__450;454	O94804	K.ASQS#RPNS#SALETLGGEK.L	84.7945	86.5385	86.2821	87.3735	90.6535	89.3243	93.7191	92.5657	91.0635	88.9649	90.5806	92.9406	STK10	85.8717	89.1171	92.4494	90.8287	0.0535194	0.0529625	0.0274464	-0.025516	1.25611	1.25636	0.496654	0.499895	FALSE
STK10__450;455	O94804	K.ASQS#RPNSS#ALETLGGEK.L	99.3645	93.8965	102.807	88.1381	91.4117	92.8012	80.9134	91.0795	90.0538	83.0839	97.398	98.7023	STK10	98.6893	90.7837	87.3489	93.0614	-0.12046	-0.0556436	0.0357495	0.0913932	1.13601	0.389925	0.15579	0.397675	FALSE
KBTBD11__87	O94819	R.QWEAGSAGAAS#PEELASPEER.A	8.67	11.65	9.45	11.0006	10.9029	13.785	9.18558	9.64394	10.249	14.524	11.0838	11.1059	KBTBD11	9.92333	11.8962	9.69284	12.2379	0.261603	-0.295509	0.0408555	0.336365	0.690762	0.871276	0.0812075	0.828922	FALSE
KBTBD11__107	O94819	R.ACPEEPAAPS#PEPR.V	101.59	99.54	96.38	97.5891	103.695	109.264	82.2944	96.7236	104.937	93.8914	97.3869	108.67	KBTBD11	99.17	103.516	94.6518	99.9827	0.0618791	-0.129153	-0.0501038	0.0790487	0.480709	0.49597	0.248667	0.263203	FALSE
TOMM70__91;110	O94826	R.AS#PAPGSGHPEGPGAHLDMNS#LDR.A	12.3288	8.40851	9.41276	10.4624	12.0104	9.66561	12.0232	11.8692	8.76732	9.51794	13.1517	13.2733	TOMM70	10.05	10.7128	10.8866	11.981	0.0921358	0.023218	0.161413	0.138195	0.181928	0.0465564	0.364087	0.268837	FALSE
TOMM70__91	O94826	R.AS#PAPGSGHPEGPGAHLDMNSLDR.A	328.22	306.14	345.11	350.794	365.689	312.803	339.166	395.699	356.229	263.828	304.285	329.898	TOMM70	326.49	343.095	363.698	299.337	0.0715707	0.0841314	-0.196839	-0.28097	0.352367	0.375867	0.807124	1.17888	FALSE
TOX4__178;181	O94842	R.LSTTPS#PT#SSLHEDGVEDFR.R	23.5181	25.1989	26.3122	24.2784	21.1476	30.2237	26.0752	27.7849	29.4094	31.0308	26.1984	26.4433	TOX4	25.0097	25.2166	27.7565	27.8908	0.0118844	0.138453	0.145417	0.00696438	0.0238545	0.349657	0.350456	0.0240723	FALSE
TOX4__181	O94842	R.LSTTPSPTS#SLHEDGVEDFR.R	32.83	31.14	33.75	34.5756	33.5959	30.1241	33.7377	29.964	32.4144	32.4871	29.1949	36.1036	TOX4	32.5733	32.7652	32.0387	32.5952	0.00847301	-0.0323482	-0.00750576	0.0248425	0.0414158	0.155293	0.0233897	0.0849101	FALSE
FCHSD2__644	O94868	R.EIQIS#PSPK.P	28.73	26.74	30.65	39.3784	41.3687	36.211	33.3682	31.0323	34.6902	35.2122	31.8145	34.9754	FCHSD2	28.7067	38.986	33.0302	34.0007	0.44157	-0.239169	-0.197391	0.0417777	2.17274	1.43199	1.21769	0.251392	FALSE
FCHSD2__681	O94868	R.S#PSANEK.S	111.43	97.87	117.07	120.521	98.9702	105.209	95.572	84.5685	97.0828	111.546	108.344	106.852	FCHSD2	108.79	108.233	92.4078	108.914	-0.00739997	-0.22806	0.00904532	0.237105	0.0216476	0.931542	0.0333937	1.39205	FALSE
UFL1__790	O94874	R.KSS#VTEE.-	693.22	686.23	649.98	724.236	657.437	634.267	691.892	625.901	710.946	648.876	671.113	665.468	UFL1	676.477	671.98	676.247	661.819	-0.00962196	0.00913131	-0.0219808	-0.0311121	0.0501275	0.0388379	0.127128	0.196273	TRUE
SASH1__248	O94885	R.EQS#DDETEESVK.F	43.15	39.85	44.38	44.7848	40.2322	46.7282	39.3471	46.0848	49.7922	35.0248	47.7033	36.7146	SASH1	42.46	43.9151	45.0747	39.8142	0.0486128	0.0376011	-0.141433	-0.179034	0.241599	0.115135	0.37267	0.447399	FALSE
SASH1__813	O94885	R.S#LPVSICR.S	152.97	134.92	143.14	156.784	151.545	150.6	155.896	159.661	186.21	128.752	125.792	150.555	SASH1	143.677	152.976	167.256	135.033	0.0904825	0.128748	-0.179995	-0.308743	0.678814	0.566999	0.849132	1.21105	FALSE
SASH1__839	O94885	R.SHS#LDDLQVEPGAEQDVPTEVTEPPPQIVPEVPQK.T	126.71	133.08	131.09	147.83	126.903	147.218	132.297	163.759	139.287	126.017	120.457	132.633	SASH1	130.293	140.65	145.114	126.369	0.110346	0.0450817	-0.154466	-0.199548	0.571984	0.139488	0.789931	0.747002	FALSE
SASH1__507	O94885	K.AGGS#VESLR.S	96.33	88.27	92.35	99.6841	97.3219	90.8044	100.686	110.799	109.938	83.9161	109.253	100.804	SASH1	92.3167	95.9368	107.141	97.9908	0.0554929	0.159354	0.0305628	-0.128791	0.438822	1.23897	0.0888856	0.457056	FALSE
UBXN7__285	O94888	R.SESLIDAS#EDSQLEAAIR.A	15.28	12.88	14.81	15.8507	6.84177	11.8565	12.3054	12.8688	15.6465	18.7588	16.2702	12.3637	UBXN7	14.3233	11.5163	13.6069	15.7976	-0.314687	0.240657	0.456022	0.215365	0.402472	0.286359	0.586499	0.424416	FALSE
UBXN7__288	O94888	R.SESLIDASEDS#QLEAAIR.A	77.96	90.26	68.64	73.0922	64.6566	73.3546	80.2525	68.588	72.5312	73.0125	70.4942	65.051	UBXN7	78.9533	70.3678	73.7906	69.5192	-0.166084	0.0685206	-0.0175043	-0.0860249	0.5137	0.312521	0.080828	0.433135	FALSE
PCF11__511	O94913	R.S#MS#PTSTPK.A	245.68	227.74	260.05	259.731	235.744	243.622	221.937	243.281	235.623	248.687	240.357	234.959	PCF11	244.49	246.366	233.614	241.335	0.0110254	-0.0766754	-0.0297662	0.0469092	0.0549836	0.604844	0.238909	0.436776	FALSE
PCF11__494	O94913	K.SRS#PIIHS#PK.R	51.91	50.99	65.22	56.6142	58.6791	54.2165	59.3085	54.7035	56.096	44.4542	53.6673	56.405	PCF11	56.04	56.5033	56.7027	51.5088	0.0118781	0.00508143	-0.133515	-0.138597	0.0312949	0.0359638	0.522798	0.54422	FALSE
PCF11__1530	O94913	R.IDT#PPACTEESIATPSEIK.T	52.58	55.55	51.7	60.2743	58.1702	59.1782	57.8862	55.1909	70.5178	48.7646	52.9586	53.3663	PCF11	53.2767	59.2076	61.1983	51.6965	0.152279	0.0477091	-0.195715	-0.243424	1.69645	0.145427	1.63068	0.759765	FALSE
PCF11__509;511	O94913	R.S#MS#PTSTPK.A	134.033	135.673	114.093	127.763	128.79	123.645	127.677	126.546	121.507	128.199	102.108	124.418	PCF11	127.933	126.733	125.243	118.242	-0.0135989	-0.0170535	-0.100049	-0.0829956	0.0554118	0.237216	0.390381	0.316214	FALSE
PCF11__489;494	O94913	K.SRS#PIIHS#PK.R	349.23	328.11	348.569	359.018	361.822	358.649	360.668	360.739	378.345	344.925	310.482	366.746	PCF11	341.97	359.83	366.584	340.717	0.0734458	0.0268292	-0.0787395	-0.105569	0.918826	0.432415	0.439519	0.600758	FALSE
FRYL__1959	O94915	R.SNT#LDIMDGR.I	109.48	105.07	114.01	108.531	97.7697	108.272	100.285	109.319	99.3462	112.734	94.8582	99.7492	FRYL	109.52	104.858	102.984	102.447	-0.0627603	-0.0260201	-0.0335523	-0.00753219	0.452471	0.146192	0.137606	0.0286261	FALSE
FRYL__2454	O94915	R.S#LDSIDK.G	1030.78	936.04	1039.21	981.53	886.498	957.15	959.44	791.557	908.299	1015.15	988.417	953.231	FRYL	1002.01	941.726	886.432	985.598	-0.089518	-0.0872968	0.0656921	0.152989	0.618116	0.396062	0.561523	0.75777	FALSE
CDK14__79	O94921	R.TQST#FDPFEK.P	30.22	29.63	28.77	30.624	30.7703	32.8629	31.49	37.2636	39.1544	33.1756	30.05	30.4481	CDK14	29.54	31.419	35.9693	31.2246	0.0889696	0.195128	-0.00895732	-0.204085	0.981261	0.746701	0.0546796	0.78349	FALSE
CCNB2__92	O95067	K.GPS#PTPEDVSMK.E	702.81	626.72	660.43	626.928	578.151	633.536	618.58	552.746	614.48	665.208	654.178	651.709	CCNB2	663.32	612.872	595.269	657.031	-0.11412	-0.0420445	0.100377	0.142421	0.821799	0.252798	0.91943	1.01733	FALSE
UBR5__2241	O95071	R.DLS#LEVDR.D	42.22	45.38	50.14	39.1182	43.998	47.0279	38.9183	39.41	48.7528	41.0537	48.3197	44.0362	UBR5	45.9133	43.3814	42.3604	44.4699	-0.0818377	-0.0343602	0.0357522	0.0701125	0.31847	0.0916971	0.127749	0.210753	FALSE
UBR5__2486	O95071	R.S#VVDMDLDDTDDGDDNAPLFYQPGK.R	14.39	10.73	16.43	16.3193	14.1294	15.2893	12.6927	14.6597	14.506	16.7037	15.4227	9.28763	UBR5	13.85	15.246	13.9528	13.8047	0.138543	-0.127874	-0.143272	-0.0153981	0.301375	0.654581	0.223072	0.019882	FALSE
UBR5__637	O95071	R.RST#PAPK.E	332.41	318.85	355.34	355.794	314.996	337.855	354.004	379.768	364.791	343.112	331.903	363.088	UBR5	335.533	336.215	366.188	346.034	0.00292698	0.1232	0.0415316	-0.0816682	0.0141749	0.9545	0.260815	0.781701	TRUE
UBR5__1549	O95071	R.RIS#QSQPVR.G	480.52	478.41	461.28	482.858	431.76	464.349	508.243	462.461	487.19	444.345	458.226	427.561	UBR5	473.403	459.656	485.964	443.377	-0.0425158	0.0802968	-0.0520185	-0.132315	0.333295	0.587192	0.384193	1.19317	TRUE
SCAF4__656	O95104	K.KPENEVAQNGGAETSHTEPVS#PIPK.P	196.23	195.79	212.78	220.215	196.997	212.606	206.814	208.587	201.863	191.167	220.231	210.243	SCAF4	201.6	209.939	205.755	207.213	0.0584753	-0.0290447	-0.0188532	0.0101915	0.397536	0.21565	0.0883921	0.0546849	FALSE
SNUPN__75	O95149	R.LAEDDWTGMES#EEENKKDDEEMDIDTVK.K	122.16	128.87	123.6	111.091	124.176	131.224	107.72	110.781	121.105	129.115	110.781	126.349	SNUPN	124.877	122.164	113.202	122.082	-0.0316878	-0.109918	-0.00096946	0.108949	0.155605	0.542647	0.003269	0.552654	FALSE
UBE4B__88	O95155	R.SQSSEGVSSLSSS#PSNSLETQSQSLSR.S	98.13	101.97	105.22	97.3154	100.136	91.0117	103.192	101.61	94.2352	107.143	93.2979	95.0285	UBE4B	101.773	96.1545	99.6791	98.4898	-0.0819335	0.0519369	0.0346197	-0.0173172	0.750563	0.384293	0.169704	0.0804847	FALSE
UBE4B__1265	O95155	R.HLLNS#PTDPFNR.Q	15.56	9.45	10.51	12.1899	12.8416	4.80671	9.14323	17.1591	13.7148	7.109	13.5755	10.8086	UBE4B	11.84	9.94608	13.339	10.4977	-0.251469	0.423455	0.0778733	-0.345582	0.230858	0.415814	0.059639	0.401188	FALSE
UBE4B__31	O95155	R.LAGGQTSQPTTPLTS#PQR.E	58.36	64.78	75.61	70.3083	65.1451	79.4023	77.614	68.2122	71.0048	65.9604	70.1677	81.2043	UBE4B	66.25	71.6186	72.277	72.4441	0.112413	0.0132031	0.0165355	0.0033324	0.338192	0.0444415	0.0457519	0.0102009	FALSE
ELP1__471	O95163	K.LGAVGGS#GFK.V	12.3	13.47	14.14	15.8838	8.95542	14.3912	9.71104	11.368	12.6579	13.4128	12.0927	13.2515	ELP1	13.3033	13.0768	11.2456	12.919	-0.0247779	-0.217643	-0.0175166	0.200126	0.0336256	0.313013	0.0233584	0.746755	FALSE
RTN3__229	O95197	K.VEGIYTYSLS#PSK.V	30.58	29.46	27.63	30.6588	27.5541	24.0802	28.7453	28.9663	29.437	26.1409	26.5085	31.3168	RTN3	29.2233	27.431	29.0495	27.9887	-0.0913125	0.0827066	0.029038	-0.0536686	0.339427	0.314736	0.0776043	0.228685	FALSE
ZRANB2__305;307	O95218-2	R.S#RS#PESQVIGENTK.Q	116.251	105.358	124.268	111.931	112.501	105.079	103.213	89.5265	98.9266	103.316	102.339	102.143	ZRANB2	115.292	109.837	97.2221	102.599	-0.0699346	-0.176007	-0.0983431	0.0776638	0.361943	1.16391	1.04401	0.502374	FALSE
ZRANB2__305	O95218-2	R.S#RSPESQVIGENTK.Q	131.78	131.13	154.44	146.577	116.994	106.3	117.182	109.452	116.611	136.377	144.667	122.106	ZRANB2	139.117	123.29	114.415	134.384	-0.174234	-0.107786	0.124297	0.232083	0.468521	0.267349	0.321928	1.10065	FALSE
ZRANB2__279;280	O95218-2	R.SYSSSSS#S#PER.N	65.1701	67.1541	80.4878	63.2096	72.2173	69.3205	63.0998	63.9252	71.6359	56.067	61.925	68.8748	ZRANB2	70.9373	68.2491	66.2203	62.2889	-0.0557345	-0.0435371	-0.131835	-0.0882976	0.182436	0.206429	0.572693	0.352369	FALSE
ZRANB2__280	O95218-2	R.SYSSSSS#S#PER.N	90.63	80.33	99.18	88.2872	77.529	69.7945	81.0251	68.0225	84.0082	82.7226	88.5868	84.817	ZRANB2	90.0467	78.5369	77.6853	85.3755	-0.197302	-0.0157293	0.120451	0.136181	0.684727	0.039804	0.48122	0.595981	FALSE
ZRANB2__181	O95218-2	K.LDEDEDEDDADLS#K.Y	66.6	67	65.85	68.255	59.9398	72.6339	60.7491	47.9483	60.5649	69.6888	66.9418	74.5107	ZRANB2	66.4833	66.9429	56.4207	70.3805	0.00993785	-0.246705	0.0722443	0.318949	0.0394178	0.864278	0.317766	1.21412	FALSE
ZRANB2__294	O95218-2	R.SSS#SGDRK.K	387.34	386.53	368.62	368.968	373.992	339.984	358.607	383.762	357.765	374.833	372.758	409.6	ZRANB2	380.83	360.981	366.711	385.73	-0.0772225	0.0227207	0.0956681	0.0729474	0.704341	0.157275	0.705105	0.566026	FALSE
ZRANB2__307;310	O95218-2	R.SRS#PES#QVIGENTK.Q	162.593	171.383	175.709	142.386	157.915	177.904	154.429	166.746	169.781	174.334	162.43	177.86	ZRANB2	169.895	159.402	163.652	171.542	-0.0919762	0.0379626	0.105892	0.0679297	0.375963	0.134579	0.436139	0.524037	FALSE
ZRANB2__307	O95218-2	R.SRS#PESQVIGENTK.Q	304.42	308.06	335.23	299.385	274.347	275.232	273.292	283.891	289.295	280.655	316.093	302.358	ZRANB2	315.903	282.988	282.159	299.702	-0.15874	-0.00423332	0.0827866	0.08702	1.20396	0.029033	0.557909	0.646008	FALSE
ZRANB2__310	O95218-2	R.SPES#QVIGENTK.Q	82.82	91.91	106.93	84.1756	94.5466	76.4965	92.2993	80.7093	83.587	90.3597	95.0745	104.095	ZRANB2	93.8867	85.0729	85.5319	96.5097	-0.14222	0.00776236	0.181974	0.174212	0.425149	0.0242118	0.788083	0.959377	FALSE
ZRANB2__120	O95218-2	R.ENVEYIEREES#DGEYDEFGR.K	896.85	922.48	830.32	754.76	767.896	819.152	697.158	659.265	734.657	834.483	827.148	778.101	ZRANB2	883.217	780.603	697.027	813.244	-0.178179	-0.163375	0.0590999	0.222475	1.35894	1.32852	0.544757	1.80698	FALSE
SNX4__22	O95219	R.QLQPAPLEPLGS#PDAGLGAAVGK.E	136.2	143.26	156.9	140.902	144.735	139.798	148.931	138.784	140.656	146.307	149.324	152.847	SNX4	145.453	141.812	142.79	149.493	-0.0365796	0.00991988	0.0760987	0.0661788	0.211994	0.098893	1.44587	0.809673	FALSE
LUC7L3__425	O95232	K.NEVNGTSEDIKS#EGDTQSN.-	67.52	82.72	62.01	60.0042	84.0162	80.5859	71.7585	77.8716	72.0802	70.582	63.2595	75.1711	LUC7L3	70.75	74.8688	73.9034	69.6709	0.0816343	-0.0187234	-0.103809	-0.0850856	0.158378	0.0404447	0.239193	0.439772	FALSE
KIF4A__801	O95239	R.TFS#LTEVR.G	175.5	196.02	153.86	173.355	162.257	153.416	158.592	173.101	181.502	192.609	178.438	170.127	KIF4A	175.127	163.009	171.065	180.391	-0.103446	0.0695907	0.146178	0.076587	0.358861	0.382511	0.925572	0.424771	FALSE
KIF4A__1181	O95239	K.T#PPAPSPFDLPELK.H	127.62	125.85	131.97	146.718	125.942	119.429	131.73	119.863	122.759	117.892	117.809	125.289	KIF4A	128.48	130.697	124.784	120.33	0.0246774	-0.0667862	-0.119223	-0.0524365	0.0887407	0.25089	0.475383	0.431651	FALSE
KIF4A__815	O95239	R.GQVSESEDS#ITK.Q	57.82	54.17	60.42	58.4689	53.9666	64.962	52.6456	60.6661	66.4781	56.0477	60.3071	48.5054	KIF4A	57.47	59.1325	59.9299	54.9534	0.0411421	0.0193257	-0.105743	-0.125069	0.167615	0.0534272	0.372177	0.396623	FALSE
MBD4__428	O95243	K.EALS#PPR.R	143.35	126.73	136.63	141.244	156.244	160.628	154.493	144.776	152.567	148.352	143.618	148.66	MBD4	135.57	152.705	150.612	146.877	0.171713	-0.0199142	-0.0561437	-0.0362294	1.04746	0.112716	0.368714	0.457886	FALSE
KAT7__50	O95251	R.LS#QSSQDSS#PVR.N	68.22	57.12	60.58	67.2534	60.1279	67.6146	58.1311	64.7032	66.5513	62.0326	52.4201	54.7706	KAT7	61.9733	64.9986	63.1285	56.4078	0.0687619	-0.0421179	-0.204516	-0.162398	0.298141	0.204476	1.05766	0.80213	FALSE
KAT7__88	O95251	R.SQQQPTPVT#PK.K	20.09	19.47	21.92	22.3723	19.1999	19.4049	21.9202	19.1036	22.5231	18.6136	25.4552	24.5092	KAT7	20.4933	20.3257	21.1823	22.8593	-0.0118497	0.0595538	0.169478	0.109924	0.0451176	0.228122	0.435195	0.272405	FALSE
KAT7__57	O95251	R.LS#QSSQDSS#PVR.N	169.13	162.87	186.09	182.404	189.53	167.528	175.579	192.252	194.693	180.489	174.66	194.698	KAT7	172.697	179.821	187.508	183.282	0.0583195	0.0603906	0.0275074	-0.0328832	0.305489	0.362829	0.146167	0.191476	FALSE
KAT7__111	O95251	R.SSGSETEQVVDFS#DR.E	99.55	83.69	93.73	76.8583	81.9926	94.6819	90.7446	91.3178	84.8346	77.4739	83.5415	85.3856	KAT7	92.3233	84.5109	88.9656	82.1337	-0.127558	0.0741104	-0.041164	-0.115274	0.48127	0.302235	0.14757	1.00754	FALSE
KAT7__50;57	O95251	R.LS#QSSQDSS#PVR.N	68.7548	60.6187	68.8925	59.8455	75.6158	62.015	69.8138	57.5942	65.0159	63.9712	67.8408	63.4222	KAT7	66.0887	65.8255	64.1413	65.0781	-0.0057574	-0.0373921	-0.0164745	0.0209176	0.0151953	0.0986128	0.0477768	0.0839661	FALSE
VAPB__206	O95292	K.TVQSNS#PISALAPTGK.E	122.48	126.33	147.92	149.768	148.156	148.136	162.655	158.919	173.854	163.343	168.169	166.547	VAPB	132.243	148.687	165.143	166.02	0.169079	0.151439	0.15908	0.007641	0.762343	1.18722	2.5444	0.0620892	FALSE
VAPB__160	O95292	K.SLSSS#LDDTEVK.K	94.99	86.08	87.17	101.833	97.7067	94.2682	87.5103	79.7921	84.5009	80.3077	90.496	92.0873	VAPB	89.4133	97.936	83.9344	87.6303	0.131349	-0.222576	-0.160408	0.0621676	1.10486	1.95383	1.05059	0.346957	FALSE
VAPB__150	O95292	K.TET#PIVSK.S	181.12	164.63	154.8	173.581	168.223	179.596	174.151	168.152	148.928	202.412	181.044	166.381	VAPB	166.85	173.8	163.744	183.279	0.058877	-0.0859897	0.0766134	0.162603	0.32579	0.495312	0.332278	0.673561	FALSE
SNAPIN__133	O95295	R.AMLDSGIYPPGS#PGK.-	425.27	428.72	433.27	399.974	333.332	384.637	390.131	358.323	343.942	389.501	393.491	443.901	SNAPIN	429.087	372.647	364.132	408.965	-0.203458	-0.0333492	0.134165	0.167514	0.976925	0.127058	0.608068	0.929207	FALSE
MPZL1__210	O95297	R.DYTGCSTSESLS#PVK.Q	109.91	123.35	129.71	156.465	141.293	148.377	139.373	148.778	178.945	114.26	136.932	135.986	MPZL1	120.99	148.711	155.699	129.06	0.297628	0.0662392	-0.20448	-0.270719	1.65889	0.202459	1.00085	0.839486	FALSE
MPZL1__221	O95297	K.SPS#DTEGLVK.S	261.84	234.45	257.76	287.535	254.667	270.389	259.771	245.773	249.592	291.047	273.195	239.037	MPZL1	251.35	270.864	251.712	267.76	0.10787	-0.105793	-0.0166283	0.0891647	0.695149	0.768692	0.0590938	0.392481	FALSE
MPZL1__223	O95297	K.SPSDT#EGLVK.S	116.28	115.3	121.07	129.571	122.692	117.58	106.171	124.458	124.807	111.239	121.075	101.955	MPZL1	117.55	123.281	118.479	111.423	0.0686763	-0.0573235	-0.145903	-0.0885791	0.62176	0.264958	0.805541	0.354531	FALSE
TACC2__2317	O95359	K.LDNTPAS#PPR.S	134.21	126.85	117.01	119.926	115.058	120.682	112.906	107.87	120.634	121.904	133.805	122.907	TACC2	126.023	118.555	113.803	126.205	-0.0881288	-0.0590206	0.0902101	0.149231	0.569285	0.475042	0.764675	1.09585	FALSE
TACC2__2226	O95359	R.VQNS#PPVGR.K	292.99	288.42	281.88	271.054	281.145	258.811	283.511	285.817	315.843	282.673	280.728	308.239	TACC2	287.763	270.337	295.057	290.547	-0.0901256	0.126236	0.104012	-0.0222238	1.01582	0.893984	0.836154	0.120046	FALSE
TACC2__2390	O95359	K.TPSS#PSK.S	432.21	419.78	405.16	370.53	376.48	344.36	433.945	421.851	419.905	449.844	401.66	443.827	TACC2	419.05	363.79	425.234	431.777	-0.204015	0.22515	0.247179	0.022029	1.87977	1.87266	1.58567	0.146599	FALSE
TACC2__2569	O95359	R.MSES#PTPCSGSSFEETEALVNTAAK.N	16.52	18.26	14.62	15.811	21.024	18.2405	17.0917	17.0067	19.4065	16.0242	17.807	17.6348	TACC2	16.4667	18.3585	17.835	17.1553	0.156899	-0.0417368	-0.0977912	-0.0560544	0.434691	0.109001	0.286133	0.279372	FALSE
TACC2__2317;2321	O95359	K.LDNTPAS#PPRS#PAEPNDIPIAK.G	122.036	118.654	130.807	130.908	111.433	116.308	121.549	124.891	130.783	124.413	133.148	123.568	TACC2	123.832	119.55	125.741	127.043	-0.0507768	0.0728447	0.0877034	0.0148587	0.241338	0.385391	0.470418	0.115769	FALSE
TACC2__2073	O95359	K.ST#DSVPISK.S	46.42	39.31	56.23	40.0488	39.408	50.3886	41.298	40.2303	49.036	55.1327	49.1565	41.9548	TACC2	47.32	43.2818	43.5214	48.748	-0.12869	0.00796552	0.171583	0.163617	0.263672	0.0175773	0.451246	0.474953	TRUE
TACC2__2512	O95359	K.FSS#PTEELDYR.N	84.1	85.45	80.41	67.7683	85.1384	82.7663	73.4973	81.67	78.2592	84.4362	94.2817	93.3397	TACC2	83.32	78.5577	77.8088	90.6859	-0.084911	-0.0138178	0.207126	0.220944	0.321312	0.0417941	0.844164	1.46797	FALSE
ZBTB7A__526	O95365	R.GGAPDPSPGATATPGAPAQPSS#PDAR.R	168.58	175.96	182.29	157.611	167.5	165.107	140.739	143.859	158.835	151.608	159.948	162.498	ZBTB7A	175.61	163.406	147.811	158.018	-0.103913	-0.144706	-0.0483722	0.0963336	1.12846	1.05011	0.534611	0.684568	FALSE
SLU7__215	O95391	K.LVEQANS#PK.H	90.58	92.13	80.48	91.7566	100.9	87.9202	126.519	106.504	108.58	102.716	93.4849	95.9407	SLU7	87.73	93.5258	113.868	97.3805	0.0922935	0.283925	0.0582689	-0.225656	0.473256	1.19098	0.331746	0.973799	FALSE
SLU7__235	O95391	K.DHNS#EDEDEDKYADDIDMPGQNFDSK.R	48.27	45.45	45.09	47.2002	50.649	62.1484	48.9753	60.3367	58.0604	54.1049	42.3793	46.5143	SLU7	46.27	53.3325	55.7908	47.6662	0.204939	0.0650105	-0.16205	-0.22706	0.592245	0.161284	0.422118	0.765955	FALSE
PGM3__64	O95394	K.STIGVMVTAS#HNPEEDNGVK.L	239.94	229.05	279.84	236.873	290.566	286.192	290.409	286.173	304.428	282.798	286.103	295.139	PGM3	249.61	271.21	293.67	288.013	0.119737	0.114784	0.0867226	-0.0280616	0.393943	0.492916	0.363244	0.34828	FALSE
MOCS3__47	O95396	R.LVPVS#PLPPK.A	102.75	106.81	117.09	109.204	121.346	100.28	105.886	100.244	98.6845	101.951	120.042	103.69	MOCS3	108.883	110.277	101.605	108.561	0.018345	-0.118157	-0.0226227	0.0955344	0.0646305	0.538211	0.0715702	0.45159	FALSE
CD2BP2__194	O95400	R.KGPGQPS#SPQR.L	71.98	79.2	63.13	83.7757	68.3785	80.3144	68.7296	67.3628	74.1868	68.9198	77.9968	73.1943	CD2BP2	71.4367	77.4895	70.0931	73.3703	0.117336	-0.144729	-0.0788052	0.0659238	0.387292	0.600904	0.305416	0.413556	FALSE
CD2BP2__195	O95400	K.GPGQPSS#PQR.L	397.91	356.97	395.62	395.507	345.895	404.89	368.466	354.563	389.754	372.571	390.299	380.907	CD2BP2	383.5	382.097	370.927	381.259	-0.00528622	-0.0428042	-0.00316974	0.0396344	0.0205475	0.200894	0.0139772	0.362197	FALSE
CD2BP2__49	O95400	K.HSLDS#DEEEDDDDGGSSK.Y	366.56	397.17	344.88	353.696	387.962	388.452	338.772	349.391	357.439	395.253	365.961	362.042	CD2BP2	369.537	376.703	348.534	374.419	0.0277097	-0.112127	-0.00877384	0.103353	0.13845	0.926619	0.0503813	0.936116	FALSE
MED26__447	O95402	R.ADS#PVHMEQQSR.T	185.74	175.15	173.97	184.658	167.293	165.284	172.171	162.239	169.318	165.094	174.803	181.622	MED26	178.287	172.412	167.91	173.84	-0.0483418	-0.0381727	0.0119006	0.0500733	0.328631	0.253108	0.0634267	0.440426	FALSE
MED26__373	O95402	R.AGFS#PDSSK.A	141.5	129.97	117.91	127.708	107.911	107.645	115.63	100.454	117.023	126.956	110.807	115.542	MED26	129.793	114.421	111.036	117.768	-0.181861	-0.0433334	0.041596	0.0849294	0.741092	0.14766	0.151349	0.397702	FALSE
PARN__619	O95453	K.ELS#PAGSISK.N	592.59	586.81	587.27	560.061	659.521	574.185	658.849	673.271	673.949	636.137	626.793	641.517	PARN	588.89	597.923	668.69	634.816	0.0219606	0.161378	0.0863793	-0.0749986	0.0975615	0.831808	0.447682	2.15906	FALSE
SEC24B__329	O95487	R.T#PPTANHPVEPVTSVTQPSELLQQK.G	132.79	142.73	147.36	151.31	130.304	132.091	144.84	146.383	138.641	134.575	137.89	148.244	SEC24B	140.96	137.902	143.288	140.237	-0.0316442	0.0552758	0.0242207	-0.0310551	0.140091	0.288247	0.10528	0.248998	FALSE
ADGRL2__1430	O95490	R.GNS#DGYIIPINK.E	104.5	114.26	111.17	118.656	106.951	93.4781	110.594	107.954	124.373	112.942	115.257	111.095	ADGRL2	109.977	106.362	114.307	113.098	-0.0482165	0.103935	0.0885899	-0.0153449	0.167637	0.369659	0.343857	0.0774189	FALSE
CBX6__301	O95503	K.LLPETVS#PSAPSWR.E	14.1	12.62	12.54	15.4875	12.8552	13.549	6.89907	7.69581	11.3083	12.3424	7.12704	12.6855	CBX6	13.0867	13.9639	8.63439	10.7183	0.0936049	-0.693536	-0.381622	0.311914	0.386745	1.41599	0.687375	0.386227	FALSE
CBX6__107	O95503	K.PSASASS#PK.L	32.06	36.83	37.33	30.0261	28.4447	38.3412	32.5035	22.001	32.0236	39.684	37.7919	38.4782	CBX6	35.4067	32.2707	28.8427	38.6514	-0.133796	-0.16202	0.260294	0.422314	0.362286	0.302912	0.770617	1.00126	FALSE
SFT2D2__9	O95562	K.VLS#GQDTEDR.S	84.24	90.2	84.77	87.1503	81.1556	87.2712	99.9019	100.411	121.413	124.084	124.518	91.2633	SFT2D2	86.4033	85.1924	107.242	113.288	-0.020363	0.332073	0.411203	0.0791306	0.164196	1.09726	0.917149	0.172527	FALSE
POLR1A__1427	O95602	K.EKQEEEVDY#ESEEEEEREGEENDDEDMQEER.N	32.49	29.44	27.86	27.026	27.8171	29.3896	27.9736	30.394	27.335	25.4572	29.3117	25.703	POLR1A	29.93	28.0776	28.5675	26.824	-0.0921746	0.0249577	-0.0658957	-0.0908534	0.505546	0.156984	0.354902	0.481816	FALSE
PCNT__2352	O95613	R.LS#PGSGGPEAQTAGPVTPASISGR.F	21.79	28.28	24.67	26.3264	34.5362	32.0518	27.697	28.8259	28.0451	28.3363	27.5988	26.1037	PCNT	24.9133	30.9715	28.1893	27.3463	0.314022	-0.135789	-0.179596	-0.0438066	0.905392	0.430868	0.566248	0.47331	FALSE
PCNT__1653	O95613	R.RES#EVLDLK.E	16.61	13.2	15.17	13.9453	11.5121	16.6444	10.393	16.9453	14.5818	20.6082	13.3347	13.961	PCNT	14.9933	14.0339	13.9733	15.968	-0.0954006	-0.00624419	0.186261	0.192505	0.205687	0.00819483	0.277057	0.263147	TRUE
PCNT__3242	O95613	R.QPQS#PPR.T	117.41	127.98	109.46	137.613	115.489	122.799	128.461	123.819	126.478	120.255	107.112	110.648	PCNT	118.283	125.3	126.252	112.672	0.0831414	0.0109227	-0.153265	-0.164187	0.343144	0.0465925	0.727605	1.20926	FALSE
PCNT__2214	O95613	R.KS#PVGMLDLSSWSSPEVLR.K	11.31	8.52	8.99	10.5817	9.67177	9.39572	9.11626	12.1023	11.7541	13.4761	8.14226	10.789	PCNT	9.60667	9.88306	10.9909	10.8025	0.0409218	0.153274	0.128331	-0.0249436	0.103059	0.43858	0.211421	0.0348492	FALSE
PCNT__3284	O95613	R.ATPS#PNSR.L	18.24	20.39	18.81	19.8036	22.3596	14.1294	17.1457	17.1668	15.7635	15.3955	15.0723	19.2646	PCNT	19.1467	18.7642	16.692	16.5775	-0.0291119	-0.168822	-0.178758	-0.00993587	0.0498443	0.313808	0.312562	0.0259654	FALSE
PCNT__2177	O95613	K.NWDSLIPDEMPDS#PIQEK.S	10.39	10.25	13.88	8.59826	8.36311	9.75356	8.16665	11.4586	9.9076	8.68777	11.1022	9.69797	PCNT	11.5067	8.90498	9.84429	9.8293	-0.369786	0.144675	0.142476	-0.00219879	0.82738	0.35755	0.47471	0.00413311	FALSE
ZBTB11__1050	O95625	K.VEVAHIS#GGE.-	110.59	98.63	97.36	91.9165	99.5078	80.8958	97.1315	81.0207	87.7201	92.7381	89.7155	95.6492	ZBTB11	102.193	90.7734	88.6241	92.7009	-0.17096	-0.0345703	0.0303148	0.0648852	0.756616	0.108577	0.118422	0.316283	FALSE
CNOT4__324	O95628	R.S#PFEGAVTESQSLFSDNFR.H	15.47	21.06	18.76	17.4459	18.9149	19.3505	19.2335	15.7026	15.1799	15.548	12.5482	15.097	CNOT4	18.43	18.5704	16.7053	14.3977	0.0109498	-0.152699	-0.367165	-0.214466	0.0263763	0.551988	1.5756	0.650074	FALSE
ASMTL__21	O95671	R.VVLASAS#PR.R	118.37	125.65	125.82	125.927	128.435	106.284	121.102	123.326	121.312	112.861	121.424	114.216	ASMTL	123.28	120.215	121.913	116.167	-0.0363206	0.0202371	-0.0494211	-0.0696582	0.147155	0.0801712	0.199129	0.807297	FALSE
CDS2__33	O95674	K.VDGETAS#DSESR.A	599.79	572.42	622.07	625.596	583.895	601.636	626.739	592.229	628.659	630.193	620.191	591.084	CDS2	598.093	603.709	615.876	613.823	0.0134827	0.0287856	0.0239683	-0.00481728	0.107872	0.290943	0.236179	0.0419659	FALSE
CDS2__41	O95674	R.AES#APLPVSADDTPEVLNR.A	50.54	55.17	59.5	47.625	50.6832	54.6528	45.4481	56.8075	42.3789	55.5788	53.8429	57.1287	CDS2	55.07	50.987	48.2115	55.5168	-0.111137	-0.0807514	0.122795	0.203547	0.543604	0.215647	0.846558	0.629609	FALSE
CDS2__21	O95674	R.VAHEPVAPPEDKES#ESEAK.V	106.12	108.86	99.43	98.7639	94.8854	110.987	88.5864	96.6867	89.8416	107.231	104.503	98.4796	CDS2	104.803	101.545	91.7049	103.405	-0.045561	-0.147053	0.0261789	0.173232	0.222357	0.77085	0.120832	1.49984	FALSE
EYA4__361	O95677	K.NNPS#PPPDSDLER.V	206.99	218.03	236.51	208.368	246.863	230.847	240.843	291.845	250.845	228.473	248.883	238.031	EYA4	220.51	228.693	261.178	238.462	0.0525659	0.191622	0.0603517	-0.13127	0.225704	0.761762	0.305537	0.551763	FALSE
CEP43__152;156;160	O95684	K.GPTTGEGALDLS#DVHS#PPKS#PEGK.T	84.8149	92.3169	74.175	68.2794	72.2519	69.7414	76.2142	77.5302	75.276	71.3329	74.8815	77.1962	CEP43	83.7689	70.0909	76.3401	74.4702	-0.257189	0.123215	0.0874361	-0.0357788	0.937357	1.78669	0.957769	0.406475	FALSE
CEP43__166;170	O95684	K.TS#AQTT#PSK.I	270.484	277.951	228.862	229.854	248.991	256.19	253.481	228.854	246.817	271.206	220.258	221.492	CEP43	259.099	245.012	243.051	237.652	-0.0806524	-0.0115946	-0.043998	-0.0324035	0.325713	0.0633304	0.143136	0.102835	FALSE
CEP43__156;160	O95684	K.GPTTGEGALDLSDVHS#PPKS#PEGK.T	79.8285	78.7024	88.3916	66.0617	75.2862	79.9508	74.8886	70.8004	73.1438	73.6157	71.372	71.8697	CEP43	82.3075	73.7663	72.9443	72.2858	-0.158063	-0.0161664	-0.0292488	-0.0130825	0.75722	0.0644092	0.123152	0.179869	FALSE
CEP43__156	O95684	K.GPTTGEGALDLS#DVHS#PPKS#PEGK.T	34.98	30.52	42.09	33.8791	42.2061	30.9861	29.417	28.7189	28.2627	33.7444	30.9558	28.0128	CEP43	35.8633	35.6904	28.7995	30.9043	-0.00697229	-0.309492	-0.207728	0.101764	0.0119913	0.754906	0.531848	0.48081	FALSE
PPP1R3D__74	O95685	R.S#LPS#SPER.R	68.2	55.02	61.15	65.0436	58.2529	72.382	63.6303	64.0804	62.8157	57.0438	61.5134	64.513	PPP1R3D	61.4567	65.2262	63.5088	61.0234	0.0858816	-0.0384943	-0.0960884	-0.0575941	0.270362	0.145571	0.367356	0.431128	FALSE
PPP1R3D__74;77	O95685	R.S#LPS#SPER.R	259.174	249.584	245.019	255.244	257.766	247.314	290.969	289.872	290.106	234.412	247.272	251.158	PPP1R3D	251.259	253.441	290.316	244.281	0.0124757	0.195971	-0.0531128	-0.249083	0.155372	2.17224	0.672482	1.93559	FALSE
PPP1R3D__77;78	O95685	R.SLPS#S#PER.R	34.141	31.7649	32.3135	30.2357	33.7526	33.138	28.9124	29.1105	39.422	29.7846	29.846	25.8486	PPP1R3D	32.7398	32.3754	32.4816	28.4931	-0.0161446	0.00472406	-0.184288	-0.189012	0.0994755	0.00923249	1.0542	0.42798	FALSE
PPP1R3D__25	O95685	R.SLS#CLSDLDGGVALEPR.A	28.67	29.05	32.03	36.3512	29.9533	31.9585	32.8065	30.7273	34.4356	32.0165	30.8167	20.7478	PPP1R3D	29.9167	32.7543	32.6565	27.8603	0.130737	-0.00431754	-0.233474	-0.229157	0.55629	0.0146814	0.50628	0.508167	FALSE
HERC2__4215	O95714	K.S#GAVYTWGK.G	17.28	15.17	13.52	12.7527	16.554	19.7626	20.5376	26.7276	28.808	19.6666	16.2455	8.13275	HERC2	15.3233	16.3564	25.3578	14.6816	0.0941272	0.632569	-0.155846	-0.788415	0.165493	1.29547	0.154991	1.14948	FALSE
HERC2__2928	O95714	R.AEEEDLAAVPFLAS#DNEEEEDEK.G	45.98	38.42	45.61	44.0009	35.2743	45.8811	41.3315	42.5305	40.5321	50.0069	34.1815	35.7221	HERC2	43.3367	41.7188	41.4647	39.9702	-0.0548919	-0.00881295	-0.0617728	-0.0529598	0.146243	0.0243026	0.10367	0.0994357	FALSE
OXSR1__325	O95747	R.RVPGSS#GR.L	160.91	167.89	155.52	165.568	140.86	142.695	168.323	141.592	149.159	145.763	161.816	162.402	OXSR1	161.44	149.708	153.025	156.66	-0.10885	0.0316153	0.0654925	0.0338772	0.556615	0.106407	0.287858	0.138073	FALSE
OXSR1__339	O95747	K.TEDGGWEWS#DDEFDEESEEGK.A	101.77	106.57	112.33	103.685	96.5098	103.295	100.961	97.1774	115.005	112.525	104.66	103.065	OXSR1	106.89	101.163	104.381	106.75	-0.0794434	0.0451759	0.0775538	0.0323779	0.667718	0.202599	0.67198	0.13926	FALSE
AP2A1__655	O95782	R.RDPSSNDINGGM*EPTPSTVSTPS#PSADLLGLR.A	10.08	8.29	8.88	9.58783	7.9173	10.9749	9.53901	11.8735	8.77428	8.31038	8.65412	9.52358	AP2A1	9.08333	9.49334	10.0623	8.82936	0.0636932	0.0839662	-0.104606	-0.188572	0.145726	0.166974	0.265337	0.498027	FALSE
STAU1__278	O95793	K.PQTS#PEYGQGINPISR.L	149.58	145.34	134.7	131.461	148.614	147.214	143.009	145.422	148.952	140.426	142.979	156.468	STAU1	143.207	142.43	145.794	146.624	-0.00784602	0.0336814	0.0418723	0.00819094	0.0371979	0.214796	0.220253	0.052208	FALSE
STAU1__390	O95793	K.VTFFEPGS#GDENGTSNK.E	99.47	82.36	97.43	98.7774	77.3338	91.0722	76.6054	84.8703	98.0739	89.2537	91.9904	78.2098	STAU1	93.0867	89.0611	86.5165	86.4846	-0.0637789	-0.0418196	-0.0423517	-0.000532154	0.185391	0.10341	0.123469	0.00136905	FALSE
TTC4__51	O95801	R.APS#EIDPR.E	282.39	297.1	269.09	247.916	244.774	246.171	218.663	215.859	227.501	283.602	278.213	271.436	TTC4	282.86	246.287	220.674	277.751	-0.199747	-0.158422	0.173449	0.331872	1.35607	1.86169	2.05464	3.48409	FALSE
TTC4__267	O95801	R.LS#LDGQGR.L	224.47	209.18	236.06	210.448	205.796	224.835	166.547	177.03	170.247	227.968	242.634	243.492	TTC4	223.237	213.693	171.275	238.031	-0.0630336	-0.319228	0.15561	0.474838	0.41575	2.16257	1.46858	3.02953	FALSE
BAG2__20	O95816	R.SSS#MADR.S	417.58	399.71	434.92	356.569	546.533	474.438	461.023	572.122	580.343	395.607	471.758	454.155	BAG2	417.403	459.18	537.829	440.507	0.137617	0.228089	-0.059896	-0.287985	0.274868	0.501081	0.108927	0.954807	FALSE
BAG3__386	O95817	K.VPPAPVPCPPPSPGPSAVPSS#PK.S	70.98	63.69	68.3	69.9044	77.3517	67.7879	72.6609	76.0759	90.8987	61.4804	58.203	58.9236	BAG3	67.6567	71.6813	79.8785	59.5357	0.0833651	0.15621	-0.267843	-0.424053	0.48003	0.546146	1.38829	1.19433	FALSE
BAG3__173	O95817	R.SQS#PAASDCSSSSSSASLPSSGR.S	17.65	20.04	15.55	14.9541	20.4432	23.7861	14.4595	22.3899	28.8256	10.6219	17.8577	17.9762	BAG3	17.7467	19.7278	21.8917	15.4853	0.15268	0.150154	-0.349332	-0.499486	0.265988	0.164248	0.526843	0.569448	FALSE
BAG3__275	O95817	R.SSVQGASS#R.E	180.73	189.82	199.32	199.506	191.001	200.644	197.212	202.869	196.662	168.587	192.23	155.359	BAG3	189.957	197.05	198.914	172.059	0.0528935	0.0135831	-0.195662	-0.209245	0.481979	0.194512	0.86037	0.899344	FALSE
BAG3__285;289	O95817	R.SST#PLHS#PSPIR.V	64.7897	55.2243	54.3087	57.3888	50.6614	55.2763	52.7862	42.9114	57.3113	55.5643	55.2545	36.8601	BAG3	58.1076	54.4422	51.003	49.2263	-0.0940015	-0.0941437	-0.145295	-0.0511514	0.385835	0.284387	0.306685	0.0830797	FALSE
BAG3__291	O95817	R.SSTPLHSPS#PIR.V	35.5	26.84	33.04	36.1291	35.4863	34.1115	38.0535	34.545	40.0569	25.9623	33.9386	26.0216	BAG3	31.7933	35.2423	37.5518	28.6408	0.148584	0.0915749	-0.299235	-0.39081	0.506883	0.543227	0.906262	1.24464	FALSE
BAG3__289	O95817	R.SST#PLHS#PSPIR.V	64.64	65.18	65.03	65.8296	59.7669	64.0394	68.0313	63.7236	64.6474	72.0529	59.0717	60.4143	BAG3	64.95	63.212	65.4674	63.8463	-0.039132	0.0505798	0.0144051	-0.0361747	0.360567	0.428325	0.0469359	0.131734	FALSE
AIFM1__118	O95831	K.AALSAS#EGEEVPQDK.A	14.43	14.59	18.57	15.5845	15.2972	19.5871	15.112	15.2418	14.8623	15.8172	17.2234	18.8191	AIFM1	15.8633	16.8229	15.072	17.2866	0.0847346	-0.158558	0.0392209	0.197779	0.1896	0.477242	0.100627	0.910385	FALSE
AIFM1__532	O95831	R.SES#ETESEASEITIPPSTPAVPQAPVQGEDYGK.G	9.36	14.72	9.15	11.7206	7.84675	9.83816	11.4963	10.9769	8.7995	11.7382	11.09	11.4291	AIFM1	11.0767	9.80183	10.4242	11.4191	-0.176401	0.088818	0.220327	0.131509	0.229656	0.167823	0.547125	0.454201	FALSE
AIFM1__268	O95831	R.SLS#AIDR.A	336.78	366.68	322.04	334.804	359.593	283.384	365.474	339.335	338.616	338.534	334.306	360.794	AIFM1	341.833	325.927	347.808	344.545	-0.068743	0.0937425	0.0801405	-0.013602	0.235705	0.35631	0.299	0.0967946	FALSE
AIFM1__519	O95831	K.S#ATEQSGTGIR.S	61.25	61.53	70.23	67.381	73.5335	69.8578	58.4702	63.4143	74.6409	67.3877	59.9777	64.8446	AIFM1	64.3367	70.2574	65.5085	64.07	0.12701	-0.100969	-0.133002	-0.0320332	0.754189	0.36464	1.02076	0.0951416	FALSE
LATS1__262	O95835	R.GTT#PPPPSWEPNSQTK.R	66.45	72.6	64.26	67.1035	63.6168	69.7338	65.8377	73.8451	72.7719	74.0053	73.7744	79.8199	LATS1	67.77	66.8181	70.8182	75.8665	-0.0204085	0.0838824	0.183225	0.099343	0.111849	0.5687	1.5592	0.714212	FALSE
LATS1__613	O95835	K.QITTS#PITVR.K	675.72	618.48	618.82	643.968	634.68	639.339	659.292	634.081	675.707	638.801	625.345	664.547	LATS1	637.673	639.329	656.36	642.898	0.00374057	0.0379296	0.00803085	-0.0298988	0.0273743	0.533176	0.103187	0.332171	FALSE
LATS1__246	O95835	R.SVT#PPPPPR.G	117.02	108.34	121.61	108.628	111.156	109.127	113.388	112.935	107.148	113.469	100.297	105.02	LATS1	115.657	109.637	111.157	106.262	-0.0771125	0.019863	-0.0451085	-0.0649714	0.58567	0.26883	0.323255	0.466475	FALSE
LATS1__464	O95835	R.SNS#FNNPLGNR.A	245.22	234.77	240.1	244.476	227.797	257.383	258.247	240.602	251.776	253.671	238.19	246.576	LATS1	240.03	243.219	250.208	246.146	0.0190403	0.0408757	0.0172565	-0.0236192	0.123205	0.275136	0.106984	0.233378	FALSE
LATS1__278	O95835	K.RYS#GNMEYVISR.I	35	34.6	40.27	38.6085	43.3696	41.9728	37.9432	38.543	43.741	32.988	43.7671	36.9554	LATS1	36.6233	41.317	40.0757	37.9035	0.173971	-0.0440054	-0.124402	-0.0803966	0.934195	0.205606	0.397131	0.228708	TRUE
C6orf47__112	O95873	R.LEAGGAS#PK.L	137.66	115.67	139.57	128.804	122.341	141.749	120.236	115.327	115.88	119.075	111.5	123.705	C6orf47	130.967	130.965	117.147	118.093	-2.09586e-05	-0.160855	-0.149251	0.0116038	6.45174e-05	0.89223	0.848325	0.0837822	FALSE
MBD3__37	O95983	R.DVFYYS#PSGK.K	64.47	54.3	76.09	61.3458	67.5776	67.2665	73.1048	78.4028	83.2885	74.2423	61.9393	72.2342	MBD3	64.9533	65.3967	78.2654	69.472	0.00981343	0.259157	0.0872138	-0.171943	0.021495	1.55671	0.38326	0.83467	FALSE
MBD3__86	O95983	R.YDSS#NQVK.G	84.56	107.1	88.79	88.0424	87.9258	88.9369	114.167	94.7517	115.362	92.6167	87.7992	84.6033	MBD3	93.4833	88.3017	108.094	88.3397	-0.082268	0.291771	0.000621117	-0.29115	0.27408	1.01236	0.00501631	1.07139	FALSE
PTTG1__165	O95997	K.LFQLGPPS#PVK.M	388.1	357.35	354.93	368.077	371.593	371.315	384.369	381.724	389.53	402.462	404.734	408.888	PTTG1	366.793	370.328	385.208	405.361	0.0138382	0.0568303	0.130403	0.0735726	0.112036	1.96229	3.49194	2.55297	FALSE
BCL10__138	O95999	R.SNS#DESNFSEK.L	215.41	237.97	244.15	210.938	205.474	240.063	236.442	235.703	230.411	229.597	221.002	217.168	BCL10	232.51	218.825	234.185	222.589	-0.087513	0.0978706	0.0246021	-0.0732684	0.41921	0.541555	0.115606	1.16917	FALSE
CLPTM1__616	O96005	R.VNEFGMSGEDPTAAAPVAEVPT#AAGALTPTPAPTTTTATR.E	23.79	19.38	19.12	21.1957	22.5601	21.0203	20.1946	21.9811	21.9613	19.4914	24.6301	24.5704	CLPTM1	20.7633	21.592	21.379	22.8973	0.0564609	-0.0143054	0.0846784	0.0989837	0.189398	0.0994511	0.277042	0.324917	FALSE
MOCS2__20	O96007	K.LPLS#PPLVEDSAFEPSR.K	120.87	123.69	113.74	113.837	122.092	113.194	129.308	116.237	122.235	114.355	119.502	102.891	MOCS2	119.433	116.374	122.593	112.249	-0.0374317	0.0751062	-0.0520682	-0.127174	0.30185	0.57751	0.286365	0.757123	FALSE
PAK4__474	O96013	K.S#LVGTPYWMAPELISR.L	134.43	145.55	149.32	153.699	143.492	137.337	128.859	149.142	142.047	154.586	141.135	174.247	PAK4	143.1	144.843	140.016	156.656	0.0174633	-0.0488964	0.113113	0.162009	0.0952613	0.249934	0.451969	0.641066	FALSE
PAK4__104	O96013	R.RDS#PPPPAR.A	309.77	305.95	309.62	298.897	279.404	290.261	293.434	265.095	282.156	322.935	327.945	342.261	PAK4	308.447	289.521	280.228	331.047	-0.091355	-0.0470629	0.193371	0.240434	1.14167	0.386155	2.16651	2.01726	TRUE
PAK4__181	O96013	R.DKRPLS#GPDVGTPQPAGLASGAK.L	227.54	227.8	238.83	210.716	242.937	215.728	195.625	253.28	214.967	231.381	258.79	241.79	PAK4	231.39	223.127	221.291	243.987	-0.0524617	-0.01192	0.128938	0.140858	0.297068	0.0309894	0.739517	0.499613	FALSE
PAK4__207	O96013	R.PFNT#YPR.A	899.33	915.17	887.39	914.053	785.169	922.118	757.685	773.241	772.774	938.443	914.247	945.357	PAK4	900.63	873.78	767.9	932.682	-0.0436643	-0.186352	0.0941154	0.280468	0.215635	0.860315	0.5025	3.28663	FALSE
PAK4__148	O96013	R.FAGHSEAGGGS#GDR.R	56.34	63.61	74	64.665	53.9246	65.14	52.7954	58.9051	58.8083	70.1511	73.0511	79.1215	PAK4	64.65	61.2432	56.8362	74.1079	-0.078101	-0.107738	0.275078	0.382816	0.207525	0.435563	1.28471	2.1054	FALSE
APBA3__11	O96018	R.SPS#GPPAMDLEGPR.D	83.42	92.51	77.53	86.7632	81.2959	73.4224	89.1142	72.076	74.8824	90.0421	84.7212	94.22	APBA3	84.4867	80.4938	78.6909	89.6611	-0.0698456	-0.0326817	0.155604	0.188286	0.274526	0.0981624	0.87475	0.790623	FALSE
ACTL6A__233	O96019	R.EGS#PANWK.R	143.13	150.56	144.84	143.812	137.095	144.246	154.465	145.009	151.116	160.147	154.781	147.288	ACTL6A	146.177	141.718	150.197	154.072	-0.0446943	0.0838341	0.120582	0.0367478	0.62145	1.09382	1.228	0.342311	FALSE
NSD2__110	O96028	K.GIGT#PPNTTPIK.N	116.79	106.39	109.62	120.655	93.4242	95.2603	95.5177	96.4056	93.2933	101.064	101.509	103	NSD2	110.933	103.113	95.0722	101.858	-0.105465	-0.117133	-0.0176733	0.0994596	0.3242	0.340035	0.0459505	2.22772	FALSE
NSD2__114	O96028	K.GIGTPPNT#TPIK.N	84.38	82.82	90.63	85.8821	67.2669	72.8788	76.1946	82.6293	84.1568	88.0947	74.8447	90.3208	NSD2	85.9433	75.3426	80.9936	84.4201	-0.18992	0.104341	0.16412	0.0597788	0.732748	0.37337	0.546125	0.242463	FALSE
NSD2__544	O96028	R.IQDPTEDAEAEDT#PR.K	136.45	144.78	137.06	144.769	134.619	131.869	140.933	138.002	134.746	143.06	138.491	137.359	NSD2	139.43	137.086	137.894	139.637	-0.0244641	0.00847932	0.0265996	0.0181203	0.186563	0.0634532	0.223674	0.281127	FALSE
NSD2__194	O96028	K.ISS#PSDK.K	455.92	424.42	401.92	388.791	398.95	368.443	389.317	399.007	395.313	457.972	408.97	412.89	NSD2	427.42	385.395	394.546	426.611	-0.149318	0.0338561	0.146584	0.112727	1.01235	0.378513	0.99017	0.757644	FALSE
NSD2__110;114	O96028	K.GIGT#PPNT#TPIK.N	128.823	131.965	146.247	141.92	129.875	122.661	127.178	119.405	114.456	140.94	126.617	127.051	NSD2	135.679	131.485	120.346	131.536	-0.04529	-0.12771	0.000553501	0.128263	0.209053	0.734921	0.00224461	0.857364	FALSE
NSD2__115	O96028	K.GIGTPPNTT#PIK.N	160.02	148.56	161.17	137.688	149.901	152.528	143.224	134.794	140.035	147.076	159.91	150.135	NSD2	156.583	146.705	139.351	152.374	-0.094008	-0.0741974	0.0546903	0.128888	0.741484	0.602673	0.399068	1.24484	FALSE
NSD2__437	O96028	R.GVGS#PPGR.K	156.97	150.41	143.9	142.989	143.583	142.443	131.558	141.649	144.627	152.612	165.495	161.12	NSD2	150.427	143.005	139.278	159.742	-0.0729944	-0.0380986	0.15968	0.197779	0.727688	0.351034	1.33256	1.6947	FALSE
ABL1__569	P00519	K.GQGESDPLDHEPAVS#PLLPR.K	57.56	62.72	73.3	68.6034	66.6541	64.2637	63.9262	61.8541	69.0068	59.8675	65.3937	69.3676	ABL1	64.5267	66.5071	64.9291	64.8763	0.0436125	-0.0346437	-0.0358175	-0.00117377	0.145491	0.248078	0.200679	0.00495254	FALSE
ABL1__852	P00519	K.GSALGTPAAAEPVT#PTSK.A	80.84	76.8	72.46	73.9382	83.3356	75.9285	74.6852	70.0329	76.0201	79.6543	83.5247	86.2671	ABL1	76.7	77.7341	73.5794	83.1487	0.0193208	-0.0792454	0.097146	0.176391	0.0988067	0.525393	0.696942	1.64984	FALSE
ABL1__809	P00519	K.DIMESSPGSS#PPNLTPK.P	72.15	55.58	61.42	66.3874	60.2216	63.4122	53.9742	57.9689	60.8878	72.0479	66.294	74.7283	ABL1	63.05	63.3404	57.6103	71.0234	0.00662975	-0.136799	0.165168	0.301968	0.0180327	0.998734	1.14	1.82254	FALSE
PGK1__203	P00558	K.ALES#PERPFLAILGGAK.V	84.62	99.34	99.91	93.372	97.2802	86.355	100.835	101.945	109.58	91.7214	95.9534	96.7401	PGK1	94.6233	92.3357	104.12	94.805	-0.0353067	0.173287	0.0380733	-0.135214	0.14091	1.29856	0.268461	1.24991	FALSE
ASS1__219	P00966	K.APNT#PDILEIEFK.K	31.07	32.91	33.79	30.0978	27.932	25.8472	34.2569	26.9322	25.4223	34.6652	31.7276	31.7995	ASS1	32.59	27.959	28.8705	32.7308	-0.221116	0.0462808	0.227335	0.181055	1.37587	0.106795	1.39121	0.536097	FALSE
A2M__532	P01023	K.S#DIAPVAR.L	325.91	305.32	332.47	364.663	332.693	336.66	327.175	307.497	316.161	313.126	323.539	341.218	A2M	321.233	344.672	316.944	325.961	0.101602	-0.120995	-0.0805241	0.040471	0.829976	1.03816	0.646596	0.373436	FALSE
LMNA__19;22	P02545	R.SGAQASST#PLS#PTR.I	143.485	151.582	150.957	159.305	146.631	152.722	139.628	148.161	130.005	153.727	141.943	133.199	LMNA	148.675	152.886	139.265	142.957	0.0402979	-0.134629	-0.0968817	0.0377469	0.390762	0.965042	0.616723	0.176468	FALSE
LMNA__390	P02545	R.LRLS#PS#PTSQR.S	59.8	65.19	55.88	61.7742	64.4377	56.3566	53.4288	65.3548	53.4795	49.9835	56.1863	60.9847	LMNA	60.29	60.8562	57.421	55.7182	0.0134847	-0.083824	-0.127256	-0.0434322	0.0542073	0.294682	0.567278	0.12184	FALSE
LMNA__390;392	P02545	R.LRLS#PS#PTSQR.S	288.551	293.568	280.836	320.273	325.184	290.597	297.253	311.476	287.712	267.226	282.695	285.001	LMNA	287.652	312.018	298.814	278.307	0.117305	-0.0623828	-0.164949	-0.102566	0.847537	0.43099	1.15779	1.07086	FALSE
LMNA__392	P02545	R.LRLS#PS#PTSQR.S	609.84	598.75	676.92	655.574	647.754	673.485	629.25	686.109	638.679	636.414	616.85	738.643	LMNA	628.503	658.938	651.346	663.969	0.0682221	-0.0167187	0.0109733	0.027692	0.469791	0.142037	0.0422782	0.106357	FALSE
LMNA__22	P02545	R.SGAQASST#PLS#PTR.I	446.95	430.86	489.82	417.051	449.948	476.564	443.619	467.715	443.244	472.058	460.287	485.498	LMNA	455.877	447.854	451.526	472.614	-0.0256139	0.0117791	0.0776338	0.0658547	0.118714	0.0655566	0.54304	0.900842	FALSE
FTH1__179	P02794	K.HTLGDS#DNES.-	334.46	296.6	301.9	320.304	310.585	291.847	361.159	326.811	282.778	335.642	333.105	250.054	FTH1	310.987	307.578	323.583	306.267	-0.0158988	0.0731803	-0.00616342	-0.0793438	0.0826171	0.249391	0.0141886	0.181904	FALSE
RAF1__260	P04049	R.STST#PNVHMVSTTLPVDSR.M	152.7	152.01	152.73	158.188	134.932	143.323	149.268	160.949	156.494	129.836	139.541	161.156	RAF1	152.48	145.481	155.57	143.511	-0.0677909	0.0967384	-0.0196654	-0.116404	0.385606	0.555809	0.0590489	0.490801	FALSE
RAF1__621	P04049	R.SAS#EPSLHR.A	210.79	207.48	245.59	256.716	226.66	203.779	203.575	206.943	244.739	171.668	190.507	224.219	RAF1	221.287	229.052	218.419	195.465	0.0497561	-0.0685752	-0.228764	-0.160189	0.146938	0.202406	0.706152	0.492359	FALSE
ALDOA__36	P04075	K.GILAADES#TGSIAK.R	102.07	104.12	103.08	101.505	110.494	109.368	111.741	105.302	112.999	115.012	112.884	118.798	ALDOA	103.09	107.122	110.014	115.565	0.0553535	0.0384295	0.109444	0.0710143	0.540396	0.31958	1.1176	0.855761	FALSE
ALDOA__46	P04075	R.LQS#IGTENTEENR.R	108.05	100.91	105.4	105.688	97.0515	108.342	103.894	95.3987	110.693	94.6247	106.182	99.2596	ALDOA	104.787	103.694	103.329	100.022	-0.0151254	-0.00508935	-0.0520115	-0.0469222	0.0965789	0.0217284	0.31368	0.232219	FALSE
GAPDH__314	P04406	K.LISWY#DNEFGYSNR.V	19.56	16.88	22	22.7019	18.6789	23.5269	20.3989	19.3795	21.2897	21.0482	15.8365	23.4474	GAPDH	19.48	21.6359	20.356	20.1107	0.151434	-0.087971	-0.105465	-0.0174939	0.439443	0.308985	0.217177	0.0341955	FALSE
GAPDH__210	P04406	R.GALQNIIPAS#TGAAK.A	72.07	75.31	86.94	68.177	75.9175	75.4286	77.6763	65.9773	70.5302	71.2795	86.9044	80.0899	GAPDH	78.1067	73.1744	71.3946	79.4246	-0.0941071	-0.035524	0.118248	0.153772	0.39011	0.156718	0.508371	0.630405	FALSE
ERBB2__1083	P04626	R.SPLAPSEGAGS#DVFDGDLGMGAAK.G	62.77	63.85	69.56	70.1278	61.9182	73.5082	74.3433	77.4852	72.885	72.993	72.8079	77.949	ERBB2	65.3933	68.5181	74.9045	74.5833	0.0673409	0.128567	0.122368	-0.00619943	0.309662	0.707055	0.668692	0.0508879	FALSE
ERBB2__1166	P04626	R.PAGAT#LER.P	176.8	157.88	163.53	192.201	150.628	177.43	172.277	150.016	159.914	170.704	182.405	167.866	ERBB2	166.07	173.419	160.736	173.659	0.062473	-0.109573	0.00198987	0.111563	0.204939	0.372603	0.00585042	0.737758	FALSE
ERBB2__1054	P04626	R.S#GGGDLTLGLEPSEEEAPR.S	84.73	95.31	85.11	90.3368	95.2184	87.7962	99.3389	101.044	110.137	95.6651	95.0174	100.128	ERBB2	88.3833	91.1171	103.507	96.9367	0.043948	0.183928	0.0893204	-0.0946077	0.261925	1.35163	0.983359	0.746372	FALSE
TP53__315	P04637	R.ALPNNTSSS#PQPK.K	399.49	399.23	389.18	394.658	360.893	351.116	407.104	354.42	412.861	376.072	360.29	388.408	TP53	395.967	368.889	391.462	374.924	-0.102192	0.0856851	0.0234098	-0.0622753	0.769369	0.415879	0.142314	0.318754	FALSE
TP53__392	P04637	K.TEGPDS#D.-	219.21	221.15	228.54	185.654	187.459	204.652	202.407	184.8	194.369	208.486	208.273	203.266	TP53	222.967	192.588	193.859	206.675	-0.211308	0.0094857	0.101844	0.0923581	1.64874	0.0553262	0.863344	0.933582	FALSE
HSPB1__15	P04792	R.GPS#WDPFR.D	60.93	78.36	71.53	84.6189	89.244	68.7675	93.364	87.8291	105.713	90.7721	82.4738	88.2808	HSPB1	70.2733	80.8768	95.6352	87.1755	0.202748	0.241816	0.108198	-0.133618	0.587188	0.835341	0.372798	0.605653	FALSE
HSPB1__83	P04792	R.QLSS#GVSEIR.H	642.44	710.53	673.53	746.915	838.573	668.876	951.393	920.422	1127.01	919.715	917.677	871.434	HSPB1	675.5	751.454	999.609	902.942	0.15373	0.411678	0.264948	-0.14673	0.588012	1.38849	1.10182	0.570167	FALSE
SLC4A2__173	P04920	R.TSPSS#PAPLPHQEATPR.A	123.87	127.22	121.36	130.1	119.072	115.63	142.562	142.636	132.456	121.703	131.584	140.549	SLC4A2	124.15	121.601	139.218	131.279	-0.0299306	0.195189	0.11048	-0.084709	0.20102	1.442	0.61834	0.529917	FALSE
SLC4A2__144	P04920	R.ALTQPS#PVSTPSSVQFFLQEDDSADR.K	54.6	51.08	54.94	49.0206	38.8325	37.3929	37.8415	46.1696	48.0426	56.9498	45.2882	39.7674	SLC4A2	53.54	41.7487	44.0179	47.3351	-0.358887	0.0763587	0.181181	0.104822	1.1436	0.178619	0.370142	0.212693	FALSE
SLC4A2__115	P04920	R.RRPGASPT#GETPTIEEGEEDEDEASEAEGAR.A	13.75	12.72	15.36	15.3189	17.4968	15.5404	16.635	14.7831	20.8043	16.277	16.5722	15.7357	SLC4A2	13.9433	16.1187	17.4075	16.195	0.20916	0.110973	0.00681071	-0.104162	0.983222	0.25559	0.0338488	0.246242	FALSE
ATP1A1__722	P05023	R.QGAIVAVTGDGVNDS#PALK.K	16.81	14.98	18.67	17.2158	14.6035	19.4746	21.668	17.4195	18.6178	21.0278	18.6232	18.8345	ATP1A1	16.82	17.098	19.2351	19.4951	0.0236495	0.169915	0.189287	0.0193715	0.0540314	0.491465	0.63996	0.0600951	FALSE
RPLP2__102;105	P05387	K.KEES#EES#DDDM*GFGLFD.-	34.0158	34.8381	27.7432	30.7089	29.9768	28.1693	19.152	25.5525	25.7707	23.0002	26.4949	21.7875	RPLP2	32.199	29.6183	23.4917	23.7609	-0.120528	-0.334338	-0.317902	0.0164351	0.430989	1.03084	1.4668	0.0348043	FALSE
RPLP2__105	P05387	K.KEES#EES#DDDM*GFGLFD.-	1096.76	1016.18	1029.51	1031.95	1021.33	956.324	982.031	943.707	848.301	1085.87	1123.45	957.474	RPLP2	1047.48	1003.2	924.68	1055.6	-0.0623188	-0.117583	0.073452	0.191035	0.573282	0.742526	0.378379	0.942187	FALSE
RPLP2__16	P05387	R.YVASYLLAALGGNS#SPSAK.D	65.98	62.46	82.26	75.7871	64.2115	59.9994	77.6646	95.187	63.6607	59.2449	77.19	72.4843	RPLP2	70.2333	66.666	78.8374	69.6397	-0.0752051	0.24193	0.0629593	-0.178971	0.17449	0.493163	0.155402	0.352158	FALSE
RPLP2__102	P05387	K.KEES#EES#DDDM*GFGLFD.-	29.83	30.37	23.33	33.0687	34.2633	31.5136	32.3137	29.2837	27.1009	32.5056	32.4477	28.3882	RPLP2	27.8433	32.9485	29.5661	31.1138	0.242881	-0.156269	-0.082657	0.0736115	0.849115	0.850363	0.489608	0.310024	FALSE
RPLP2__86	P05387	K.LASVPAGGAVAVSAAPGSAAPAAGS#APAAAEEK.K	33.16	27.42	33.99	32.5228	43.4084	28.321	28.3568	36.5997	34.0879	27.7325	41.0105	37.9827	RPLP2	31.5233	34.7508	33.0148	35.5752	0.140624	-0.0739326	0.0338274	0.10776	0.249027	0.121417	0.0467623	0.207175	FALSE
JUN__73	P05412	K.LAS#PELER.L	569.85	734.54	445.7	730.198	524.103	475.694	808.149	589.224	749.61	480.245	710.976	502.383	JUN	583.363	576.665	715.661	564.535	-0.0166614	0.311543	-0.0306709	-0.342214	0.0194838	0.609009	0.0384018	0.698216	FALSE
JUN__63	P05412	K.NSDLLTS#PDVGLLK.L	52.39	67.25	45.5	65.853	47.4251	44.0696	84.2369	57.79	69.233	45.0318	68.9332	51.1885	JUN	55.0467	52.4493	70.42	55.0512	-0.0697329	0.425062	0.0698507	-0.355212	0.0998861	0.810668	0.0942492	0.663634	FALSE
JUN__239	P05412	K.EEPQTVPEMPGET#PPLSPIDMESQER.I	20.8	14.4	19.8	21.6195	16.067	19.5756	29.5519	26.6314	25.4263	16.2634	25.6749	12.6158	JUN	18.3333	19.0874	27.2032	18.1847	0.0581486	0.511158	-0.0698937	-0.581052	0.105698	1.72908	0.072794	0.865175	FALSE
SSB__92	P05455	R.S#PSKPLPEVTDEYK.N	35.25	37.14	34.07	32.7459	39.7964	36.2803	38.1346	43.1199	39.4573	30.3148	26.7201	26.2106	SSB	35.4867	36.2742	40.2373	27.7485	0.0316673	0.149588	-0.386535	-0.536123	0.125758	0.704002	1.49972	2.46726	FALSE
SSB__366	P05455	K.FAS#DDEHDEHDENGATGPVK.R	311.43	363.24	334.93	297.33	326.266	319.73	340.751	329.893	327.432	359.636	317.924	348.257	SSB	336.533	314.442	332.692	341.939	-0.0979563	0.0813942	0.120945	0.0395512	0.542137	0.793248	0.814503	0.265972	FALSE
PRKCB__642	P05771	R.QPVELT#PTDK.L	45.84	55.2	45.85	53.3415	44.741	40.0461	58.8076	48.473	56.0403	49.5103	47.1723	55.0494	PRKCB	48.9633	46.0429	54.4403	50.5773	-0.0887241	0.241699	0.135514	-0.106185	0.228375	0.769537	0.41358	0.421565	FALSE
RB1__37	P06400	K.TAATAAAAAAEPPAPPPPPPPEEDPEQDS#GPEDLPLVR.L	18.46	22.28	19.3	22.1458	16.693	29.3013	30.7538	25.7966	31.1853	24.8728	23.2428	22.5183	RB1	20.0133	22.7134	29.2452	23.5446	0.182581	0.364659	0.0518543	-0.312805	0.265149	0.680082	0.0744113	1.18543	FALSE
RB1__249	P06400	K.TAVIPINGS#PR.T	243.52	268.31	242.23	277	280.631	267.383	286.309	281.373	280.478	263.428	261.697	262.553	RB1	251.353	275.005	282.72	262.559	0.12974	0.0399185	-0.0668136	-0.106732	1.04204	0.743737	1.06796	2.28744	FALSE
RB1__373	P06400	K.SNLDEEVNVIPPHT#PVR.T	111.12	111.77	108.23	101.762	109.764	112.008	115.49	117.584	111.954	112.239	116.425	110.851	RB1	110.373	107.845	115.009	113.172	-0.0334312	0.0927895	0.0695535	-0.023236	0.293166	0.875012	0.6447	0.321132	FALSE
RB1__807	P06400	R.IPGGNIYIS#PLK.S	60.3	53.14	61.13	54.0653	60.1873	56.7129	77.6107	81.1155	78.6948	80.8063	73.0889	70.654	RB1	58.19	56.9885	79.1403	74.8497	-0.0301003	0.473742	0.393326	-0.0804164	0.142794	2.91139	1.8952	0.531321	FALSE
RB1__353	P06400	K.TLQTDSIDSFET#QRTPR.K	98.76	93.09	89.85	103.613	92.4316	87.028	105.775	116.037	104.134	93.0314	86.3101	104.814	RB1	93.9	94.3575	108.649	94.7184	0.00701173	0.203462	0.00550814	-0.197954	0.027222	1.06998	0.0164232	0.958905	FALSE
RB1__795	P06400	K.FPSS#PLR.I	67.05	68.52	73.99	81.9985	75.8961	72.6776	83.3468	69.5802	71.3273	65.2608	59.9381	74.5881	RB1	69.8533	76.8574	74.7515	66.5957	0.137855	-0.0400822	-0.206755	-0.166673	0.931994	0.151517	0.900142	0.599691	FALSE
RB1__821	P06400	K.ISEGLPT#PTK.M	154.17	160.75	151.61	160.631	152.668	134.765	175.029	151.906	177.861	165.124	160.174	152.376	RB1	155.51	149.355	168.265	159.225	-0.0582666	0.171997	0.0923226	-0.0796745	0.28956	0.775219	0.4783	0.403196	FALSE
RB1__608;612	P06400	R.EGPTDHLESACPLNLPLQNNHTAADM*YLS#PVRS#PK.K	104.152	116.348	129.48	112.481	93.2884	111.727	122.78	115.214	112.499	112.003	111.932	99.3203	RB1	116.66	105.832	116.831	107.752	-0.140531	0.142648	0.0259355	-0.116712	0.48758	0.664725	0.0895058	0.786444	FALSE
RB1__788;795	P06400	R.S#PYKFPS#SPLR.I	43.3723	66.2925	39.0327	47.6615	77.1448	46.3137	69.9679	125.702	91.3848	46.0126	39.7574	66.1516	RB1	49.5658	57.04	95.6849	50.6405	0.202627	0.746317	-0.171681	-0.917998	0.221264	0.896715	0.19016	1.041	FALSE
CDK1__161	P06493	R.VYT#HEVVTLWYR.S	86.51	70.94	68.11	88.1474	82.1097	66.0629	88.0809	69.4726	77.0244	78.259	78.8656	70.2016	CDK1	75.1867	78.7733	78.1926	75.7754	0.0672303	-0.0106744	-0.0559777	-0.0453033	0.153341	0.0227048	0.150943	0.144076	FALSE
ENO1__272	P06733	R.YIS#PDQLADLYK.S	52.47	69.78	72.33	74.0739	78.291	79.5331	74.3277	74.1094	86.757	83.2036	75.0232	79.3693	ENO1	64.86	77.2993	78.398	79.1987	0.253127	0.0203616	0.0350211	0.0146595	0.749789	0.083646	0.259633	0.0566686	FALSE
ENO1__419	P06733	R.IEEELGS#K.A	126.35	126.83	119.62	122.275	148.869	130.959	150.858	134.193	145.967	156.681	134.281	124.67	ENO1	124.267	134.034	143.672	138.544	0.109162	0.100181	0.0477401	-0.0524413	0.470556	0.435697	0.134864	0.177682	FALSE
GPI__109	P06744	R.SNT#PILVDGK.D	153.88	170.37	169.25	133.347	159.067	157.284	173.956	154.326	161.245	184.562	168.317	124.582	GPI	164.5	149.899	163.176	159.154	-0.134093	0.122431	0.0864281	-0.0360033	0.649121	0.574261	0.171985	0.0718714	FALSE
TUBB__168	P07437	R.IMNTFS#VVPSPK.V	10.45	7.65	12.77	8.7271	13.7931	7.7221	9.85365	10.4573	7.94523	10.9893	10.7858	14.164	TUBB	10.29	10.0808	9.41874	11.9797	-0.0296362	-0.0980015	0.248985	0.346986	0.0293208	0.114635	0.353871	0.868772	FALSE
TUBB__48	P07437	R.IS#VYYNEATGGK.Y	13.37	20.53	11.43	18.2849	15.3929	18.1721	13.7192	14.2352	18.792	16.9724	17.2776	17.471	TUBB	15.11	17.2833	15.5821	17.2403	0.193874	-0.149485	-0.00359122	0.145893	0.282427	0.371206	0.0140809	0.385287	FALSE
EPRS1__882;886	P07814	K.EYIPGQPPLSQS#SDSS#PTR.N	54.56	58.4258	52.1543	58.1754	63.0724	60.5177	53.6711	56.7313	51.1117	55.3179	40.1269	58.5829	EPRS1	55.0467	60.5885	53.8381	51.3425	0.138388	-0.170418	-0.23889	-0.0684717	1.10525	1.44429	0.616586	0.149396	FALSE
EPRS1__886	P07814	K.EYIPGQPPLSQS#SDSS#PTR.N	115.05	125.43	125.31	122.764	133.095	126.369	132.333	127.425	140.337	128.319	122.513	127.615	EPRS1	121.93	127.409	133.365	126.149	0.0634183	0.0659078	-0.0143429	-0.0802507	0.524569	0.540756	0.128867	0.729631	FALSE
EPRS1__882	P07814	K.EYIPGQPPLSQS#SDSS#PTR.N	25.89	32.84	28.85	25.2234	18.2455	28.9692	30.7532	24.9446	28.7495	35.1028	27.742	31.9747	EPRS1	29.1933	24.146	28.1491	31.6065	-0.273853	0.221302	0.388435	0.167133	0.586627	0.465543	0.884272	0.557333	FALSE
HSP90AA1__406	P07900	R.EMLQQS#K.I	14.87	15.61	15.65	14.0683	15.2515	12.915	12.6219	10.6831	11.4566	13.1069	16.9342	13.4887	HSP90AA1	15.3767	14.0783	11.5872	14.5099	-0.127272	-0.28094	0.0435712	0.324511	0.732439	1.31092	0.110159	0.909487	FALSE
HSP90AA1__317	P07900	K.SLT#NDWEDHLAVK.H	41.19	44.44	36.32	32.0142	41.8968	44.2929	43.2708	42.037	34.9868	45.8008	41.0827	46.1923	HSP90AA1	40.65	39.4013	40.0982	44.3586	-0.0450129	0.0252957	0.170971	0.145676	0.0997313	0.0521797	0.493873	0.605621	FALSE
HSP90AA1__708	P07900	K.LGLGIDEDDPTADDT#SAAVTEEMPPLEGDDDTSRMEEVD.-	18.89	22.14	20.93	23.5036	22.2608	22.5392	20.8765	24.2156	20.2792	15.9064	23.2087	22.778	HSP90AA1	20.6533	22.7678	21.7905	20.6311	0.140622	-0.063301	-0.142178	-0.0788774	0.843996	0.288933	0.334826	0.15939	FALSE
HSP90AA1__231	P07900	K.EVS#DDEAEEK.E	5274.01	5401.81	5844.26	5114.76	5029.1	5674.57	5348.73	4484.07	5120.14	5703.34	5386.12	5514.47	HSP90AA1	5506.69	5272.81	4984.31	5534.64	-0.0626147	-0.0811774	0.0699182	0.151096	0.36631	0.364501	0.482137	0.804492	FALSE
HSP90AA1__263	P07900	K.ESEDKPEIEDVGS#DEEEEKK.D	2539.47	2628.87	2718.2	2424.95	2511.2	2730.79	2552.82	2453.67	2609.91	2646.16	2629.52	2603.25	HSP90AA1	2628.85	2555.65	2538.8	2626.31	-0.0407409	-0.00954251	0.0393478	0.0488903	0.273938	0.055862	0.284185	0.723611	FALSE
HSP90AA1__453	P07900	K.LGIHEDS#QNR.K	44.83	33.33	44.19	44.0841	32.561	37.6514	37.4152	43.3296	40.8522	36.9715	42.2867	42.9131	HSP90AA1	40.7833	38.0988	40.5323	40.7238	-0.0982327	0.089326	0.0961241	0.00679804	0.207328	0.249722	0.267595	0.025143	FALSE
HSP90AA1__399	P07900	R.GVVDSEDLPLNIS#R.E	70.29	77.95	66.23	62.9546	63.5411	69.2679	67.4668	66.1547	76.3482	72.6802	67.1497	70.0667	HSP90AA1	71.49	65.2545	69.9899	69.9655	-0.131663	0.101069	0.100566	-0.000502653	0.679811	0.536911	0.840218	0.00217722	FALSE
HNRNPC__299	P07910	K.EAEEGEDDRDS#ANGEDDS.-	94.94	114.71	83.46	84.5918	87.1064	93.2651	81.251	72.6787	84.8854	104.318	107.753	103.122	HNRNPC	97.7033	88.3211	79.605	105.065	-0.14565	-0.149899	0.250446	0.400345	0.382684	0.890061	2.00256	1.94675	FALSE
HNRNPC__241	P07910	K.SEEEQSSSS#VK.K	84.56	75.99	87.56	85.9571	73.0994	79.2876	66.0759	76.8935	70.852	70.8499	78.2459	80.0255	HNRNPC	82.7033	79.4481	71.2738	76.3738	-0.0579334	-0.156641	-0.0569347	0.0997062	0.254432	0.770507	0.261514	0.533568	FALSE
HNRNPC__240	P07910	K.SEEEQSSS#SVK.K	33.98	28.74	33.33	26.4227	28.4854	35.2138	24.6036	29.0753	23.1289	22.8002	29.0193	29.6412	HNRNPC	32.0167	30.0406	25.6026	27.1536	-0.0919078	-0.230624	-0.145774	0.0848504	0.245831	0.607022	0.346922	0.212558	FALSE
HNRNPC__238;240	P07910	K.SEEEQS#SS#SVKK.D	52.232	40.2518	50.8322	55.0739	32.305	41.4645	50.7812	32.5058	40.9544	47.8463	49.3406	40.2095	HNRNPC	47.772	42.9478	41.4138	45.7988	-0.153581	-0.0524734	0.0927253	0.145199	0.24471	0.0627833	0.142061	0.287186	FALSE
HNRNPC__260	P07910	K.M*ESEGGADDS#AEEGDLLDDDDNEDRGDDQLELIKDDEK.E	1441.42	1538.75	1401.8	1345.97	1512.29	1551.46	1383.17	1470.78	1519.74	1639.45	1579.44	1596.19	HNRNPC	1460.66	1469.91	1457.89	1605.03	0.00910949	-0.0118415	0.12687	0.138712	0.041577	0.0549414	0.803401	1.30856	FALSE
HNRNPC__253	P07910	K.M*ES#EGGADDSAEEGDLLDDDDNEDRGDDQLELIK.D	77.23	75.3	85.04	73.8656	70.8009	71.4492	72.9261	68.2736	63.6402	83.3934	75.4808	68.4101	HNRNPC	79.19	72.0386	68.28	75.7614	-0.136548	-0.0773074	0.0726937	0.150001	0.892344	0.531162	0.316656	0.640055	FALSE
SP1__59	P08047	R.SSSTGSSSSTGGGGQESQPS#PLALLAATCSR.I	30.13	32.22	31.14	24.4227	26.6244	27.0077	24.8139	26.2262	24.1989	27.4378	27.0049	33.5195	SP1	31.1633	26.0183	25.0796	29.3207	-0.260323	-0.0530096	0.172395	0.225404	2.07214	0.39046	0.596914	0.759451	FALSE
HSP90AB1__226	P08238	K.EIS#DDEAEEEK.G	3879.86	3779.34	4844.22	3569.43	3176.87	4462.53	3687.47	2362.3	3068.44	4506.06	4303.92	3862.43	HSP90AB1	4167.81	3736.28	3039.4	4224.14	-0.157688	-0.297813	0.177056	0.474869	0.351095	0.574826	0.473674	1.14661	FALSE
HSP90AB1__255	P08238	K.IEDVGS#DEEDDS#GK.D	4453.51	5126.5	4553.48	4423.96	5136	4611.58	4397.81	4588.92	4635.51	4698	4766.73	4801.39	HSP90AB1	4711.16	4723.84	4540.75	4755.37	0.0038781	-0.0570319	0.00959711	0.066629	0.0140365	0.3122	0.047449	1.08629	FALSE
HSP90AB1__255;261	P08238	K.IEDVGS#DEEDDS#GK.D	80.5085	70.7737	70.8803	77.6634	70.014	80.3464	75.8426	69.5904	67.3282	73.5657	84.0383	72.7411	HSP90AB1	74.0542	76.0079	70.9204	76.7817	0.0375684	-0.0999486	0.0146129	0.114561	0.164452	0.559832	0.0558535	0.57716	FALSE
HSP90AB1__532	P08238	K.S#LVSVTK.E	584	597.22	570.15	614.597	595.595	580.747	609.363	572.251	625.504	620.564	606.076	614.781	HSP90AB1	583.79	596.98	602.373	613.807	0.0322322	0.0129749	0.040103	0.0271281	0.450197	0.103206	0.653707	0.261191	FALSE
HSP90AB1__445	P08238	K.LGIHEDS#TNR.R	47.89	51.38	53.91	53.0312	39.9207	53.7402	52.2672	46.0292	58.5722	53.9519	45.827	53.5854	HSP90AB1	51.06	48.8973	52.2896	51.1214	-0.0624374	0.0967668	0.0641723	-0.0325944	0.162101	0.229477	0.157037	0.0922909	FALSE
PDHA1__232	P08559	R.YGMGTS#VER.A	1099.17	1179.01	973.39	1208.89	1061.89	918.175	1314.09	1088.8	1225.03	1165.5	1220.16	1116.19	PDHA1	1083.86	1062.99	1209.31	1167.28	-0.0280509	0.186056	0.135029	-0.0510274	0.0703655	0.610433	0.466956	0.219446	FALSE
PDHA1__293	P08559	R.YHGHS#MSDPGVSYR.T	243.06	248.9	276.29	275.091	262.35	262.804	289.567	297.594	290.375	236.519	244.616	299.851	PDHA1	256.083	266.748	292.512	260.329	0.0588656	0.133017	-0.0351457	-0.168162	0.382416	1.98495	0.107939	0.609131	FALSE
PDHA1__295;300	P08559	R.YHGHSMS#DPGVS#YR.T	191.585	184.654	172.878	167.717	159.454	161.602	173.054	177.032	164.217	162.521	163.105	163.449	PDHA1	183.039	162.924	171.434	163.025	-0.167949	0.0734542	0.000891906	-0.0725623	1.31071	0.840035	0.0126358	0.807266	FALSE
PDHA1__295	P08559	R.YHGHSMS#DPGVS#YR.T	89.79	87.77	102.2	96.4379	97.5046	98.0873	89.9044	101.909	96.5225	77.7083	91.6442	94.8812	PDHA1	93.2533	97.3433	96.1121	88.0779	0.0619259	-0.018363	-0.144301	-0.125938	0.336636	0.120423	0.657752	0.550258	FALSE
SNRNP70__410	P08621	R.GGGGGQDNGLEGLGNDS#R.D	158.24	165.74	159.54	192.299	176.281	179.062	150.658	166.636	208.863	163.365	172.692	177.685	SNRNP70	161.173	182.547	175.386	171.247	0.179658	-0.0577416	-0.0921908	-0.0344492	1.48523	0.139595	0.800901	0.0776287	FALSE
SNRNP70__226	P08621	R.PGPS#PLPHR.D	830.36	803.33	835.03	874.29	828.684	896.024	820.948	800.072	913.684	854.346	864.301	830.445	SNRNP70	822.907	866.333	844.901	849.698	0.0741922	-0.036138	-0.0279717	0.00816635	0.832598	0.201521	0.292931	0.0431018	FALSE
SNRNP70__320	P08621	R.GGGGDM*AEPS#EAGDAPPDDGPPGELGPDGPDGPEEK.G	190.1	218.78	178.66	218.121	213.94	200.723	200.48	226.073	253.211	216.078	234.117	223.314	SNRNP70	195.847	210.928	226.588	224.503	0.107028	0.103319	0.0899811	-0.0133374	0.47115	0.380683	0.850586	0.0425016	FALSE
VIM__458	P08670	R.DGQVINET#SQHHDDLE.-	28.34	30.16	22.3	34.3096	23.3953	22.3228	25.6803	27.3871	27.0413	28.1631	27.6861	21.3267	VIM	26.9333	26.6759	26.7029	25.7253	-0.0138552	0.00145681	-0.052349	-0.0538058	0.018773	0.00215558	0.0743478	0.152267	FALSE
HNRNPA1__199	P09651	R.SGS#GNFGGGR.G	239.26	229.33	233.16	223.837	216.61	234.159	204.768	220.401	234.556	235.966	213.994	230.196	HNRNPA1	233.917	224.869	219.908	226.719	-0.0569103	-0.0321834	0.0118187	0.0440022	0.666986	0.18617	0.0780229	0.247398	FALSE
HNRNPA1__6	P09651	K.SES#PKEPEQLR.K	397.39	423.97	407.13	381.809	414.867	437.442	438.735	417.293	444.035	427.526	407.534	423.131	HNRNPA1	409.497	411.373	433.354	419.397	0.00659533	0.0751001	0.0278689	-0.0472312	0.0345663	0.505024	0.168344	0.60589	FALSE
HNRNPA1__338	P09651	R.SS#GPYGGGGQYFAK.P	254.51	271.85	261.55	281.761	263.549	266.494	250.617	247.363	243.2	274.959	246.092	260.227	HNRNPA1	262.637	270.601	247.06	260.426	0.0431001	-0.131306	-0.0552961	0.07601	0.452886	1.40361	0.424265	0.608596	FALSE
HNRNPA1__361	P09651	R.NQGGYGGSS#SSSSYGSGR.R	19.69	24.18	28.81	24.605	24.5447	28.3741	26.8326	27.9207	27.5214	28.7806	20.5205	23.6649	HNRNPA1	24.2267	25.8413	27.4249	24.322	0.0930808	0.0858085	-0.087417	-0.173226	0.207248	0.472235	0.211065	0.487006	FALSE
SNRPA1__197	P09661	K.GGPS#PGDVEAIK.N	34.81	34.54	27.66	38.1616	29.3629	29.8099	31.3191	36.1309	37.9176	29.2792	24.3027	30.1211	SNRPA1	32.3367	32.4448	35.1225	27.901	0.00481528	0.11441	-0.217671	-0.332082	0.00960838	0.310753	0.580324	1.26167	FALSE
PARP1__782	P09874	R.GGS#DDSSKDPIDVNYEK.L	119.84	106.01	101.27	109.806	118.023	110.077	115.685	131.627	127.845	113.307	121.245	123.761	PARP1	109.04	112.635	125.053	119.438	0.0468014	0.150878	0.0845994	-0.0662781	0.219333	0.976173	0.74983	0.406543	FALSE
PARP1__368	P09874	R.IFPPETSASVAAT#PPPSTASAPAAVNSSASADK.P	136.72	139.58	145.76	123.911	131.747	131.214	132.586	130.473	142.025	132.916	136.937	119.534	PARP1	140.687	128.957	135.028	129.796	-0.125594	0.0663682	0.00935238	-0.0570158	1.47753	0.613883	0.0480752	0.335307	FALSE
POLA1__219	P09884	K.EPPLT#PVPLK.R	33.44	26.94	37.06	32.6594	32.2293	39.5514	36.7755	32.0687	30.9981	39.5589	33.4378	33.448	POLA1	32.48	34.8134	33.2807	35.4816	0.100089	-0.064953	0.027429	0.092382	0.241637	0.197729	0.0749417	0.335362	FALSE
POLA1__209	P09884	K.IAS#PVSR.K	61.46	64.68	47.69	61.9378	67.6795	54.7358	70.6824	61.4204	68.7432	55.2424	58.8968	70.5503	POLA1	57.9433	61.451	66.9487	61.5632	0.0847942	0.123618	0.00263111	-0.120987	0.210114	0.507899	0.00617475	0.412823	FALSE
POLA1__406	P09884	K.ETGT#PISMK.D	38.4	35.4	36.11	39.5714	36.3605	41.8721	46.3203	35.6543	41.4924	49.3751	43.7006	40.2391	POLA1	36.6367	39.268	41.1557	44.4382	0.100065	0.0677384	0.178449	0.11071	0.614513	0.204439	0.728493	0.331152	FALSE
TFPT__167	P0C1Z6	K.ETLS#PPR.R	95.97	91.56	81.15	87.1172	88.8947	94.0406	77.0306	82.3581	86.254	85.6749	96.0903	90.7281	TFPT	89.56	90.0175	81.8809	90.8311	0.0073503	-0.136678	0.0129816	0.14966	0.0309478	1.10804	0.0777964	1.04054	FALSE
TFPT__207	P0C1Z6	R.AGNALT#PELAPVQIK.V	25.33	23.42	26.88	25.4448	24.2467	22.5379	24.1737	27.7774	24.1348	30.06	28.2161	23.432	TFPT	25.21	24.0765	25.3619	27.236	-0.0663732	0.0750423	0.177894	0.102852	0.359955	0.358995	0.607306	0.32576	FALSE
CT45A10__115	P0DMU9	R.GIASS#PK.S	567.24	559.51	551.71	479.11	531.069	492.778	540.107	564.242	586.652	583.643	502.843	533.928	CT45A10	559.487	500.986	563.667	540.138	-0.159334	0.170073	0.108559	-0.0615144	1.26376	1.40793	0.60624	0.35083	FALSE
HSPA1B__633	P0DMV9	K.GGSGS#GPTIEEVD.-	326.42	347.3	346.48	339.273	334.133	342.947	355.213	390.702	350.031	330.014	341.761	373.588	HSPA1B	340.067	338.784	365.315	348.455	-0.00545102	0.108774	0.0406042	-0.0681703	0.0587984	0.771469	0.269994	0.389677	FALSE
HSPA1B__636	P0DMV9	K.GGSGSGPT#IEEVD.-	138.98	137.67	152.32	135.175	145.093	141.71	149.497	148.378	164.238	139.105	158.469	150.464	HSPA1B	142.99	140.659	154.038	149.346	-0.0237095	0.131079	0.0864535	-0.0446259	0.156071	0.988921	0.579468	0.243807	FALSE
ARAF__212	P10398	R.S#TSTPNVHMVSTTAPMDSNLIQLTGQSFSTDAAGSR.G	32.17	45.32	44.4	43.2105	35.9915	32.632	36.9347	42.3414	41.3042	33.7574	37.0303	41.9597	ARAF	40.63	37.278	40.1935	37.5825	-0.12422	0.108635	0.0117351	-0.0969001	0.250493	0.328847	0.0258705	0.371609	FALSE
ARAF__257	P10398	R.GS#PSPASVSSGR.K	411.7	433.69	420.61	426.047	425.49	369.031	393.48	410.661	426.42	448.864	428.837	430.903	ARAF	422	406.856	410.187	436.202	-0.0527245	0.0117634	0.100477	0.0887132	0.288767	0.0529958	0.589994	1.02175	FALSE
H1-4__146	P10412	K.ATGAAT#PK.K	776.34	769.26	794.61	885.392	811.026	721.948	927.535	794.18	864.383	835.159	778.53	751.115	H1-4	780.07	806.122	862.032	788.268	0.0473938	0.0967447	-0.032311	-0.129056	0.19494	0.384183	0.11935	0.711071	FALSE
PRKAR1A__338	P10644	R.AAT#VVAR.G	68.99	67.23	67.98	22.8272	24.863	25.2788	45.7295	41.0039	39.9128	47.2698	40.4388	44.8956	PRKAR1A	68.0667	24.323	42.2154	44.2014	-1.48463	0.795448	0.86177	0.0663225	5.33565	2.38948	2.31205	0.300438	FALSE
PRKAR1A__83	P10644	R.EDEIS#PPPPNPVVK.G	533.66	581.69	556.32	171.966	192.961	176.623	311.615	281.334	304.1	431.854	398.779	431.399	PRKAR1A	557.223	180.517	299.016	420.677	-1.62612	0.728092	1.22058	0.49249	3.64111	3.11286	3.68155	2.92445	FALSE
HSPD1__70	P10809	R.TVIIEQSWGS#PK.V	139.12	146.02	143.74	133.133	135.096	143.967	135.98	138.213	138.616	148.289	132.945	143.781	HSPD1	142.96	137.399	137.603	141.672	-0.0572447	0.00214641	0.0441841	0.0420377	0.617445	0.018923	0.305724	0.33065	FALSE
HSPD1__410	P10809	K.VGGTS#DVEVNEK.K	108.07	107.05	125.84	111.169	111.546	115.154	104.223	106.563	107.675	120.972	102.623	122.06	HSPD1	113.653	112.623	106.154	115.218	-0.0131418	-0.0853435	0.032873	0.118217	0.0541578	1.74411	0.140864	0.543826	FALSE
EPB41__560	P11171	R.SPRPTS#APAITQGQVAEGGVLDASAK.K	232.16	230.68	239.36	236.372	229.972	246.389	222.457	250.324	238.674	229.936	252.515	236.484	EPB41	234.067	237.578	237.152	239.645	0.0214798	-0.0025892	0.0124999	0.0150891	0.247775	0.0148193	0.088638	0.0838831	FALSE
EPB41__674	P11171	R.HSNLMLEDLDKS#QEEIKK.H	14.07	21.75	17.07	11.3477	23.2136	23.0409	21.4354	20.1613	20.834	24.4617	17.6787	19.6942	EPB41	17.63	19.2007	20.8102	20.6115	0.123128	0.116132	0.102292	-0.01384	0.124996	0.141374	0.113379	0.0310741	FALSE
EPB41__60	P11171	K.ASNGDT#PTHEDLTK.N	171.42	178.65	192.75	187.791	180.639	181.157	180.361	183.776	173.797	182.066	230.294	188.604	EPB41	180.94	183.196	179.311	200.321	0.0178761	-0.0309224	0.12893	0.159852	0.118412	0.445033	0.426619	0.526705	FALSE
EPB41__709;710	P11171	K.RLS#T#HSPFR.T	88.1441	93.9438	90.9412	99.9885	82.1353	90.6763	75.3885	81.9873	74.1023	95.5477	85.2272	78.8993	EPB41	91.0097	90.9333	77.1594	86.558	-0.00121121	-0.236968	-0.0711415	0.165827	0.00443618	1.00434	0.244031	0.736391	TRUE
EPB41__151;152	P11171	K.TDPSLDLHSLS#S#AETQPAQEELREDPDFEIK.E	287.729	286.095	326.123	335.535	333.841	347.372	314.824	350.804	338.377	328.515	312.767	323.839	EPB41	299.982	338.916	334.668	321.707	0.17605	-0.0181949	-0.0751805	-0.0569856	1.07099	0.132603	1.27351	0.456463	FALSE
EPB41__85	P11171	R.LFSS#FLK.R	64.38	64.3	58.02	60.2639	64.2564	55.6313	58.8428	53.7465	69.2598	67.6048	66.285	55.8803	EPB41	62.2333	60.0505	60.6164	63.2567	-0.0515106	0.0135307	0.0750418	0.0615111	0.266688	0.0361933	0.285746	0.168995	FALSE
EPB41__709	P11171	K.RLS#THSPFR.T	278.9	262.08	265.44	275.85	274.835	263.019	246.247	260.497	286.407	249.487	260.894	268.997	EPB41	268.807	271.235	264.383	259.793	0.0129735	-0.0369111	-0.0621809	-0.0252698	0.135567	0.202186	0.734943	0.125461	TRUE
EPB41__152;155	P11171	K.TDPSLDLHSLSS#AET#QPAQEELR.E	12.547	13.0872	12.1847	13.5923	14.5539	8.92954	8.84951	12.1425	11.6595	13.0199	15.609	16.3584	EPB41	12.6063	12.3586	10.8838	14.9958	-0.0286319	-0.183327	0.279045	0.462372	0.0456279	0.289008	0.560261	1.33485	FALSE
EPB41__555	P11171	R.SLDGAAAVDSADRS#PR.P	218.7	210.64	227.59	200.805	223.186	204.676	205.904	209.207	206.801	220.503	216.646	237.292	EPB41	218.977	209.555	207.304	224.814	-0.0634451	-0.015585	0.101399	0.116984	0.475756	0.109897	0.746161	0.972598	FALSE
EPB41__684	P11171	K.HHAS#ISELK.K	121.1	96.74	119.66	127.324	110.856	127.507	116.677	86.8526	112.834	118.073	122.851	119.475	EPB41	112.5	121.896	105.454	120.133	0.115724	-0.20903	-0.021018	0.188012	0.408422	0.655442	0.10609	0.591617	FALSE
EPB41__188	P11171	K.EES#PQSK.A	374.73	412.53	447.18	402.24	461.986	454.001	391.902	409.076	425.65	456.864	439.891	484.058	EPB41	411.48	439.409	408.876	460.271	0.0947415	-0.1039	0.0669202	0.170821	0.423856	0.613323	0.380265	1.43338	FALSE
EPB41__155	P11171	K.TDPSLDLHSLSS#AET#QPAQEELR.E	40.42	43.27	44.39	34.2464	46.5694	47.6158	47.111	51.2798	49.3941	48.8109	47.2251	49.7828	EPB41	42.6933	42.8105	49.2616	48.6063	0.0039542	0.2025	0.183178	-0.0193216	0.00828148	0.570764	0.510823	0.172445	FALSE
EPB41__95	P11171	K.SQVS#EEEGK.E	398.46	375.83	434.76	417.763	377.401	399.294	389.18	320.124	392.116	402.355	424.095	400.902	EPB41	403.017	398.153	367.14	409.117	-0.0175179	-0.116991	0.0391933	0.156185	0.082144	0.488716	0.31834	0.678111	FALSE
EPB41__664	P11171	R.HS#NLM*LEDLDK.S	107.75	115.17	108.17	108.581	121.229	105.645	100.541	104.782	99.5324	113.684	103.996	104.701	EPB41	110.363	111.818	101.618	107.46	0.0188914	-0.13799	-0.0573476	0.080642	0.0949097	0.804781	0.306112	0.71061	FALSE
UMPS__214	P11172	R.FIQENVFVAANHNGS#PLSIK.E	31.47	23.81	37.14	25.5537	32.3246	40.4181	36.7798	31.7731	35.4927	26.4045	29.4989	32.847	UMPS	30.8067	32.7654	34.6819	29.5835	0.0889323	0.0820072	-0.147383	-0.22939	0.12389	0.150306	0.259652	0.987351	FALSE
BCR__122	P11274	R.PQPAPADGADPPPAEEPEARPDGEGS#PGK.A	78.44	75.91	71.35	72.848	72.421	75.4606	88.5694	82.4878	77.769	79.4361	75.898	82.0287	BCR	75.2333	73.5765	82.942	79.1209	-0.0321264	0.172858	0.104814	-0.0680444	0.280974	1.07064	1.16014	0.441185	FALSE
BCR__354	P11274	R.VS#PSPTTYR.M	519.12	495.83	539.77	546.329	525.957	577.945	503.144	531.864	571.547	492.679	488.196	546.559	BCR	518.24	550.077	535.518	509.145	0.0860136	-0.0386987	-0.111559	-0.0728599	0.734521	0.227114	0.775389	0.410316	FALSE
TOP2A__1393	P11388	K.GSVPLSSS#PPATHFPDETEITNPVPK.K	84.84	85.85	80.45	77.1171	82.3708	75.6583	76.114	76.029	80.5496	85.3608	83.8493	83.3056	TOP2A	83.7133	78.3821	77.5642	84.1719	-0.0949338	-0.0151327	0.102815	0.117948	0.938466	0.117035	1.02536	1.48031	FALSE
TOP2A__1295	P11388	R.NPWS#DSESDR.S	99.69	98.09	90.48	89.3502	99.5715	100.735	92.7901	104.219	101.01	107.083	94.8904	99.9685	TOP2A	96.0867	96.5521	99.3398	100.647	0.00697191	0.0410638	0.0599306	0.0188668	0.0340865	0.218511	0.333884	0.0952356	FALSE
TOP2A__1351	P11388	K.TDDEDFVPS#DASPPK.T	75.54	82.45	85.94	79.3387	83.7247	87.0333	74.0283	85.4855	83.0789	78.9832	79.2228	79.0384	TOP2A	81.31	83.3656	80.8642	79.0815	0.0360188	-0.0439504	-0.0761121	-0.0321617	0.208874	0.233889	0.711391	0.180375	FALSE
TOP2A__1213	P11388	K.TQMAEVLPS#PR.G	50.05	41.69	45.83	42.382	38.9113	39.779	40.6287	38.5713	45.8288	40.2197	39.7312	42.8279	TOP2A	45.8567	40.3575	41.6763	40.9262	-0.184296	0.0463917	0.020191	-0.0262007	0.863925	0.206164	0.149349	0.111562	FALSE
DMD__3613	P11532	K.VNGTTVSS#PSTSLQR.S	37.74	35.49	45.78	40.3889	39.1116	43.0914	43.659	49.7914	51.0445	35.1471	36.9689	38.7132	DMD	39.67	40.864	48.165	36.9431	0.0427807	0.237156	-0.145524	-0.38268	0.126137	1.18277	1.17419	1.61517	FALSE
IGF2R__2484	P11717	K.LVSFHDDS#DEDLLHI.-	57.6	47.97	54.43	44.6421	48.4454	40.7589	49.5196	46.6541	41.8186	43.5425	44.9112	48.5742	IGF2R	53.3333	44.6155	45.9974	45.676	-0.257494	0.0440094	0.0338912	-0.0101182	1.11776	0.164768	0.145635	0.0400747	FALSE
IGF2R__2409	P11717	K.ALSSLHGDDQDS#EDEVLTIPEVK.V	14.22	12.62	12.15	16.0919	10.911	15.8324	12.7754	15.1235	12.6162	10.1028	6.79428	12.4365	IGF2R	12.9967	14.2784	13.5051	9.77786	0.135694	-0.0803366	-0.546245	-0.465908	0.271049	0.149911	0.892858	0.865497	FALSE
ADH5__351	P11766	K.VDEFVTHNLS#FDEINK.A	23.47	24.44	29.21	24.6004	16.9146	25.1213	21.3013	21.9866	24.8918	29.901	24.6631	25.9102	ADH5	25.7067	22.2121	22.7266	26.8248	-0.210798	0.0330346	0.272222	0.239188	0.464373	0.0602005	0.64784	0.964113	FALSE
PABPC1__635	P11940	K.AVNSATGVPT#V.-	15.54	9.12	14.23	12.2302	7.0963	11.2986	13.3334	9.27888	9.13018	8.52643	11.1035	14.5428	PABPC1_1	12.9633	10.2084	10.5808	11.3909	-0.344685	0.0517016	0.158134	0.106433	0.471649	0.0616357	0.192644	0.133884	FALSE
PABPC1__315	P11940	K.EFS#PFGTITSAK.V	61.46	61.38	65.43	69.9223	55.0161	63.7378	62.7811	49.7154	56.397	67.7037	56.993	60.1832	PABPC1_1	62.7567	62.8921	56.2978	61.6266	0.00311001	-0.1598	-0.029325	0.130475	0.00945988	0.500878	0.0829809	0.46567	FALSE
IMPDH2__416	P12268	R.GM*GS#LDAM*DK.H	1022.64	1021.9	1003.93	1000.59	1025.97	985.333	1048.92	1027.19	1081.82	987.369	1001.68	1086.76	IMPDH2	1016.16	1003.96	1052.64	1025.27	-0.0174161	0.068312	0.0302941	-0.0380179	0.368467	1.12466	0.241313	0.310002	FALSE
IMPDH2__160	P12268	R.LVGIISS#R.D	375.17	361.84	330.88	362.899	333.71	311.584	373.909	338.256	373.048	333.838	338.513	393.874	IMPDH2	355.963	336.064	361.738	355.408	-0.0829912	0.106206	0.0807404	-0.0254653	0.428225	0.601576	0.324236	0.0991669	FALSE
TPR__1839	P12270	R.TREEEEDST#IEASDQVSDDTVEMPLPK.K	59.55	56.13	54.33	58.3963	50.8465	59.1584	62.2065	59.0896	55.5681	61.1279	56.5233	57.3492	TPR	56.67	56.1337	58.9548	58.3335	-0.013717	0.0707402	0.0554554	-0.0152849	0.0597271	0.354766	0.286833	0.0924031	FALSE
TPR__379	P12270	K.GAILSEEELAAMS#PTAAAVAK.I	196.67	195.76	200.35	186.864	197.178	190.675	192.011	210.144	211.5	219.938	211.804	236.785	TPR	197.593	191.572	204.552	222.842	-0.0446468	0.0945784	0.218135	0.123557	0.761807	0.786744	1.43765	0.874905	FALSE
TPR__2155	P12270	R.TDGFAEAIHS#PQVAGVPR.F	98.51	112.54	96.65	103.908	101.906	95.4643	95.7377	101.261	104.071	109.551	105.195	109.551	TPR	102.567	100.426	100.357	108.099	-0.0304245	-0.001003	0.106211	0.107214	0.137161	0.00648187	1.12659	1.17799	FALSE
TPR__1185	P12270	K.EGVQGPLNVS#LSEEGK.S	46.56	44.51	44.42	44.9124	47.3917	52.4317	57.2086	59.1225	44.2161	54.17	48.1851	46.9858	TPR	45.1633	48.2453	53.5157	49.7803	0.0952358	0.149575	0.0451871	-0.104387	0.528096	0.411969	0.187037	0.279388	FALSE
CKB__35	P12277	K.VLT#PELYAELR.A	267	298.02	287.36	290.323	282.044	278.595	319.849	299.089	301.131	304.356	294.126	297.93	CKB	284.127	283.654	306.69	298.804	-0.00240092	0.112648	0.0750657	-0.0375821	0.0155473	1.27412	1.51073	0.44157	FALSE
CKB__199	P12277	K.SM*TEAEQQQLIDDHFLFDKPVS#PLLLASGMAR.D	28.98	32.78	31.06	30.4262	27.7142	26.3633	26.0452	34.4294	34.8296	23.7532	26.0378	26.8639	CKB	30.94	28.1679	31.7681	25.5516	-0.135421	0.173525	-0.140636	-0.314162	0.786975	0.469877	0.786872	0.816599	FALSE
BCKDHA__347	P12694	R.S#VDEVNYWDK.Q	66.39	65.73	53.06	75.998	66.8271	56.5214	64.2593	58.6517	72.9394	60.9024	65.6291	59.1967	BCKDHA	61.7267	66.4488	65.2835	61.9094	0.10635	-0.025526	-0.102085	-0.0765588	0.263779	0.0572889	0.291069	0.285845	FALSE
SRC__17	P12931	R.S#LEPAENVHGAGGGAFPASQTPSK.P	38.27	24.75	38.34	38.6497	35.4944	39.1214	40.6671	38.5498	33.7728	29.1714	33.0239	34.4593	SRC	33.7867	37.7552	37.6633	32.2182	0.160221	-0.0035172	-0.2288	-0.225283	0.323063	0.0127937	1.28284	0.972059	FALSE
XRCC6__455	P12956	K.IM*AT#PEQVGK.M	592.54	591.31	547.67	583.212	595.389	541.807	598.776	583.406	583.181	572.58	583.835	583.659	XRCC6	577.173	573.47	588.454	580.025	-0.00928766	0.0372137	0.0163983	-0.0208155	0.0584277	0.339365	0.137637	0.581057	FALSE
XRCC6__306	P12956	R.TFNTS#TGGLLLPSDTK.R	140.37	148.46	164.68	136.22	159.098	162.685	158.732	150.817	152.421	140.568	127.926	146.968	XRCC6	151.17	152.668	153.99	138.487	0.0142239	0.0124406	-0.140642	-0.153082	0.0467742	0.0503622	0.622424	1.03174	FALSE
XRCC6__520	P12956	R.LGS#LVDEFK.E	25.48	33.74	25.73	21.1394	28.0017	22.7771	22.4733	22.2972	29.0871	26.6521	25.3332	27.2187	XRCC6	28.3167	23.9727	24.6192	26.4013	-0.240258	0.0383919	0.139218	0.100826	0.558564	0.0745225	0.441544	0.290613	FALSE
XRCC5__437	P13010	R.QYMFSS#LK.N	15.17	11.09	11.45	13.0421	15.5	10.4638	9.44178	13.5569	9.81676	7.9824	11.2782	8.27469	XRCC5	12.57	13.002	10.9385	9.17842	0.0487439	-0.249315	-0.502411	-0.253096	0.0778342	0.453093	0.970894	0.446761	FALSE
UNG__63	P13051	K.APAGQEEPGTPPS#SPLSAEQLDR.I	127.34	140.26	130.01	137.394	130.9	140.54	132.018	137.346	133.764	135.18	118.587	122.317	UNG	132.537	136.278	134.376	125.361	0.0401602	-0.0202774	-0.120461	-0.100184	0.311698	0.223815	0.82288	0.681148	FALSE
UNG__23	P13051	R.HAPS#PEPAVQGTGVAGVPEESGDAAAIPAK.K	101.38	102.6	107.54	117.717	104.229	108.606	100.461	117.74	104.808	89.3583	105.541	98.6261	UNG	103.84	110.184	107.669	97.8418	0.0855545	-0.0333073	-0.171394	-0.138087	0.603666	0.141913	0.932255	0.63202	FALSE
UNG__60;63	P13051	K.KAPAGQEEPGT#PPS#SPLSAEQLDR.I	82.4541	100.937	97.3731	99.5913	103.341	103.089	95.7427	98.6423	99.6925	96.3428	91.5448	94.2844	UNG	93.5881	102.007	98.0258	94.0573	0.124275	-0.0574377	-0.117059	-0.0596218	0.563596	1.10695	1.88524	1.01346	FALSE
UNG__60	P13051	K.KAPAGQEEPGT#PPSSPLSAEQLDR.I	318.35	326.02	333.85	360.572	363.555	333.525	307.269	324.461	344.007	310.014	310.779	322.562	UNG	326.073	352.551	325.246	314.452	0.112634	-0.1163	-0.164991	-0.0486909	1.03743	0.888807	1.38047	0.374077	FALSE
EEF2__57	P13639	R.AGETRFT#DTR.K	29.69	37.48	37.94	26.3355	66.4878	55.8769	51.9955	74.176	73.6676	95.8464	51.283	78.211	EEF2	35.0367	49.5667	66.613	75.1135	0.500506	0.426433	0.5997	0.173267	0.456286	0.515753	0.653375	0.21759	FALSE
EEF2__48	P13639	K.AGIIAS#AR.A	82.86	79.45	75.39	81.6616	73.4896	91.3088	76.4732	78.4869	86.9622	68.4928	77.4985	84.9208	EEF2	79.2333	82.1533	80.6408	76.9707	0.0522118	-0.0268098	-0.0940102	-0.0672004	0.19306	0.0873923	0.300376	0.250644	FALSE
EEF2__435	P13639	R.IMGPNYT#PGK.K	847.9	818.77	855.54	800.203	768.282	809.428	816.649	711.896	782.416	870.089	804.288	826.763	EEF2	840.737	792.638	770.32	833.713	-0.0849922	-0.0412037	0.0728895	0.114093	1.33645	0.254695	0.794566	0.769729	FALSE
EEF2__279	P13639	K.SATS#PEGK.K	494.48	505.96	543.84	465.837	513.906	517.407	517.844	525.253	572.4	535.414	499.044	550.703	EEF2	514.76	499.05	538.499	528.387	-0.0447158	0.10976	0.0824111	-0.0273485	0.283024	0.760773	0.577115	0.1659	FALSE
TPT1__46	P13693	R.TEGNIDDS#LIGGNASAEGPEGEGTESTVITGVDIVMNHHLQETSFTK.E	124.29	136.41	151.61	132.981	148.334	144.096	136.195	148.008	139.064	152.556	147.352	142.292	TPT1	137.437	141.804	141.089	147.4	0.0451284	-0.00729107	0.05584	0.063131	0.178308	0.0418384	0.429812	0.607877	FALSE
GYS1__412	P13807	K.LYESLLVGS#LPDM*NK.M	21.25	24.67	18.87	22.3738	21.4601	23.2774	18.0632	21.3379	21.7238	17.1876	20.1617	21.2558	GYS1	21.5967	22.3704	20.375	19.535	0.0507853	-0.134795	-0.195531	-0.0607356	0.156529	0.653214	0.883138	0.191389	FALSE
GYS1__727	P13807	R.NSVDTATSSSLSTPSEPLS#PTSSLGEER.N	31.46	38.36	34.04	36.9619	30.6559	31.0829	35.4694	27.6997	29.8585	29.4219	34.9422	33.0524	GYS1	34.62	32.9002	31.0092	32.4722	-0.0735074	-0.085403	-0.0188947	0.0665083	0.236344	0.241671	0.0566954	0.197235	FALSE
GYS1__698	P13807	R.RAS#CTSSTSGSK.R	65.36	57.04	63.1	60.6564	77.2108	63.7846	66.4333	57.3913	113.01	46.1221	54.2186	59.6693	GYS1	61.8333	67.2173	78.9448	53.3367	0.120447	0.232012	-0.333703	-0.565715	0.383838	0.242535	0.99535	0.563518	TRUE
PRKAR2A__78	P13861	R.VADAKGDS#ES#EEDEDLEVPVPSR.F	17.43	18.48	23.07	19.8415	19.7907	20.7161	22.043	21.1699	18.4133	18.4972	18.6079	22.7643	PRKAR2A	19.66	20.1161	20.5421	19.9565	0.0330865	0.0302325	-0.011492	-0.0417244	0.0870906	0.131291	0.0357908	0.119411	FALSE
PRKAR2A__78;80	P13861	R.VADAKGDS#ES#EEDEDLEVPVPSR.F	309.724	324.452	300.993	304.314	325.9	310.376	300.166	315.698	318.237	308.292	309.698	341.565	PRKAR2A	311.723	313.53	311.367	319.852	0.00833925	-0.0099893	0.0287993	0.0387886	0.0671185	0.0898783	0.188084	0.269178	FALSE
PRKAR2A__54	P13861	R.APASVLPAAT#PR.Q	110.11	114.47	124.86	125.324	142.755	140.802	113.953	118.043	114.08	126.914	117.112	127.488	PRKAR2A	116.48	136.294	115.359	123.838	0.226638	-0.240593	-0.138263	0.10233	1.29295	1.25377	0.851328	0.943481	FALSE
PRKAR2A__80	P13861	R.VADAKGDS#ES#EEDEDLEVPVPSR.F	163.7	184.93	170.47	172.705	182.133	192.75	179.895	183.731	183.584	187.267	165.509	203.429	PRKAR2A	173.033	182.53	182.403	185.402	0.0770805	-0.00099835	0.0225246	0.023523	0.483832	0.00665983	0.0799651	0.0909172	FALSE
PRKAR2A__58	P13861	R.QS#LGHPPPEPGPDR.V	45.32	49.64	49.49	49.5682	46.7206	50.8496	47.9806	51.7476	45.5673	49.0106	49.0106	52.3116	PRKAR2A	48.15	49.0461	48.4318	50.1109	0.0266027	-0.018183	0.0309873	0.0491703	0.182331	0.100581	0.257591	0.31976	FALSE
PRKAR2A__99	P13861	R.RVS#VCAETYNPDEEEEDTDPR.V	140.78	131.97	150.45	154.074	157.451	184.126	140.626	171.567	193.639	121.732	152.034	151.611	PRKAR2A	141.067	165.217	168.611	141.792	0.227985	0.0293322	-0.220586	-0.249918	0.961228	0.0645249	0.781203	0.640425	TRUE
GTF2F2__248	P13984	R.HYQGEEKS#D.-	51.99	57.76	61.04	66.3508	64.2166	71.5812	53.3645	82.2829	72.4524	52.483	49.7972	63.5067	GTF2F2	56.93	67.3829	69.3666	55.2623	0.243193	0.0418593	-0.286087	-0.327946	1.39814	0.0758248	1.0825	0.628069	FALSE
YJU2B__362	P13994	R.QDKPLS#PAGSSQEAADTPDTR.H	136.52	144.77	152.16	145.511	163.281	167.95	147.122	166.897	158.206	154.96	150.748	172.187	YJU2B	144.483	158.914	157.408	159.298	0.137341	-0.0137321	0.00348611	0.0172182	0.78538	0.0583223	0.0134188	0.0762835	FALSE
PKM__37	P14618	R.LDIDS#PPITAR.N	448.15	433.75	421.87	419.301	421.913	398.878	456.38	418.798	450.497	446.194	427.394	427.295	PKM	434.59	413.364	441.892	433.628	-0.0722421	0.0962798	0.0690438	-0.027236	0.942981	0.920214	0.981542	0.239399	FALSE
HSP90B1__766	P14625	K.VEEEPEEEPEET#AEDTTEDTEQDEDEEMDVGTDEEEETAK.E	22.74	21.72	23.02	27.4124	26.0094	26.7557	25.0021	35.0286	24.7645	23.6783	25.9697	22.3759	HSP90B1	22.4933	26.7258	28.2651	24.008	0.248737	0.0807866	-0.154721	-0.235508	2.76609	0.158287	0.964316	0.474717	FALSE
HSP90B1__306	P14625	K.EEKEES#DDEAAVEEEEEEK.K	596.97	863.34	655.47	618.107	784.372	839.515	920.464	844.152	910.329	950.588	989.503	862.269	HSP90B1	705.26	747.331	891.648	934.12	0.0835927	0.254727	0.321861	0.0671336	0.14932	0.819316	1.05608	0.393806	FALSE
POU2F1__385	P14859	R.TS#IETNIR.V	207.33	213.23	232.23	217.9	223.094	260.111	223.816	224.758	237.572	226.705	223.043	208.597	POU2F1	217.597	233.702	228.716	219.448	0.103011	-0.0311126	-0.0907863	-0.0596737	0.437307	0.124704	0.394642	0.578103	TRUE
POU2F1__335	P14859	R.FEALNLS#FK.N	9.24	12.58	7.93	12.6631	9.20764	9.85941	14.2004	7.56055	10.6259	8.03086	11.4489	8.45199	POU2F1	9.91667	10.5767	10.7956	9.31058	0.0929639	0.0295554	-0.183948	-0.213504	0.139372	0.0331417	0.347683	0.262857	FALSE
BRAF__429	P15056	R.KSS#SSSEDR.N	240.96	227.27	266.01	260.998	256.615	249.817	225.273	257.34	263.899	232.454	250.232	272.659	BRAF	244.747	255.81	248.837	251.782	0.0637819	-0.0398696	-0.0228965	0.0169731	0.361261	0.205381	0.115405	0.0613167	TRUE
BRAF__446	P15056	R.RDS#SDDWEIPDGQITVGQR.I	87.75	88.34	85.23	85.0208	86.8774	91.3517	94.9786	100.755	89.192	79.2164	72.4551	80.6617	BRAF	87.1067	87.75	94.9751	77.4444	0.0106154	0.114151	-0.180238	-0.294389	0.107736	0.820214	1.46096	1.79471	TRUE
BRAF__151	P15056	K.S#PQKPIVR.V	343.47	371.69	361.12	354.165	404.356	353.516	408.252	374.065	379.225	392.201	370.502	400.843	BRAF	358.76	370.679	387.181	387.849	0.0471517	0.062837	0.065323	0.00248601	0.243057	0.335427	0.362663	0.0158416	FALSE
BRAF__365	P15056	R.SSS#APNVHINTIEPVNIDDLIR.D	156.68	148.7	158.45	138.691	162.858	153.23	153.263	149.033	163.385	158.17	141.15	156.422	BRAF	154.61	151.593	155.227	151.914	-0.0284273	0.0341713	0.00304917	-0.0311222	0.141517	0.163879	0.0118982	0.182658	FALSE
BRAF__401	P15056	R.GDGGSTTGLSAT#PPASLPGSLTNVK.A	184.32	177.15	194.45	185.047	206.465	193.914	196.674	216.645	200.998	185.216	178.606	215.789	BRAF	185.307	195.142	204.772	193.203	0.0746092	0.069495	-0.0144037	-0.0838987	0.540073	0.481964	0.0501595	0.359499	FALSE
BRAF__729	P15056	R.SAS#EPSLNR.A	541.33	536.59	557.73	561.573	559.199	561.492	594.324	598.272	598.157	539.86	563.177	599.197	BRAF	545.217	560.755	596.918	567.411	0.0405409	0.0901621	0.0170244	-0.0731377	0.872635	4.06167	0.132523	0.640247	FALSE
UCHL3__130	P15374	K.FLEESVSM*S#PEER.A	51.35	45.98	47.21	45.7652	40.2945	54.4712	49.3743	47.2539	43.5339	51.1927	47.8684	47.2501	UCHL3	48.18	46.8436	46.7207	48.7704	-0.0405813	-0.00379103	0.0581527	0.0619438	0.104783	0.00878596	0.159611	0.4093	FALSE
RPS2__77	P15880	K.S#LEEIYLFSLPIK.E	61.91	60.98	47.95	60.3288	47.6977	48.3698	57.1474	40.6582	58.4654	70.7822	46.0175	41.5048	RPS2	56.9467	52.1321	52.0903	52.7681	-0.12744	-0.00115587	0.0174963	0.0186521	0.324147	0.00192209	0.0206814	0.0207718	FALSE
RPS2__264	P15880	K.S#PYQEFTDHLVK.T	62.31	70.97	65.12	71.8035	68.117	60.8229	64.8074	60.5265	74.2312	65.8393	63.4579	73.784	RPS2	66.1333	66.9145	66.5217	67.6937	0.0169404	-0.00849342	0.0167039	0.0251974	0.0659643	0.0253358	0.0601631	0.0806138	FALSE
RPS2__293	P15880	R.TQAPAVATT#.-	143.72	159.58	167.07	145.87	137.924	144.299	149.315	144.776	137.76	161.486	148.369	161.346	RPS2	156.79	142.698	143.95	157.067	-0.135871	0.0126086	0.138418	0.12581	0.775746	0.108421	1.22187	1.0992	FALSE
RPA2__238	P15927	K.HMS#VSSIK.Q	195.27	179.32	192.87	170.945	162.659	168.991	173.521	164.263	177.213	195.15	177.517	198.38	RPA2	189.153	167.532	171.666	190.349	-0.175121	0.0351654	0.184211	0.149046	1.50867	0.369867	1.2414	1.08187	FALSE
NCK1__91	P16333	K.RKPSVPDSAS#PADDSFVDPGER.L	162.8	170.38	182.5	158.705	160.725	173.855	174.242	188.71	209.367	179.235	175.267	188.787	NCK1	171.893	164.428	190.773	181.096	-0.0640546	0.214399	0.139299	-0.0751001	0.426268	0.97385	1.24563	0.345936	FALSE
GCFC2__429;430	P16383	R.VLSGNCNHQEGTS#S#DDELPSAEMIDFQK.S	59.286	56.1005	66.9456	65.7106	72.7064	62.9163	63.9863	70.3207	73.2538	59.3343	72.6694	65.8354	GCFC2	60.7774	67.1111	69.1869	65.9463	0.143017	0.0439483	-0.0252586	-0.0692069	0.659741	0.20009	0.0851184	0.272377	FALSE
GCFC2__96	P16383	R.TLDVS#T#DEEDK.I	103.62	94.22	92.71	99.9572	85.8529	109.186	110.053	108.786	101.662	106.186	90.4759	102.694	GCFC2	96.85	98.3322	106.834	99.7852	0.0219115	0.11963	0.0211619	-0.0984685	0.0665485	0.469963	0.0603308	0.549068	FALSE
GCFC2__174;180	P16383	K.RES#EDDPES#EPDDHEK.R	24.939	26.0174	22.7952	18.7403	24.7664	24.8078	18.9521	13.175	18.5072	17.9712	22.2387	19.3692	GCFC2	24.5838	22.7715	16.8781	19.8597	-0.110481	-0.432075	-0.197386	0.23469	0.320252	1.00723	0.52385	0.579824	TRUE
GCFC2__25	P16383	R.AADSSDSDGAEES#PAEPGAPR.E	22.84	20.88	21.74	20.2061	19.3067	20.2878	25.625	29.0298	25.9707	20.2891	21.2251	25.8043	GCFC2	21.82	19.9335	26.8752	22.4395	-0.130454	0.431076	0.170843	-0.260232	1.22842	1.76484	0.556753	0.978147	FALSE
GCFC2__17;19	P16383	R.AADSS#DS#DGAEESPAEPGAPR.E	34.3116	40.6355	43.7055	34.307	48.2314	44.7273	34.2675	46.7577	42.7572	38.7783	37.7545	49.0586	GCFC2	39.5509	42.4219	41.2608	41.8638	0.1011	-0.0400364	-0.0191055	0.0209309	0.220466	0.0730054	0.0340989	0.0397445	FALSE
GCFC2__97	P16383	R.TLDVS#T#DEEDK.I	508.21	496.12	562.43	485.13	515.71	512.593	604.345	524.893	535.369	541.688	510.016	531.473	GCFC2	522.253	504.477	554.869	527.726	-0.0499599	0.137358	0.0649988	-0.0723592	0.308747	0.76875	0.796966	0.403857	FALSE
GCFC2__174	P16383	K.RES#EDDPES#EPDDHEK.R	52.23	53.08	53.77	60.8329	57.7565	62.8974	62.6377	58.4996	54.0052	59.0056	58.2407	47.2709	GCFC2	53.0267	60.4956	58.3808	54.8391	0.190112	-0.0513356	-0.141626	-0.0902904	1.53136	0.287873	0.565785	0.3143	TRUE
GCFC2__217	P16383	R.NEETSEES#QEDEK.Q	184.72	168.39	192.43	156.947	161.056	213.14	180.601	137.878	172.282	186.92	168.986	167.687	GCFC2	181.847	177.048	163.587	174.531	-0.0385847	-0.114078	-0.0206548	0.0934237	0.0845733	0.23512	0.043224	0.294945	FALSE
GCFC2__19	P16383	R.AADSSDS#DGAEESPAEPGAPR.E	78.17	83.53	92.4	86.8954	88.2445	78.3305	93.9408	95.8475	99.4409	82.1127	73.2764	80.1099	GCFC2	84.7	84.4901	96.4097	78.4997	-0.00357952	0.190396	-0.106096	-0.296492	0.0133272	1.37568	0.659385	2.08696	FALSE
GCFC2__180	P16383	K.RES#EDDPES#EPDDHEK.R	189.61	200.18	214.18	200.885	206.425	205.209	221.186	216.471	211.652	197.95	206.333	213.076	GCFC2	201.323	204.173	216.436	205.787	0.0202782	0.0841511	0.0113563	-0.0727948	0.13612	1.571	0.121031	0.915705	TRUE
GCFC2__96;97	P16383	R.TLDVS#T#DEEDK.I	33.6231	25.8557	30.2962	26.0535	29.294	30.3455	29.6887	24.2067	26.1454	28.8858	34.0053	26.8068	GCFC2	29.925	28.5643	26.6803	29.8993	-0.0671367	-0.0984407	0.0658976	0.164338	0.197754	0.382606	0.202604	0.523149	FALSE
H1-3__103	P16402	K.GTGAS#GSFK.L	92.05	101.1	94.77	104.964	112.055	107.028	107.845	106.866	110.138	106.052	109.201	99.2778	H1-3	95.9733	108.016	108.283	104.844	0.170538	0.00356363	-0.0430051	-0.0465687	1.57763	0.0381091	0.363141	0.44048	FALSE
H1-3__147	P16402	K.VAGAAT#PK.K	565.46	519.33	574.27	661.483	527.563	575.219	476.843	497.159	478.246	632.996	616.088	583.136	H1-3	553.02	588.089	484.083	610.74	0.0887018	-0.28078	0.0545245	0.335305	0.321146	0.944119	0.199342	2.25159	FALSE
H1-3__105	P16402	K.GTGASGS#FK.L	239.11	210.28	232.01	211.707	273.904	258.157	240.258	293.713	244.989	249.023	243.763	255.499	H1-3	227.133	247.923	259.654	249.429	0.12635	0.0666991	0.00873668	-0.0579624	0.407733	0.175713	0.0252248	0.212698	FALSE
H1-3__37	P16402	K.AS#GPPVSELITK.A	182.33	158.47	163.88	176.211	163.098	149.266	163.471	145.192	164.083	165.294	171.946	164.056	H1-3	168.227	162.858	157.582	167.099	-0.0467903	-0.0475113	0.0370827	0.084594	0.193972	0.20398	0.188897	0.582919	TRUE
ATP2A2__663	P16615	R.EFDELNPS#AQR.D	24.48	26.04	35.48	27.0243	32.499	31.5106	28.7997	31.4554	28.7407	29.0967	27.877	29.8246	ATP2A2	28.6667	30.3446	29.6653	28.9328	0.0820679	-0.0326666	-0.0687364	-0.0360698	0.160167	0.127856	0.303846	0.272394	FALSE
STMN1__46	P16949	K.DLS#LEEIQK.K	360.84	339.94	315.62	328.618	379.09	322.953	344.136	345.167	319.582	380.606	390.309	179.173	STMN1	338.8	343.553	336.295	316.696	0.0201009	-0.0308065	-0.117437	-0.0866302	0.0750813	0.131728	0.131901	0.0951278	FALSE
STMN1__16;25	P16949	K.RAS#GQAFELILS#PR.S	271.545	250.637	254.637	242.445	288.035	252.927	248.877	294.094	262.59	276.015	307.908	134.746	STMN1	258.94	261.136	268.52	239.556	0.0121842	0.0402312	-0.124435	-0.164666	0.0482652	0.142473	0.137574	0.19043	TRUE
STMN1__63	P16949	K.S#HEAEVLK.Q	805.33	741.83	744.69	707.166	737.955	712.756	755.886	585.596	687.736	880.873	903	337.514	STMN1	763.95	719.292	676.406	707.129	-0.0869005	-0.0886888	-0.0246045	0.0640843	0.820644	0.319683	0.0206462	0.0527726	FALSE
STMN1__25	P16949	K.RAS#GQAFELILS#PR.S	293.63	274.36	273.45	280.643	307.319	267.454	280.626	272.852	277.354	345.932	316.286	159.899	STMN1	280.48	285.138	276.944	274.039	0.0237649	-0.0420693	-0.0572802	-0.0152109	0.124428	0.252495	0.0621281	0.0157217	TRUE
STMN1__38	P16949	K.ESVPEFPLS#PPK.K	942.42	1036.13	971.85	976.149	1066.08	1010.1	1032.57	1041.33	1018.05	1096.66	1155.08	639.399	STMN1	983.467	1017.44	1030.65	963.713	0.0489996	0.0186046	-0.0782728	-0.0968774	0.373391	0.174581	0.111022	0.141887	FALSE
STMN1__16	P16949	K.RAS#GQAFELILS#PR.S	213.32	252.69	240.97	232.615	279.399	225.207	256.808	287.759	349.985	258.892	302.467	191.763	STMN1	235.66	245.741	298.184	251.041	0.0604288	0.279068	0.0307859	-0.248282	0.184974	0.714646	0.0489757	0.483117	TRUE
YBX3__203	P16989	R.NYAGEEEEEGSGS#SEGFDPPATDR.Q	64.65	73.53	73.83	89.9044	67.3164	70.71	67.9887	85.9378	74.2449	47.2587	61.8317	68.5555	YBX3	70.67	75.9769	76.0571	59.2153	0.104463	0.00152166	-0.359591	-0.361113	0.265519	0.00296952	0.820786	0.953675	FALSE
YBX3__34	P16989	K.S#PVGSGAPQAAAPAPAAHVAGNPGGDAAPAATGTAAAASLATAAGS#EDAEKK.V	69.12	81.19	65.26	74.9203	79.0528	82.5144	82.1401	106.295	97.6107	59.8598	61.7932	81.9164	YBX3	71.8567	78.8292	95.3487	67.8565	0.133608	0.274484	-0.216243	-0.490727	0.546886	0.87131	0.591544	1.29115	FALSE
YBX3__34;79	P16989	K.S#PVGSGAPQAAAPAPAAHVAGNPGGDAAPAATGTAAAASLATAAGS#EDAEKK.V	31.7051	31.0539	39.4704	36.2157	35.0418	38.3795	32.9691	33.0629	38.7507	31.9985	29.1708	32.0161	YBX3	34.0765	36.5457	34.9276	31.0618	0.100925	-0.0653349	-0.234561	-0.169226	0.333069	0.295682	1.80306	0.769616	FALSE
YBX3__203;204	P16989	R.NYAGEEEEEGSGS#S#EGFDPPATDR.Q	35.3022	49.1282	38.9477	29.3866	47.0899	33.7399	37.7086	49.9132	46.0404	41.2909	43.0868	42.3768	YBX3	41.126	36.7388	44.554	42.2515	-0.162745	0.27825	0.201697	-0.0765537	0.257382	0.523658	0.387766	0.229705	FALSE
YBX3__79	P16989	K.SPVGSGAPQAAAPAPAAHVAGNPGGDAAPAATGTAAAASLATAAGS#EDAEK.K	31.84	35.33	35.1	40.0029	38.5346	37.3678	35.7183	36.3879	45.6822	31.8297	26.2313	31.8104	YBX3	34.09	38.6351	39.2628	29.9572	0.180563	0.0232517	-0.367011	-0.390263	1.45524	0.0628357	1.53167	1.08635	FALSE
YBX3__369	P16989	K.AGEAPTENPAPPTQQS#SAE.-	51.12	49.11	50.84	46.3135	50.096	44.2424	52.668	45.6922	52.678	47.2107	48.4804	52.4627	YBX3	50.3567	46.8839	50.3461	49.3846	-0.103089	0.102785	0.0749669	-0.0278185	0.769157	0.519428	0.462959	0.123803	FALSE
ZKSCAN1__13	P17029	R.EATGLS#PQAAQEK.D	216.8	206.3	210.77	195.878	199.69	202.439	206.152	207.525	202.253	202.677	211.784	199.645	ZKSCAN1	211.29	199.336	205.31	204.702	-0.0840244	0.0426036	0.0383234	-0.0042802	1.42237	1.12378	0.548528	0.0510966	FALSE
HMGA1__53	P17096	K.EPSEVPT#PK.R	243.05	248.34	260.94	249.721	263.753	272.87	256.34	280.614	257.499	242.89	256.974	249.659	HMGA1	250.777	262.115	264.818	249.841	0.0637959	0.0148001	-0.0691882	-0.0839883	0.584921	0.0926947	0.680523	0.719019	FALSE
HMGA1__36	P17096	K.QPPVS#PGTALVGSQK.E	57.28	60.95	50.96	56.8646	62.5959	56.5178	68.6262	58.6585	60.7351	56.1267	57.0424	59.5008	HMGA1	56.3967	58.6594	62.6733	57.5566	0.0567534	0.095487	-0.0273816	-0.122869	0.25184	0.469673	0.185244	0.641247	FALSE
TMEM11__17	P17152	R.LGPGSSGGS#AR.E	76.59	71.69	93.75	76.0963	91.1455	105.572	91.9801	90.1389	97.9976	68.2992	77.0495	84.3233	TMEM11	80.6767	90.938	93.3722	76.5573	0.172732	0.0381096	-0.248344	-0.286453	0.398426	0.0938577	0.634807	1.31337	FALSE
IFNAR1__495	P17181	K.NLLLSTS#EEQIEK.C	79.48	83.43	82.81	71.9139	75.5351	84.0301	77.2473	77.8062	89.1784	80.2515	79.0652	75.971	IFNAR1	81.9067	77.1597	81.4106	78.4292	-0.0861337	0.07737	0.023544	-0.053826	0.499359	0.330603	0.116352	0.275655	FALSE
PRKCA__319	P17252	K.VIS#PSEDR.K	152.71	159.44	158	156.813	150.745	165.99	155.053	163.045	147.901	163.792	152.777	154.299	PRKCA	156.717	157.85	155.333	156.956	0.0103911	-0.0231852	-0.00818947	0.0149957	0.0797192	0.150717	0.05468	0.10461	FALSE
UBTF__389	P17480	K.QATS#PASK.K	403.14	420.94	401.17	454.74	512.472	457.244	495.17	465.083	473.694	503.863	464.923	507.71	UBTF	408.417	474.819	477.982	492.165	0.217335	0.00957968	0.0517659	0.0421862	1.22313	0.0508468	0.299953	0.355109	FALSE
UBTF__638	P17480	K.SLS#PQDR.A	170.45	152.49	163.21	199.815	183.795	206.864	176.569	188.634	181.692	176.319	191.439	202.853	UBTF	162.05	196.825	182.298	190.204	0.280471	-0.11061	-0.0493645	0.0612458	1.75201	0.8095	0.255709	0.373949	FALSE
PRKACA__339	P17612	K.GPGDTSNFDDYEEEEIRVS#INEK.C	1029.42	1018.34	1075.86	1114.64	1037.04	1085.42	1008.52	936.447	990.572	1021.82	1016.13	1017.54	PRKACA	1041.21	1079.03	978.512	1018.5	0.0514804	-0.141075	-0.0832956	0.0577792	0.58246	1.48532	0.938896	0.687096	FALSE
PTPN2__304	P17706	K.EDLSPAFDHS#PNK.I	407.14	382.25	403.02	409.388	425.936	452.828	398.918	433.993	428.96	414.359	413.901	422.601	PTPN2	397.47	429.384	420.623	416.953	0.111422	-0.0297386	-0.042382	-0.0126434	0.950816	0.201432	0.365488	0.111772	FALSE
AMD1__298	P17707	R.TVLAS#PQK.I	107.05	101.36	115.96	118.674	113.171	113.505	103.481	122.918	113.744	108.204	96.3375	128.383	AMD1	108.123	115.117	113.381	110.975	0.0904196	-0.02192	-0.0528648	-0.0309449	0.625857	0.10138	0.152761	0.0765055	FALSE
CTPS1__578	P17812	R.SGSS#SPDS#EITELK.F	106.39	141.48	137.37	96.23	124.621	123.319	118.914	123.494	130.003	121.651	117.903	135.298	CTPS1	128.413	114.724	124.137	124.951	-0.162634	0.113774	0.123202	0.00942747	0.399949	0.375911	0.393208	0.044328	FALSE
CTPS1__574;578	P17812	R.SGSS#SPDS#EITELK.F	86.9634	98.0523	109.767	87.1077	90.3216	97.2964	94.665	103.341	90.7322	106.398	95.4248	99.2171	CTPS1	98.2609	91.5752	96.2461	100.347	-0.10166	0.0717699	0.131961	0.0601915	0.368389	0.412581	0.929755	0.344316	FALSE
CTPS1__575	P17812	R.SGSS#S#PDSEITELK.F	86.17	82.65	85.85	84.3351	74.6976	86.2163	72.4888	70.389	73.154	79.1705	90.3632	83.0314	CTPS1	84.89	81.7497	72.0106	84.1883	-0.0543818	-0.183004	0.0424078	0.225411	0.321776	0.977972	0.192773	1.23772	FALSE
CTPS1__574;575	P17812	R.SGSS#S#PDSEITELK.F	227.289	229.637	224.478	221.279	229.88	224.142	223.776	205.988	210.099	239.78	200.991	234.165	CTPS1	227.134	225.1	213.288	224.979	-0.0129795	-0.0777665	-0.000777712	0.0769888	0.271862	0.835726	0.00305145	0.349252	FALSE
CTPS1__568;574	P17812	R.DTYS#DRSGS#SSPDSEITELK.F	22.3618	24.2348	25.3545	22.0177	21.1647	20.9276	24.2266	27.4893	23.9093	26.2877	24.2708	33.7823	CTPS1	23.9837	21.37	25.2084	28.1136	-0.166466	0.238318	0.395681	0.157364	1.09011	1.16329	0.843555	0.368027	FALSE
CTPS1__575;578	P17812	R.SGSSS#PDS#EITELK.F	27.3778	27.264	22.5423	26.5099	19.2563	24.0689	25.8211	28.5861	21.16	19.0788	25.807	24.5402	CTPS1	25.728	23.2784	25.1891	23.142	-0.144353	0.113809	-0.0084768	-0.122286	0.383872	0.248978	0.0152289	0.2744	FALSE
TCP1__544	P17987	K.HGS#YEDAVHSGALND.-	73.23	67.29	76.2	64.8327	65.9918	61.2684	62.0072	56.1614	63.3578	64.9453	61.2344	67.9278	TCP1	72.24	64.031	60.5088	64.7025	-0.174028	-0.0816251	0.0150514	0.0966765	1.1654	0.581506	0.0997316	0.642724	FALSE
PTPN1__386	P18031	R.GAQAAS#PAK.G	825.59	777.51	820.52	808.74	800.06	755.872	812.274	777.903	813.768	810.775	768.335	857.457	PTPN1	807.873	788.224	801.315	812.189	-0.0355237	0.0237643	0.0432099	0.0194456	0.366907	0.2562	0.3158	0.137896	FALSE
PTPN1__378	P18031	R.VVGGS#LR.G	742.02	703.74	691.45	772.354	688.536	679.477	673.139	661.492	737.487	674.784	736.203	702.644	PTPN1	712.403	713.456	690.706	704.544	0.00212984	-0.0467522	-0.0181349	0.0286173	0.0102185	0.235321	0.0907239	0.176637	FALSE
PTPN1__295	P18031	K.ELS#HEDLEPPPEHIPPPPRPPK.R	69.5	83.41	73.1	71.5854	70.5278	85.4535	67.6314	70.2261	70.9141	69.1273	77.0915	75.3785	PTPN1	75.3367	75.8555	69.5905	73.8658	0.00990242	-0.124363	-0.0383484	0.0860149	0.0273308	0.492857	0.132774	0.67293	FALSE
PTPN1__50	P18031	R.DVS#PFDHSR.I	102.88	91.55	97.58	89.0452	101.566	102.644	72.0936	78.7869	84.9201	96.1994	96.7704	87.7333	PTPN1	97.3367	97.7519	78.6002	93.5677	0.00614067	-0.314591	-0.0631134	0.251478	0.0253684	1.52516	0.322146	1.43943	FALSE
PTPN1__352	P18031	K.GS#PLNAAPYGIESM*SQDTEVR.S	121.29	118.11	124.42	111.274	114.956	112.641	124.068	127.744	119.458	122.937	120.338	126.648	PTPN1	121.273	112.957	123.757	123.308	-0.10249	0.131733	0.12649	-0.00524318	1.59517	1.51893	1.85869	0.0509267	FALSE
RPL7__17	P18124	K.EVPAVPET#LK.K	54.13	52.04	58.81	56.9568	56.2092	50.0266	53.0704	47.0392	56.9912	57.8568	48.1364	54.6992	RPL7	54.9933	54.3976	52.3669	53.5641	-0.0157148	-0.054886	-0.0222749	0.0326112	0.0700993	0.216049	0.081247	0.106057	FALSE
VCL__721	P18206	K.S#LLDASEEAIK.K	80.53	70.85	61.28	64.1888	65.8217	68.6194	64.4216	62.3243	62.6365	76.3012	71.4015	69.0505	VCL	70.8867	66.21	63.1275	72.2511	-0.0984653	-0.0687814	0.12597	0.194751	0.308756	0.904302	1.0626	1.38782	FALSE
PTPRA__189	P18433	K.QAGSHSNS#FR.L	164.71	166.53	171.12	170.092	163.52	173.753	173.57	176.496	183.156	188.427	175.987	194.316	PTPRA	167.453	169.122	177.74	186.243	0.0143028	0.07171	0.139128	0.0674176	0.175931	0.978654	1.17798	0.589974	FALSE
SON__1784	P18583	R.ASESSS#EEKDDYEIFVK.V	28.8	20.94	25.23	27.3973	30.1857	17.1795	30.3514	23.2697	24.3514	17.8474	24.7974	30.9173	SON	24.99	24.9209	25.9909	24.5207	-0.00399749	0.0606504	-0.023351	-0.0840014	0.00489158	0.0821158	0.0244879	0.1207	FALSE
SON__1950;1952	P18583	R.SFS#IS#PSR.R	108.221	105.406	101.951	112.111	98.5825	102.634	122.236	126.79	122.454	105.546	115.093	112.704	SON	105.192	104.442	123.827	111.114	-0.0103238	0.245615	0.0893383	-0.156276	0.0573693	1.5452	0.594886	1.53407	FALSE
SON__2029;2031	P18583	R.RFS#RS#PIR.R	609.934	650.023	551.713	574.446	553.141	573.661	581.83	615.121	627.54	583.384	551.978	543.865	SON	603.89	567.082	608.164	559.742	-0.0907276	0.100902	-0.0187955	-0.119697	0.487765	1.12146	0.199004	1.24179	TRUE
SON__1952	P18583	R.SFSIS#PSR.R	140.71	139.75	162.7	141.291	135.228	121.529	160.919	144.648	135.495	124.809	141.614	151.681	SON	147.72	132.682	147.021	139.368	-0.154887	0.14804	0.0709201	-0.07712	0.714522	0.682056	0.272006	0.285739	FALSE
SON__1570	P18583	K.ILPTS#ETK.Q	26.48	24.15	27.39	25.6569	23.2428	26.078	23.5656	23.2235	17.3622	25.9455	21.3445	24.4619	SON	26.0067	24.9926	21.3837	23.9173	-0.0573811	-0.224986	-0.0634466	0.161539	0.317149	0.682647	0.261034	0.439914	FALSE
SON__1697	P18583	K.ESDQTLAALLS#PK.E	170.94	189.49	176.91	182.518	169.343	170.504	172.124	163.914	176.543	173.927	164.442	168.434	SON	179.113	174.122	170.86	168.934	-0.0407776	-0.0272769	-0.0436349	-0.016358	0.290767	0.227355	0.432646	0.155421	FALSE
SON__2011	P18583	R.SFS#ISPVR.L	24.25	21.47	28.1	25.4511	23.823	23.2428	22.9831	19.4608	15.8552	30.5817	24.091	28.3563	SON	24.6067	24.1723	19.433	27.6763	-0.025695	-0.314842	0.195299	0.510142	0.0720195	0.861037	0.699831	1.36963	FALSE
SON__1950	P18583	R.SFS#IS#PSR.R	93.9	97.43	97.54	91.2122	71.4782	77.4012	86.5242	92.0527	75.2175	93.8117	83.5589	86.9677	SON	96.29	80.0306	84.5982	88.1128	-0.266835	0.0800752	0.1388	0.0587248	0.986546	0.233544	0.512922	0.233854	FALSE
SON__1769	P18583	R.SAAS#PVVSSM*PER.A	539.72	546.72	559.31	543.409	485.189	501.676	567.94	550.421	596.193	495.649	508.003	544.21	SON	548.583	510.091	571.518	515.954	-0.104955	0.164044	0.0164865	-0.147557	0.834723	1.28418	0.0921603	1.31343	FALSE
SON__2011;2013	P18583	R.SFS#IS#PVR.L	220.675	186.767	235.443	224.016	234.093	220.136	239.956	247.455	267.793	218.118	213.563	242.853	SON	214.295	226.082	251.735	224.845	0.0772455	0.155059	-0.00791273	-0.162972	0.297643	1.14402	0.0409748	1.02157	FALSE
SON__2013	P18583	R.SFS#IS#PVR.L	156.22	139.98	151.59	151.733	139.457	131.719	168.417	169.785	146.561	146.18	150.153	183.402	SON	149.263	140.97	161.588	159.912	-0.0824749	0.196932	0.181891	-0.0150413	0.472782	0.998067	0.605481	0.0402797	FALSE
NELFE__51	P18615	R.SLS#EQPVMDTATATEQAK.Q	145.74	156.5	148.76	173.478	179.358	159.575	172.325	192.671	241.219	171.631	193.509	167.885	NELFE	150.333	170.804	202.072	177.675	0.184175	0.242528	0.0568988	-0.185629	1.27863	0.581309	0.276104	0.445611	FALSE
NELFE__251	P18615	R.SDS#FPER.R	216.63	282.97	262.04	253.841	322.075	315.99	306.475	370.203	502.142	308.709	372.672	357.2	NELFE	253.88	297.302	392.94	346.194	0.227781	0.402381	0.219651	-0.18273	0.670977	0.631945	0.771469	0.293181	FALSE
PGAM1__118	P18669	R.RS#YDVPPPPMEPDHPFYSNISK.D	418.61	440.5	461.48	457.147	503.941	497.779	412.867	439.554	433.938	484.069	490.424	375.231	PGAM1	440.197	486.289	428.786	449.908	0.143666	-0.181555	-0.112184	0.0693708	1.11837	1.40685	0.355646	0.199224	FALSE
PGAM1__119	P18669	R.SY#DVPPPPMEPDHPFYSNISK.D	358.62	349.65	359.6	388.532	386.501	399.33	348.623	351.001	344.908	375.265	383.096	203.885	PGAM1	355.957	391.454	348.177	320.749	0.137142	-0.169021	-0.287401	-0.11838	2.57518	2.51543	0.455866	0.164157	FALSE
RCC1__11	P18754	R.S#PPADAIPK.S	476.26	499.22	470.57	420.192	483.234	440.81	500.097	466.398	496.493	479.901	480.872	496.18	RCC1	482.017	448.079	487.663	485.651	-0.105331	0.122131	0.116169	-0.00596201	0.695657	0.806784	0.762118	0.0570221	FALSE
XRCC1__241	P18887	R.AIGSTSKPQES#PK.G	544.5	600.51	538.65	553.109	549.678	557.746	575.853	565.34	646.242	600.167	538.318	555.93	XRCC1	561.22	553.511	595.812	564.805	-0.0199538	0.106243	0.0291409	-0.0771025	0.134091	0.62524	0.219837	0.415896	FALSE
XRCC1__447	P18887	K.TKPTQAAGPSS#PQKPPT#PEETK.A	133.34	158.38	138.36	155.799	134.26	143.973	149.676	165.413	167.587	149.115	140.465	142.883	XRCC1	143.36	144.677	160.892	144.154	0.0131972	0.153253	-0.00522543	-0.158478	0.0455414	0.897564	0.0252159	1.09871	FALSE
XRCC1__447;453	P18887	K.TKPTQAAGPSS#PQKPPT#PEETK.A	225.779	262.719	255.611	240.961	234.841	255.735	266.728	258.086	266.633	258.98	243.624	241.309	XRCC1	248.036	243.846	263.816	247.971	-0.0245821	0.113563	0.0242013	-0.0893615	0.115742	1.17883	0.189558	1.07128	FALSE
PLCG1__1222	P19174-2	K.QENGDLS#PFSGTSLR.E	202.94	209.42	208.58	196.291	221.115	207.315	189.733	216.694	195.18	201.834	199.174	217.729	PLCG1	206.98	208.24	200.536	206.246	0.00875717	-0.0543895	-0.0138848	0.0405047	0.0557525	0.283853	0.0757866	0.218917	FALSE
NCL__92	P19338	K.AAAT#PAK.K	2460.17	2326.09	2323.69	2395	2550.19	2420.09	2395.03	2179.02	2193.33	2676.65	2439.06	2343.46	NCL	2369.98	2455.09	2255.79	2486.39	0.0508997	-0.122141	0.0182749	0.140416	0.57417	1.06275	0.0994399	0.860842	FALSE
NCL__121	P19338	K.ALVAT#PGK.K	1067.4	1015.39	1049.96	943.14	1234.06	1082.45	1178.31	1036.64	1147.27	1319.67	1151.16	1250.22	NCL	1044.25	1086.55	1120.74	1240.35	0.0572902	0.0446933	0.190986	0.146293	0.176081	0.129997	0.686788	0.85001	FALSE
NCL__42	P19338	K.EVEEDSEDEEMS#EDEEDDSS#GEEVVIPQK.K	1066.61	1095.15	1149.32	1142.75	1128.54	1157.72	1096	1122.69	1101.84	1114.58	1128.05	1194.14	NCL	1103.69	1143.01	1106.84	1145.59	0.0504925	-0.0463845	0.00325923	0.0496437	0.616786	1.43772	0.0323176	0.599478	FALSE
NCL__145	P19338	K.KEDS#DEEEDDDSEEDEEDDEDEDEDEDEIEPAAMK.A	1184.71	1359.74	1081.89	1049.05	1163.38	1200.63	1059.8	1036.01	1224.03	1240.53	1247.98	1062.11	NCL	1208.78	1137.69	1106.61	1183.54	-0.087447	-0.0399524	0.0570046	0.0969569	0.30276	0.154956	0.235784	0.381434	FALSE
NCL__206	P19338	K.AAAAAPASEDEDDEDDEDDEDDDDDEEDDS#EEEAM*ETTPAK.G	2363.32	2432.34	2326.12	2314.32	2370.26	2450.71	2290.23	2275.19	2504.06	2335.69	2429.55	2319.78	NCL	2373.93	2378.43	2356.49	2361.68	0.00273282	-0.0133672	-0.0101971	0.00317002	0.0299821	0.0913881	0.116185	0.0206794	FALSE
NCL__76	P19338	K.VAVAT#PAK.K	1909.68	1729.59	1834.22	1871.34	1917.5	1822.34	1800.44	1623.56	1648.35	2121.54	1873.03	1786.33	NCL	1824.5	1870.39	1690.78	1926.97	0.0358438	-0.145652	0.0429891	0.188641	0.307287	1.19502	0.197142	0.891784	FALSE
NCL__34;42	P19338	K.EVEEDSEDEEMS#EDEEDDSS#GEEVVIPQK.K	492.141	501.58	504.08	483.346	493.558	490.128	491.156	510.395	498.198	490.568	503.575	521.78	NCL	499.267	489.01	499.916	505.308	-0.0299464	0.0318217	0.0472972	0.0154754	1.01042	0.735659	0.684528	0.190875	FALSE
NCL__34	P19338	K.EVEEDSEDEEMS#EDEEDDSSGEEVVIPQK.K	2129.76	2121.57	2246.02	2163.62	2195.39	2321.95	2203.47	2305.82	2243.96	2173.51	2213.1	2391.28	NCL	2165.78	2226.99	2251.08	2259.3	0.0402044	0.0155263	0.020781	0.00525466	0.412055	0.156584	0.144175	0.0369645	FALSE
NCL__619	P19338	K.GFGFVDFNS#EEDAK.A	77.46	66.07	71.95	68.8332	88.5846	77.2162	70.0947	68.4362	80.6084	78.1543	77.7648	77.1358	NCL	71.8267	78.2113	73.0464	77.685	0.122858	-0.0985639	-0.00974223	0.0888216	0.396982	0.300922	0.0291172	0.458962	FALSE
NCL__563	P19338	R.LELQGPRGS#PNAR.S	25.91	41.68	33.9	25.1792	48.5793	27.3403	28.3308	21.3281	22.4241	29.3865	38.5629	33.071	NCL	33.83	33.6996	24.0277	33.6735	-0.00557218	-0.488035	-0.00111871	0.486916	0.00482296	0.489731	0.0010368	1.29345	FALSE
NCL__67	P19338	K.VVVS#PTKK.V	6376.08	6921.39	5724.74	6668.81	8362.57	6627.87	8683.67	8106.28	8692.5	8105.59	7846.39	8576.02	NCL	6340.74	7219.75	8494.15	8176	0.187298	0.234521	0.179446	-0.0550747	0.564821	0.838436	0.637072	0.478201	FALSE
NCL__153	P19338	K.KEDSDEEEDDDS#EEDEEDDEDEDEDEDEIEPAAMK.A	275.13	288.71	236.78	232.302	251.44	250.706	234.89	228.567	245.394	270.539	261.413	217.937	NCL	266.873	244.816	236.284	249.963	-0.124456	-0.051178	0.0300164	0.0811943	0.535975	0.459626	0.102667	0.3072	FALSE
NCL__106	P19338	K.AVTT#PGKK.G	2427.95	2460.24	2393.02	2229.84	2620.27	2392.91	2715	2343.78	2539.06	2832.6	2650.49	2768.66	NCL	2427.07	2414.34	2532.62	2750.58	-0.00758766	0.0690006	0.18811	0.119109	0.0355682	0.309392	1.10252	0.773711	FALSE
NCL__84	P19338	K.AAVT#PGK.K	2315.82	2162.13	2228.05	2208.98	2338.41	2330.4	2302.77	2118.34	2185.27	2540.11	2425.75	2365.95	NCL	2235.33	2292.6	2202.13	2443.93	0.036493	-0.0580858	0.0922225	0.150308	0.395794	0.585653	1.06388	1.504	FALSE
NCL__356	P19338	K.FGYVDFES#AEDLEK.A	54.22	57.77	75.31	59.9979	57.1432	72.3211	65.4877	61.4432	71.1907	56.716	54.7589	91.7042	NCL	62.4333	63.1541	66.0405	67.7264	0.016559	0.0644758	0.100842	0.0363664	0.0300833	0.200755	0.125291	0.0444789	FALSE
NCL__99	P19338	K.KTVT#PAK.A	46.14	53.53	55.46	57.4448	72.9242	66.9234	52.491	70.085	63.3054	66.6613	53.321	66.3218	NCL	51.71	65.7641	61.9605	62.1014	0.346857	-0.0859528	-0.0826756	0.00327712	1.16243	0.216542	0.227882	0.0068451	FALSE
NCL__60	P19338	K.AAATS#AK.K	723.13	686.39	694.54	700.062	720.175	703.148	698.833	666.554	681.918	725.056	707.013	752.226	NCL	701.353	707.795	682.435	728.098	0.0131906	-0.0526409	0.0408015	0.0934423	0.188906	1.01609	0.58269	1.27423	FALSE
NCL__460	P19338	R.SIS#LYYTGEK.G	49.62	45.21	64.68	64.3804	59.5556	66.1595	66.0987	69.3188	61.9863	49.7264	45.4427	71.3144	NCL	53.17	63.3651	65.8013	55.4945	0.253077	0.0544259	-0.191345	-0.245771	0.658148	0.348714	0.365448	0.486773	FALSE
SLC9A1__785	P19634	K.ETSSPGTDDVFTPAPSDS#PSSQR.I	62.76	64.78	79.71	54.5419	71.0087	76.5422	69.3241	65.2854	70.1945	76.2794	67.9777	61.0629	SLC9A1	69.0833	67.3643	68.268	68.44	-0.0363537	0.0192253	0.0228563	0.00363103	0.0705901	0.0433017	0.045921	0.0117625	FALSE
SLC9A1__703	P19634	R.IGS#DPLAYEPK.E	116.63	128.68	111.96	110.689	107.411	116.72	116.147	114.054	107.287	144.267	124.831	112.467	SLC9A1	119.09	111.607	112.496	127.188	-0.0936255	0.0114425	0.188537	0.177095	0.558331	0.0822927	0.639598	0.603244	FALSE
SLC9A1__693	P19634	K.LDS#PTMSR.A	1095.89	1188.65	1146.07	1062.78	1149.21	1191.66	1058.67	1143.38	1140.51	1124.2	1119.96	1140.29	SLC9A1	1143.54	1134.55	1114.19	1128.15	-0.011383	-0.0261289	-0.00816209	0.0179668	0.0670366	0.16172	0.0543737	0.175036	FALSE
NFKB1__893	P19838	R.QMGYTEAIEVIQAASS#PVK.T	55.12	70.47	69.98	61.7415	61.5138	70.8175	69.3361	64.5137	70.8734	67.2287	61.1289	66.4813	NFKB1	65.19	64.6909	68.2411	64.9463	-0.0110868	0.0770766	0.00568327	-0.0713933	0.0280669	0.407501	0.0233273	0.535572	FALSE
ATP2B1__1155;1165	P20020	R.IEDS#EPHIPLIDDT#DAEDDAPTKR.N	26.8864	26.8661	30.035	25.158	28.9826	32.4028	35.6915	42.5896	37.0737	29.7797	30.7117	30.7872	ATP2B1	27.9292	28.8478	38.4516	30.4262	0.0466875	0.414583	0.0768533	-0.33773	0.14174	1.49682	0.275232	1.22603	FALSE
ATP2B1__1178;1182	P20020	R.NSS#PPPS#PNK.N	471.899	474.291	462.142	461.024	477.275	535.271	489.026	472.285	488.278	553.65	500.678	496.432	ATP2B1	469.444	491.19	483.196	516.92	0.0653276	-0.0236709	0.0736596	0.0973304	0.359485	0.119144	0.36822	0.694573	FALSE
ATP2B1__1155	P20020	R.IEDS#EPHIPLIDDT#DAEDDAPTKR.N	176.9	180.14	192.05	183.467	182.927	197.357	185.004	178.86	187.954	199.906	181.908	182.63	ATP2B1	183.03	187.917	183.939	188.148	0.0380173	-0.0308673	0.00177317	0.0326405	0.301079	0.288821	0.010064	0.248357	FALSE
ATP2B1__1178	P20020	R.NSS#PPPS#PNK.N	57.89	55.15	54.86	77.1812	70.012	69.5843	72.597	60.745	75.4362	70.0485	69.4994	64.9237	ATP2B1	55.9667	72.2592	69.5928	68.1572	0.368612	-0.0542432	-0.0843139	-0.0300708	1.88844	0.195149	0.606869	0.103936	FALSE
ATP2B1__1165	P20020	R.IEDS#EPHIPLIDDT#DAEDDAPTKR.N	96.12	99.44	99.66	94.2387	102.966	92.4565	90.6629	103.545	97.473	98.7634	96.7501	106.135	ATP2B1	98.4067	96.5537	97.2271	100.55	-0.027424	0.0100265	0.0585034	0.0484769	0.197377	0.0466049	0.388954	0.283885	FALSE
EIF2S2__111	P20042	K.IESDVQEPT#EPEDDLDIMLGNK.K	345.22	356.21	349.62	348.447	377.903	361.024	320.204	364.677	376.497	328.067	316.673	372.437	EIF2S2	350.35	362.458	353.793	339.059	0.0490167	-0.0349092	-0.0962781	-0.0613689	0.537138	0.166098	0.511551	0.24056	FALSE
EIF2S2__105	P20042	K.IES#DVQEPTEPEDDLDIMLGNK.K	251.46	258.49	281.25	248.091	249.686	262.574	254.454	253.859	275.865	276.443	266.141	304.939	EIF2S2	263.733	253.45	261.393	282.508	-0.0573782	0.0445177	0.156589	0.112071	0.415868	0.381736	0.938277	0.676043	FALSE
EIF2S2__67	P20042	K.KDAS#DDLDDLNFFNQK.K	49.67	45.57	45.1	49.4256	45.2232	46.2061	41.3625	48.6211	43.4076	51.0669	41.5685	49.4495	EIF2S2	46.78	46.9517	44.4637	47.3616	0.00528468	-0.0785477	0.0125426	0.0910903	0.0299321	0.409844	0.0424752	0.323656	FALSE
BTF3__201	P20290	K.APLATGEDDDDEVPDLVENFDEAS#KNEAN.-	85.14	90.38	84.95	85.0363	98.5096	95.3526	81.1606	77.9792	87.2983	69.4493	82.9946	76.6893	BTF3	86.8233	92.9662	82.146	76.3777	0.0986232	-0.178515	-0.283554	-0.105039	0.570986	0.993315	1.37136	0.521834	FALSE
LMNB1__23	P20700	R.AGGPTT#PLS#PTR.L	590.92	589.21	595.28	568.276	603.335	577.14	589.19	602.889	599.171	555.858	533.467	604.375	LMNB1	591.803	582.917	597.083	564.567	-0.021827	0.0346416	-0.0461469	-0.0807885	0.311022	0.50738	0.308537	0.588055	FALSE
LMNB1__20;23	P20700	R.AGGPTT#PLS#PTR.L	551.288	529.018	522.149	480.645	487.495	524.972	475.303	512.284	483.103	476.031	452.032	482.744	LMNB1	534.152	497.704	490.23	470.269	-0.101961	-0.0218298	-0.0818019	-0.0599721	0.993364	0.156906	0.734737	0.608997	FALSE
LMNB1__575	P20700	K.TTIPEEEEEEEEAAGVVVEEELFHQQGT#PR.A	61	68.03	75.17	59.9353	58.4223	70.7862	71.4395	68.3223	72.4595	65.4988	55.2347	63.3762	LMNB1	68.0667	63.0479	70.7404	61.3699	-0.1105	0.166086	-0.0389176	-0.205004	0.372117	0.747732	0.122327	1.09521	FALSE
CAST__243	P20810	K.PIGPDDAIDALSSDFTCGS#PTAAGK.K	260.85	264.58	271.6	269.487	258.867	293.365	257.551	272.114	322.953	233.539	264.911	252.368	CAST	265.677	273.906	284.206	250.273	0.0440105	0.0532545	-0.130182	-0.183437	0.29238	0.170284	0.795742	0.650219	FALSE
CDK11B__277	P21127	R.DLLS#DLQDISDSER.K	45.8	49.61	50.16	47.3406	45.7171	45.4482	49.1911	47.9867	44.6124	49.9152	39.1568	47.3718	CDK11B	48.5233	46.1687	47.2634	45.4813	-0.0717649	0.0338102	-0.021641	-0.0554512	0.653621	0.282898	0.0689481	0.186077	FALSE
CDK11B__47	P21127	K.RDS#LEEGELR.D	244.25	260.61	228.21	251.693	249.422	269.96	205.653	216.99	257.482	257.986	243.71	236.12	CDK11B	244.357	257.025	226.708	245.939	0.0729215	-0.181072	-0.0636111	0.117461	0.474516	0.734257	0.53552	0.456327	TRUE
CDK11B__406	P21127	R.DSGESEEAEEEVGEGTPQSSALTEGDY#VPDSPALSPIELK.Q	28.83	33.93	24.48	31.5139	29.6414	26.6733	25.9592	30.0104	26.7953	32.3162	25.5781	21.6604	CDK11B	29.08	29.2762	27.5883	26.5182	0.00970238	-0.0856731	-0.142746	-0.0570731	0.0208574	0.377344	0.316402	0.111795	FALSE
CDK11B__283	P21127	R.DLLSDLQDIS#DSERK.T	210.36	209.96	205.99	200.359	202.271	217.062	209.605	228.138	229.283	205.896	193.661	225.126	CDK11B	208.77	206.564	222.342	208.228	-0.0153274	0.106194	0.0115767	-0.0946175	0.142098	0.880014	0.0533929	0.549444	FALSE
CDK11B__234	P21127	R.S#PPRPPR.E	201.66	207.75	213.37	217.151	209.98	226.384	220.096	221.29	232.369	231.28	213.947	233.946	CDK11B	207.593	217.839	224.585	226.391	0.0694997	0.0440018	0.0555571	0.0115553	0.792496	0.473281	0.465845	0.085615	FALSE
CDK11B__595	P21127	K.AYT#PVVVTLWYR.A	234.97	275.46	231.55	229.064	231.066	232.281	242.999	218.205	213.397	243.966	242.776	250.274	CDK11B	247.327	230.803	224.867	245.672	-0.099753	-0.0375926	0.090069	0.127662	0.441381	0.233257	1.86291	0.840555	FALSE
CDK11B__589	P21127	R.EYGS#PLK.A	1391.34	1521.19	1466.2	1460.61	1453.19	1374.63	1576.45	1397.22	1562.82	1451.18	1471.52	1611.41	CDK11B	1459.58	1429.48	1512.16	1511.37	-0.0300642	0.0811288	0.0803716	-0.000757219	0.254434	0.538118	0.608798	0.00338708	FALSE
CDK11B__115	P21127	R.SHS#AEGGK.H	313.33	321.81	327.58	322.141	301.673	341.046	310.814	301.716	347.712	346.648	340.976	378.79	CDK11B	320.907	321.62	320.081	355.471	0.00320414	-0.00692233	0.144375	0.151297	0.0189398	0.0285303	0.968497	0.892553	FALSE
CDK11B__752	P21127	R.GTS#PRPPEGGLGYSQLGDDDLK.E	132.48	133.98	153.88	136.723	124.024	132.669	140.098	114.577	118.359	134.054	134.413	146.997	CDK11B	140.113	131.139	124.345	138.488	-0.0954999	-0.0767486	0.0786684	0.155417	0.476601	0.302208	0.57577	0.671366	FALSE
FLNA__2327	P21333	K.FNEEHIPDSPFVVPVAS#PSGDAR.R	112.57	117.23	125.56	123.298	119.941	125.468	115.762	112.842	121.09	117.871	126.034	132.446	FLNA	118.453	122.902	116.565	125.45	0.0531943	-0.0763833	0.0295996	0.105983	0.434348	0.981489	0.209069	0.796957	FALSE
FLNA__1459	P21333	K.CSGPGLS#PGMVR.A	28.01	33.38	28.83	29.065	38.0299	46.8021	29.8359	39.7417	36.328	26.7831	26.3035	26.5642	FLNA	30.0733	37.9656	35.3019	26.5503	0.33621	-0.104949	-0.515968	-0.411018	0.586009	0.167401	0.808351	1.02477	FALSE
FLNA__1084	P21333	K.AFGPGLQGGSAGS#PAR.F	158.03	155.18	150.85	155.375	146.329	148.621	136.61	137.054	144.967	148.803	158.29	165.296	FLNA	154.687	150.108	139.543	157.463	-0.0433468	-0.105288	0.0690131	0.174301	0.590818	1.28997	0.570632	1.36092	FALSE
NF1__2819	P21359	R.HGSAS#QVQK.Q	95.83	85.03	86.74	85.5688	85.134	100.591	76.326	92.5779	90.3362	87.7896	89.2822	79.2315	NF1	89.2	90.4314	86.4134	85.4344	0.0197796	-0.0655688	-0.0820056	-0.0164368	0.0700667	0.217509	0.338778	0.0558859	FALSE
NF1__2496	P21359	K.ETQPWSS#PK.G	35.49	40.84	42.31	36.8743	36.4196	38.4259	39.7191	31.413	36.9171	39.5262	37.7151	45.6263	NF1	39.5467	37.2399	36.0164	40.9559	-0.0867056	-0.0481961	0.137219	0.185415	0.416736	0.174	0.589318	0.653848	FALSE
NF1__2597	P21359	R.KVS#VSESNVLLDEEVLTDPK.I	238.31	232.84	258.56	242.811	223.538	233.906	238.525	214.207	227.036	224.121	242.013	225.773	NF1	243.237	233.418	226.589	230.636	-0.0594427	-0.042837	-0.0173013	0.0255357	0.431724	0.30923	0.127982	0.168205	TRUE
NF1__2515	P21359	K.GSEGYLAATYPTVGQTS#PR.A	56.11	51.78	63.05	54.3379	57.8168	53.5571	52.7287	59.5837	63.2664	55.4481	62.3543	58.4633	NF1	56.98	55.2373	58.5263	58.7552	-0.0448139	0.0834422	0.089076	0.00563387	0.180314	0.391113	0.646232	0.0205357	FALSE
NF1__864	P21359	R.SNSGLATYS#PPMGPVSER.K	13.29	10.76	11.82	9.14197	7.59031	11.2174	9.23677	12.3591	7.95583	10.3294	11.1255	10.807	NF1	11.9567	9.31657	9.85056	10.7539	-0.359944	0.080406	0.206994	0.126588	0.932985	0.115283	0.518188	0.249587	FALSE
NF1__2565	P21359	K.RQEMESGITT#PPK.M	123.78	128.94	122.58	114.448	120.634	119.755	132.968	115.625	122.24	122.121	124.34	128.142	NF1	125.1	118.279	123.611	124.868	-0.0808883	0.0636095	0.0782076	0.014598	1.16795	0.389584	1.18206	0.079733	FALSE
VDAC1__104	P21796	K.LTFDSSFS#PNTGK.K	139.52	154.89	223.22	125.41	214.975	201.084	193.391	215.853	194.298	175.859	213.281	181.086	VDAC1	172.543	180.49	201.181	190.075	0.0649564	0.156575	0.0746553	-0.0819201	0.0735404	0.268556	0.11131	0.323905	FALSE
COMT__267	P21964	K.GPGS#EAGP.-	47.7	47.61	42.02	40.8003	39.3457	37.3073	26.0415	31.1905	34.1975	39.9032	36.1009	44.8898	COMT	45.7767	39.1511	30.4765	40.298	-0.225559	-0.361354	0.0416552	0.40301	1.28866	1.28943	0.150366	1.31726	FALSE
OSBP__386	P22059	R.TGSNISGASS#DISLDEQYK.H	132.87	151.49	147.01	139.465	140.075	157.486	133.613	140.819	147.985	158.95	140.466	142.691	OSBP	143.79	145.675	140.806	147.369	0.0187924	-0.0490515	0.0166783	0.0657298	0.0817579	0.266868	0.0714968	0.381068	FALSE
OSBP__386;389	P22059	R.TGSNISGASS#DIS#LDEQYK.H	39.7255	44.895	46.5683	38.5055	47.3406	39.8109	50.1638	47.3144	46.8135	47.6769	48.7795	36.4152	OSBP	43.7296	41.8857	48.0972	44.2905	-0.0621533	0.199497	0.0805414	-0.118956	0.205972	0.85161	0.189323	0.357155	FALSE
OSBP__240	P22059	R.SLS#ELESLK.L	345.94	369.19	350.76	387.489	381.382	340.195	374.509	348.55	340.972	388.73	380.104	360.568	OSBP	355.297	369.689	354.677	376.467	0.0572869	-0.0598048	0.026214	0.0860189	0.347855	0.340341	0.145046	0.756569	FALSE
OSBP__190	P22059	K.MLAES#DES#GDEESVSQTDK.T	60.3	60.3	57.1	57.6997	57.9167	49.7639	65.4247	63.7062	69.314	51.2235	54.3192	63.516	OSBP	59.2333	55.1268	66.1483	56.3529	-0.103656	0.262951	0.0317364	-0.231215	0.581078	1.47466	0.09548	0.99546	FALSE
OSBP__351	P22059	K.GDM*S#DEDDENEFFDAPEIITM*PENLGHK.R	465.48	489.1	503.93	513.718	507.859	500.502	497.218	483.781	498.323	464.017	479.516	464.278	OSBP	486.17	507.359	493.108	469.27	0.0615469	-0.0411055	-0.112589	-0.0714834	0.718992	1.09578	2.29389	1.57332	FALSE
OSBP__193	P22059	K.MLAESDES#GDEESVSQTDK.T	175.08	178.32	219.67	194.685	221.313	229.838	203.269	221.118	224.876	189.626	188.244	238.485	OSBP	191.023	215.279	216.421	205.452	0.172456	0.00763459	-0.0674049	-0.0750395	0.59996	0.0303926	0.189013	0.231251	FALSE
OSBP__190;193	P22059	K.MLAES#DES#GDEESVSQTDK.T	378.191	390.308	375.193	353.709	362.692	397.319	372.34	336.939	369.023	391.577	379.768	358.265	OSBP	381.23	371.24	359.434	376.537	-0.038311	-0.0466256	0.0204378	0.0670634	0.268605	0.270432	0.116066	0.499287	FALSE
PAICS__27	P22234	K.EVYELLDS#PGK.V	68.03	86.79	86.16	68.2069	86.9344	89.4617	85.1014	88.3214	89.2741	85.8819	90.7895	106.655	PAICS	80.3267	81.5343	87.5657	94.442	0.0215286	0.102958	0.212021	0.109063	0.0453459	0.333006	0.63332	0.411791	FALSE
PAICS__107	P22234	R.IATGS#FLK.R	214.46	216.1	221.17	205.391	204.433	207.108	215.893	197.983	206.061	210.567	206.862	233.088	PAICS	217.243	205.644	206.645	216.839	-0.0791624	0.00700806	0.076475	0.0694669	1.73515	0.062817	0.515944	0.440885	FALSE
PAICS__238	P22234	K.EVT#PEGLQM*VK.K	242.71	252.55	246.26	249.924	258.621	248.917	280.626	257.419	254.18	251.834	246.728	265.643	PAICS	247.173	252.488	264.075	254.735	0.0306893	0.0647364	0.012785	-0.0519514	0.558731	0.526296	0.125328	0.384568	FALSE
UBA1__13	P22314	R.RVS#GPDPK.P	2592.1	2586.94	2527.03	2583.9	2607.95	2495.44	2742.33	2336.85	2646.33	2657.55	2598.14	2509.4	UBA1	2568.69	2562.43	2575.17	2588.36	-0.00351975	0.00715424	0.0145271	0.00737281	0.0530847	0.0323772	0.17853	0.0331104	TRUE
UBA1__835	P22314	K.ATLPS#PDKLPGFK.M	115.15	148.33	137.98	150.04	167.268	153.698	158.458	152.65	164.247	158.796	159.396	167.457	UBA1	133.82	157.002	158.452	161.883	0.230489	0.0132604	0.0441711	0.0309106	0.897569	0.0814402	0.327547	0.321897	FALSE
FGFR4__419	P22455	R.QFS#LESGSSGK.S	25.38	27.14	33.29	22.6706	17.3632	25.9586	23.1819	27.6819	27.4544	26.4498	23.6	27.9914	FGFR4	28.6033	21.9975	26.1061	26.0137	-0.378844	0.247046	0.241933	-0.00511312	0.887521	0.609794	0.603249	0.0156973	FALSE
HNRNPA2B1__344	P22626	R.NMGGPYGGGNYGPGGSGGS#GGYGGR.S	16.87	15.44	18.17	11.51	18.2177	20.58	17.7641	17.0707	19.981	16.9518	14.429	18.1992	HNRNPA2B1	16.8267	16.7692	18.2719	16.5267	-0.00493178	0.123812	-0.0210211	-0.144833	0.00638364	0.19173	0.0268919	0.540603	FALSE
HNRNPA2B1__341	P22626	R.NMGGPYGGGNYGPGGS#GGSGGYGGR.S	52.95	50.6	49.74	40.7614	43.2792	49.2384	43.1065	47.2375	45.2843	47.532	47.7461	41.1088	HNRNPA2B1	51.0967	44.4263	45.2095	45.4623	-0.201814	0.0252091	0.0332559	0.00804682	0.985216	0.0982743	0.112795	0.033804	FALSE
HNRNPA2B1__85	P22626	R.PHS#IDGR.V	688.88	662.06	690.65	630.096	586.632	678.43	633.121	635.963	703.465	710.057	664.434	666.947	HNRNPA2B1	680.53	631.719	657.516	680.479	-0.107375	0.057743	0.107268	0.049525	0.700272	0.297746	0.693072	0.341256	FALSE
HNRNPA2B1__259	P22626	R.GFGDGYNGYGGGPGGGNFGGS#PGYGGGR.G	192.46	216.79	186.5	201.493	223.084	195.68	184.555	195.659	192.612	179.795	168.587	193.051	HNRNPA2B1	198.583	206.753	190.942	180.478	0.0581611	-0.114769	-0.196085	-0.0813153	0.260968	0.722429	1.1205	0.556938	FALSE
CBL__483	P22681	K.VERPPS#PFSMAPQASLPPVPPR.L	124.29	129.04	123.6	112.028	134.641	115.441	113.887	127.633	117.872	111.768	113.945	121.381	CBL	125.643	120.703	119.797	115.698	-0.0578677	-0.0108712	-0.0611039	-0.0502327	0.252558	0.0371897	0.249248	0.333449	FALSE
PRKACB__331	P22694	R.GSGDTSNFDDY#EEEDIRVSITEK.C	71.92	74.58	84.79	75.5513	77.1475	69.6861	74.875	72.0582	76.9406	71.9366	72.2411	77.5246	PRKACB	77.0967	74.1283	74.6246	73.9008	-0.0566433	0.00962621	-0.00443599	-0.0140622	0.254596	0.0637793	0.0261875	0.113703	FALSE
TCEA1__100	P23193	K.EPAITSQNS#PEAR.E	519.77	541.75	522.53	544.339	556.885	536.457	587.847	519.706	563.139	498.674	491.498	512.891	TCEA1	528.017	545.894	556.897	501.021	0.0480372	0.0287906	-0.123749	-0.15254	0.909799	0.19226	2.17795	1.01835	FALSE
SFPQ__33	P23246	R.S#PPPGMGLNQNR.G	232.39	246.27	249.52	226.648	238.602	240.345	223.462	209.592	207.108	272.706	255.929	258.788	SFPQ	242.727	235.198	213.388	262.474	-0.0454558	-0.1404	0.158297	0.298697	0.478852	1.49537	1.78123	2.60171	FALSE
WARS1__467	P23381	R.KLS#FDFQ.-	65.13	68.36	65.07	56.8104	51.0876	54.5384	61.7854	57.6789	53.7514	66.6807	56.3851	65.8093	WARS1_1	66.1867	54.1455	57.7385	62.9584	-0.2897	0.0926938	0.217557	0.124864	2.22241	0.548172	1.00754	0.564983	TRUE
RPS3__221	P23396	K.DEILPTT#PISEQK.G	424.22	493.85	442.32	414.391	468.239	434.389	536.499	459.611	505.077	465.909	444.378	477.59	RPS3	453.463	439.006	500.395	462.626	-0.0467442	0.188827	0.0756036	-0.113223	0.213628	1.02064	0.548333	0.643543	FALSE
RPS6KB1__444;447	P23443	R.T#PVS#PVK.F	143.485	137.996	149.033	128.151	130.401	137.348	123.34	112.47	109.006	140.639	138.776	135.504	RPS6KB1	143.504	131.967	114.939	138.306	-0.12092	-0.199313	0.067691	0.267004	1.27274	1.42762	0.86935	1.64272	FALSE
RPS6KB1__447	P23443	R.T#PVS#PVK.F	1398.12	1486.85	1419.27	1387.5	1384.48	1341.91	1537.88	1449.01	1598.75	1440.32	1420.37	1506.21	RPS6KB1	1434.75	1371.3	1528.54	1455.63	-0.0652557	0.156617	0.0861057	-0.070511	0.89929	1.24874	1.20605	0.622717	FALSE
CFL1__25	P23528	K.SST#PEEVK.K	487.19	474.24	503.9	446.357	454.171	446.261	521.973	487.31	520.46	490.392	490.084	514.103	CFL1	488.443	448.93	509.914	498.193	-0.121702	0.183765	0.150216	-0.0335492	1.45731	1.55954	1.76316	0.347315	FALSE
EIF4B__424	P23588	R.TGSES#SQTGTSTTSSR.N	51.99	58.91	68.78	54.125	54.4343	60.7844	47.5799	58.8495	43.4673	58.5139	51.5303	58.8012	EIF4B	59.8933	56.4479	49.9656	56.2818	-0.0854752	-0.175986	-0.00425205	0.171734	0.245756	0.528179	0.0171265	0.509218	FALSE
EIF4B__442;445	P23588	R.RES#EKS#LENETLNK.E	231.623	234.372	213.781	208.088	229.929	242.694	211.938	208.617	226.826	242.645	248.525	214.343	EIF4B	226.592	226.903	215.794	235.171	0.00198282	-0.0724246	0.0516302	0.124055	0.00845706	0.392984	0.220586	0.694812	TRUE
EIF4B__498;504	P23588	R.SQSS#DTEQQS#PTSGGGK.V	217.938	227.028	215.179	196.32	223.815	216.366	228.941	213.399	222.268	228.597	243.775	221.833	EIF4B	220.048	212.167	221.536	231.402	-0.0526196	0.0623398	0.125201	0.0628608	0.347411	0.410572	0.842535	0.541705	FALSE
EIF4B__498	P23588	R.SQSS#DTEQQS#PTSGGGK.V	77.59	77.68	88.46	73.9677	82.8693	92.2735	78.2225	80.1242	84.7051	74.2147	91.5499	95.3637	EIF4B	81.2433	83.0368	81.0172	87.0428	0.0315021	-0.0355226	0.0679731	0.103496	0.09968	0.126417	0.181311	0.340953	FALSE
EIF4B__283	P23588	R.AFGS#GYR.R	86.76	107.22	68.67	74.0353	69.599	67.0667	67.7959	80.5645	124.613	68.7665	79.5738	83.1795	EIF4B	87.55	70.2337	90.991	77.1732	-0.317944	0.373561	0.135938	-0.237623	0.588154	0.454868	0.606175	0.292716	FALSE
EIF4B__504	P23588	R.SQSS#DTEQQS#PTSGGGK.V	75.07	64.28	81.87	63.22	60.852	61.5962	60.592	63.4679	65.0698	59.8215	67.2113	58.7417	EIF4B	73.74	61.8894	63.0432	61.9248	-0.252755	0.0266492	0.000825289	-0.0258239	0.840633	0.307283	0.00402563	0.135537	FALSE
EIF4B__406;409	P23588	R.HPS#WRS#EETQER.E	300.687	286.822	310.181	294.854	293.019	332.758	273.96	286.238	273.194	309.22	301.076	315.725	EIF4B	299.23	306.877	277.797	308.674	0.0364072	-0.143629	0.00842217	0.152051	0.195951	0.842236	0.0432277	2.17382	FALSE
EIF4B__219	P23588	R.RGDDS#FGDK.Y	222.42	205.88	225.43	192.308	199.016	206.448	189.589	196.502	211.332	221.416	215.928	226.666	EIF4B	217.91	199.257	199.141	221.337	-0.129098	-0.000843909	0.151608	0.152451	1.14107	0.0049659	1.83484	1.25612	FALSE
EIF4B__409	P23588	R.S#EETQER.E	278.74	251.66	301.1	268.654	263.309	273.206	250.49	249.656	252.298	277.919	289.479	290.143	EIF4B	277.167	268.389	250.815	285.847	-0.0464264	-0.0977059	0.0909146	0.18862	0.218782	1.70894	1.56169	1.98445	FALSE
EIF4B__459	P23588	K.SLENETLNKEEDCHS#PTSKPPKPDQPLK.V	82.61	81.23	81.67	92.6795	107.622	98.0726	83.787	110.476	127.133	58.7516	78.6327	74.4227	EIF4B	81.8367	99.458	107.132	70.6024	0.28134	0.10723	-0.494371	-0.601601	1.25831	0.212058	1.66749	1.07901	FALSE
EIF4B__406	P23588	R.ERHPS#WR.S	1101.62	1063.21	1052.36	1128.43	1109.35	1076.4	1038.78	1119.96	1090.19	1045.61	1034.69	1108.92	EIF4B	1072.4	1104.73	1082.97	1063.07	0.0428521	-0.0286926	-0.0554491	-0.0267565	0.690609	0.309865	0.66212	0.236219	FALSE
EIF4B__445	P23588	R.RES#EKS#LENETLNK.E	131.71	111.59	121.56	110.038	82.8403	113.885	107.938	82.8128	85.9604	113.234	118.187	101.862	EIF4B	121.62	102.254	92.2369	111.094	-0.250217	-0.148747	0.11962	0.268367	0.745382	0.326227	0.320424	0.8998	TRUE
EIF4B__425	P23588	R.TGSESS#QTGTSTTSSR.N	116.59	136.71	122.4	126.015	128.673	143.528	127.217	125.193	116.172	138.88	126.528	127.32	EIF4B	125.233	132.738	122.861	130.909	0.0839677	-0.111562	-0.0200196	0.0915422	0.391	0.673332	0.0963154	0.696409	FALSE
EIF4B__192	P23588	R.NRDS#DKTDTDWR.A	51.13	48.4	60.32	42.3528	46.3639	49.0315	42.6148	46.5119	50.8587	55.1459	52.6893	45.7651	EIF4B	53.2833	45.9161	46.6618	51.2001	-0.214685	0.0232427	0.157147	0.133904	0.775375	0.0858743	0.687645	0.542272	FALSE
ATP2B4__1181	P23634	R.T#PLLDEEEEENPDK.A	14.09	18.43	10.46	12.6017	16.0322	10.7675	14.4148	13.423	14.1837	9.40904	10.9046	12.4298	ATP2B4	14.3267	13.1338	14.0072	10.9145	-0.125418	0.0928819	-0.267041	-0.359923	0.159752	0.20009	0.52993	1.23263	FALSE
CHM__652	P24386	K.ESTNLGNLEESS#E.-	46.74	44.01	40.55	40.347	36.7564	43.8708	43.2456	42.1207	42.3476	41.1981	44.3085	45.8637	CHM	43.7667	40.3247	42.5713	43.7901	-0.118168	0.0782165	0.11894	0.0407236	0.558548	0.410796	0.614354	0.327266	FALSE
EEF1B2__141	P24534	K.SS#ILLDVKPWDDETDMAK.L	176.48	188.66	171.79	177.923	168.717	180.537	188.21	186.582	199.889	192.703	186.583	167.244	EEF1B2	178.977	175.726	191.56	182.177	-0.0264463	0.124475	0.0520122	-0.0724624	0.201242	1.33064	0.297056	0.444223	FALSE
EEF1B2__106	P24534	K.DDDDIDLFGS#DDEEESEEAKR.L	5908.23	6356.98	6029.88	5771.81	6200.8	6564.63	6090.59	6062.97	6106.68	6239.18	6189.89	6154.33	EEF1B2	6098.36	6179.08	6086.75	6194.47	0.0189704	-0.0217207	0.00358755	0.0253082	0.108113	0.13898	0.021033	1.52105	FALSE
AKAP5__178	P24588	K.S#TQDLSEGISR.K	121.1	119.52	113.93	109.208	101.568	95.5285	93.6939	88.672	104.098	94.5907	90.825	91.331	AKAP5	118.183	102.101	95.4881	92.2489	-0.211023	-0.0966104	-0.1464	-0.0497896	1.44709	0.474863	0.917927	0.256541	FALSE
PRKCH__678	P24723	R.NFSYVS#PELQP.-	186.12	195.22	209.89	145.86	156.331	162.139	155.128	152.348	159.619	171.981	168.333	169.255	PRKCH	197.077	154.776	155.698	169.857	-0.348571	0.00856797	0.134131	0.125563	2.0003	0.0595895	1.09605	2.01921	FALSE
PRKCH__656	P24723	K.EEPVLT#PIDEGHLPMINQDEFR.N	39.31	44.48	43.92	31.5063	33.9945	32.9741	33.1723	29.9346	29.5811	39.2525	33.9853	34.7821	PRKCH	42.57	32.8249	30.896	36.0066	-0.375045	-0.0873736	0.13347	0.220843	1.8177	0.621406	0.739668	1.15413	FALSE
CCNE1__387;395	P24864	R.AS#PLPSGLLT#PPQSGK.K	74.5835	89.1123	89.62	73.1512	66.9291	79.7626	78.0749	74.7354	78.6099	89.8803	71.2547	82.8514	CCNE1	84.4386	73.2809	77.1401	81.3288	-0.204464	0.074042	0.150328	0.0762862	0.823369	0.386643	0.528358	0.280788	FALSE
POLR2A__1864	P24928	K.YSPTS#PK.Y	254.96	252.86	229.84	264.013	233.14	237.246	231.103	247.884	235.539	247.942	229.388	254.36	POLR2A	245.887	244.8	238.175	243.896	-0.00639093	-0.0395785	-0.00533369	0.0342448	0.0289689	0.231841	0.02461	0.248117	FALSE
POLR2A__1910;1919	P24928	K.YSPTSPT#YSPT#SPK.Y	73.4554	89.9197	87.4323	79.3104	70.5565	69.1721	72.0973	82.5718	83.3411	80.2963	72.6426	70.1556	POLR2A	83.6025	73.013	79.3368	74.3648	-0.195392	0.119836	0.0264677	-0.0933688	0.775129	0.583632	0.111172	0.449817	FALSE
POLR2A__1880	P24928	K.YSPTSPT#YSPTTPK.Y	51.26	46.49	52.82	40.5086	46.7558	43.2393	51.2168	51.1566	44.2012	52.389	49.0155	39.8831	POLR2A	50.19	43.5012	48.8582	47.0959	-0.206345	0.167545	0.114546	-0.053	1.19623	0.830487	0.34452	0.146864	FALSE
POLR2A__1919	P24928	K.YSPTSPTYSPT#SPK.Y	113.43	107.67	107.52	109.788	104.375	102.548	112.52	94.3742	90.7911	107.812	106.016	105.966	POLR2A	109.54	105.57	99.2286	106.598	-0.0532516	-0.0893786	0.0139719	0.10335	0.609046	0.34681	0.162284	0.411673	FALSE
POLR2A__1910	P24928	K.YS#PTSPTYSPTSPK.Y	39.37	37.3	44.06	37.1296	36.3339	44.7814	39.0123	39.2532	40.9795	34.5035	35.811	39.5138	POLR2A	40.2433	39.415	39.7483	36.6094	-0.0300058	0.0121493	-0.106529	-0.118678	0.0872134	0.0390199	0.36927	0.795415	FALSE
APC__2350	P25054	R.TSS#PSTASTK.S	50.64	35.25	48.13	40.6952	43.97	57.0794	45.6901	49.9739	47.09	51.6089	50.3604	47.1163	APC	44.6733	47.2482	47.5846	49.6952	0.0808458	0.0102365	0.0728463	0.0626098	0.137594	0.0207406	0.168721	0.501188	FALSE
APC__2449	P25054	K.EAPS#PTLR.R	356.05	337.02	337.08	337.55	334.766	330.842	352.059	334.819	368.973	342.094	323.07	317.738	APC	343.383	334.386	351.95	327.634	-0.0383052	0.0738569	-0.0294292	-0.103286	0.538954	0.670612	0.336911	0.902152	FALSE
APC__2323	P25054	R.PIQS#PGR.N	87.92	79.7	74.58	90.8708	76.8566	73.1293	87.7385	98.2006	76.3817	87.6113	75.6992	82.1465	APC	80.7333	80.2856	87.4403	81.819	-0.00802371	0.123157	0.0272949	-0.095862	0.0223305	0.358256	0.0837973	0.310567	FALSE
APC__2244	P25054	R.NSSSSTS#PVSK.K	54.05	44.7	60.81	45.9271	54.1192	47.0482	53.6051	49.2792	48.6687	63.6336	55.6922	57.6468	APC	53.1867	49.0315	50.5177	58.9909	-0.117355	0.0430786	0.266781	0.223703	0.309283	0.186193	1.32734	1.30381	FALSE
APC__2283	P25054	K.SELS#PVAR.Q	454.48	452.16	442.88	391.875	440.005	439.12	447.176	447.407	485.54	448.628	456.774	452.138	APC	449.84	423.667	460.041	452.513	-0.0864814	0.118832	0.09503	-0.0238022	0.623159	0.817572	0.679459	0.209777	FALSE
APC__131	P25054	R.EST#GYLEELEK.E	54.01	55.64	47.74	50.0084	50.5592	58.2104	55.1418	47.5741	58.0783	52.6732	46.5227	59.5196	APC	52.4633	52.926	53.5981	52.9052	0.012667	0.0182047	-0.000567615	-0.0187723	0.0441099	0.0565534	0.00146882	0.0485113	FALSE
APC__2368	P25054	K.MSYTS#PGR.Q	173.24	156.88	166.1	169.675	149.543	173.697	162.341	155.437	165.046	160.373	143.242	180.391	APC	165.407	164.305	160.942	161.335	-0.00964121	-0.0298391	-0.0263134	0.00352572	0.0419508	0.15072	0.0794683	0.0111808	FALSE
APC__2828	P25054	K.TDSTESSGT#QSPK.R	24.79	26.36	21.06	18.2922	26.3073	26.0418	22.7556	28.5024	21.482	24.3666	20.6824	22.5348	APC	24.07	23.5471	24.2467	22.5279	-0.0316887	0.0422388	-0.0638322	-0.106071	0.0582619	0.0718794	0.127204	0.277284	FALSE
GRK2__670	P25098	R.S#PVVELSK.V	1118.56	1130.84	1079.31	1160.01	1175.22	1175.21	1157.58	1116.73	1111.83	1059.21	1056.84	1099.24	GRK2	1109.57	1170.14	1128.71	1071.76	0.0766857	-0.0520103	-0.126699	-0.0746884	1.31264	1.0418	1.94849	1.33171	FALSE
MCM3__722	P25205	K.DGDSYDPYDFSDT#EEEMPQVHT#PK.T	452.62	448.13	500.37	403.723	459.663	484.683	472.449	465.972	453.277	489.195	474.53	518.029	MCM3	467.04	449.356	463.9	493.918	-0.055686	0.0459526	0.136411	0.0904588	0.235832	0.215504	0.704647	0.889642	FALSE
MCM3__713	P25205	K.DGDSYDPYDFSDT#EEEMPQVHT#PK.T	121.74	129.37	135.96	130.584	138.678	144.984	125.117	135.739	141.67	139.84	132.019	147.272	MCM3	129.023	138.082	134.175	139.71	0.0978945	-0.0414066	0.0169128	0.0583194	0.706463	0.240643	0.0960474	0.350923	FALSE
MCM3__674	P25205	K.RSEDESET#EDEEEK.S	66.6	72.34	66.82	68.6103	67.8912	71.9237	63.9163	83.9136	71.2666	72.5913	63.7263	68.4125	MCM3	68.5867	69.4751	73.0322	68.2434	0.0185674	0.0720365	-0.0258064	-0.0978429	0.144996	0.216578	0.157774	0.290854	FALSE
MCM3__711	P25205	K.DGDSYDPYDFS#DTEEEMPQVHTPK.T	341.77	358.07	317.14	321.354	328.923	346.987	319.102	322.902	347.121	322.094	339.187	344.51	MCM3	338.993	332.421	329.708	335.264	-0.0282443	-0.0118225	0.0122842	0.0241067	0.174051	0.0825231	0.100182	0.191122	FALSE
MCM3__728	P25205	K.TADS#QETK.E	49.53	64.31	68.44	56.1145	67.3471	71.535	65.5668	72.3317	68.6662	76.2428	67.2484	78.5908	MCM3	60.76	64.9989	68.8549	74.0273	0.0972929	0.0831442	0.187643	0.104499	0.224171	0.298805	0.70477	0.55358	FALSE
MCM3__672	P25205	R.SEDES#ET#EDEEEK.S	46.42	58.83	63.83	46.3783	61.5267	57.4263	67.0637	52.6319	62.1124	63.7761	69.5766	71.9247	MCM3	56.36	55.1104	60.6027	68.4258	-0.0323466	0.137056	0.312215	0.175159	0.0631157	0.370924	1.10168	0.694889	FALSE
MCM3__672;674	P25205	R.SEDES#ET#EDEEEK.S	72.5081	84.3638	71.4593	78.0005	85.2488	82.8103	65.9137	63.8745	72.226	83.432	71.6715	69.4169	MCM3	76.1104	82.0199	67.3381	74.8401	0.10788	-0.284551	-0.132161	0.15239	0.531727	1.92487	0.624778	0.645377	FALSE
MCM3__160	P25205	R.RYS#DLTTLVAFPSSSVYPTK.D	128.95	126.59	150.51	118.292	134.782	144.984	144.539	150.574	162.885	158.793	172.912	159.908	MCM3	135.35	132.686	152.666	163.871	-0.0286781	0.202363	0.304544	0.102181	0.0869071	0.955254	1.44009	0.723015	TRUE
MCM3__713;722	P25205	K.DGDSYDPYDFSDT#EEEMPQVHT#PK.T	204.019	211.521	188.995	194.918	202.79	220.787	179.491	193.024	220.42	200.496	199.373	219.647	MCM3	201.512	206.165	197.645	206.505	0.0329383	-0.0608868	0.00237755	0.0632644	0.173886	0.230655	0.011095	0.249429	FALSE
MCM3__668	P25205	K.KRS#EDESETEDEEEK.S	38.06	46.17	56.84	38.4591	32.2015	43.9296	41.0116	37.6244	39.0637	52.4735	43.1807	45.1407	MCM3	47.0233	38.1967	39.2332	46.9316	-0.299928	0.0386278	0.297112	0.258484	0.596571	0.100727	0.916612	1.00002	FALSE
MCM3__681	P25205	R.SEDESETEDEEEKS#QEDQEQK.R	73.97	83.1	92.16	66.2783	68.7075	96.4975	99.1034	80.488	86.2933	99.7434	75.5662	90.7988	MCM3	83.0767	77.1611	88.6282	88.7028	-0.10657	0.199893	0.201107	0.00121337	0.202117	0.425277	0.40337	0.00271338	FALSE
BRD2__301	P25440	K.ADTTTPTPTAILAPGS#PAS#PPGSLEPK.A	141.49	154.12	184.11	138.068	157.534	162.135	153.175	187.798	141.267	158	151.862	162.125	BRD2	159.907	152.579	160.746	157.329	-0.0676727	0.0752286	0.0442266	-0.031002	0.18789	0.193678	0.22342	0.0802017	FALSE
BRD2__298;301	P25440	K.ADTTTPTPTAILAPGS#PAS#PPGSLEPK.A	68.4191	84.6079	78.8914	68.6127	73.6269	72.6926	71.1134	76.7765	66.9023	70.6252	65.7197	76.3683	BRD2	77.3061	71.6441	71.5974	70.9044	-0.109735	-0.000940117	-0.0149721	-0.014032	0.44863	0.00461892	0.0737469	0.0569852	FALSE
BRD2__298	P25440	K.ADTTTPTPTAILAPGS#PAS#PPGSLEPK.A	130.52	133.63	143.16	122.782	130.527	123.51	148.217	135.818	123.569	118.702	120.437	121.111	BRD2	135.77	125.606	135.868	120.083	-0.112255	0.113299	-0.0648769	-0.178176	1.0019	0.54706	0.834902	0.80838	FALSE
BRD2__631	P25440	K.TAPPALPTGY#DSEEEEESRPMSYDEK.R	108.88	131.61	122.42	147.148	160.465	158.468	132.643	170.191	145.273	103.65	126.215	147.099	BRD2	120.97	155.36	149.369	125.655	0.360966	-0.0567356	-0.306151	-0.249416	1.77108	0.185904	0.883745	0.638523	FALSE
YY1__118	P25490	R.EEVVGGDDS#DGLR.A	157	152.41	157.98	131.031	148.867	142.939	134.508	134.69	137.609	161.204	166.27	158.957	YY1	155.797	140.946	135.602	162.143	-0.144526	-0.0557576	0.202132	0.257889	1.02893	0.380719	1.38803	2.6916	FALSE
PSMA3__250	P25788	K.EEDES#DDDNM.-	1261.06	1222.78	1229.06	1193.22	1294.7	1259.92	1225.11	1435.06	1331.78	1277.22	1335.38	1335.84	PSMA3	1237.63	1249.28	1330.65	1316.15	0.0135121	0.0910342	0.075226	-0.0158082	0.128657	0.499026	0.839548	0.0768963	FALSE
PSMA4__13	P25789	R.TTIFS#PEGR.L	200.89	220.47	190.83	190.253	174.859	196.547	174.361	180.041	172.183	200.639	182.914	193.926	PSMA4	204.063	187.22	175.528	192.493	-0.124285	-0.0930273	0.0400761	0.133103	0.697408	0.690936	0.252317	1.19578	FALSE
MSN__384	P26038	R.AQS#EAEK.L	93.13	83.27	92.42	95.0016	97.1093	99.4124	88.2668	92.6791	100.183	100.834	88.3341	104.714	MSN	89.6067	97.1744	93.7097	97.9604	0.11697	-0.0523785	0.011623	0.0640015	0.898055	0.366428	0.050492	0.280078	FALSE
MSN__576	P26038	R.IDEFES#M.-	27.16	20.59	19.71	32.2018	26.7423	24.2233	20.4645	26.6172	24.9895	23.095	30.3794	24.2125	MSN	22.4867	27.7225	24.0237	25.8956	0.301988	-0.206596	-0.09835	0.108246	0.719723	0.541817	0.21758	0.253708	FALSE
DNMT1__127	P26358	R.VGMADANS#PPK.P	359.11	383.52	398.01	382.33	386.207	395.816	385.143	344.089	356.889	404.639	369.119	396.025	DNMT1	380.213	388.118	362.04	389.927	0.0296847	-0.100344	0.00671171	0.107055	0.246471	0.810071	0.0526589	0.793615	FALSE
DNMT1__714	P26358	K.EADDDEEVDDNIPEMPS#PK.K	89.27	107.12	95.16	98.322	106.742	114.175	87.5537	99.8164	100.054	94.6741	92.0537	98.2783	DNMT1	97.1833	106.413	95.8081	95.0021	0.130894	-0.151456	-0.163645	-0.0121885	0.589901	0.792402	0.933939	0.0602761	FALSE
DNMT1__143	P26358	R.SKS#DGEAKPEPSPSPR.I	273.14	293.09	259.89	298.672	279.969	269.786	312.662	310.999	319.099	275.509	308.047	294.564	DNMT1	275.373	282.809	314.253	292.707	0.0384396	0.1521	0.0496267	-0.102473	0.226334	1.25462	0.319681	0.846292	FALSE
DNMT1__152	P26358	K.SDGEAKPEPS#PSPR.I	88.09	97.19	82.75	86.4371	85.1479	89.4688	82.3263	102.606	80.0742	90.7586	87.0439	83.1084	DNMT1	89.3433	87.0179	88.3354	86.9703	-0.0380475	0.0216798	-0.000789501	-0.0224693	0.191786	0.059413	0.00602482	0.060531	FALSE
U2AF2__79	P26368	K.EEHGGLIRS#PR.H	570.66	595.63	595.42	614.605	689.447	605.69	661.637	749.122	757.236	591.587	607.691	725.131	U2AF2	587.237	636.581	722.665	641.47	0.116402	0.182983	0.011037	-0.171946	0.704797	0.990527	0.0327806	0.698212	FALSE
RPL13__77	P26373	R.GFS#LEELR.V	32.45	37.65	47.3	31.7654	38.9913	49.6819	44.0857	39.7518	40.6166	43.8276	38.482	46.0109	RPL13	39.1333	40.1462	41.4847	42.7735	0.0368655	0.0473166	0.091454	0.0441375	0.0512248	0.0840541	0.169154	0.186013	FALSE
CHML__649	P26374	K.NLES#PEK.H	942.49	896.03	916.28	954.218	981.116	1070.27	999.631	983.711	988.393	952.47	874.6	953.121	CHML	918.267	1001.87	990.578	926.73	0.125708	-0.0163502	-0.112472	-0.0961213	0.896089	0.108464	0.778416	0.886813	FALSE
PTBP1__141	P26599	K.TDSS#PNQAR.A	405.97	394.8	372.78	383.673	383.575	381.358	372.462	398.768	406.132	407.094	418.835	448.334	PTBP1	391.183	382.869	392.454	424.754	-0.0309946	0.0356719	0.149778	0.114106	0.315293	0.349268	1.12167	0.937811	FALSE
TARS1__8	P26639	K.ASS#PSGK.M	1372.34	1381.42	1345.88	1331.99	1411.5	1233.84	1467.15	1366.75	1399.84	1386.78	1308.79	1294.06	TARS1	1366.55	1325.78	1411.25	1329.88	-0.0436923	0.0901289	0.00445024	-0.0856786	0.289974	0.620303	0.0228535	0.921752	FALSE
YWHAQ__230	P27348	R.DNLTLWTS#DSAGEECDAAEGAEN.-	14.88	8.06	6.36	8.70147	10.6426	10.4322	7.63701	9.35843	10.6804	5.90923	12.1871	8.64365	YWHAQ	9.76667	9.92541	9.22528	8.91334	0.0232611	-0.105535	-0.155161	-0.0496265	0.018821	0.256374	0.192634	0.0518808	FALSE
MARK3__411	P27448	R.SVSS#SQK.Q	144.28	148.94	132.58	159.322	146.58	151.28	167.244	152.498	173.231	156.214	159.602	146.971	MARK3	141.933	152.394	164.324	154.262	0.102594	0.108739	0.0175779	-0.0911612	0.775289	0.725974	0.129444	0.602437	FALSE
RPA1__135	P27694	K.IGNPVPYNEGLGQPQVAPPAPAAS#PAASSR.P	159.45	183.1	179.08	161.701	180.514	174.004	169.395	164.284	166.976	184.394	171.889	165.08	RPA1	173.877	172.073	166.885	173.788	-0.0150433	-0.0441663	0.0143046	0.0584709	0.0684908	0.347733	0.0763363	0.460313	FALSE
RPA1__384	P27694	R.VS#DFGGR.S	808.96	754.96	759.75	771.21	835.981	786.758	805.194	746.924	765.224	760.82	730.034	759.878	RPA1	774.557	797.983	772.447	750.244	0.0429874	-0.0469217	-0.088998	-0.0420763	0.37659	0.417028	0.927132	0.466423	FALSE
DCK__74	P27707	R.WCNVQSTQDEFEELTMS#QK.N	10.7	7.77	7.88	8.551	9.63329	11.6613	5.28964	10.3669	10.9557	7.23685	10.1134	8.84167	DCK	8.78333	9.94855	8.87077	8.73065	0.179717	-0.165427	-0.188397	-0.0229702	0.368219	0.200322	0.420106	0.023032	FALSE
CAD__1859	P27708	R.IHRAS#DPGLPAEEPK.E	858.13	940.57	935.61	847.02	951.171	936.835	985.687	1027.85	998.836	901.539	927.779	999.604	CAD	911.437	911.676	1004.12	942.974	0.000378271	0.139345	0.048697	-0.0906476	0.00184756	1.04294	0.288131	0.79379	FALSE
CAD__1406	P27708	R.RLS#SFVTK.G	77.39	75.72	67.06	77.8904	83.4025	72.5683	79.3204	85.1994	87.8615	83.0632	78.5019	81.9154	CAD	73.39	77.9537	84.1271	81.1602	0.0870348	0.109953	0.0581535	-0.0517991	0.437027	0.693747	0.373777	0.425352	TRUE
CAD__1823	P27708	K.WPQGAVPQLPPS#APATSEMTTTPERPR.R	202.14	204.38	219.15	200.568	208.281	198.718	194.278	201.962	190.758	212.918	206.321	206.161	CAD	208.557	202.522	195.666	208.467	-0.0423583	-0.0496894	0.0417351	0.0914245	0.406329	0.706316	0.729354	1.4053	FALSE
PDE4A__302	P27815	K.QNEVEIPS#PTMK.E	43.2	42.23	49.74	42.5817	46.6	46.1359	44.9819	43.6482	48.6299	39.8127	44.4447	47.1728	PDE4A	45.0567	45.1059	45.7533	43.8101	0.00157425	0.0205624	-0.0420519	-0.0626143	0.00591408	0.12051	0.195926	0.298233	FALSE
MAP4__941	P27816	K.VGS#TENIK.H	1159.03	1220.9	968.81	982.028	1150.2	1030.87	1177.37	1114.36	1125.07	1277.69	1121.18	1149.93	MAP4	1116.25	1054.37	1138.93	1182.94	-0.0822773	0.111306	0.165993	0.0546867	0.268812	0.644727	0.861872	0.331214	FALSE
MAP4__825	P27816	R.S#PSTLLPK.K	1226.63	1138.24	1147.55	1183.37	1158.79	1083.51	1153.13	1155.96	1162.61	1112.4	1104.48	1166.47	MAP4	1170.81	1141.89	1157.23	1127.79	-0.0360757	0.0192519	-0.0179337	-0.0371856	0.283463	0.179859	0.144597	0.571112	FALSE
MAP4__636	P27816	K.KCS#LPAEEDSVLEK.L	51.16	51.73	41.47	58.5523	67.5944	60.1332	46.7895	44.7728	70.5716	37.2785	39.9363	44.4585	MAP4	48.12	62.0933	54.0446	40.5578	0.367801	-0.200287	-0.61446	-0.414173	1.47136	0.357881	2.35157	0.617521	FALSE
MAP4__99	P27816	K.PTLLANGGHGVEGSDTTGS#PTEFLEEK.M	141.82	127.09	128.19	124.395	110.298	123.317	129.202	121.941	139.514	125.739	125.442	122.546	MAP4	132.367	119.337	130.219	124.576	-0.149503	0.125904	0.0619855	-0.063918	0.92858	0.728658	0.435257	0.415752	FALSE
MAP4__358	P27816	K.ETERAS#PIK.M	450.74	416.16	448.16	449.227	396.303	432.965	404.108	496.664	445.96	403.538	394.315	451.993	MAP4	438.353	426.165	448.911	416.615	-0.0406825	0.0750163	-0.0326957	-0.107712	0.249067	0.290018	0.149514	0.420105	FALSE
MAP4__696	P27816	K.ELPPS#PEKK.T	1213.26	1271.32	1199.69	1300.19	1286.62	1347.21	1349.9	1395.08	1453.51	1320.52	1296.31	1480.05	MAP4	1228.09	1311.34	1399.5	1365.63	0.0946259	0.0938673	0.0585195	-0.0353478	1.34254	1.10129	0.346556	0.195124	FALSE
MAP4__510	P27816	K.DM*SPLS#ETEMALGK.D	224.6	233.09	238.38	238.499	237.582	222.197	238.457	239.858	249.802	239.935	237.446	250.497	MAP4	232.023	232.759	242.706	242.626	0.00456903	0.0603698	0.0598948	-0.000475005	0.0374274	0.690877	0.665425	0.00487625	FALSE
MAP4__582	P27816	K.DVPPLSET#EATPVPIK.D	140.29	161.89	164.01	163.554	147.332	156.223	161.647	153.958	167.002	156.324	151.742	162.453	MAP4	155.397	155.703	160.869	156.839	0.00284294	0.0470876	0.0104898	-0.0365978	0.0112097	0.354867	0.069992	0.338893	FALSE
MAP4__280	P27816	K.DM*ES#PTK.L	3385.09	3470.69	3076.26	3128.01	3248.83	2791.63	3786.97	2962.56	3404.43	3298.98	3218.89	3226.59	MAP4	3310.68	3056.16	3384.65	3248.15	-0.115408	0.147288	0.0879006	-0.0593874	0.628347	0.50446	0.531421	0.204016	FALSE
MAP4__928	P27816	R.LATNTS#APDLK.N	243.31	247.3	230.99	242.808	235.901	249.978	229.308	226	233.123	259.392	228.649	254.672	MAP4	240.533	242.896	229.477	247.571	0.0140997	-0.0819873	0.0275073	0.109495	0.13651	1.21344	0.163519	0.710845	FALSE
MAP4__687	P27816	R.PVVSGTGNDITT#PPNK.E	326.52	316.78	334.5	332.092	339.11	350.176	316.956	320.483	326.682	325.589	313.887	338.997	MAP4	325.933	340.459	321.374	326.158	0.0629056	-0.0832307	-0.0619119	0.0213188	0.923724	1.31855	0.715425	0.230121	FALSE
MAP4__282	P27816	K.DMESPT#KLDVTLAK.D	22.69	44.51	16.18	21.5279	48.5838	20.1686	32.087	66.3596	49.3028	24.178	21.8276	33.3315	MAP4	27.7933	30.0934	49.2498	26.4457	0.11471	0.710669	-0.186417	-0.897085	0.0633903	0.637268	0.130346	0.865836	FALSE
MAP4__585	P27816	K.DVPPLSETEAT#PVPIK.D	245.33	238.94	269.13	246.343	254.116	248.487	228.553	249.206	240.434	262.417	257.429	272.91	MAP4	251.133	249.649	239.398	264.252	-0.00855414	-0.0604897	0.0820143	0.142504	0.0513899	0.652416	1.18222	1.4812	FALSE
MAP4__507	P27816	K.DMS#PLSETEMALGK.D	629.83	670.92	620.38	654.326	607.112	645.052	668.652	684.964	660.586	634.855	673.215	645.466	MAP4	640.377	635.497	671.401	651.179	-0.0110364	0.0792894	0.0351691	-0.0441203	0.0813112	0.941226	0.351707	0.654738	FALSE
MAP4__571	P27816	K.DGVLTLANNVT#PAK.D	225.52	225.4	231.33	243.684	233.696	243.181	231.831	237.802	244.974	243.704	223.294	251.846	MAP4	227.417	240.187	238.202	239.614	0.0788202	-0.0119704	-0.00344348	0.00852693	1.42016	0.147463	0.0202931	0.0507416	FALSE
MAP4__624	P27816	K.GISEDSHLESLQDVGQSAAPTFMIS#PETVTGTGK.K	132.48	128.63	131.85	148.269	138.834	134.333	133.544	140.08	128.795	116.1	115.445	131.342	MAP4	130.987	140.479	134.14	120.963	0.10093	-0.0666138	-0.21579	-0.149176	0.859652	0.527471	1.34817	0.954312	FALSE
MAP4__1073	P27816	K.VGS#LDNVGHLPAGGAVK.T	459.28	478.2	448.59	427.417	479.062	495.605	441.053	471.292	480.769	525.39	479.91	500.061	MAP4	462.023	467.361	464.371	501.787	0.0165726	-0.00925952	0.102537	0.111796	0.0820891	0.0422219	0.615116	0.983339	FALSE
MAP4__94	P27816	K.PTLLANGGHGVEGS#DTTGSPTEFLEEK.M	233.68	209.06	246.44	226.778	194.305	241.207	204.691	219.056	240.375	229.552	223.007	213.843	MAP4	229.727	220.764	221.374	222.134	-0.0574163	0.00398414	0.008927	0.00494286	0.193649	0.0115787	0.0303926	0.0217802	FALSE
MAP4__521	P27816	K.DVT#PPPETEVVLIK.N	319.94	303.64	321.9	331.89	315.246	315.8	336.765	312.943	302.224	328.832	300.836	338.045	MAP4	315.16	320.979	317.311	322.571	0.0263937	-0.0165821	0.00713962	0.0237217	0.296543	0.112535	0.0426018	0.127276	FALSE
CANX__562	P27824	K.QKSDAEEDGGT#VS#QEEEDR.K	57.05	73.53	86.28	61.9933	68.3904	71.507	64.4639	60.2914	71.4883	66.5704	68.3372	79.4843	CANX	72.2867	67.2969	65.4145	71.464	-0.103189	-0.0409292	0.0866752	0.127604	0.205592	0.1644	0.346807	0.506137	FALSE
CANX__554	P27824	K.QKS#DAEEDGGTVSQEEEDRKPK.A	545.88	626.53	626.25	608.413	636.076	600.558	614.733	726.358	701.543	623.283	587.01	672.761	CANX	599.553	615.015	680.878	627.685	0.0367347	0.146773	0.0294174	-0.117356	0.197403	0.737143	0.17083	0.553497	FALSE
CANX__554;564	P27824	K.QKS#DAEEDGGTVS#QEEEDR.K	75.0186	70.0538	77.4119	73.0197	73.7804	68.9064	78.9049	73.023	75.6301	74.7139	71.076	79.0495	CANX	74.1614	71.9022	75.8527	74.9465	-0.044633	0.0771645	0.0598249	-0.0173396	0.350487	0.799113	0.467907	0.114146	FALSE
CANX__583	P27824	K.AEEDEILNRS#PR.N	847.34	876.12	836.73	843.91	845.444	776.793	850.749	890.465	894.15	788.313	784.496	869.261	CANX	853.397	822.049	878.455	814.023	-0.053992	0.0957436	-0.0141543	-0.109898	0.513554	0.939441	0.0790092	0.885364	FALSE
CANX__562;564	P27824	K.QKSDAEEDGGT#VS#QEEEDR.K	596.632	576.662	628.265	579.613	559.198	670.061	590.495	534.245	590.873	602.719	587.653	585.175	CANX	600.52	602.958	571.871	591.849	0.00584429	-0.0763667	-0.0268272	0.0495396	0.0212433	0.318045	0.109754	0.396102	FALSE
CANX__554;562	P27824	K.QKS#DAEEDGGT#VSQEEEDR.K	346.48	383.128	374.093	381.55	404.81	373.164	413.564	458.073	461.967	375.333	349.871	444.11	CANX	367.9	386.508	444.535	389.771	0.0711837	0.201798	0.0121306	-0.189668	0.567061	1.36274	0.0358071	0.736034	FALSE
CANX__564	P27824	K.QKSDAEEDGGT#VS#QEEEDR.K	91.97	120.39	96.48	103.338	114.029	96.7192	111.041	170.003	122.86	103.116	92.9545	113.707	CANX	102.947	104.696	134.635	103.259	0.0243027	0.362851	-0.0199328	-0.382784	0.0586448	0.631223	0.0636795	0.662766	FALSE
PSMA5__16	P28066	R.GVNTFS#PEGR.L	559.02	515.43	528.14	594.318	553.121	594.901	556.777	542.723	571.237	598.122	549.083	575.215	PSMA5	534.197	580.78	556.912	574.14	0.120621	-0.0605417	-0.0165902	0.0439514	1.15477	0.642649	0.122523	0.436956	FALSE
PSMA5__56	P28066	R.ITS#PLMEPSSIEK.I	383.36	395.71	378.38	407.199	368.669	380.535	434.381	408.773	402.773	410.669	388.701	364.793	PSMA5	385.817	385.468	415.309	388.054	-0.0013062	0.107576	0.0096497	-0.0979261	0.00895086	0.925977	0.0507984	0.747976	FALSE
ITPRID2__803	P28290	K.STIFIS#PSSVK.K	14.38	12.64	11.07	13.4144	13.9445	12.6091	9.10392	18.1869	10.5392	12.767	11.3773	14.5165	ITPRID2	12.6967	13.3227	12.61	12.8869	0.0694324	-0.0793153	-0.0479728	0.0313424	0.22757	0.0836174	0.159941	0.0302543	FALSE
ITPRID2__739	P28290	R.SQS#LPTTLLSPVR.V	156.32	159.57	164.11	170.208	195.538	156.63	167.652	161.419	157.029	174.229	165.131	147.425	ITPRID2	160	174.126	162.034	162.261	0.122056	-0.103835	-0.101808	0.00202679	0.467892	0.396119	0.350987	0.0085838	FALSE
ITPRID2__668	P28290	K.SLAS#IEAK.C	74.02	77.49	81.6	58.8664	77.4692	85.7563	72.4332	87.8753	83.6429	70.6032	82.4604	75.702	ITPRID2	77.7033	74.0306	81.3171	76.2552	-0.0698541	0.135437	0.0427134	-0.0927236	0.158324	0.316696	0.0885965	0.364653	FALSE
SMARCA1__119	P28370	K.SPTS#PLNMK.L	189.3	209.46	205.39	195.845	203.574	208.716	216.109	227.321	222.064	207.653	185.025	196.1	SMARCA1	201.383	202.712	221.831	196.259	0.00948463	0.130033	-0.0466669	-0.1767	0.0632654	1.72628	0.345766	1.38901	FALSE
ERCC5__563	P28715	K.FDSSLLSS#DDETK.C	150.79	149.38	159.83	152.525	153.914	153.933	149.968	163.568	145.401	173.331	154.111	147.543	ERCC5	153.333	153.457	152.979	158.328	0.00116662	-0.00450224	0.0450806	0.0495829	0.0117236	0.02767	0.226556	0.217915	FALSE
ERCC5__341	P28715	K.EPDATPPS#PR.T	511.84	481.51	521.18	463.483	434.762	442.676	499.984	486.702	501.39	477.837	486.478	476.257	ERCC5	504.843	446.974	496.025	480.191	-0.175646	0.150223	0.103418	-0.0468055	1.68495	1.85194	1.3282	1.24806	FALSE
ERCC5__384	P28715	R.NAPAAVDEGSIS#PR.T	211.22	247.93	228.94	197.709	217.997	245.388	239.225	225.461	249.571	242.557	236.235	244.137	ERCC5	229.363	220.365	238.086	240.976	-0.0577417	0.111587	0.128998	0.0174108	0.197721	0.473189	0.564521	0.138553	FALSE
RBL1__385	P28749	K.EAVIT#PVASATQSVSR.L	9.19	11.29	11.96	7.1057	10.2962	12.0374	8.0995	10.0671	8.40141	16.0591	11.5868	9.89041	RBL1	10.8133	9.81312	8.85601	12.5121	-0.140028	-0.148055	0.35054	0.498595	0.230263	0.229715	0.500157	0.752768	FALSE
RBL1__975	P28749	K.QQPGS#PR.R	169.71	160.77	161.18	185.604	174.09	159.697	162.573	183.301	170.62	178.891	172.753	179.693	RBL1	163.887	173.13	172.165	177.112	0.0791593	-0.00806855	0.0328076	0.0408762	0.461828	0.0338139	0.184326	0.29534	FALSE
RBL1__332	P28749	R.IFLGADAEEEIGT#PR.K	57.32	56.37	48.57	62.6631	49.4581	43.7112	68.7833	51.8035	62.693	62.5399	52.7317	47.4884	RBL1	54.0867	51.9441	61.0933	54.2533	-0.0583129	0.234053	0.0627518	-0.171302	0.121933	0.537562	0.117287	0.441188	FALSE
RBL1__650	P28749	R.YSS#PTAGSAK.R	154.08	150.79	112.46	121.361	85.6006	104.331	136.317	108.208	113.612	122.715	100.96	98.2461	RBL1	139.11	103.764	119.379	107.307	-0.422919	0.202243	0.04844	-0.153804	0.963234	0.505806	0.0978304	0.447693	FALSE
GTF2E1__365	P29083	K.TSSAMAGSVGAAAPVTAANGSDSESETSESDDDS#PPRPAAVAVHK.R	49.48	51.83	51.54	43.0475	40.7088	49.5217	48.6452	49.3725	54.0415	44.7004	51.2551	44.8482	GTF2E1	50.95	44.426	50.6864	46.9346	-0.197678	0.190195	0.079247	-0.110948	0.9105	0.891418	0.29756	0.607131	FALSE
EPHB2__776	P29323	R.FLEDDTS#DPTYTSALGGK.I	100.83	110.78	122.2	112.67	108.033	119.248	128.093	122.494	126.567	116.95	117.557	114.427	EPHB2	111.27	113.317	125.718	116.311	0.0263006	0.149827	0.0376242	-0.112202	0.10336	1.36603	0.338706	1.84634	FALSE
KDM5A__201	P29375	K.EKVEPEVLSTDT#QTSPEPGTR.M	29.19	38.02	24.86	25.0938	48.0502	23.5966	23.3075	34.619	27.6877	28.3462	22.9056	29.714	KDM5A	30.69	32.2469	28.5381	26.9886	0.0713905	-0.176271	-0.256807	-0.0805361	0.0598186	0.156309	0.237158	0.14595	FALSE
KDM5A__1666	P29375	K.QGPVS#PGPAPPPSFIMSYK.L	38.46	41.94	37.69	40.7339	34.0014	38.3799	38.9616	28.0535	40.875	41.0137	36.3999	39.1458	KDM5A	39.3633	37.705	35.9633	38.8531	-0.0620948	-0.0682304	0.0432738	0.111504	0.277742	0.141142	0.18141	0.258063	FALSE
KDM5A__1331	P29375	R.VVSSVSSS#PR.Q	251.15	231.81	243.33	213.613	230.684	246.588	213.96	235.195	232.072	226.913	255.024	264.548	KDM5A	242.097	230.295	227.076	248.828	-0.0721009	-0.0203079	0.111668	0.131976	0.445304	0.0987302	0.553154	0.724067	FALSE
TKT__287	P29401	K.ILAT#PPQEDAPSVDIANIR.M	53.95	49.56	54.89	54.7992	44.9934	63.6752	55.531	50.9302	57.1472	51.9375	59.0718	55.9229	TKT	52.8	54.4893	54.5361	55.6441	0.0454342	0.00123945	0.0302554	0.029016	0.103015	0.00258335	0.0673839	0.148249	FALSE
LMOD1__119	P29536	R.RDS#DLGK.E	575.86	577.94	608.38	563.507	542.386	558.264	638.055	597.389	719.603	591.298	637.243	602.251	LMOD1	587.393	554.719	651.682	610.264	-0.0825695	0.232411	0.137676	-0.0947349	1.1598	0.958285	1.40002	0.429145	TRUE
PML__505	P29590	R.SS#PEQPRPSTSK.A	453.1	478.96	465.18	443.664	431.385	469.45	418.889	437.052	463.615	426.189	476.198	427.923	PML	465.747	448.166	439.852	443.437	-0.0555108	-0.0270161	-0.0153068	0.0117093	0.566101	0.184512	0.0835979	0.059171	FALSE
PML__518;527	P29590	K.AVS#PPHLDGPPS#PR.S	23.1907	16.015	22.236	17.6804	17.5782	15.3846	19.1401	18.5094	16.8789	20.3121	20.0996	20.0953	PML	20.4806	16.8811	18.1761	20.169	-0.278848	0.106639	0.256732	0.150094	0.608687	0.57084	1.32794	1.01691	FALSE
PML__8	P29590	R.S#PRPQQDPARPQEPTMPPPETPSEGR.Q	135.03	135.02	133.33	121.126	130.232	129.656	122.232	133.265	138.646	110.562	117.811	124.148	PML	134.46	127.005	131.381	117.507	-0.0822972	0.048873	-0.112134	-0.161007	0.913079	0.309124	0.884296	1.03364	FALSE
PML__36	P29590	R.QPS#PSPSPTER.A	284.41	243.26	279.32	251.613	258.423	266.055	256.06	273.474	260.12	243.214	261.946	259.991	PML	268.997	258.697	263.218	255.05	-0.0563246	0.0249934	-0.0204815	-0.0454749	0.287232	0.268081	0.190551	0.440703	FALSE
PML__518	P29590	K.AVS#PPHLDGPPS#PR.S	17.57	20.09	18.82	13.9129	15.103	13.8751	14.7727	14.2676	17.9195	16.1503	16.5561	14.6376	PML	18.8267	14.297	15.6533	15.7814	-0.397063	0.13075	0.142506	0.0117564	1.96075	0.444663	0.946013	0.0330046	FALSE
PML__527	P29590	K.AVS#PPHLDGPPS#PR.S	26.12	27	25.5	27.0041	27.1269	23.7927	23.3682	27.7388	30.5846	25.0417	26.4898	23.1509	PML	26.2067	25.9745	27.2305	24.8941	-0.0128352	0.0681271	-0.0612928	-0.12942	0.0666566	0.199181	0.300688	0.407966	FALSE
PML__36;40	P29590	R.QPS#PSPS#PTER.A	65.0477	61.8542	58.1679	64.6334	62.3674	55.3596	58.2261	64.4401	66.9597	61.8526	59.0205	52.8708	PML	61.6899	60.7868	63.2086	57.9146	-0.021277	0.0563627	-0.0698303	-0.126193	0.0934169	0.251911	0.303483	0.644375	FALSE
EEF1D__147	P29692	K.KPAT#PAEDDEDDDIDLFGS#DNEEEDK.E	241.79	243.9	249.98	250.037	261.428	282.589	282.17	302.106	277.136	237.792	241.062	261.045	EEF1D	245.223	264.685	287.137	246.633	0.110179	0.117466	-0.101909	-0.219375	0.765203	0.843944	0.674664	1.73398	FALSE
EEF1D__162	P29692	K.KPAT#PAEDDEDDDIDLFGS#DNEEEDK.E	2953.32	3138.26	3100.51	2978.72	3053.42	3165.68	3128.57	3583.52	3286.72	2988.27	2930.51	3014.94	EEF1D	3064.03	3065.94	3332.94	2977.91	0.000899564	0.120464	-0.0420313	-0.162495	0.00801937	0.762139	0.613991	0.9498	FALSE
EEF1D__133	P29692	R.ATAPQTQHVS#PMR.Q	745.41	736.45	794.6	708.022	768.385	756.291	838.464	784.31	797.348	718.477	654.78	757.042	EEF1D	758.82	744.233	806.708	710.1	-0.0280042	0.116292	-0.0677318	-0.184024	0.220183	1.1866	0.402901	1.20024	FALSE
EEF1D__147;162	P29692	K.KPAT#PAEDDEDDDIDLFGS#DNEEEDK.E	593.397	595.423	600.702	601.763	598.133	638.021	630.489	593.985	613.768	600.221	594.345	582.117	EEF1D	596.507	612.639	612.747	592.227	0.0384987	0.000254744	-0.0488864	-0.0491411	0.478679	0.00213166	0.608867	0.739344	FALSE
EEF1D__129	P29692	R.ATAPQT#QHVSPMR.Q	287.16	260.02	265.18	270.967	276.149	257.091	275.348	292.292	277.466	275.123	267.653	289.036	EEF1D	270.787	268.069	281.702	277.271	-0.0145522	0.0715652	0.0486909	-0.0228742	0.0955785	0.808111	0.470366	0.208046	FALSE
MARCKS__145	P29966	K.AEDGAT#PS#PSNETPK.K	12.64	14.83	14.06	10.9797	19.0785	11.0544	9.72505	16.5268	12.234	19.6054	15.0743	6.50935	MARCKS	13.8433	13.7042	12.8286	13.7297	-0.0145698	-0.0952543	0.00267707	0.0979314	0.0159224	0.0929749	0.00175999	0.0714786	FALSE
MARCKS__132	P29966	K.EAPAEGEAAEPGSPTAAEGEAASAASS#TSSPK.A	23.16	25.89	19.07	21.9275	18.4063	22.3543	17.6432	13.8337	26.4591	23.9376	21.2521	17.5167	MARCKS	22.7067	20.896	19.312	20.9021	-0.119888	-0.113731	0.000421734	0.114152	0.309574	0.142453	0.000880413	0.13709	FALSE
MARCKS__81	P29966	K.EEPAAAGSGAAS#PSAAEK.G	112.48	81.58	108.21	108.304	97.8681	89.8653	87.56	92.2211	76.2697	119.235	128.076	68.63	MARCKS	100.757	98.679	85.3503	105.314	-0.0300601	-0.209347	0.0938783	0.303225	0.0643127	0.865886	0.119592	0.403453	FALSE
MARCKS__150	P29966	K.AEDGATPSPSNET#PK.K	70.72	59.03	67	66.7214	69.5811	65.1742	58.569	76.0971	68.7314	74.4431	78.698	49.5109	MARCKS	65.5833	67.1589	67.7992	67.5506	0.0342498	0.0136884	0.00839048	-0.00529792	0.153531	0.0396123	0.0133385	0.0077036	FALSE
MARCKS__27	P29966	R.PGEAAVASS#PSK.A	416.9	372.04	338.89	353.507	418.052	337.555	389.014	374.328	390.36	430.402	421.052	308.78	MARCKS	375.943	369.705	384.567	386.745	-0.0241413	0.0568624	0.0650074	0.008145	0.064975	0.214641	0.134239	0.0173594	FALSE
MARCKS__143;145	P29966	K.AEDGAT#PS#PSNETPK.K	201.924	138.44	152.045	144.964	199.179	143.049	151.023	159.658	139.079	187.713	194.955	102.277	MARCKS	164.137	162.397	149.92	161.648	-0.0153718	-0.115334	-0.00666727	0.108667	0.0217655	0.240478	0.00694166	0.134332	FALSE
MARCKS__101	P29966	K.GEPAAAAAPEAGAS#PVEK.E	100.3	68.29	68.47	74.1693	101.496	75.8766	82.991	93.959	79.9871	87.6497	95.6068	65.3588	MARCKS	79.02	83.8473	85.6457	82.8718	0.0855462	0.0306166	-0.0168836	-0.0475003	0.127697	0.0621641	0.025837	0.0966821	FALSE
MARCKS__118	P29966	K.EAPAEGEAAEPGS#PT#AAEGEAASAASSTSSPK.A	13.4	6.96	11	11.3745	7.14911	7.55458	12.3376	7.75703	9.33375	12.4551	13.8918	5.65838	MARCKS	10.4533	8.69274	9.80945	10.6684	-0.266079	0.174361	0.295462	0.121101	0.307357	0.230166	0.26717	0.105563	FALSE
MARCKS__46	P29966	K.VNGDAS#PAAAESGAK.E	265.06	233.9	205.3	217.087	270.492	198.734	259.734	255.648	229.143	238.205	258.33	186.384	MARCKS	234.753	228.771	248.175	227.639	-0.0372388	0.117451	-0.00715621	-0.124607	0.076022	0.323081	0.0123088	0.345871	FALSE
MARCKS__133	P29966	K.EAPAEGEAAEPGSPTAAEGEAASAASST#SSPK.A	27.96	22.92	20.62	21.8208	25.9182	18.3423	20.1752	23.835	26.1598	22.8325	25.7611	11.7146	MARCKS	23.8333	22.0271	23.39	20.1027	-0.113703	0.0866141	-0.131886	-0.2185	0.229755	0.185177	0.145186	0.272231	FALSE
MARCKS__170	P29966	K.LSGFS#FK.K	437.19	317.68	351.25	316.172	414.552	260.078	351.253	418.523	404.125	363.231	431.839	282.974	MARCKS	368.707	330.267	391.3	359.348	-0.158839	0.244641	0.121747	-0.122894	0.265852	0.506044	0.176989	0.257663	FALSE
RPL12__38	P30050	K.IGPLGLS#PK.K	40.12	46.04	36.93	31.0574	39.8825	33.983	50.247	44.7458	45.5206	51.221	44.9234	56.8521	RPL12	41.03	34.9743	46.8378	50.9989	-0.230383	0.421377	0.544169	0.122792	0.746682	1.6108	1.63055	0.443123	FALSE
RPL12__126	P30050	R.ELS#GTIK.E	161.29	136.07	162.24	171.32	149.581	170.486	152.097	150.789	157.288	155.208	154.619	157.43	RPL12	153.2	163.796	153.391	155.753	0.096482	-0.09468	-0.0726425	0.0220376	0.401288	0.55543	0.425567	0.441449	FALSE
PEBP1__42	P30086	K.VLT#PTQVK.N	109.09	88.95	84.26	82.9226	98.3797	92.2932	101.933	105.482	102.535	105.583	100.612	27.9884	PEBP1	94.1	91.1985	103.316	78.0614	-0.0451846	0.179987	-0.2244	-0.404388	0.117525	0.970181	0.183956	0.376793	FALSE
WEE1__67	P30291	R.S#PTEPGPER.R	28.87	23.13	24.94	26.1135	31.7822	31.9909	26.0774	29.9107	22.1469	22.4094	24.6683	24.0386	WEE1	25.6467	29.9622	26.045	23.7055	0.224372	-0.202137	-0.337924	-0.135786	0.77244	0.589982	1.15522	0.388532	FALSE
CDC25C__216	P30307	R.SPS#MPENLNRPR.L	289.53	308.77	318.75	297.669	289.298	268.018	310.217	327.418	321.531	283.04	295.269	292.686	CDC25C	305.683	284.995	319.722	290.332	-0.101102	0.165882	0.0267654	-0.139117	0.774498	1.41605	0.207337	1.93973	FALSE
NKTR__463	P30414	R.ILIPS#DIESSK.S	168.7	148.45	156.41	161.631	143.498	153.789	149.96	162.747	157.311	148.098	144.419	150.399	NKTR	157.853	152.973	156.672	147.638	-0.0453111	0.0344767	-0.0512057	-0.0856824	0.244044	0.222658	0.376099	0.923027	FALSE
NKTR__1146	P30414	K.VEETS#PLGNAR.L	406.21	389.86	401.9	399.787	409.045	405.995	415.509	397.466	434.32	418.744	400.423	359.636	NKTR	399.323	404.943	415.765	392.934	0.0201602	0.0380501	-0.0434288	-0.0814789	0.412578	0.378957	0.248541	0.469954	FALSE
NKTR__379	P30414	R.AYRPPS#GEK.W	236.92	238.39	245.61	262.743	258.286	258.434	276.421	272.85	267.135	243.095	250.602	244.296	NKTR	240.307	259.821	272.135	245.998	0.112643	0.066804	-0.0788745	-0.145679	2.14735	1.57483	1.94149	2.69644	FALSE
NKTR__1276	P30414	K.VRPGS#LFDEVR.K	19.21	15.22	15.06	17.1292	14.1776	16.3913	19.5791	14.6519	18.1428	14.4093	14.847	12.4533	NKTR	16.4967	15.8994	17.4579	13.9032	-0.0532027	0.134909	-0.193555	-0.328464	0.134239	0.372672	0.793963	0.921278	FALSE
NMT1__47	P30419	R.GGLS#PANDTGAK.K	774.73	772.06	717.47	654.103	772.217	656.633	770.892	726.84	821.716	690.675	660.232	753.735	NMT1	754.753	694.318	773.149	701.547	-0.120409	0.155151	0.0149442	-0.140207	0.584984	0.741495	0.0517568	0.856585	FALSE
POLR2B__441	P30876	R.IIS#DGLK.Y	155.47	148.13	104.78	98.2758	113.291	108.289	182.19	143.25	135.244	151.244	95.2722	72.4742	POLR2B	136.127	106.619	153.561	106.33	-0.35249	0.526356	-0.00390721	-0.530263	0.705644	1.13733	0.00376294	0.756015	FALSE
PRKAR2B__85	P31323	K.GVNFAEEPM*QSDS#EDGEEEEAAPADAGAFNAPVINR.F	41.94	48.53	50.84	53.7278	53.3743	51.5546	62.9742	54.5941	65.723	53.6306	55.6965	60.541	PRKAR2B	47.1033	52.8855	61.0971	56.6227	0.167044	0.208231	0.0985078	-0.109723	0.807721	0.890902	0.693463	0.481733	FALSE
PRKAR2B__114	P31323	R.RAS#VCAEAYNPDEEEDDAESR.I	21.52	24.39	23.16	27.545	22.793	22.8346	25.6344	26.8801	29.0421	19.3781	22.3633	23.4272	PRKAR2B	23.0233	24.3908	27.1855	21.7229	0.083243	0.156499	-0.167124	-0.323624	0.302465	0.655515	0.593041	1.57122	TRUE
RRM2__33	P31350	K.ENT#PPALSGTR.V	55.85	55.07	51.42	46.7002	59.4554	60.3729	57.773	71.7151	61.457	59.5617	53.8237	51.6122	RRM2	54.1133	55.5095	63.6483	54.9992	0.0367503	0.197389	-0.0133246	-0.210713	0.104093	0.599637	0.0337913	0.784496	FALSE
DNAJA1__335	P31689	K.VNFPENGFLS#PDK.L	281.33	264.68	284.44	268.729	273.725	274.68	266.914	249.6	283.079	301.895	288.337	286.542	DNAJA1	276.817	272.378	266.531	292.258	-0.0233219	-0.0313072	0.101635	0.132942	0.259409	0.215348	1.38752	1.00314	FALSE
AKT2__34	P31751	K.SDGS#FIGYK.E	56.42	51.85	52.6	50.3886	43.2713	46.3298	51.2082	59.855	51.1686	53.6568	45.8145	50.7596	AKT2	53.6233	46.6633	54.0772	50.077	-0.200574	0.212734	0.10186	-0.110874	1.24461	0.949731	0.480712	0.466237	FALSE
AKT2__474	P31751	R.THFPQFS#YSASIR.E	16.47	14.34	15.86	17.4855	11.5608	15.2157	14.8005	15.3941	12.8812	14.6155	17.0331	11.7384	AKT2	15.5567	14.754	14.3586	14.4623	-0.0764278	-0.0391903	-0.0288064	0.0103839	0.156824	0.0713718	0.0430828	0.0197762	FALSE
AKT2__451	P31751	R.YFDDEFTAQSITIT#PPDR.Y	83.26	89.84	97.2	82.2626	77.9249	87.3313	93.631	87.4476	70.4112	98.0627	86.7639	84.656	AKT2	90.1	82.5063	83.8299	89.8275	-0.127023	0.0229615	0.122654	0.0996923	0.692958	0.0594819	0.64622	0.293855	FALSE
HNRNPH1__104	P31943	K.HTGPNS#PDTANDGFVR.L	264.59	296.35	320.08	288.959	270.613	283.379	277.104	264.484	286.074	298.955	288.087	285.731	HNRNPH1	293.673	280.984	275.887	290.924	-0.0637256	-0.0264072	0.0501561	0.0765633	0.284237	0.24221	0.653135	0.899903	FALSE
HNRNPH1__63	P31943	R.PSGEAFVELES#EDEVK.L	11.41	9.62	11.94	12.6997	8.94175	14.3332	12.4376	8.86967	8.86054	13.9374	13.1029	16.1166	HNRNPH1	10.99	11.9916	10.0559	14.3856	0.12583	-0.253974	0.262607	0.51658	0.215136	0.40868	0.555362	1.31826	FALSE
STIP1__519	P31948	K.DPQALS#EHLK.N	9.47	9.39	9.27	11.3671	12.113	9.43781	12.9908	16.3766	8.77105	8.63525	10.9157	11.2907	STIP1	9.37667	10.9727	12.7128	10.2805	0.226766	0.212371	-0.0939968	-0.306368	0.73859	0.283717	0.236608	0.410429	FALSE
STIP1__481	P31948	R.HDS#PEDVK.R	793.12	837.91	785.95	725.687	862.242	780.186	858.126	800.014	891.07	893.789	839.788	885.184	STIP1	805.66	789.372	849.737	872.92	-0.029466	0.106311	0.145145	0.0388347	0.135233	0.546415	0.800646	0.293259	FALSE
DUT__88	P33316	K.AGGS#PAPGPETPAISPSK.R	9.93	12.95	12.2	12.135	8.89968	12.4615	10.0041	17.6131	8.50595	10.6295	11.6754	10.8005	DUT	11.6933	11.1654	12.0411	11.0351	-0.0666517	0.108928	-0.0169316	-0.12586	0.133181	0.0999292	0.03572	0.121417	FALSE
DUT__249	P33316	R.GSGGFGST#GKN.-	265.99	266.62	281.77	262.171	272.923	271.003	264.503	300.084	279.455	267.91	269.107	284.714	DUT	271.46	268.699	281.347	273.91	-0.0147478	0.0663582	0.0277124	-0.0386458	0.167789	0.461475	0.331205	0.245432	FALSE
ABCC1__931	P33527	R.HHNST#AELQK.A	93.7	84.5	81.92	83.0532	89.7759	92.6673	93.3682	87.3355	85.4565	92.368	76.7082	93.4214	ABCC1	86.7067	88.4988	88.7201	87.4992	0.0295145	0.00360296	-0.0163877	-0.0199907	0.145125	0.0197928	0.0553596	0.0702708	FALSE
TTK__281	P33981	R.VPVNLLNS#PDCDVK.T	20.14	21.76	28.95	25.0086	26.2361	24.6494	21.5223	20.7878	30.5276	20.6459	22.807	22.3547	TTK	23.6167	25.298	24.2792	21.9359	0.0992201	-0.0593025	-0.205732	-0.14643	0.22194	0.109555	1.75903	0.271868	FALSE
TTK__436	P33981	K.QS#PPISTSK.W	489.41	494.59	485.95	438.689	508.835	456.422	461.044	459.595	477.495	502.458	464.905	480.686	TTK	489.983	467.982	466.045	482.683	-0.0662794	-0.00598528	0.0446236	0.0506089	0.391554	0.0285308	0.237243	0.571235	FALSE
MCM4__19;23	P33991	R.AT#PAQT#PR.S	62.3928	54.7218	62.1966	76.3403	59.4765	66.1274	65.0506	63.366	71.8933	64.8388	58.3397	79.8783	MCM4	59.7704	67.3147	66.77	67.6856	0.171491	-0.0117226	0.00792652	0.0196491	0.576565	0.032467	0.01521	0.0439627	FALSE
MCM4__19	P33991	R.AT#PAQT#PR.S	354.96	303.6	301.18	299.113	288.964	313.058	252.896	281.42	285.625	314.908	311.958	295.178	MCM4	319.913	300.378	273.313	307.348	-0.0908997	-0.136225	0.033092	0.169317	0.412634	0.981977	0.304514	1.2269	FALSE
MCM4__120	P33991	R.QRPDLGS#AQK.G	453.23	411.45	410.9	428.377	450.481	400.9	399.157	390.593	398.925	432.489	402.388	436.155	MCM4	425.193	426.586	396.225	423.678	0.00471717	-0.106516	-0.00986898	0.0966474	0.0232021	0.784695	0.0558328	0.935551	FALSE
MCM4__131	P33991	K.GLQVDLQS#DGAAAEDIVASEQSLGQK.L	26.04	30.59	33.18	33.7719	28.6686	33.1376	43.0278	30.568	29.6282	29.013	29.9735	34.1883	MCM4	29.9367	31.8594	34.408	31.0583	0.0898051	0.111026	-0.0367415	-0.147767	0.293943	0.204119	0.130292	0.2773	FALSE
MCM7__500	P33993	R.S#LEQNIQLPAALLSR.F	40.49	31.35	27.37	34.1908	32.264	32.6397	31.5583	28.3681	33.5546	39.5468	33.1878	34.3693	MCM7	33.07	33.0315	31.1603	35.7013	-0.00167954	-0.0841326	0.112133	0.196265	0.00303351	0.463947	0.517977	0.841023	FALSE
SHMT2__266	P34897	K.VIPS#PFK.H	281.25	273.91	263.94	262.791	255.698	261.523	264.497	268.056	278.672	267.668	273.77	269.233	SHMT2	273.033	260.004	270.408	270.224	-0.0705426	0.0566041	0.0556187	-0.000985423	0.974826	0.92646	1.61572	0.0127968	FALSE
HSPA4__76	P34932	R.AFS#DPFVEAEK.S	87.2	88.48	85.14	84.465	72.039	83.5696	84.6323	91.4505	84.8389	82.5069	96.3733	88.3422	HSPA4	86.94	80.0246	86.9739	89.0742	-0.119577	0.120139	0.154564	0.0344248	0.654031	0.651932	0.730939	0.168862	FALSE
HSPA4__546	P34932	K.AES#EEM*ETSQAGSK.D	36.35	38.08	47.09	38.9594	34.2735	43.6452	32.871	35.8521	39.3449	40.3661	41.1181	39.2632	HSPA4	40.5067	38.9594	36.0227	40.2491	-0.0561892	-0.113065	0.0469878	0.160053	0.132355	0.368327	0.165522	0.842071	FALSE
CTNNA1__654;655;658	P35221	R.SRT#S#VQT#EDDQLIAGQSAR.A	16.0655	19.274	18.638	14.8912	26.7453	16.364	17.4294	23.6206	27.1938	17.35	22.0852	22.7873	CTNNA1	17.9925	19.3335	22.7479	20.7408	0.103708	0.234634	0.101372	-0.133262	0.120528	0.292427	0.121673	0.2326	FALSE
CTNNA1__641	P35221	R.TPEELDDS#DFETEDFDVR.S	318.15	315.51	339.64	322.872	304.106	311.018	322.309	296.244	302.239	333.95	332.817	321.537	CTNNA1	324.433	312.665	306.93	329.434	-0.0533031	-0.0267073	0.0753727	0.10208	0.544566	0.232062	1.12856	1.06919	FALSE
CTNNA1__658	P35221	R.TSVQT#EDDQLIAGQSAR.A	50.69	52.87	53.2	51.4363	45.4002	48.2091	52.8002	45.7245	44.0703	46.9838	52.8091	46.7832	CTNNA1	52.2533	48.3486	47.5317	48.8587	-0.11205	-0.0245832	0.015143	0.0397263	0.850688	0.0900387	0.0674843	0.147472	FALSE
CTNNB1__191	P35222	R.S#PQMVSAIVR.T	201.66	199.46	200.2	206.16	210.375	193.391	207.338	190.015	195.628	195.383	207.103	190.213	CTNNB1	200.44	203.309	197.66	197.566	0.0205007	-0.040648	-0.0413333	-0.00068526	0.19942	0.320854	0.331067	0.00430188	FALSE
CTNNB1__675	P35222	K.RLS#VELTSSLFR.T	80.64	77.48	80.91	85.3434	93.4851	74.7489	77.6991	77.6373	87.669	77.0306	78.0337	71.3685	CTNNB1	79.6767	84.5258	81.0018	75.4776	0.0852351	-0.0614385	-0.163344	-0.101905	0.330462	0.211122	0.635124	0.610493	TRUE
CTNNB1__552	P35222	R.TS#M*GGTQQQFVEGVR.M	282.23	295.62	293.33	280.445	295.131	305.478	290.331	305.595	290.929	272.028	272.809	271.498	CTNNB1	290.393	293.685	295.618	272.112	0.0162601	0.00946784	-0.11007	-0.119538	0.143466	0.0765684	1.01457	1.38152	TRUE
NF2__518	P35240	K.RLS#MEIEK.E	199.02	238.69	216.67	241.715	209.213	206.863	222.619	209.854	227.834	223.995	224.227	204.84	NF2	218.127	219.264	220.103	217.687	0.00750088	0.00550904	-0.0104102	-0.0159193	0.0236594	0.0219511	0.0407637	0.103856	TRUE
RFC1__156	P35251	K.NKPLS#PIK.L	272.42	329.97	285.79	292.123	361.379	313.535	388.074	375.798	385.514	342.36	352.393	369.042	RFC1	296.06	322.346	383.129	354.598	0.122719	0.24922	0.137578	-0.111643	0.415068	1.03306	0.598993	1.31496	FALSE
RFC1__73	P35251	R.IIYDSDSES#EETLQVK.N	102.65	101.75	94.42	90.2469	98.3882	91.5218	93.1406	83.9485	92.8685	102.861	89.8817	98.6161	RFC1	99.6067	93.3856	89.9859	97.1197	-0.0930421	-0.0535018	0.0565641	0.110066	0.790796	0.358434	0.330424	0.656616	FALSE
RFC1__368	P35251	K.ESVS#PEDSEK.K	766.04	759.8	653.73	653.984	601.211	655.66	596.549	562.996	634.084	651.579	618.632	559.277	RFC1	726.523	636.952	597.877	609.829	-0.189825	-0.0913361	-0.0627783	0.0285577	0.931029	0.646243	0.340923	0.128675	FALSE
RFC1__506	P35251	K.LERT#PQK.N	448.69	446.89	418.04	436.297	442.631	377.842	494.307	467.84	464.393	418.531	407.581	428.124	RFC1	437.873	418.924	475.513	418.078	-0.0638267	0.182799	-0.00291352	-0.185712	0.32724	1.02685	0.0124655	1.97255	FALSE
RFC1__108	P35251	R.QDPVTYIS#ETDEEDDFMCK.K	25.84	21.09	15.23	15.1281	18.0594	17.3065	16.449	14.7457	19.1704	13.8873	13.6628	11.9452	RFC1	20.72	16.8314	16.7884	13.1651	-0.299872	-0.00369067	-0.354435	-0.350745	0.478611	0.00899934	1.49606	1.05168	FALSE
RFC1__372	P35251	K.ESVSPEDS#EK.K	96.36	89.9	106.51	111.91	75.5705	92.9272	108.269	95.4487	89.4517	95.4054	93.6194	96.0202	RFC1	97.59	93.4693	97.7232	95.015	-0.0622413	0.0642095	0.0236633	-0.0405462	0.12702	0.128694	0.0474337	0.170779	FALSE
GTF2F1__389	P35269	R.GNS#RPGT#PSAEGGSTSSTLR.A	95.89	105.65	106.8	92.2138	82.9653	95.5284	89.2995	89.7628	81.7926	105.282	92.6604	93.6313	GTF2F1	102.78	90.2358	86.9516	97.1912	-0.187787	-0.0534872	0.107125	0.160613	1.15182	0.287275	0.557176	0.948814	FALSE
GTF2F1__449	P35269	K.TTPNS#GDVQVTEDAVR.R	41.62	44.8	48.6	45.8601	46.9784	48.4594	42.755	45.1646	54.1028	49.6342	48.5048	48.6633	GTF2F1	45.0067	47.0993	47.3408	48.9341	0.0655662	0.00737906	0.0551351	0.0477561	0.38278	0.0217126	0.922639	0.160925	FALSE
GTF2F1__385;389	P35269	R.GNS#RPGT#PSAEGGSTSSTLR.A	36.92	45.5166	42.2474	42.533	45.3167	40.8196	36.2977	42.1069	34.3943	35.6745	34.3019	43.4524	GTF2F1	41.5613	42.8898	37.5996	37.8096	0.0453932	-0.189915	-0.181882	0.00803298	0.173728	0.864332	0.678293	0.0189613	FALSE
GTF2F1__331	P35269	K.APT#PQEK.K	115.48	100.87	123.99	119.929	112.887	124.695	107.619	106.785	102.511	113.237	105.371	110.404	GTF2F1	113.447	119.17	105.638	109.671	0.0710118	-0.173896	-0.119847	0.054049	0.296533	1.3846	1.03418	0.636837	FALSE
GTF2F1__311	P35269	K.GVDEQSDSSEES#EEEKPPEEDKEEEEEK.K	86.83	116.13	84.63	126.377	157.438	170.867	105.487	152.413	215.989	87.806	94.6913	176.494	GTF2F1	95.8633	151.561	157.963	119.664	0.660844	0.0596904	-0.34091	-0.4006	1.50203	0.0622357	0.410465	0.374025	FALSE
GTF2F1__433	P35269	R.LDTGPQSLS#GK.S	141.56	124.21	133.05	141.57	126.679	154.879	127.74	127.915	117.453	129.049	124.393	112.91	GTF2F1	132.94	141.043	124.369	122.117	0.0853558	-0.181503	-0.207864	-0.026361	0.343476	0.779327	0.878586	0.139961	FALSE
GTF2F1__377	P35269	R.KPS#GGSSR.G	337.8	329.49	340.01	313.001	296.479	282.455	300.51	291.037	290.295	296.933	303.7	281.815	GTF2F1	335.767	297.311	293.947	294.149	-0.175484	-0.0164166	-0.0154257	0.000990937	1.43713	0.125789	0.103345	0.00896836	TRUE
GTF2F1__446	P35269	K.TT#PNSGDVQVTEDAVR.R	55.13	65.01	49.92	52.2374	51.5422	53.6881	53.8968	70.9185	66.8201	64.4254	58.1443	60.0564	GTF2F1	56.6867	52.4892	63.8785	60.8754	-0.110988	0.283308	0.213837	-0.0694719	0.353111	0.81071	1.45841	0.202716	FALSE
GTF2F1__221	P35269	R.IHDLEDDLEM*SSDAS#DASGEEGGR.V	102.81	108.59	112.71	117.955	149.206	137.328	128.028	162.277	166.716	116.913	110.919	154.074	GTF2F1	108.037	134.83	152.34	127.302	0.319619	0.176159	-0.0828855	-0.259044	1.05821	0.495512	0.17325	0.616594	FALSE
CBS__199	P35520	R.FDS#PESHVGVAWR.L	14.91	15.06	15.73	16.0281	15.0101	19.8405	11.3804	16.827	16.2911	19.4442	13.4059	16.3014	CBS	15.2333	16.9596	14.8328	16.3838	0.154869	-0.193307	-0.04983	0.143477	0.442499	0.393974	0.089661	0.249978	FALSE
MYH9__1714	P35579	R.DELADEIANSS#GK.G	88.36	92.99	110.97	95.8896	100.59	87.9549	89.1753	93.9403	88.5003	91.5087	104.038	93.7329	MYH9	97.44	94.8115	90.5386	96.4264	-0.0394514	-0.0665292	0.0243657	0.090895	0.120033	0.426292	0.109386	0.576921	FALSE
MYH9__1943	P35579	K.GAGDGS#DEEVDGK.A	684.81	733.17	786.11	684.706	708.782	760.98	732.899	693.707	732.502	733.6	762.494	826.292	MYH9	734.697	718.156	719.703	774.129	-0.0328518	0.00310444	0.108276	0.105172	0.168317	0.0195113	0.716433	0.756981	FALSE
MYH10__1937	P35580	R.GGPISFS#SSR.S	298.04	286.46	254.13	305.876	245.862	244.691	247.365	232.511	289.535	251.144	258.477	236.681	MYH10	279.543	265.476	256.47	248.768	-0.0744892	-0.04979	-0.0937846	-0.0439946	0.225074	0.124294	0.300242	0.151314	FALSE
MYH10__1975	P35580	K.TSDVNETQPPQS#E.-	170.37	180.23	156.07	153.684	164.309	178.298	177.741	157.393	177.415	169.604	184.31	178.788	MYH10	168.89	165.43	170.85	177.567	-0.0298604	0.0465037	0.102142	0.0556388	0.126801	0.214749	0.632379	0.341925	FALSE
MYH10__1956	P35580	R.QLHLEGASLELS#DDDTESK.T	233.45	233.17	253.45	266.311	217.132	222.139	214.011	236.02	248.976	238.229	239.341	262.614	MYH10	240.023	235.194	233.002	246.728	-0.0293229	-0.013508	0.0690687	0.0825766	0.0987042	0.0395142	0.253356	0.453688	FALSE
MYH10__1952;1956	P35580	R.QLHLEGAS#LELS#DDDTESK.T	18.7165	14.2354	18.2893	14.7017	15.1928	13.3933	16.5037	19.1853	15.6431	17.4676	16.1597	15.0022	MYH10	17.0804	14.4293	17.1107	16.2099	-0.243345	0.245903	0.167874	-0.0780286	0.70701	0.951432	0.913913	0.278642	FALSE
COPB2__859	P35606	R.STAQQELDGKPAS#PTPVIVASHTANK.E	867.67	898.76	926.16	857.808	823.049	917.985	859.367	839.652	893.576	951.386	926.648	910.822	COPB2	897.53	866.28	864.198	929.619	-0.0511259	-0.00347189	0.101805	0.105277	0.396985	0.0214328	0.865412	1.4839	FALSE
ADD1__12	P35611	R.AAVVTS#PPPTTAPHK.E	219.93	230.64	234.77	217.415	217.783	225.693	210.602	234.287	242.021	218.051	215.332	234.4	ADD1	228.447	220.297	228.97	222.594	-0.0524082	0.0557103	0.0149671	-0.0407432	0.68753	0.337958	0.124847	0.218955	FALSE
ADD1__669;707;710	P35611	K.EEEAHRPPS#PTEAPTEASPEPAPDPAPVAEEAAPSAVEEGAAADPGS#DGS#PGK.S	10.5402	13.9785	13.6566	8.06247	9.00279	10.5352	9.81895	6.19138	11.4486	9.59764	10.481	7.67965	ADD1	12.7251	9.20015	9.15299	9.25275	-0.467948	-0.00741381	0.00822539	0.0156392	1.19323	0.00883417	0.0158838	0.0184937	FALSE
ADD1__358	P35611	R.SPGS#PVGEGTGSPPK.W	255.71	273.95	261.51	251.996	263.832	284.958	269.744	276.464	281.526	263.565	265.616	284.045	ADD1	263.723	266.929	275.911	271.075	0.0174291	0.0477499	0.0222379	-0.025512	0.102533	0.340918	0.129653	0.253898	FALSE
ADD1__600	P35611	K.EKS#PPDQPAVPHPPPSTPIK.L	14.04	19.02	12.04	13.6437	14.23	11.0501	15.7397	14.3937	13.1582	16.1134	17.3989	14.6512	ADD1	15.0333	12.9746	14.4305	16.0545	-0.212473	0.153433	0.307285	0.153852	0.357702	0.514388	1.13457	0.676955	FALSE
ADD1__483	P35611	R.TSTS#AVPNLFVPLNTNPK.E	62.76	78.26	64.55	73.1971	60.3782	65.5256	69.0255	71.165	70.9641	54.0907	66.2297	64.7185	ADD1	68.5233	66.367	70.3849	61.6796	-0.0461297	0.0847998	-0.105672	-0.190471	0.127962	0.404721	0.367308	0.834481	FALSE
ADD1__366	P35611	R.SPGSPVGEGTGS#PPK.W	115.71	131.3	130.51	112.032	123.092	118.272	110.61	108.41	124.32	108.329	118.279	129.3	ADD1	125.84	117.798	114.447	118.636	-0.0952705	-0.0416459	0.0102195	0.0518653	0.580064	0.217325	0.0407907	0.205931	FALSE
ADD1__427	P35611	K.YSDVEVPASVTGYSFASDGDS#GTCSPLR.H	8.71	12.26	11.09	11.8252	11.1793	12.2525	13.1382	9.63264	12.9473	8.67492	11.0792	7.59547	ADD1	10.6867	11.7523	11.906	9.11652	0.137137	0.0187437	-0.366394	-0.385137	0.379072	0.0424411	0.940985	0.8417	FALSE
ADD1__358;366	P35611	R.SPGS#PVGEGT#GSPPK.W	93.8717	83.5167	87.9184	91.2035	88.1146	72.2776	77.5844	82.0809	84.7049	86.3708	95.5764	77.2471	ADD1	88.4356	83.8652	81.4567	86.3981	-0.0765546	-0.0420385	0.0429275	0.084966	0.269319	0.137159	0.116556	0.339672	FALSE
ADD1__669;707	P35611	K.EEEAHRPPS#PTEAPTEASPEPAPDPAPVAEEAAPSAVEEGAAADPGS#DGSPGK.S	19.5122	24.4129	15.175	23.247	18.3063	19.6344	16.4475	19.9061	19.6037	19.2604	22.6343	19.1996	ADD1	19.7	20.3959	18.6524	20.3648	0.0500824	-0.128916	-0.00220266	0.126713	0.0790212	0.395786	0.00545501	0.467609	FALSE
ADD2__592	P35612	K.ETAPEEPGS#PAK.S	372.78	378.89	371.72	354.137	330.198	367.665	354.231	315.455	352.781	380.037	346.352	362.941	ADD2	374.463	350.667	340.822	363.11	-0.0947245	-0.0410801	0.0503071	0.0913873	0.803469	0.229709	0.352543	0.619275	FALSE
ADD2__613;617	P35612	K.S#PLVS#PSK.S	157.137	159.904	165.112	173.377	140.178	156.935	154.343	144.711	141.081	191.12	166.371	153.013	ADD2	160.718	156.83	146.712	170.168	-0.0353286	-0.0962145	0.11776	0.213975	0.137905	0.387992	0.379865	0.795076	FALSE
ADD2__530	P35612	R.S#PSTESQLMSK.G	81.03	67.57	75.41	76.006	69.9536	80.2347	63.4226	75.1145	68.1585	65.1929	70.6721	69.0111	ADD2	74.67	75.3981	68.8985	68.292	0.0139999	-0.130055	-0.142811	-0.0127561	0.0507	0.647921	0.903467	0.0542199	FALSE
ADD2__600	P35612	K.SAPAS#PVQSPAK.E	62.88	59.39	57.04	51.4156	54.0109	54.2814	57.029	49.3824	53.7237	60.9696	61.9115	54.741	ADD2	59.77	53.236	53.3784	59.2074	-0.16702	0.00385394	0.153375	0.149521	1.38424	0.0191937	0.989498	0.858421	FALSE
BSG__362	P35613	R.RKPEDVLDDDDAGS#APLK.S	550.87	522.42	547.14	545.88	545.659	575.896	541.834	536.5	579.22	583.459	580.856	524.906	BSG	540.143	555.812	552.518	563.074	0.0412546	-0.00857547	0.0187268	0.0273022	0.509797	0.0682151	0.120075	0.169278	FALSE
NUP214__678	P35658	K.PGS#PQAK.S	1368.38	1419.92	1242.25	1172.51	1134.34	1272.85	1247.62	1067.47	1212.99	1376.37	1205.56	1158.62	NUP214	1343.52	1193.23	1176.03	1246.85	-0.171139	-0.0209532	0.0634106	0.0843638	1.03503	0.0882381	0.270528	0.338512	FALSE
NUP214__646	P35658	K.SSVLPS#PSGR.S	70.96	67.03	69.4	62.5397	49.6877	63.8999	60.3166	70.7392	62.3217	55.6562	62.7725	58.5326	NUP214	69.13	58.7091	64.4591	58.9871	-0.235727	0.1348	0.00681524	-0.127985	0.851075	0.438847	0.0180894	0.629047	FALSE
NUP214__1312	P35658	K.LET#PPSK.L	150.37	140.27	141.97	153.554	138.752	139.032	138.455	131.219	121.651	134.96	140.713	124.54	NUP214	144.203	143.779	130.442	133.404	-0.0042513	-0.140449	-0.108046	0.0324025	0.0242102	0.902076	0.69447	0.16427	FALSE
NUP214__670	P35658	R.IT#PPAAK.P	428.04	414.92	422.36	397.702	401.432	452.59	389.299	389.218	413.269	421.055	404.224	418.537	NUP214	421.773	417.242	397.262	414.605	-0.0155851	-0.0707911	-0.00914469	0.0616464	0.0840705	0.414801	0.0468155	0.80847	FALSE
NUP214__657	P35658	R.SAQGSSS#PVPSM*VQK.S	66.59	78.65	79.38	69.1708	67.9006	81.8827	79.1464	79.4721	73.5484	76.388	78.2293	73.2927	NUP214	74.8733	72.9847	77.389	75.97	-0.0368583	0.0845342	0.0578357	-0.0266986	0.112301	0.358615	0.236826	0.229997	FALSE
NUP214__940	P35658	K.VPAKLS#PM*K.Q	92.62	109.7	103.9	98.2453	100.396	82.9629	101.081	99.9509	95.1976	92.7007	71.103	94.323	NUP214	102.073	93.8679	98.743	86.0422	-0.120902	0.0730466	-0.125587	-0.198634	0.478764	0.324507	0.346247	0.64248	FALSE
NUP214__434;437	P35658	K.SPGSTPT#T#PTSSQAPQK.L	252.098	225.754	234.867	235.897	230.989	232.023	224.316	207.473	211.333	199.141	206.706	214.078	NUP214	237.573	232.969	214.374	206.642	-0.0282324	-0.12001	-0.17301	-0.0529995	0.211828	1.2389	1.76367	0.504845	FALSE
DEK__51	P35659	K.S#LIVEGK.R	1509.75	1520.31	1385.7	1613.69	1543.8	1548.28	1503.98	1416.74	1595.81	1651.04	1465.42	1628.17	DEK	1471.92	1568.59	1505.51	1581.55	0.0917709	-0.0592202	0.0118649	0.0710851	0.850127	0.453516	0.0698743	0.413732	FALSE
DEK__231	P35659	K.CPEILSDESS#SDEDEKK.N	83.81	99.73	92.68	107.167	126.082	127.389	96.5884	98.1289	149.85	82.0626	92.3124	95.9677	DEK	92.0733	120.213	114.856	90.1143	0.384733	-0.0657668	-0.415761	-0.349994	1.53586	0.0990787	1.61716	0.535934	FALSE
DEK__307	P35659	K.ESESEDSS#DDEPLIK.K	78.61	84.25	79.43	79.3462	83.6153	89.2326	74.3192	94.8778	89.1511	85.0018	81.3145	97.6885	DEK	80.7633	84.0647	86.116	88.0016	0.0578001	0.0347812	0.0660291	0.0312479	0.406851	0.106514	0.268989	0.0845162	FALSE
DEK__251	P35659	K.EESSDDEDKES#EEEPPKK.T	239.01	271.27	233.36	258.24	250.438	315.638	247.468	246.162	317.644	264.336	246.156	279.043	DEK	247.88	274.772	270.425	263.178	0.148594	-0.0230086	-0.0621954	-0.0391868	0.475434	0.0475028	0.189676	0.0986523	FALSE
ATP7B__132	P35670	K.AAS#WPSR.S	51.11	51.56	52.03	49.8091	43.6629	40.9001	48.6134	49.6304	47.4045	48.2635	54.8573	50.321	ATP7B	51.5667	44.7907	48.5494	51.1473	-0.203239	0.116255	0.191458	0.0752033	0.912992	0.541401	0.885026	0.504305	FALSE
ARL2__45	P36404	K.FNGEDIDTIS#PTLGFNIK.T	78.06	87.66	79.53	94.1626	66.2392	78.6553	82.0076	68.3292	64.2643	86.1621	70.166	76.9922	ARL2	81.75	79.6857	71.5337	77.7734	-0.0368977	-0.155698	-0.035044	0.120654	0.0816666	0.342517	0.0707262	0.366993	FALSE
MAP2K2__306	P36507	R.PVS#GHGMDSR.P	174.04	161.06	195.45	171.891	153.732	175.314	139.364	125.316	146.561	169.208	181.929	161.06	MAP2K2	176.85	166.979	137.08	170.732	-0.0828584	-0.284647	0.032066	0.316713	0.332366	1.50712	0.155194	1.74261	FALSE
MAP2K2__295	P36507	R.PVVDGEEGEPHSIS#PR.P	286.71	285.56	284.82	300.883	280.147	302.005	255.113	237.884	243.909	297.755	308.965	330.046	MAP2K2	285.697	294.345	245.636	312.256	0.043023	-0.260988	0.0852202	0.346208	0.458911	2.16804	0.677423	2.09722	FALSE
MAP2K2__394	P36507	R.LNQPGT#PTR.T	537.83	560.36	501.73	536.98	563.737	500.239	517.544	465.306	461.255	525.713	537.577	562.042	MAP2K2	533.307	533.652	481.368	541.777	0.000933443	-0.148758	0.0218011	0.170559	0.00449959	0.946918	0.138736	1.2338	FALSE
RPL4__295	P36578	R.ILKS#PEIQR.A	294.1	290.87	261.59	263.896	300.037	274.841	285.444	336.102	308.903	271.541	273.132	321.633	RPL4	282.187	279.591	310.15	288.769	-0.0133306	0.149646	0.0465948	-0.103051	0.0604739	0.760133	0.175252	0.412246	FALSE
PGM1__117	P36871	K.AIGGIILTAS#HNPGGPNGDFGIK.F	437.81	459.02	414.3	469.587	396.36	403.42	494.365	343.544	333.245	420.653	512.152	210.445	PGM1	437.043	423.122	390.385	381.083	-0.0467026	-0.116177	-0.150967	-0.0347901	0.196313	0.21512	0.161974	0.0298286	FALSE
GNL1__51	P36915	R.EEQTDTS#DGESVTHHIR.R	66.45	67.65	86.07	91.2742	77.9557	80.0476	80.8474	81.228	87.286	59.7133	73.383	78.8886	GNL1	73.39	83.0925	83.1205	70.6616	0.179135	0.000485665	-0.233791	-0.234277	0.55294	0.00193048	0.798178	0.82583	FALSE
TALDO1__237	P37837	K.TIVMGAS#FR.N	35.11	30.67	35.84	31.7348	36.6525	28.2765	23.4306	31.3494	38.1849	35.0063	27.7091	30.5671	TALDO1	33.8733	32.2213	30.9883	31.0941	-0.0721362	-0.056291	-0.0513707	0.00492031	0.217675	0.0877807	0.127972	0.00714189	FALSE
RBMX__174	P38159	R.SS#SGMGGR.A	189.33	199.89	191.12	204.3	202.047	174.746	188.694	187.145	186.568	202.92	201.897	198.725	RBMX	193.447	193.698	187.469	201.181	0.00186961	-0.0471511	0.0546861	0.101837	0.00791001	0.236878	0.288917	2.6032	FALSE
RBMX__352	P38159	R.GLPPS#M*ER.G	1305.64	1285.57	1285.85	1365.61	1263.32	1317.41	1254.06	1228.03	1295.48	1330.52	1327.6	1292.3	RBMX	1292.35	1315.45	1259.19	1316.81	0.0255529	-0.0630564	0.00148831	0.0645447	0.284888	0.702337	0.0136225	1.09836	FALSE
RBMX__332	P38159	R.S#DLYSSGR.D	180.11	162.05	180.4	179.243	163.539	170.084	173.786	168.345	176.804	169.894	187.032	180.432	RBMX	174.187	170.955	172.978	179.119	-0.0270152	0.0169707	0.0672995	0.0503287	0.15881	0.141636	0.53168	0.452725	FALSE
RBMX__165	P38159	R.S#APSGPVR.S	77.57	76.82	87.52	91.4599	74.0691	79.9408	75.3264	76.3263	83.0645	86.1161	77.5661	80.9937	RBMX	80.6367	81.8233	78.2391	81.5586	0.0210753	-0.064622	-0.00467408	0.0599479	0.0665458	0.24161	0.0150857	0.404973	FALSE
RBMX__215	P38159	R.DDGYS#TK.D	732.37	715.7	690.05	750.504	695.415	778.916	608.908	678.055	706.593	795.327	769.61	730.051	RBMX	712.707	741.611	664.519	764.996	0.0573551	-0.158354	0.0447885	0.203142	0.431149	0.942638	0.30529	1.27691	FALSE
RBMX__88	P38159	K.VEQATKPS#FESGR.R	283.79	277.17	259.72	268.888	281.939	271.639	274.182	257.508	277.785	275.183	272.4	280.145	RBMX	273.56	274.155	269.825	275.909	0.00313601	-0.0229686	0.00920084	0.0321694	0.0238506	0.225321	0.139355	0.357677	FALSE
RBMX__208	P38159	R.DVYLS#PR.D	553.59	528.93	500.89	512.642	493.154	491.681	441.653	421.664	439.176	495.194	457.433	458.418	RBMX	527.803	499.159	434.164	470.348	-0.0805018	-0.201257	-0.0857689	0.115488	0.71693	2.66052	0.879919	1.08847	FALSE
RBMX__189	P38159	R.DS#YGGPPR.R	335.63	339.64	335.07	332.463	306.859	342.938	276.353	301.819	295.784	340.26	320.396	332.856	RBMX	336.78	327.42	291.319	331.171	-0.0406644	-0.168544	0.016433	0.184977	0.323164	1.23709	0.109109	1.77792	FALSE
BRCA1__1342	P38398	K.ELVS#DDEER.G	461.71	454.29	431.91	414.718	430.484	432.821	422.501	393.816	437.766	462.38	434.07	443.417	BRCA1	449.303	426.008	418.028	446.622	-0.0768105	-0.0272803	0.0681765	0.0954569	0.977353	0.21194	0.92213	0.830568	FALSE
BRCA1__1524	P38398	R.NYPS#QEELIK.V	62.84	60.45	64.35	69.1401	69.5187	74.2599	63.3811	67.8848	72.2241	74.0042	63.8327	68.9957	BRCA1	62.5467	70.9729	67.83	68.9442	0.182335	-0.0653439	-0.0418384	0.0235055	1.75958	0.43361	0.230997	0.102874	FALSE
BRCA1__1007	P38398	K.NLLEENFEEHS#MSPER.E	29.91	39.34	35.6	27.2927	27.3021	35.7246	35.2259	29.8452	38.2406	35.6882	33.7919	44.5509	BRCA1	34.95	30.1065	34.4372	38.0103	-0.21522	0.193897	0.336319	0.142422	0.545466	0.506742	0.838593	0.357337	FALSE
BRCA1__1174	P38398	K.ESS#AVFSK.S	118.25	120.38	125.83	129.025	113.713	140.135	114.749	136.391	98.7989	132.272	130.85	134.302	BRCA1	121.487	127.624	116.646	132.475	0.0711059	-0.129763	0.0538115	0.183575	0.290734	0.336338	0.227419	0.548359	FALSE
COIL__570	P38432	R.LIIESPSNT#SSTEPA.-	116.5	101.4	102.2	109.54	108.927	112.507	106.087	111.835	98.3899	113.182	104.444	105.563	COIL	106.7	110.324	105.437	107.729	0.0481924	-0.0653671	-0.0343397	0.0310274	0.267739	0.473658	0.343709	0.181579	FALSE
COIL__303	P38432	K.LGFSLT#PSK.G	234.03	250.13	232.5	208.498	254.248	221.513	201.159	234.637	219.147	213.986	224.184	240.151	COIL	238.887	228.086	218.314	226.107	-0.066748	-0.0631722	-0.0125727	0.0505995	0.281862	0.226945	0.0425319	0.24958	FALSE
COIL__240	P38432	K.GSVSVCS#K.E	295.05	274.02	314.52	318.393	331.28	402.16	286.364	284.57	347.581	244.977	301.908	309.868	COIL	294.53	350.611	306.172	285.584	0.251458	-0.195532	-0.295955	-0.100424	0.819282	0.59187	0.903332	0.285463	FALSE
COIL__122	P38432	R.AFQLEEGEET#EPDCK.Y	81.58	91.2	102.12	88.969	104.902	107.186	98.7854	96.9239	126.477	79.3789	90.5395	92.8552	COIL	91.6333	100.352	107.395	87.5912	0.131128	0.0978582	-0.196214	-0.294073	0.455725	0.245105	0.816176	0.788983	FALSE
GGCX__11	P38435	R.TS#PSSDK.V	1212.59	1204.2	1265.31	1098.5	1083.47	1283.39	1084.53	1068.02	1110.23	1236.12	1092.18	1138.45	GGCX	1227.37	1155.12	1087.59	1155.59	-0.0875284	-0.0868999	0.000587936	0.0874878	0.42098	0.393347	0.00197714	0.609021	FALSE
EIF4A3__163	P38919	K.LDYGQHVVAGT#PGR.V	231.27	252.22	270	243.354	242.648	264.475	241.968	235.412	236.095	226.713	238.897	236.452	EIF4A3	251.163	250.159	237.825	234.021	-0.00578273	-0.0729425	-0.0962069	-0.0232644	0.0250474	0.653937	0.8565	0.361205	FALSE
ANP32A__15	P39687	R.NRT#PSDVK.E	348.36	354.98	339.3	325.785	350.358	359.618	365.009	364.487	377.203	364.33	348.596	364.4	ANP32A	347.547	345.254	368.9	359.109	-0.00955042	0.0955721	0.056765	-0.0388071	0.0705085	0.884841	0.508334	0.654828	FALSE
CAP2__311	P40123	K.SHTPS#PT#SPK.S	23.5	18.48	22.9	17.8777	25.7386	21.4268	14.3042	15.5234	21.8307	26.0729	18.3724	22.382	CAP2	21.6267	21.681	17.2194	22.2758	0.00362134	-0.332398	0.0390436	0.371441	0.00639209	0.61513	0.0651349	0.717008	FALSE
CAP2__309;311	P40123	K.SHTPS#PT#SPK.S	92.8367	100.833	98.9934	94.5279	101.336	111.53	88.2901	87.8498	85.538	97.8913	95.4929	103.243	CAP2	97.5544	102.465	87.226	98.8759	0.0708487	-0.232298	-0.0514368	0.180861	0.356841	1.06092	0.252072	1.59797	FALSE
CAP2__301	P40123	R.AQGGQTQS#PTK.S	15.16	16.22	17.74	14.3286	11.3185	16.7896	18.2498	12.2401	14.765	17.3031	15.617	19.9968	CAP2	16.3733	14.1455	15.085	17.639	-0.211	0.0927649	0.318421	0.225656	0.527399	0.148545	0.785343	0.511642	FALSE
TXLNA__19	P40222	K.SS#PGQPEAGPEGAQER.P	318.91	324.2	341.49	324.515	336.968	321.335	323.539	301.746	341.425	330.108	362.633	362.82	TXLNA	328.2	327.606	322.237	351.854	-0.00261303	-0.0238415	0.103013	0.126854	0.0236921	0.15608	0.846824	0.871403	FALSE
TXLNA__515	P40222	R.RPEGPGAQAPSS#PR.V	632.85	666.32	644.6	731.613	709.331	694.243	687.449	710.416	674.813	663.947	650.12	688.17	TXLNA	647.923	711.729	690.893	667.412	0.135504	-0.0428654	-0.0927497	-0.0498843	1.90956	0.622552	1.33406	0.702198	FALSE
CCT6A__205	P40227	K.SETDTS#LIR.G	426.77	427.53	497.25	390.454	422.797	455.495	441.25	412.563	448.355	430.063	409.667	445.616	CCT6A	450.517	422.915	434.056	428.449	-0.0912116	0.0375119	0.0187536	-0.0187583	0.385606	0.192923	0.0900928	0.137106	FALSE
USP8__719	P40818	R.SYSS#PDITQAIQEEEKR.K	212.3	225.39	242.84	229.667	232.262	223.097	217.243	227.649	228.654	212.797	215.97	239.166	USP8	226.843	228.342	224.516	222.644	0.0095004	-0.0243813	-0.0364576	-0.0120763	0.0534857	0.345209	0.243255	0.0700763	FALSE
USP8__577	P40818	K.RCPT#PEIQK.K	117.1	107.99	107.55	113.643	134.486	137.714	118.57	108.833	133.558	99.0809	99.0305	99.6852	USP8	110.88	128.614	120.32	99.2655	0.214053	-0.0961707	-0.373687	-0.277517	0.88792	0.327179	1.22145	1.00258	FALSE
PEX19__54	P40855	R.S#PGDTAK.D	475.23	357.29	459.19	420.305	440.586	338.396	347.199	482.48	349.997	457.46	526.566	503.157	PEX19	430.57	399.762	393.225	495.728	-0.107105	-0.0237872	0.310405	0.334192	0.252041	0.0405229	1.14479	0.871558	FALSE
PEX19__147	P40855	K.NATDLQNSS#MSEEELTK.A	47.18	49.61	55.27	41.6797	50.9524	38.5699	36.9285	52.9105	35.219	56.0114	63.2398	57.9019	PEX19	50.6867	43.734	41.686	59.051	-0.212851	-0.0691924	0.433207	0.502399	0.692347	0.108502	1.47078	1.11763	FALSE
MDH1__332	P40925	K.ESAFEFLS#SA.-	11.14	9.65	8.34	6.47446	9.15673	9.53698	9.92902	10.5305	8.85428	10.9079	8.91085	7.80587	MDH1	9.71	8.38939	9.77126	9.20822	-0.210905	0.219978	0.134356	-0.0856216	0.450047	0.53465	0.244239	0.205969	FALSE
NAA10__216	P41227	K.DLSEVS#ETTESTDVK.D	102.29	98.58	101.95	96.4852	99.2986	102.052	102.675	93.8419	99.5166	87.1302	99.0243	104.169	NAA10	100.94	99.2787	98.6778	96.7745	-0.0239423	-0.00875858	-0.0368566	-0.0280981	0.341139	0.0681021	0.170145	0.119583	FALSE
NAA10__218	P41227	K.DLSEVSET#TESTDVK.D	32.68	31.54	41.23	31.327	32.2249	28.4936	34.9959	32.4794	40.5993	24.8814	31.2096	38.0994	NAA10	35.15	30.6818	36.0248	31.3968	-0.19614	0.231607	0.0332329	-0.198374	0.554182	0.846552	0.059603	0.428692	FALSE
NAA10__186	P41227	K.GNS#PPSSGEACR.E	99.46	91.39	92.84	106.282	116.888	129.438	100.352	113.902	140.534	72.9695	85.7362	96.6274	NAA10	94.5633	117.536	118.263	85.111	0.313752	0.008889	-0.465686	-0.474575	1.21265	0.0175011	1.55959	1.05663	FALSE
NAA10__233	P41227	K.DSSEASDS#AS.-	13.23	5.49	8.97	8.05124	10.3559	9.35819	10.9521	12.6128	12.2154	8.31387	10.6305	7.64194	NAA10	9.23	9.2551	11.9268	8.86211	0.00391817	0.365884	-0.0625985	-0.428482	0.00337096	1.43752	0.12736	1.24714	FALSE
NAA10__205	P41227	K.GLAAEDS#GGDSK.D	622.48	660.72	721.11	673.122	634.891	748.017	660.734	661.478	695.669	661.279	702.056	717.069	NAA10	668.103	685.343	672.627	693.468	0.0367552	-0.0270202	0.0170022	0.0440225	0.145678	0.127116	0.0750805	0.433554	FALSE
KDM5C__301	P41229	K.EELSHS#PEPCTK.M	25.18	19.89	22.89	25.3224	25.3025	34.0391	29.2259	26.5573	35.3072	17.0779	25.6412	23.0324	KDM5C	22.6533	28.2213	30.3634	21.9172	0.317062	0.105549	-0.364723	-0.470272	0.725839	0.213307	0.747356	1.09603	FALSE
KDM5C__1359	P41229	K.VQGLLENGDSVTS#PEK.V	127.11	153.2	140.93	142.121	141.283	145.95	143.61	166.397	143.967	144.256	142.966	143.984	KDM5C	140.413	143.118	151.324	143.735	0.0275245	0.0804404	0.00621038	-0.07423	0.12143	0.408643	0.146277	0.376718	FALSE
KDM5C__287	P41229	K.VESTS#PK.T	903.44	918.31	846.63	861.44	857.192	828.897	944.583	898.601	949.196	878.831	812.4	874.282	KDM5C	889.46	849.176	930.793	855.171	-0.0668655	0.132397	0.0101487	-0.122248	0.70194	1.7333	0.0874373	1.28306	FALSE
PPP1R2__122	P41236	R.IQEQES#S#GEEDSDLSPEER.E	132.6	126.67	162.16	133.01	171.858	162.651	146.325	146.929	153.608	165.574	162.435	136.679	PPP1R2	140.477	155.84	148.954	154.896	0.149731	-0.0651934	-0.00876114	0.0564322	0.405516	0.208372	0.0210781	0.231317	FALSE
PPP1R2__121;122	P41236	R.IQEQES#S#GEEDSDLSPEER.E	147.224	161.436	141.195	138.536	166.265	178.305	134.023	157.374	147.366	151.401	164.408	151.335	PPP1R2	149.952	161.036	146.254	155.715	0.102883	-0.138899	-0.0484756	0.0904235	0.333773	0.453859	0.151845	0.501848	FALSE
IARS1__1047	P41252	K.PYPVS#PSDK.V	385.45	310.38	444.88	385.955	236.52	415.133	345.959	211.653	288.674	393.147	385.738	331.717	IARS1	380.237	345.87	282.096	370.201	-0.136669	-0.294045	0.0980798	0.392125	0.193156	0.392826	0.147984	0.860797	FALSE
SLC19A1__225	P41440	R.CETSAS#ELER.M	236.06	223.57	200.56	208.392	234.458	256.563	235.083	238.024	293.857	201.874	193.274	199.2	SLC19A1	220.063	233.138	255.655	198.116	0.0832647	0.133012	-0.234837	-0.367849	0.303839	0.398272	0.90663	1.03403	FALSE
SLC19A1__503	P41440	K.GLGGLQPAQSPPLS#PEDSLGAVGPASLEQR.Q	17.77	19.09	17.11	14.9952	16.5181	16.6583	12.0693	15.1431	17.1684	13.852	14.0829	13.8328	SLC19A1	17.99	16.0572	14.7936	13.9226	-0.163974	-0.118249	-0.205795	-0.0875457	1.14907	0.308578	1.26732	0.210079	FALSE
TMPO__160	P42166	R.SST#PLPTISSSAENTR.Q	224.36	235.88	205.78	266.607	260.771	205.821	214.326	191.747	199.53	236.814	234.249	204.138	TMPO	222.007	244.4	201.868	225.067	0.138639	-0.275832	-0.118888	0.156944	0.426254	0.827297	0.353508	0.82993	FALSE
TMPO__67;74	P42166	K.GPPDFSS#DEEREPT#PVLGSGAAAAGR.S	69.5158	65.1788	70.3727	83.7034	77.5243	71.6534	69.3447	87.999	64.1984	83.3337	76.9886	71.8115	TMPO	68.3558	77.627	73.8473	77.3779	0.183496	-0.0720129	-0.00463668	0.0673762	1.00079	0.173295	0.0171662	0.161601	FALSE
TMPO__424	P42166	K.FQETEFLS#PPR.K	228.98	242.54	241.77	219.121	241.425	235.629	230.268	236.816	227.509	250.125	246.503	253.173	TMPO	237.763	232.059	231.531	249.934	-0.0350372	-0.003283	0.107057	0.11034	0.283287	0.0236681	0.973449	2.12577	FALSE
TMPO__67	P42166	K.GPPDFS#S#DEEREPTPVLGSGAAAAGR.S	108.78	97.11	117.21	111.339	107.942	121.902	116.504	104.982	92.1054	104.209	110.243	111.331	TMPO	107.7	113.728	104.531	108.594	0.0785645	-0.121658	-0.0666349	0.0550234	0.343811	0.471103	0.445742	0.201111	FALSE
TMPO__66;67	P42166	K.GPPDFS#S#DEEREPTPVLGSGAAAAGR.S	240.551	240.542	235.642	265.713	271.215	254.279	206.323	259.974	237.833	238.399	256.537	271.965	TMPO	238.912	263.736	234.71	255.634	0.142615	-0.168215	-0.0450148	0.123201	1.54607	0.707693	0.29101	0.482949	FALSE
TMPO__184	P42166	R.QNGSNDSDRYS#DNEEGK.K	48.82	48.98	55.69	51.2629	56.4091	67.5111	56.4026	52.1796	49.1433	64.8302	64.6044	56.4865	TMPO	51.1633	58.3944	52.5752	61.9737	0.190719	-0.151448	0.0858271	0.237275	0.568077	0.450715	0.251242	1.24409	FALSE
TMPO__66	P42166	K.GPPDFS#S#DEEREPTPVLGSGAAAAGR.S	139.64	147.03	148.54	142.976	157.206	155.847	149.922	150.466	151.435	150.72	159.012	172.456	TMPO	145.07	152.01	150.608	160.729	0.0674161	-0.0133672	0.0804682	0.0938353	0.561651	0.104094	0.479382	0.600778	FALSE
TMPO__66;67;74	P42166	K.GPPDFS#S#DEEREPT#PVLGSGAAAAGR.S	89.6457	82.9276	93.1221	95.0702	103.077	97.7517	96.7507	112.358	91.9448	98.683	98.8247	99.3291	TMPO	88.5652	98.6328	100.351	98.9456	0.155329	0.0249194	0.00456755	-0.0203518	1.2177	0.089438	0.0425888	0.075315	FALSE
TMPO__74	P42166	K.GPPDFS#S#DEEREPT#PVLGSGAAAAGR.S	194.41	184.3	199.75	163.821	178.85	168.478	179.058	184.419	161.78	189.995	189.452	162.46	TMPO	192.82	170.383	175.086	180.636	-0.178471	0.0392775	0.0843002	0.0450227	1.61784	0.222199	0.4115	0.185186	FALSE
TMPO__306	P42167	K.HAS#PILPITEFSDIPR.R	65.57	71.52	68.35	62.1411	68.3654	74.6205	60.3572	69.5089	60.2971	74.8041	66.0637	64.4023	TMPO_1	68.48	68.3757	63.3877	68.4234	-0.00219948	-0.10928	0.00100608	0.110286	0.0083923	0.45309	0.00322225	0.493602	FALSE
TMPO__183	P42167	R.QNGSNDS#DRY#SDNEEDSK.I	23.39	30.52	34.53	40.059	32.9645	30.8453	29.1172	30.509	28.116	32.1444	26.5204	35.4362	TMPO_1	29.48	34.6229	29.2474	31.367	0.231991	-0.243419	-0.142479	0.10094	0.525939	0.72607	0.355102	0.296878	FALSE
TMPO__180;183	P42167	R.QNGSNDS#DRY#SDNEEDSK.I	51.501	52.5743	42.121	57.1378	51.1828	54.7916	30.1791	40.572	50.6508	44.7135	45.8779	38.7268	TMPO_1	48.7321	54.3707	40.4673	43.1061	0.157958	-0.426075	-0.334939	0.091136	0.640535	0.873364	1.74625	0.149649	FALSE
TMPO__208	P42167	R.AKT#PVTLK.Q	213.89	214.7	194.94	226.871	236.494	198.78	236.943	223.245	219.871	248.25	194.394	220.708	TMPO_1	207.843	220.715	226.687	221.117	0.0866895	0.0385129	0.00262415	-0.0358887	0.406459	0.176185	0.00682033	0.118512	FALSE
STAT1__727	P42224	R.LQTTDNLLPMS#PEEFDEVSR.I	73.87	74.32	67.3	60.3715	55.6226	60.7971	60.7934	63.7971	62.9994	69.1903	63.4907	59.0173	STAT1	71.83	58.9304	62.53	63.8994	-0.285574	0.0855353	0.11679	0.031255	1.90618	0.824062	0.631744	0.158782	FALSE
MTREX__40	P42285	K.GPPGS#ADK.A	141.1	127.82	153.85	140.096	134.992	162.159	111.383	136.972	117.429	134.057	152.124	154.845	MTREX	140.923	145.749	121.928	147.008	0.0485746	-0.257455	0.0124138	0.269869	0.161402	0.980935	0.0403218	1.15567	FALSE
PI4KA__265	P42356	K.TSSVSSISQVS#PER.G	18.44	25.27	23.01	18.1609	25.4092	26.6776	18.4423	20.2212	25.0855	21.4206	21.4704	21.3708	PI4KA	22.24	23.4159	21.2497	21.4206	0.0743306	-0.140046	-0.128489	0.0115575	0.129074	0.25836	0.275354	0.0272204	FALSE
EPS15__814	P42566	K.LNDPFQPFPGNDS#PK.E	134.87	147.65	133.01	111.557	124.932	126.507	124.759	124.895	127.373	137.366	128.873	120.098	EPS15	138.51	120.999	125.676	128.779	-0.194998	0.0547153	0.0899098	0.0351945	1.24383	0.367782	0.492823	0.222662	FALSE
EPS15__563	P42566	R.SS#PELLPSGVTDENEVTTAVTEK.V	306.42	304.81	311.34	316.621	297.583	313.451	298.638	325.82	304.302	307.607	305.246	315.362	EPS15	307.523	309.218	309.586	309.405	0.0079302	0.00171629	0.000870292	-0.000846003	0.0935253	0.0118804	0.00907164	0.00651884	FALSE
EPS15__324	P42566	K.NIIGSS#PVADFSAIK.E	17.27	26.83	20.5	14.2639	20.8557	18.3522	25.9875	20.79	19.7311	24.6144	20.0763	20.3193	EPS15	21.5333	17.8239	22.1695	21.67	-0.272756	0.314763	0.281885	-0.0328782	0.463158	0.730314	0.716435	0.0716546	FALSE
EPS15__796	P42566	K.LDS#PDPFK.L	137.93	147.44	130.08	132.241	135.895	134.209	142.752	126.537	148.25	143.77	132.722	119.457	EPS15	138.483	134.115	139.18	131.983	-0.0462395	0.0534757	-0.0231209	-0.0765966	0.320799	0.28422	0.101608	0.305624	FALSE
MLLT3__371	P42568	K.STLPPFDDIVDPNDSDVEENIS#SK.S	23.87	20.27	17.91	23.7765	21.2649	17.0493	16.6401	17.6121	18.98	16.6789	20.2139	20.1641	MLLT3	20.6833	20.6969	17.7441	19.019	0.000947009	-0.22208	-0.121977	0.100103	0.00169134	0.571607	0.290747	0.385803	FALSE
CASP2__340	P42575	K.NHAGS#PGCEESDAGK.E	58.59	56.53	55.97	68.685	79.7888	102.362	70.1992	68.4549	91.2462	58.8703	67.3084	61.6142	CASP2	57.03	83.612	76.6334	62.5976	0.551989	-0.125737	-0.417602	-0.291865	0.941387	0.219082	0.791696	0.727613	FALSE
RPS27__11	P42677	K.DLLHPS#PEEEK.R	526.36	523.65	466.44	471.07	493.859	499.267	472.032	418.533	474.272	611.893	557.067	572.912	RPS27	505.483	488.065	454.946	580.624	-0.0505888	-0.10138	0.250529	0.35191	0.319281	0.691349	1.83214	2.15438	FALSE
ABL2__936	P42684	K.VPVLIS#PTLK.H	39.14	36.5	35.96	34.2601	37.2149	36.0288	39.6718	39.0017	40.0842	41.1409	40.658	39.2594	ABL2	37.2	35.8346	39.5859	40.3528	-0.0539491	0.143632	0.171315	0.0276821	0.449325	1.44278	1.79205	0.498386	FALSE
ABL2__820	P42684	R.TVSTSS#QPEENVDR.A	40.18	40.43	41.29	45.8293	35.5502	40.8666	33.5684	34.5066	46.8783	47.7009	28.5743	36.5731	ABL2	40.6333	40.7487	38.3178	37.6161	0.00409141	-0.0887409	-0.115405	-0.0266643	0.0120598	0.175073	0.1857	0.0336802	FALSE
ABL2__620	P42684	R.GAQASSGS#PALPR.K	78.81	75.86	77.07	91.1176	74.5962	57.8875	68.0545	69.3947	69.4256	68.2462	74.2126	54.8948	ABL2	77.2467	74.5338	68.9583	65.7846	-0.0515786	-0.11217	-0.180145	-0.0679746	0.0945893	0.207608	0.313179	0.197471	FALSE
ABL2__631	P42684	R.DKS#PSSLLEDAK.E	82.64	81.13	93.54	92.1892	88.9744	95.6329	110.665	89.4162	94.8907	92.2325	91.5685	95.7741	ABL2	85.77	92.2655	98.3238	93.1917	0.105319	0.0917487	0.01441	-0.0773387	0.628294	0.350952	0.1468	0.294961	FALSE
ABL2__1054	P42684	R.PVM*PPPQVPLPTSSIS#PAK.M	23.67	26.13	27.14	29.8697	27.5808	26.5924	29.1559	28.5476	29.7642	23.2317	24.3686	24.7912	ABL2	25.6467	28.0143	29.1559	24.1305	0.127393	0.0576227	-0.215306	-0.272929	0.769603	0.439851	1.40674	2.86245	FALSE
HELZ__1126	P42694	K.QQQS#PPK.G	279.11	290.18	296.68	287.063	276.871	266.913	283.789	284.198	312.404	283.135	278.753	291.017	HELZ	288.657	276.949	293.464	284.302	-0.0597347	0.0835613	0.0378041	-0.0457571	0.684607	0.646967	0.451372	0.354067	FALSE
HELZ__1317	P42694	K.QVDLESNPQNRS#PESR.P	155.27	165.81	181.68	173.195	167.743	176.19	177.721	201.902	164.72	163.74	175.316	180.241	HELZ	167.587	172.376	181.448	173.099	0.0406534	0.0739922	0.00603923	-0.067953	0.219271	0.305323	0.0440798	0.268787	FALSE
HELZ__1883	P42694	K.QIAESANSSS#PQSSAGGK.P	12.49	15.08	18.25	15.0003	14.7662	18.3456	10.4186	16.5782	14.2099	16.7046	12.5261	16.3168	HELZ	15.2733	16.0373	13.7356	15.1825	0.07042	-0.223516	-0.079025	0.144491	0.138079	0.454725	0.184516	0.255399	FALSE
HELZ__1163	P42694	R.AYT#PPPPLGPHPNLGK.S	145.63	156.34	153.55	154.411	156.918	142.103	146.076	157.098	151.299	142.615	151.398	161.113	HELZ	151.84	151.144	151.491	151.709	-0.00663081	0.00331225	0.00538288	0.00207063	0.0421315	0.0206094	0.0269009	0.0113865	FALSE
RBM34__14	P42696	R.S#VQEGENPDDGVR.G	185.76	190.84	208.18	211.639	204.295	197.996	170.968	182.15	218.949	194.867	219.869	205.393	RBM34	194.927	204.643	190.689	206.71	0.0701807	-0.101892	0.0144931	0.116385	0.525031	0.356611	0.0872547	0.401166	FALSE
RBM34__28	P42696	R.SVQEGENPDDGVRGS#PPEDYR.L	50.08	41.54	48.39	44.4667	50.6587	44.8476	44.2225	43.206	47.8408	45.727	40.4238	33.0191	RBM34	46.67	46.6577	45.0898	39.7233	-0.000380447	-0.0493154	-0.23213	-0.182815	0.00121464	0.251463	0.711551	0.551821	FALSE
CDKN2A__152	P42771	R.IDAAEGPS#DIPD.-	80.72	87.76	91.32	77.1787	73.4471	85.5033	87.779	89.8002	89.1534	86.0515	85.878	96.4803	CDKN2A	86.6	78.7097	88.9109	89.4699	-0.137826	0.175818	0.184862	0.00904343	0.764269	1.00169	1.01004	0.0511965	FALSE
HTT__432	P42858	R.SGS#IVELIAGGGSSCS#PVLSR.K	15.94	13.29	12.09	12.625	12.0475	15.8011	15.473	10.8222	11.8557	14.3882	16.5017	17.4162	HTT	13.7733	13.4912	12.717	16.102	-0.0298595	-0.0852622	0.255221	0.340483	0.0600047	0.158169	0.808383	0.902037	FALSE
HTT__1874	P42858	K.LLSPQMS#GEEEDSDLAAK.L	98.98	95.97	92.92	98.3712	93.9903	90.9536	95.5214	101.047	103.074	91.379	110.401	92.4561	HTT	95.9567	94.4384	99.8808	98.0785	-0.0230099	0.0808341	0.0545645	-0.0262697	0.211535	0.806576	0.205033	0.0943829	FALSE
HTT__640;643	P42858	R.QPSDS#S#VDK.F	46.1106	52.5919	45.2777	43.9108	43.349	46.9704	36.1747	36.8803	44.5017	45.2811	49.4566	45.093	HTT	47.9934	44.7434	39.1856	46.6102	-0.101163	-0.191352	0.0589724	0.250324	0.525306	0.793151	0.438049	1.04769	FALSE
HTT__419;432	P42858	R.SGS#IVELIAGGGSSCS#PVLSR.K	54.8882	51.7123	58.6577	56.6154	52.3235	59.675	62.5602	52.8958	58.9103	57.3065	61.841	59.6894	HTT	55.0861	56.2046	58.1221	59.6123	0.029001	0.0483982	0.0849213	0.0365231	0.141476	0.208888	0.587938	0.176422	FALSE
HTT__1179	P42858	K.AALPSLTNPPSLS#PIR.R	39.77	38.13	46.2	43.7194	43.8389	43.6995	50.8215	43.5372	39.4727	43.5099	39.7198	48.2552	HTT	41.3667	43.7526	44.6105	43.8283	0.080901	0.0280124	0.00249339	-0.025519	0.361689	0.0860444	0.00951347	0.065511	FALSE
HTT__1199	P42858	K.EPGEQASVPLS#PK.K	425.51	439.08	438.06	402.565	380.88	432.963	397.887	397.966	395.243	429.175	428.352	421.199	HTT	434.217	405.469	397.032	426.242	-0.0988222	-0.0303371	0.0720805	0.102418	0.719694	0.198693	0.520331	2.43589	FALSE
HTT__1864	P42858	R.HSLS#STK.L	353.38	379.02	358.42	329.106	317.596	324.197	340.387	330.966	356.476	317.373	331.364	349.411	HTT	363.607	323.633	342.61	332.716	-0.168021	0.082209	0.039933	-0.042276	1.6368	0.959474	0.360016	0.342666	FALSE
HTT__640	P42858	R.QPS#DSSVDK.F	183.55	181.13	178.62	160.391	178.502	193.098	196.827	179.565	202.322	171.499	162.334	197.471	HTT	181.1	177.33	192.905	177.102	-0.0303466	0.121447	-0.00186264	-0.12331	0.1366	0.585542	0.00529506	0.542198	FALSE
MATR3__766	P43243	K.DTSENADGQS#DENKDDYTIPDEYR.I	99.24	127.89	93.2	86.3503	106.341	112.548	113.572	114.84	123.299	124.913	113.159	114.995	MATR3	106.777	101.746	117.237	117.689	-0.0696185	0.204451	0.21	0.00554982	0.139003	0.745749	0.768406	0.0319572	FALSE
MATR3__598	P43243	R.SYS#PDGK.E	1204.9	1249.52	1127.01	1194.31	1246.93	1135.08	1313.33	1292.28	1352.82	1220.22	1226.12	1288.51	MATR3	1193.81	1192.11	1319.48	1244.95	-0.00205976	0.146451	0.0625752	-0.0838761	0.0116491	1.41294	0.591728	1.22478	FALSE
MATR3__188	P43243	R.RDS#FDDR.G	220.3	196.98	223.44	224.525	207.527	206.296	199.903	228.905	237.193	203.865	206.125	200.437	MATR3	213.573	212.783	222.001	203.475	-0.00535173	0.0611832	-0.0645248	-0.125708	0.0257725	0.282647	0.601125	0.617413	TRUE
MATR3__748	P43243	K.NEENTEPGAESS#ENADDPNK.D	37.39	24.83	32.37	28.4397	30.7922	36.318	32.7079	25.4473	27.5822	40.4414	32.2948	28.763	MATR3	31.53	31.85	28.5792	33.8331	0.0145672	-0.156328	0.0871409	0.243469	0.0244469	0.441577	0.17873	0.554342	FALSE
MATR3__598;604	P43243	R.SYS#PDGKES#PSDK.K	143.818	149.736	136.137	142.845	158.996	135.935	145.624	146.747	163.317	145.703	142.818	135.761	MATR3	143.231	145.925	151.896	141.428	0.0268917	0.0578543	-0.0451679	-0.103022	0.122741	0.267126	0.227456	0.693577	FALSE
RANBP1__14	P43487	K.DTHEDHDTS#TENTDESNHDPQFEPIVSLPEQEIK.T	43.19	47.32	55.48	58.818	40.0673	44.6102	47.2416	58.8736	49.3223	43.2347	44.5515	48.482	RANBP1	48.6633	47.8319	51.8125	45.4227	-0.024863	0.115328	-0.0745573	-0.189885	0.0417907	0.229773	0.144967	0.679361	FALSE
RANBP1__14;15	P43487	K.DTHEDHDTS#T#ENTDESNHDPQFEPIVSLPEQEIK.T	61.6322	61.4634	80.3457	60.5775	59.2678	59.7248	59.4692	68.1459	63.3449	57.7832	54.4204	71.9121	RANBP1	67.8138	59.8567	63.6533	61.3719	-0.180066	0.088724	0.0360659	-0.0526581	0.479158	0.571752	0.0946433	0.138523	FALSE
RANBP1__60	P43487	R.FAS#ENDLPEWK.E	8.56	8.51	12.29	9.07581	11.492	10.9728	10.562	7.89672	9.3532	8.5243	7.4085	7.80054	RANBP1	9.78667	10.5136	9.27063	7.91112	0.103362	-0.181511	-0.410298	-0.228786	0.188016	0.511578	1.26889	0.672021	FALSE
RANBP1__188	P43487	K.LEALS#VK.E	377.31	350.26	375.95	353.587	319.211	392.836	317.989	286.452	342.105	381.382	369.48	360.715	RANBP1	367.84	355.211	315.515	370.526	-0.0504014	-0.170967	0.0608968	0.231864	0.203555	0.665337	0.258645	1.20776	FALSE
VDAC2__68	P45880	K.VTGT#LETK.Y	11.44	13.17	23.49	11.1542	21.3268	17.9683	21.6881	15.1049	14.0711	12.5712	22.2517	17.7123	VDAC2	16.0333	16.8164	16.9547	17.5117	0.0687965	0.0118146	0.05845	0.0466354	0.0560782	0.011892	0.0587514	0.0520502	FALSE
VDAC2__115	P45880	K.LTFDTTFS#PNTGK.K	82.6	80.33	125.6	60.5489	112.994	104.622	106.955	102.202	84.7998	84.7563	107.063	99.8199	VDAC2	96.1767	92.7215	97.9855	97.213	-0.0527827	0.079664	0.0682446	-0.0114195	0.054246	0.104186	0.0879953	0.0275642	FALSE
MAPK8__377	P45983-2	R.GQPS#PLAQVQQ.-	80.12	82.43	84	75.7797	91.965	84.725	85.5936	85.1474	79.3256	90.053	75.9192	87.6533	MAPK8	82.1833	84.1566	83.3555	84.5419	0.0342303	-0.0137987	0.00658978	0.0203884	0.143895	0.0525352	0.0200387	0.0850865	FALSE
MAP2K4__393	P45985	K.ILDQMPATPS#SPMYVD.-	19.5	17.27	17.47	20.4079	19.652	23.2423	20.4655	28.166	17.7202	21.6848	18.0528	20.131	MAP2K4	18.08	21.1007	22.1172	19.9562	0.222898	0.0678787	-0.0804565	-0.148335	1.03499	0.106348	0.307518	0.245148	FALSE
MKI67__1801	P46013	K.DINTFLGT#PVQK.L	37.43	29.68	33.55	33.155	34.9307	31.5321	27.3794	35.7488	21.8444	39.0384	29.5421	29.0948	MKI67	33.5533	33.206	28.3242	32.5584	-0.0150141	-0.229407	-0.028411	0.200996	0.0473417	0.455495	0.06368	0.335625	FALSE
MKI67__584	P46013	K.AQSLVISPPAPS#PR.K	33.41	30.76	30.32	28.7446	30.1574	29.8424	27.7707	34.8804	33.2485	27.5105	35.4691	36.9602	MKI67	31.4967	29.5815	31.9665	33.3133	-0.0905058	0.111868	0.171404	0.0595367	0.756151	0.416693	0.480634	0.13577	FALSE
MKI67__1923	P46013	K.DINTFVGT#PVEK.L	36.02	34.4	38.02	31.1503	34.7398	25.1169	29.1163	36.9608	24.1443	27.9205	27.0166	31.6669	MKI67	36.1467	30.3356	30.0738	28.868	-0.252849	-0.0125077	-0.0715426	-0.0590349	0.78517	0.0185622	0.171877	0.104898	FALSE
RANGAP1__436	P46060	K.ILDPNTGEPAPVLSSPPPADVST#FLAFPSPEK.L	53.87	52.29	57.11	57.1969	65.9023	57.1775	52.161	62.1416	49.6733	56.3715	47.3693	56.3139	RANGAP1	54.4233	60.0922	54.6586	53.3516	0.142953	-0.136729	-0.171648	-0.0349189	0.74264	0.489196	0.741517	0.0961843	FALSE
NOP2__812	P46087	R.GNSQLLLS#.-	25.43	20.48	24.57	20.3424	19.0441	19.894	21.0195	23.3391	18.7985	19.5197	21.9747	21.7523	NOP2	23.4933	19.7602	21.0524	21.0822	-0.249656	0.0913872	0.0934311	0.00204383	0.895813	0.365346	0.638731	0.00632458	FALSE
NOP2__195	P46087	K.EVT#PESGPPK.V	156.63	154.79	205.34	160.983	141.36	196.68	174.587	110.22	149.77	183.667	196.309	174.001	NOP2	172.253	166.341	144.859	184.659	-0.0503883	-0.199495	0.15072	0.350215	0.0909459	0.360845	0.419667	0.802112	FALSE
NOP2__181	P46087	R.EAAAGIQWS#EEET#EDEEEEK.E	50.78	50.8	38.03	53.8727	44.7756	43.6548	46.2573	43.1765	51.5771	39.6126	39.3645	39.0908	NOP2	46.5367	47.4344	47.0036	39.3559	0.027565	-0.0131608	-0.269351	-0.256191	0.0578441	0.0357513	0.887505	1.05159	FALSE
NOP2__58	P46087	R.LGS#VEAPK.T	135.49	117.11	123.36	98.5642	105.672	127.49	108.223	112.907	118.496	115.63	105.058	127.648	NOP2	125.32	110.575	113.209	116.112	-0.180586	0.0339549	0.070485	0.0365301	0.625976	0.0985625	0.194133	0.145986	FALSE
NOP2__786	P46087	K.GPQPPTVS#PIR.S	97.65	90.44	96.66	94.8563	100.451	96.5468	96.285	118.406	100.055	109.061	89.4982	99.6002	NOP2	94.9167	97.2847	104.916	99.3864	0.0355511	0.108944	0.0308354	-0.0781087	0.347555	0.41924	0.124525	0.245848	FALSE
NOP2__732	P46087	K.GTDTQTPAVLS#PSK.T	299.22	304.79	301.6	300.876	352.069	341.122	343.683	366.592	366.44	314.24	321.049	379.223	NOP2	301.87	331.356	358.905	338.171	0.134453	0.115223	0.0293716	-0.085851	0.704414	0.671704	0.0937222	0.370119	FALSE
ATRX__890	P46100	R.ETFSS#AEGTVDK.D	187.04	188.29	185.56	175.153	182.833	189.989	202.521	192.993	213.08	181.603	181.807	223.504	ATRX	186.963	182.659	202.865	195.638	-0.0336061	0.151368	0.0990364	-0.0523313	0.37524	1.27117	0.342822	0.174924	FALSE
ATRX__598	P46100	K.LTPVSLSNS#PIK.G	80.47	66.3	86.61	79.849	69.2628	79.1058	76.9137	77.4844	79.8284	67.8372	78.1008	75.9313	ATRX	77.7933	76.0725	78.0755	73.9564	-0.0322711	0.037495	-0.0406999	-0.078195	0.0868603	0.206791	0.173132	0.499077	FALSE
ATRX__889	P46100	R.ETFS#SAEGTVDK.D	89.5	85.45	89.63	82.8791	95.4758	102.841	99.0288	91.3446	93.8211	89.2789	105.701	104.952	ATRX	88.1933	93.732	94.7315	99.9771	0.0878728	0.015302	0.0930546	0.0777526	0.35249	0.0532371	0.323788	0.356407	FALSE
ATRX__596	P46100	K.LTPVSLS#NS#PIK.G	16.52	10.81	18.93	16.875	17.4277	19.9718	15.45	17.1316	16.8564	14.155	15.41	12.5887	ATRX	15.42	18.0915	16.4793	14.0513	0.230508	-0.134653	-0.36461	-0.229957	0.410989	0.634887	1.476	1.11201	FALSE
ATRX__1348	P46100	K.LTVS#DGESGEEK.K	143.81	158.85	150.36	141.594	144.462	153.466	156.813	139.183	139.641	150.073	154.334	149.703	ATRX	151.007	146.507	145.212	151.37	-0.0436393	-0.0128083	0.0471038	0.0599121	0.327109	0.065337	0.511524	0.396697	FALSE
ATRX__1527	P46100	R.EVIEIEDAS#PTK.C	177.62	187.49	187.54	173.819	182.052	158.393	210.134	169.95	190.791	182.605	177.624	185.572	ATRX	184.217	171.421	190.292	181.934	-0.103858	0.150668	0.085866	-0.0648023	0.701939	0.601986	0.576149	0.260911	FALSE
ATRX__1996	P46100	K.ATSSSNPSS#PAPDWYK.D	70.77	79.75	69.49	59.8296	70.7969	61.1445	68.6078	62.5644	72.562	52.6412	60.7061	62.9243	ATRX	73.3367	63.9237	67.9114	58.7572	-0.198185	0.0873039	-0.121585	-0.208889	0.928932	0.367968	0.481059	1.00489	FALSE
ATRX__850	P46100	K.DFDSS#EDEK.H	14.84	14.29	14.93	14.7978	16.2938	15.7411	20.8922	17.05	17.3456	15.9548	17.5989	17.7546	ATRX	14.6867	15.6109	18.4293	17.1028	0.0880459	0.239445	0.131679	-0.107767	0.805638	0.858329	0.947077	0.391676	FALSE
CRKL__112	P46109	R.YPSPPM*GS#VSAPNLPTAEDNLEYVR.T	123.72	116.07	111.97	111.016	111.485	104.731	115.534	106.841	114.748	118.549	114.254	116.411	CRKL	117.253	109.077	112.374	116.405	-0.10428	0.0429637	0.0937984	0.0508347	0.892605	0.3918	1.24264	0.547049	FALSE
BAG6__973	P46379	R.ENAS#PAPGTTAEEAM*SR.G	342.46	363.71	372.4	359.84	381.241	381.991	370.835	374.574	355.347	393.951	380.443	401.034	BAG6	359.523	374.357	366.919	391.81	0.058331	-0.0289563	0.0657362	0.0946925	0.571041	0.325606	0.851603	1.37737	FALSE
BAG6__1081	P46379	R.PLTS#PESLSR.D	381.87	375.4	396.1	383.322	355.658	357.218	365.55	367.003	372.044	417.369	396.943	418.819	BAG6	384.457	365.399	368.199	411.043	-0.0733469	0.0110119	0.169817	0.158805	0.786224	0.103988	1.74567	1.70132	FALSE
BAG6__964	P46379	R.AS#PEPQR.E	638.58	630.41	638.2	639.627	615.164	624.369	589.63	619.294	616.875	616.904	637.485	619.464	BAG6	635.73	626.387	608.6	624.618	-0.0213599	-0.0415605	-0.00408029	0.0374802	0.493395	0.668877	0.0638259	0.610449	FALSE
BAG6__1117	P46379	R.LQEDPNYS#PQR.F	364.95	327.98	322.86	325.141	330.134	307.932	315.348	340.744	351.313	326.884	344.134	349.891	BAG6	338.597	321.069	335.801	340.303	-0.0766829	0.0647238	0.0839359	0.0192121	0.489034	0.496565	0.932159	0.128433	FALSE
RPL5__185	P46777	R.FPGYDS#ESK.E	40.71	38.36	33.8	43.8584	42.3923	33.9036	39.3758	41.9636	41.063	33.5445	37.1847	41.0486	RPL5	37.6233	40.0514	40.8008	37.2593	0.0902267	0.0267431	-0.104254	-0.130997	0.256807	0.0786944	0.295759	0.622154	FALSE
RPS10__130	P46783	R.S#AVPPGADK.K	174.22	111.24	161.38	155.776	115.151	163.249	128.967	90.8509	154.119	149.025	101.984	145.746	RPS10	148.947	144.725	124.646	132.252	-0.041478	-0.215487	-0.130031	0.0854556	0.059869	0.350291	0.229583	0.115676	FALSE
RPS10__146	P46783	K.AEAGAGS#ATEFQFR.G	356.85	320.53	319.64	333.219	298.079	325.211	319.803	314.457	324.018	292.284	323.07	350.647	RPS10	332.34	318.837	319.426	322	-0.0598425	0.00266461	0.0142447	0.0115801	0.343912	0.0170182	0.0540846	0.0489501	FALSE
MAP1B__832	P46821	R.SLM*S#S#PEDLTK.D	409.6	464.93	433.84	411.9	396.247	424.101	405.511	423.626	396.991	401.338	450.874	469.914	MAP1B	436.123	410.749	408.709	440.709	-0.0864779	-0.00718325	0.101567	0.10875	0.596376	0.0629966	0.555236	0.595075	FALSE
MAP1B__1625	P46821	R.PMSISPPDFS#PK.T	22.4	19.65	17.35	21.672	16.2413	17.7944	23.0491	18.0513	19.5907	18.9178	19.8265	25.0332	MAP1B	19.8	18.5692	20.2304	21.2592	-0.0925868	0.12361	0.195172	0.0715623	0.220187	0.309364	0.463969	0.15936	FALSE
MAP1B__1503	P46821	K.LGDVSPT#QIDVSQFGSFK.E	71.5	75.66	58.1	64.0618	66.8634	53.911	67.5447	62.8843	68.4199	60.2758	65.8092	66.2176	MAP1B	68.42	61.6121	66.283	64.1008	-0.151205	0.105426	0.0571303	-0.0482952	0.437677	0.440013	0.214214	0.351857	FALSE
MAP1B__1443	P46821	K.QGS#PDQVS#PVSEMTSTSLYQDK.Q	18.04	13.15	15.39	14.4446	14.0386	19.8651	11.7882	12.7898	14.0024	19.0812	18.9995	13.7928	MAP1B	15.5267	16.1161	12.8601	17.2912	0.0537555	-0.325597	0.101531	0.427128	0.0887138	0.659759	0.1733	0.943377	FALSE
MAP1B__1788	P46821	K.SDISPLT#PR.E	190.55	207.83	196.72	203.798	203.615	205.483	185.869	200.62	192.016	185.064	208.842	237.254	MAP1B	198.367	204.299	192.835	210.387	0.0425104	-0.0833104	0.0423629	0.125673	0.442101	0.947153	0.13925	0.437177	FALSE
MAP1B__1438;1443	P46821	K.QGS#PDQVS#PVSEMTSTSLYQDK.Q	70.0399	70.9778	79.8089	64.919	71.1406	63.6223	75.8524	76.4868	68.2678	68.6155	74.6896	70.8882	MAP1B	73.6089	66.5606	73.5356	71.3978	-0.145211	0.143775	0.10121	-0.0425647	0.82568	0.923085	0.750028	0.265092	FALSE
MAP1B__1262;1265	P46821	K.SPSLSPS#PPS#PLEK.T	48.542	44.2732	50.7476	39.0703	49.7741	44.3427	42.7283	46.5343	40.8398	36.6092	44.48	48.7598	MAP1B	47.8543	44.3957	43.3675	43.283	-0.108228	-0.0338063	-0.0366187	-0.00281233	0.39313	0.10322	0.083458	0.00688005	FALSE
MAP1B__1154	P46821	R.DVMSDETNNEETES#PSQEFVNITK.Y	99.75	109.44	112.05	89.987	93.3469	102.929	101.929	106.663	103.784	104.217	101.46	107.096	MAP1B	107.08	95.421	104.125	104.257	-0.16631	0.125942	0.127771	0.00182946	1.01516	0.845349	0.86318	0.0206213	FALSE
MAP1B__1378	P46821	R.ASVS#PM*DEPVPDSESPIEK.V	70.44	81.52	70.88	72.4768	59.5244	77.1563	60.7122	78.1414	83.6665	78.8975	72.874	77.3151	MAP1B	74.28	69.7192	74.1734	76.3622	-0.0914182	0.089346	0.131303	0.0419573	0.283983	0.195629	0.474364	0.104975	FALSE
MAP1B__1016	P46821	K.GEAEQS#EEEADEEDKAEDAR.E	430.36	526.21	435.88	422.792	445.469	478.905	432.43	477.062	518.606	445.973	484.105	561.471	MAP1B	464.15	449.055	476.033	497.183	-0.0476985	0.0841678	0.146885	0.0627167	0.157479	0.373383	0.530252	0.191007	FALSE
MAP1B__831	P46821	R.SLM*S#S#PEDLTK.D	83.6	103.28	96.02	80.1914	86.4342	85.9774	99.6406	99.9253	100.368	90.6995	106.228	114.232	MAP1B	94.3	84.201	99.978	103.72	-0.16342	0.247773	0.300781	0.0530078	0.669042	1.82317	1.01841	0.192202	FALSE
MAP1B__1400	P46821	R.S#PPLIGSESAYESFLSADDK.A	22.83	31.63	21.94	23.3672	25.6207	27.529	22.9015	27.1191	25.5059	22.5626	24.7167	28.1369	MAP1B	25.4667	25.5056	25.1755	25.1387	0.00220476	-0.0187938	-0.0209038	-0.00210999	0.00371695	0.0669642	0.0627755	0.00590074	FALSE
MAP1B__1265	P46821	K.SPSLSPSPPS#PLEK.T	33.04	40.37	37.18	31.0615	30.0261	37.3245	35.5121	38.4117	38.2747	28.2083	42.6953	35.069	MAP1B	36.8633	32.8041	37.3995	35.3242	-0.168313	0.189145	0.106783	-0.0823619	0.580449	0.767331	0.198939	0.172395	FALSE
MAP1B__1260;1262	P46821	K.SPS#LSPS#PPSPLEK.T	29.541	35.5745	30.2772	28.4176	34.9224	37.7652	31.2936	28.2877	29.2546	30.0291	36.3025	34.9187	MAP1B	31.7976	33.7017	29.6119	33.7501	0.0839067	-0.186644	0.00206935	0.188713	0.218621	0.561476	0.00468133	0.827427	FALSE
MAP1B__939	P46821	K.FEDEGAGFEESSET#GDYEEK.A	20.21	19.12	21.17	21.2355	19.1038	18.0786	25.295	17.7877	20.4342	17.2946	22.4298	23.022	MAP1B	20.1667	19.4726	21.1723	20.9155	-0.0505236	0.12073	0.103121	-0.0176086	0.245013	0.273186	0.274761	0.0302398	FALSE
MAP1B__831;832	P46821	R.SLM*S#S#PEDLTK.D	133.029	151.367	129.528	127.14	127.918	130.601	150.314	138.075	140.463	125.137	132.614	152.776	MAP1B	137.975	128.553	142.951	136.842	-0.102042	0.153154	0.0901506	-0.0630037	0.526244	1.27938	0.375438	0.258093	FALSE
MAP1B__1389	P46821	R.ASVS#PMDEPVPDSES#PIEK.V	138.61	141	172.88	145.867	151.44	182.664	182.274	176.981	191.373	172.537	162.063	167.371	MAP1B	150.83	159.99	183.543	167.324	0.0850618	0.19813	0.064657	-0.133473	0.225001	0.78016	0.227635	1.39745	FALSE
MAP1B__1793	P46821	R.ESS#PLYSPTFSDSTSAVK.E	220.43	227.66	210.57	200.397	216.131	230.454	207.674	216.426	239.707	204.36	239.041	256.264	MAP1B	219.553	215.661	221.269	233.221	-0.0258072	0.0370368	0.112936	0.0758993	0.141732	0.163273	0.411907	0.25993	FALSE
MAP1B__1965	P46821	K.TTS#PPEVSGYSYEK.T	116.73	127.52	123.9	117.546	126.743	133.26	110.164	137.82	148.828	120.725	130.087	137.907	MAP1B	122.717	125.85	132.271	129.573	0.0363718	0.0717908	0.0420635	-0.0297272	0.217448	0.190805	0.214428	0.0733353	FALSE
MAP1B__1260	P46821	K.SPSLS#PSPPSPLEK.T	39.09	37.47	38.42	35.2132	36.5937	39.8216	39.0233	41.3535	39.0233	36.631	39.8367	37.9276	MAP1B	38.3267	37.2095	39.8	38.1318	-0.0426773	0.0970977	0.035322	-0.0617756	0.295472	0.71494	0.214453	0.614373	FALSE
MAP1B__614	P46821	K.EEPS#PVK.A	1385.46	1443.16	1384.86	1312.23	1291.43	1315.93	1244.15	1078.51	1216.5	1322.42	1370.12	1408.71	MAP1B	1404.49	1306.53	1179.72	1367.08	-0.104311	-0.147294	0.0653636	0.212657	1.60943	0.890152	0.899173	1.3143	FALSE
MAP1B__1208	P46821	K.DYNASASTIS#PPSSMEEDK.F	34.31	31.01	27.83	27.935	27.2651	25.0116	26.3705	34.3734	32.2962	27.0955	31.5059	35.5794	MAP1B	31.05	26.7372	31.0134	31.3936	-0.215742	0.214039	0.23162	0.0175815	0.875485	0.679226	0.722875	0.0376236	FALSE
MAP1B__1378;1389	P46821	R.ASVS#PMDEPVPDSES#PIEK.V	22.3733	24.9353	27.3517	22.8331	25.3396	20.7718	23.9908	26.9997	28.314	24.166	28.2732	28.0214	MAP1B	24.8868	22.9815	26.4348	26.8202	-0.114907	0.201966	0.222848	0.020882	0.414922	0.873968	0.959214	0.0732744	FALSE
MAP1B__2072	P46821	K.KS#PSEAR.Q	679.4	738.59	660.77	662.412	629.635	672.877	588.438	660.623	651.428	654.978	685.555	709.71	MAP1B	692.92	654.975	633.496	683.414	-0.0812499	-0.0481025	0.0613218	0.109424	0.604211	0.3293	0.619398	0.812591	FALSE
MAP1B__1793;1797	P46821	R.ESS#PLYS#PTFSDSTSAVK.E	77.3928	71.3534	67.0898	72.6254	83.0165	72.3167	78.4583	69.9366	87.7725	69.0385	76.9218	76.904	MAP1B	71.9453	75.9862	78.7225	74.2881	0.0788366	0.0510376	-0.0326071	-0.0836447	0.364646	0.163473	0.142688	0.301615	FALSE
MAP1B__1427	P46821	R.GAES#PFEEK.S	13.7	16.26	11.64	15.0334	12.1607	13.5919	12.8426	17.2921	21.689	14.6299	12.6187	14.8137	MAP1B	13.8667	13.5953	17.2746	14.0208	-0.0285104	0.345538	0.0444562	-0.301082	0.0590114	0.546734	0.145084	0.481444	FALSE
YAP1__361	P46937	R.SQLPTLEQDGGT#QNPVSSPGMSQELR.T	12.96	12.18	10.57	14.1503	12.0557	12.2223	12.0988	14.0125	13.446	17.8175	13.572	11.2261	YAP1	11.9033	12.8094	13.1858	14.2052	0.10584	0.0417766	0.149213	0.107437	0.392979	0.160271	0.257472	0.183163	FALSE
YAP1__61	P46937	R.GDS#ETDLEALFNAVMNPK.T	87.61	95.28	86.58	99.6469	94.827	98.9448	107.48	106.221	104.08	95.5303	96.4687	81.0772	YAP1	89.8233	97.8062	105.927	91.0254	0.122836	0.11507	-0.103657	-0.218727	1.09069	1.82698	0.515624	1.04259	FALSE
UTRN__1405	P46939	R.SQPLTS#PESR.T	341.04	309.75	296.92	327.092	309.606	320.248	311.71	356.24	304.922	309.343	286.121	344.27	UTRN	315.903	318.982	324.29	313.245	0.0139934	0.0238091	-0.026187	-0.0499961	0.0743238	0.108744	0.112547	0.179984	FALSE
PLA2G4A__437	P47712	K.HIVSNDSSDS#DDESHEPK.G	85.49	79.92	90.42	76.868	68.6922	79.9212	75.266	76.4017	77.8265	68.9352	68.9151	77.2611	PLA2G4A	85.2767	75.1605	76.498	71.7038	-0.182177	0.0254491	-0.0679242	-0.0933733	1.04816	0.135844	0.325029	0.654031	FALSE
RPL29__158	P47914	R.TQAPTKAS#E.-	88.69	85.98	84.22	86.1576	84.2239	85.9459	79.0454	80.2113	84.6823	80.2887	81.3084	83.2703	RPL29	86.2967	85.4425	81.313	81.6225	-0.0143512	-0.0714674	-0.0659874	0.00547996	0.22463	0.899332	1.55354	0.0541538	FALSE
ID4__5	P47928	K.AVS#PVRPSGR.K	256.71	220.95	205.24	211.43	168.313	149.328	163.324	176.7	145.385	209.891	205.371	201.282	ID4	227.633	176.357	161.803	205.515	-0.368211	-0.124262	0.220741	0.345002	0.997881	0.275689	0.59838	1.48185	FALSE
ZFP36L2__448	P47974	R.LSDSPVFDAPPS#PPDSLSDR.D	14.55	15.7	13.37	8.04281	14.506	9.05418	11.4665	11.3502	11.1757	13.8568	12.7341	9.07044	ZFP36L2	14.54	10.5343	11.3308	11.8871	-0.464931	0.105154	0.1743	0.0691456	0.756008	0.136714	0.21025	0.132203	FALSE
ZFP36L2__440	P47974	R.LSDS#PVFDAPPSPPDSLSDR.D	70.29	72.09	81.74	80.7941	65.7391	74.9089	72.3563	66.182	72.9475	81.043	68.0036	75.0354	ZFP36L2	74.7067	73.814	70.4953	74.694	-0.0173417	-0.066369	0.0170977	0.0834667	0.0544081	0.262122	0.052331	0.396545	FALSE
ZFP36L2__125	P47974	R.SFS#ENGDR.S	243.8	232.37	219.14	208.092	238.693	249.423	214.684	227.702	232.238	238.185	200.357	217.454	ZFP36L2	231.77	232.07	224.875	218.665	0.00186339	-0.045436	-0.085832	-0.040396	0.00677842	0.198133	0.334106	0.190061	FALSE
ARCN1__493	P48444	K.VTQVDGNS#PVR.F	144.52	153.11	171.12	161.54	146.486	157.656	148.707	142.479	148.938	124.232	176.417	169.046	ARCN1	156.25	155.227	146.708	156.565	-0.00947407	-0.0814341	0.0123791	0.0938132	0.0377738	0.718856	0.0253395	0.21611	FALSE
PRRC2A__1004	P48634	K.ETPPNGNLS#PAPR.L	207.53	218.88	217.19	195.692	215.369	210.692	203.028	209.777	223.122	204.841	206.137	211.519	PRRC2A	214.533	207.251	211.975	207.499	-0.049822	0.0325172	0.00172408	-0.0307931	0.439388	0.21992	0.0125671	0.271361	FALSE
PRRC2A__610	P48634	K.EGPEPPEEVPPPTT#PPVPK.V	344.6	327.74	353.49	309.473	333.055	357.291	310.933	325.764	301.643	340.215	322.948	347.732	PRRC2A	341.943	333.273	312.78	336.965	-0.0370536	-0.0915549	0.015894	0.107449	0.208411	0.555283	0.0818153	1.11907	FALSE
PRRC2A__808	P48634	R.PLTS#PLR.Q	430.84	422.39	411.78	421.216	368.81	429.789	382.61	386.846	375.129	434.835	406.161	444.019	PRRC2A	421.67	406.605	381.528	428.339	-0.0524863	-0.0918374	0.0751237	0.166961	0.286552	0.49766	0.403929	1.34844	FALSE
PRRC2A__1347	P48634	K.EAPPPVLLT#PK.A	308.76	288.57	286.71	271.167	287.67	296.954	286.042	269.184	263.13	288.541	294.703	307.037	PRRC2A	294.68	285.264	272.785	296.76	-0.0468534	-0.0645311	0.0570028	0.121534	0.383223	0.539834	0.537505	1.2608	FALSE
PRRC2A__825	P48634	R.SET#PPVPPPPPYLASYPGFPENGAPGPPISR.F	161.63	158.27	163.11	157.683	169.825	167.66	165.381	160.659	163.439	158.539	158.257	158.656	PRRC2A	161.003	165.056	163.16	158.484	0.035865	-0.0166721	-0.0586174	-0.0419454	0.401251	0.172637	0.656003	1.12427	FALSE
PRRC2A__1112	P48634	R.GSETGSET#HESDLAPSDK.E	108.62	90.16	111.87	138.441	99.6209	93.4608	101.452	108.953	109.029	71.7868	101.913	117.503	PRRC2A	103.55	110.508	106.478	97.0677	0.0938175	-0.0535905	-0.187082	-0.133491	0.162811	0.0951777	0.277662	0.253569	FALSE
PRRC2A__1147	P48634	K.EGTLTQVPLAPPPPGAPPS#PAPAR.F	141.06	129.97	144.48	140.864	132.933	143.138	135.853	123.45	131.979	136.242	142.15	138.718	PRRC2A	138.503	138.978	130.427	139.037	0.00493805	-0.091612	0.000607624	0.0922197	0.0295934	0.820748	0.00533525	0.891408	FALSE
PRRC2A__350	P48634	K.LKFS#DEEDGRDS#DEEGAEGHR.D	88.08	83.88	88.69	93.3718	89.031	95.1714	84.1848	86.9738	90.6576	90.0089	88.7512	104.068	PRRC2A	86.8833	92.5247	87.2721	94.276	0.0907591	-0.0843188	0.0270526	0.111371	1.10791	0.939414	0.117073	0.540011	FALSE
PRRC2A__1691	P48634	K.RPGGSS#PLNAVPCEGPPGSEPPR.R	24.03	28.17	30.13	25.6196	31.4436	24.2254	29.5656	32.3832	28.7755	30.6822	22.122	25.0566	PRRC2A	27.4433	27.0962	30.2414	25.9536	-0.0183633	0.158433	-0.062157	-0.22059	0.0413616	0.53141	0.12484	0.649423	FALSE
PRRC2A__1219	P48634	K.LIPGPLS#PVAR.G	550.47	523.58	485.54	524.614	505.867	502.179	499.083	513.4	480.94	545.114	495.01	512.365	PRRC2A	519.863	510.886	497.808	517.496	-0.0251296	-0.0374144	0.0185452	0.0559596	0.161051	0.480819	0.147054	0.478732	FALSE
PRRC2A__342	P48634	K.LKFS#DEEDGRDS#DEEGAEGHR.D	243.38	238.71	287.39	257.185	271.088	260.577	256.923	254.782	263.796	238.994	233.934	280.04	PRRC2A	256.493	262.95	258.5	250.989	0.0358663	-0.024621	-0.0671638	-0.0425428	0.141361	0.365826	0.298247	0.180241	FALSE
PRRC2A__761	P48634	R.SDS#GGSSSEPFDR.H	356.76	309.56	310	302.502	307.762	342.32	309.401	327.334	327.02	324.839	307.349	349.087	PRRC2A	325.44	317.528	321.252	327.092	-0.035508	0.0168214	0.0428112	0.0259897	0.146335	0.0937177	0.213501	0.158098	FALSE
PRRC2A__1671	P48634	R.SS#PDGGLK.G	153.9	121.81	148.17	147.785	127.159	149.001	120.499	128.628	118.1	146.304	141.419	132.781	PRRC2A	141.293	141.315	122.409	140.168	0.000221852	-0.207202	-0.0117611	0.195441	0.000578829	1.00022	0.0476116	1.57178	FALSE
PRRC2A__1092	P48634	R.SEGS#EYEEIPK.R	68.84	80.87	74.43	66.2294	70.5603	69.2155	73.438	67.3935	68.8118	69.7004	76.1059	69.8661	PRRC2A	74.7133	68.6684	69.8811	71.8908	-0.121719	0.0252558	0.0661606	0.0409048	0.6624	0.208689	0.560685	0.290987	FALSE
PRRC2A__383	P48634	K.GNSPNS#EPPTPK.T	15.17	14.06	13.23	20.0033	13.2597	15.613	16.2392	13.2693	12.127	10.2859	15.3557	9.90566	PRRC2A	14.1533	16.292	13.8785	11.8491	0.203024	-0.231315	-0.459388	-0.228074	0.40452	0.433558	0.771686	0.394728	FALSE
PRRC2A__782	P48634	R.ERGT#PPVDPK.L	190.31	192.44	178.14	177.469	192.281	180.722	180.887	176.451	164.829	207.512	178.321	192.556	PRRC2A	186.963	183.49	174.055	192.796	-0.0270508	-0.0761574	0.0713737	0.147531	0.213026	0.648942	0.397265	0.842471	FALSE
PRRC2A__342;350	P48634	K.LKFS#DEEDGRDS#DEEGAEGHR.D	110.105	111.879	88.9722	111.188	97.2486	108.27	82.3053	87.1256	100.629	99.8621	100.958	80.7608	PRRC2A	103.652	105.569	90.0199	93.8602	0.0264397	-0.229871	-0.169602	0.0602685	0.0782607	1.03327	0.658075	0.169275	FALSE
PRRC2A__380	P48634	K.GNS#PNSEPPTPK.T	137.68	132.66	139.48	136.76	136.404	139.993	121.099	122.46	135.377	140.337	132.703	135.033	PRRC2A	136.607	137.719	126.312	136.024	0.0117013	-0.124737	-0.0178668	0.10687	0.176925	0.915326	0.258395	0.812394	FALSE
PRRC2A__878	P48634	K.IQT#PPPK.K	288.65	278.07	281.22	260.241	252.429	261.862	233.107	232.86	232.165	290.979	249.65	292.519	PRRC2A	282.647	258.177	232.711	277.716	-0.130638	-0.149825	0.105249	0.255073	2.32719	1.91288	0.52714	1.07045	FALSE
CCT5__270	P48643	K.LDVTS#VEDYK.A	31.64	29.62	44.94	32.0061	27.7507	33.1153	31.5444	26.3622	36.2442	33.5043	38.4682	46.6752	CCT5	35.4	30.9574	31.3836	39.5492	-0.193466	0.0197276	0.353366	0.333639	0.338612	0.0435216	0.848718	0.772104	FALSE
PTDSS1__442	P48651	K.GSEDS#PPK.H	1051.84	1026.39	1087.7	949.829	1021.77	1069.07	1015.43	995.385	1021.03	1014.5	1047.62	1103.12	PTDSS1	1055.31	1013.56	1010.61	1055.08	-0.0582382	-0.00419787	0.0579256	0.0621235	0.440317	0.0264686	0.402934	0.653515	FALSE
CSNK1D__382	P48730	R.GAPVNIS#SSDLTGR.Q	87.87	81.1	85.72	95.1408	91.2087	77.6646	73.8952	81.9628	74.6455	96.8826	74.1584	76.7166	CSNK1D	84.8967	88.0047	76.8345	82.5859	0.0518729	-0.195827	-0.0916862	0.104141	0.202726	0.803372	0.237137	0.287657	FALSE
CSNK1D__331	P48730	R.GLPSTAS#GR.L	283.88	259.38	288.53	265.648	265.458	271.252	240.905	232.662	251.788	300.801	267.374	229.98	CSNK1D	277.263	267.452	241.785	266.051	-0.0519747	-0.145557	-0.0075767	0.137981	0.406956	1.48623	0.0214809	0.446581	FALSE
MARCKSL1__151	P49006	K.AAATPES#QEPQAK.G	47.51	42.32	38.94	55.7176	42.9835	40.051	43.5285	53.1361	44.205	49.3933	54.08	32.3411	MARCKSL1	42.9233	46.2507	46.9565	45.2715	0.107712	0.021852	-0.0308725	-0.0527245	0.234773	0.0415871	0.0405318	0.0793775	FALSE
MARCKSL1__36	P49006	K.S#NGDLSPK.G	1714.37	1430.9	1011.71	1289.61	1540.07	1135.38	1307.21	1483.35	1505.96	1504.31	1404.04	1066.89	MARCKSL1	1385.66	1321.69	1432.17	1325.08	-0.0681947	0.115829	0.00370325	-0.112126	0.0954756	0.329775	0.00628314	0.284015	FALSE
MARCKSL1__165	P49006	K.GAEASAAS#EEEAGPQATEPSTPSGPESGPTPASAEQNE.-	131.68	136.17	110.06	139.528	144.218	155.765	148.611	173.839	141.621	143.811	141.275	125.781	MARCKSL1	125.97	146.504	154.69	136.956	0.217856	0.0784461	-0.0972261	-0.175672	0.961499	0.29338	0.570204	0.68029	FALSE
MARCKSL1__104	P49006	K.LSGLS#FK.R	1289.19	1080.01	792.14	812.932	1170.09	658.513	859.385	946.304	1224.54	1153.68	1242.93	628.416	MARCKSL1	1053.78	880.512	1010.08	1008.34	-0.259159	0.198047	0.195569	-0.00247866	0.342995	0.275289	0.200732	0.00252302	FALSE
MARCKSL1__122	P49006	K.EGGGDSSASSPT#EEEQEQGEIGACSDEGTAQEGK.A	21.42	15.71	14.27	26.0845	28.1954	28.4921	19.3029	18.9897	23.0858	18.531	22.376	14.9818	MARCKSL1	17.1333	27.5907	20.4595	18.6296	0.687374	-0.431412	-0.566584	-0.135172	1.52113	1.79984	1.39672	0.289332	FALSE
MARCKSL1__148	P49006	K.AAAT#PESQEPQAK.G	425.45	360.63	240.16	366.438	352.562	278.691	378.304	355.443	375.899	373.805	402.688	233.406	MARCKSL1	342.08	332.564	369.882	336.633	-0.0407034	0.153435	0.0175472	-0.135887	0.052758	0.519349	0.0226006	0.228394	FALSE
MARCKSL1__41	P49006	K.SNGDLS#PK.G	56.11	50.53	31.01	43.9077	39.1039	31.0024	44.6183	51.6205	57.9337	55.4792	51.5888	35.5604	MARCKSL1	45.8833	38.0047	51.3908	47.5428	-0.271794	0.435334	0.323051	-0.112284	0.373184	1.16926	0.573708	0.20301	FALSE
MARCKSL1__48	P49006	K.GEGES#PPVNGTDEAAGATGDAIEPAPPSQGAEAK.G	26.03	19.29	19.67	25.1488	26.404	25.183	33.1569	28.1714	25.3405	27.5974	28.7464	28.4961	MARCKSL1	21.6633	25.5786	28.8896	28.28	0.239682	0.175613	0.144843	-0.0307693	0.673509	0.548564	2.09395	0.0884832	FALSE
MARCKSL1__22	P49006	R.GDVTAEEAAGAS#PAK.A	834.92	718.75	619.98	732.122	783.447	691.706	735.388	790.027	763.497	800.849	817.946	645.9	MARCKSL1	724.55	735.758	762.971	754.898	0.0221469	0.0523957	0.0370504	-0.0153453	0.0556068	0.358134	0.111077	0.0464282	FALSE
NR2C2__68	P49116	K.VILAS#PETSSAK.Q	50.05	47.83	46.32	43.6738	42.3859	46.38	43.444	48.2863	51.6087	42.9091	50.515	51.7827	NR2C2	48.0667	44.1466	47.7797	48.4023	-0.122735	0.114095	0.132773	0.0186777	1.1498	0.575968	0.581989	0.059032	FALSE
RPL34__12	P49207	R.RLS#YNTASNK.T	152.17	170.65	281.97	179.257	448.619	368.699	465.564	512.691	575.772	470.379	545.557	590.144	RPL34	201.597	332.192	518.009	535.36	0.720544	0.640963	0.688494	0.0475315	0.616369	0.878153	0.956868	0.135099	TRUE
NASP__244	P49321	K.S#VSGTDVQEECR.E	73.08	67.05	88.7	80.6424	95.1217	93.871	80.7015	70.6539	98.3844	59.4004	89.1747	60.3424	NASP	76.2767	89.8784	83.2466	69.6392	0.236732	-0.110583	-0.368075	-0.257492	0.771611	0.278978	0.788783	0.460826	FALSE
NASP__127	P49321	R.M*ENGVLGNALEGVHVEEEEGEKTEDES#LVENNDNIDEEAR.E	129.36	131.87	132.07	110.567	120.674	135.478	117.643	130.074	109.113	127.088	138.171	100.892	NASP	131.1	122.24	118.943	122.05	-0.100955	-0.0394411	-0.00223769	0.0372034	0.462141	0.12763	0.00465122	0.0857419	FALSE
NASP__451	P49321	K.VAQGATEKS#PEDK.V	310.6	343.55	297.46	325.264	339.835	327.399	353.104	348.649	363.755	341.743	355.609	264.01	NASP	317.203	330.833	355.169	320.454	0.0606947	0.102405	-0.0459861	-0.148391	0.367288	1.72387	0.123726	0.459589	FALSE
NASP__480	P49321	K.EGEETEGS#EEDDK.E	441.54	508.12	442.9	393.115	484.871	448.917	493.323	430.713	494.422	563.637	436.03	357.292	NASP	464.187	442.301	472.819	452.319	-0.0696757	0.0962583	0.0323127	-0.0639456	0.250039	0.373979	0.0509038	0.111972	FALSE
NASP__421	P49321	K.LVPS#QEETK.L	549.25	567.37	518.41	559.301	531.502	519.341	572.263	563.072	586.678	606.335	587.41	443.45	NASP	545.01	536.715	574.005	545.732	-0.0221277	0.0969071	0.0240363	-0.0728708	0.168352	1.17438	0.0561538	0.194625	FALSE
NASP__321	P49321	K.VVTS#ENEAGK.A	113.31	134.57	107.92	123.104	147.751	124.7	122.925	122.954	126.786	148.565	141.42	96.0864	NASP	118.6	131.852	124.221	128.69	0.152814	-0.0860039	-0.0350147	0.0509892	0.509885	0.356811	0.058514	0.0907466	FALSE
NASP__497	P49321	K.ENDKTEEMPNDS#VLENK.S	294.6	273.14	335.97	290.317	235.328	334.456	265.4	207.731	238.865	360.382	324.808	295.933	NASP	301.237	286.7	237.332	327.041	-0.0713537	-0.272638	0.189927	0.462565	0.157828	0.643058	0.503942	1.62919	FALSE
NASP__480;490	P49321	K.EGEETEGS#EEDDKENDKT#EEMPNDSVLENK.S	178.008	224.161	188.53	190.302	196.135	243.501	199.485	172.331	192.735	252.136	240.627	143.564	NASP	196.9	209.98	188.184	212.109	0.092789	-0.158107	0.0145586	0.172665	0.234162	0.47976	0.0180488	0.249901	FALSE
NASP__503	P49321	K.S#LQENEEEEIGNLELAWDMLDLAK.I	19.62	24.88	12.05	23.844	19.1362	16.6349	26.3299	18.996	17.1966	22.6932	21.1797	15.9826	NASP	18.85	19.8717	20.8408	19.9518	0.0761482	0.0686996	0.00580957	-0.06289	0.0830126	0.0987146	0.00899842	0.0911203	FALSE
NASP__189	P49321	R.EDMDIS#K.S	350.56	366.55	418.03	369.963	365.733	442.511	325.588	348.941	344.72	425.742	427.763	356.455	NASP	378.38	392.736	339.75	403.32	0.0537228	-0.209087	0.0383668	0.247454	0.167856	0.797573	0.11209	0.98834	FALSE
NASP__477;480	P49321	K.EGEET#EGS#EEDDKENDKTEEMPNDSVLENK.S	328.32	367.877	330.65	316.628	376.878	394.367	348.563	303.992	357.703	455.13	408.905	253.514	NASP	342.282	362.624	336.753	372.516	0.0832893	-0.106786	0.0388273	0.145613	0.299584	0.371423	0.0502483	0.206249	FALSE
NASP__726	P49321	R.KPEEES#PR.K	1303.33	1523.15	1118.61	1335.32	1771.81	1195.23	1520.33	1732.02	1698.02	1414.36	1355.54	1475.55	NASP	1315.03	1434.12	1650.12	1415.15	0.125072	0.202407	-0.0192142	-0.221621	0.219071	0.466661	0.0344249	1.30233	FALSE
NASP__490	P49321	K.EGEETEGS#EEDDKENDKT#EEMPNDSVLENK.S	219.97	250.51	225.61	193.09	231.841	248.018	225.91	245.013	245.46	275.06	230.965	169.289	NASP	232.03	224.316	238.794	225.105	-0.048777	0.0902327	0.00506256	-0.0851702	0.150197	0.321112	0.00731676	0.15376	FALSE
NASP__191	P49321	K.S#AEEPQEK.V	84.79	75.31	78.32	69.3763	68.4713	60.9572	75.2157	65.0903	74.8169	91.9161	81.7232	56.7119	NASP	79.4733	66.2683	71.7076	76.7837	-0.262153	0.113808	0.212483	0.0986746	1.56915	0.564042	0.374265	0.166065	FALSE
NASP__141	P49321-2	K.TEDESLVENNDNIDETEGS#EEDDK.E	409.78	383.92	508.83	405.339	346.574	551.64	569.452	373.671	491.206	522.367	468.405	370.54	NASP_1	434.177	434.517	478.11	453.771	0.00113204	0.137927	0.0625492	-0.0753777	0.00152928	0.201419	0.090301	0.122688	FALSE
NASP__158	P49321-2	K.ENDKTEEMPNDS#VLENK.S	341.96	306.98	387.4	343.141	291.939	406.045	432.314	331.758	397.405	400.202	365.454	325.976	NASP_1	345.447	347.041	387.159	363.878	0.00664475	0.157818	0.0683452	-0.0894724	0.0129627	0.380434	0.158508	0.251164	FALSE
NASP__141;158	P49321-2	K.TEDESLVENNDNIDETEGS#EEDDKENDKT#EEMPNDSVLENK.S	21.8937	30.0564	33.2987	25.776	21.5358	36.8262	34.4261	14.9088	32.1989	27.2907	30.3396	28.1688	NASP_1	28.4162	28.046	27.1779	28.5997	-0.0189216	-0.0453579	0.0282073	0.0735652	0.021631	0.0382075	0.0384268	0.0757123	FALSE
[truncated: 4,938 more rows]
